# Supplementary material for: Probing Structural Defects in MOFs Using Water Stability
Source: J Phys Chem C Nanomater Interfaces. 2024 Feb 23;128(9):3975–84. doi: 10.1021/acs.jpcc.3c07497 (PMC10926153; doi:10.1021/acs.jpcc.3c07497)
Supplement: Supplementary file 2 — jp3c07497_si_002.zip [file jp3c07497_si_002.zip]

Archive with 166 entries (153 files):
- SI/
- SI/.DS_Store
- __MACOSX/SI/._.DS_Store
- SI/Data-XLSX files/
- SI/Sample input files/
- SI/Data-XLSX files/Structural_Properties.xlsx
- __MACOSX/SI/Data-XLSX files/._Structural_Properties.xlsx
- SI/Data-XLSX files/.DS_Store
- __MACOSX/SI/Data-XLSX files/._.DS_Store
- SI/Data-XLSX files/~$Unstable MOFs.xlsx
- __MACOSX/SI/Data-XLSX files/._~$Unstable MOFs.xlsx
- SI/Data-XLSX files/~$Adsorption_Water.xlsx
- __MACOSX/SI/Data-XLSX files/._~$Adsorption_Water.xlsx
- SI/Data-XLSX files/Adsorption_Water.xlsx
- __MACOSX/SI/Data-XLSX files/._Adsorption_Water.xlsx
- SI/Data-XLSX files/~$Threshold Criterion Analysis.xlsx
- __MACOSX/SI/Data-XLSX files/._~$Threshold Criterion Analysis.xlsx
- SI/Data-XLSX files/Low_water_stable_MOFs.xlsx
- __MACOSX/SI/Data-XLSX files/._Low_water_stable_MOFs.xlsx
- SI/Sample input files/.DS_Store
- __MACOSX/SI/Sample input files/._.DS_Store
- SI/Sample input files/DFT/
- SI/Sample input files/CIF files/
- SI/Sample input files/MD/
- SI/Sample input files/GCMC/
- SI/Sample input files/DFT/Geomtery Optimization/
- SI/Sample input files/DFT/.DS_Store
- __MACOSX/SI/Sample input files/DFT/._.DS_Store
- SI/Sample input files/DFT/DDEC6 Charge estimation/
- SI/Sample input files/CIF files/Pristine/
- SI/Sample input files/CIF files/.DS_Store
- __MACOSX/SI/Sample input files/CIF files/._.DS_Store
- SI/Sample input files/CIF files/Defect/
- SI/Sample input files/MD/.DS_Store
- __MACOSX/SI/Sample input files/MD/._.DS_Store
- SI/Sample input files/MD/Defective ATOXAJ/
- SI/Sample input files/MD/Pristine ATOXAJ/
- SI/Sample input files/GCMC/pseudo_atoms.def
- SI/Sample input files/GCMC/.DS_Store
- __MACOSX/SI/Sample input files/GCMC/._.DS_Store
- SI/Sample input files/GCMC/H2O_TIP4P.def
- SI/Sample input files/GCMC/force_field_mixing_rules.def
- __MACOSX/SI/Sample input files/GCMC/._force_field_mixing_rules.def
- SI/Sample input files/GCMC/force_field.def
- SI/Sample input files/GCMC/simulation.input
- __MACOSX/SI/Sample input files/GCMC/._simulation.input
- SI/Sample input files/DFT/Geomtery Optimization/INCAR
- __MACOSX/SI/Sample input files/DFT/Geomtery Optimization/._INCAR
- SI/Sample input files/DFT/Geomtery Optimization/KPOINTS
- SI/Sample input files/DFT/DDEC6 Charge estimation/INCAR
- SI/Sample input files/DFT/DDEC6 Charge estimation/Job_script.sh
- SI/Sample input files/DFT/DDEC6 Charge estimation/KPOINTS
- SI/Sample input files/CIF files/Pristine/PARPII.cif
- __MACOSX/SI/Sample input files/CIF files/Pristine/._PARPII.cif
- SI/Sample input files/CIF files/Pristine/WONYIK.cif
- SI/Sample input files/CIF files/Pristine/GOTFED.cif
- SI/Sample input files/CIF files/Pristine/LASYOU.cif
- SI/Sample input files/CIF files/Pristine/LECQEQ.cif
- __MACOSX/SI/Sample input files/CIF files/Pristine/._LECQEQ.cif
- SI/Sample input files/CIF files/Pristine/.DS_Store
- __MACOSX/SI/Sample input files/CIF files/Pristine/._.DS_Store
- SI/Sample input files/CIF files/Pristine/IDIWOH.cif
- SI/Sample input files/CIF files/Pristine/WONYAC.cif
- __MACOSX/SI/Sample input files/CIF files/Pristine/._WONYAC.cif
- SI/Sample input files/CIF files/Pristine/GUBJEV.cif
- __MACOSX/SI/Sample input files/CIF files/Pristine/._GUBJEV.cif
- SI/Sample input files/CIF files/Pristine/TOPMIU_Co.cif
- SI/Sample input files/CIF files/Pristine/TOPMIU_Ni.cif
- SI/Sample input files/CIF files/Pristine/NAVJAW.cif
- SI/Sample input files/CIF files/Pristine/TOPMIU_Zn.cif
- __MACOSX/SI/Sample input files/CIF files/Pristine/._TOPMIU_Zn.cif
- SI/Sample input files/CIF files/Pristine/ZORFAQ.cif
- __MACOSX/SI/Sample input files/CIF files/Pristine/._ZORFAQ.cif
- SI/Sample input files/CIF files/Pristine/ATOXAJ.cif
- __MACOSX/SI/Sample input files/CIF files/Pristine/._ATOXAJ.cif
- SI/Sample input files/CIF files/Pristine/QAVWAN_NO_CH3.cif
- __MACOSX/SI/Sample input files/CIF files/Pristine/._QAVWAN_NO_CH3.cif
- SI/Sample input files/CIF files/Pristine/BIBXUH.cif
- SI/Sample input files/CIF files/Pristine/VOGTIV.cif
- SI/Sample input files/CIF files/Pristine/MUBWEO.cif
- SI/Sample input files/CIF files/Pristine/QOWRAV02.cif
- SI/Sample input files/CIF files/Pristine/IDIWIB.cif
- __MACOSX/SI/Sample input files/CIF files/Pristine/._IDIWIB.cif
- SI/Sample input files/CIF files/Pristine/FIJDOS.cif
- __MACOSX/SI/Sample input files/CIF files/Pristine/._FIJDOS.cif
- SI/Sample input files/CIF files/Pristine/VOXREI.cif
- SI/Sample input files/CIF files/Pristine/OLEKUM.cif
- __MACOSX/SI/Sample input files/CIF files/Pristine/._OLEKUM.cif
- SI/Sample input files/CIF files/Pristine/CIDKUX.cif
- __MACOSX/SI/Sample input files/CIF files/Pristine/._CIDKUX.cif
- SI/Sample input files/CIF files/Pristine/VOXRAE.cif
- SI/Sample input files/CIF files/Pristine/MEZNAJ.cif
- SI/Sample input files/CIF files/Pristine/GOPZIX.cif
- __MACOSX/SI/Sample input files/CIF files/Pristine/._GOPZIX.cif
- SI/Sample input files/CIF files/Pristine/MIBQAR.cif
- SI/Sample input files/CIF files/Pristine/WONYEG.cif
- __MACOSX/SI/Sample input files/CIF files/Pristine/._WONYEG.cif
- SI/Sample input files/CIF files/Pristine/POQNAN.cif
- SI/Sample input files/CIF files/Pristine/ZONBAH.cif
- __MACOSX/SI/Sample input files/CIF files/Pristine/._ZONBAH.cif
- SI/Sample input files/CIF files/Pristine/FIQCEN.cif
- SI/Sample input files/CIF files/Pristine/FOFCEL.cif
- __MACOSX/SI/Sample input files/CIF files/Pristine/._FOFCEL.cif
- SI/Sample input files/CIF files/Pristine/BEYSEF.cif
- __MACOSX/SI/Sample input files/CIF files/Pristine/._BEYSEF.cif
- SI/Sample input files/CIF files/Pristine/YUVSUE.cif
- SI/Sample input files/CIF files/Defect/VOXREI_0.17.cif
- SI/Sample input files/CIF files/Defect/ZONBAH_0.25.cif
- __MACOSX/SI/Sample input files/CIF files/Defect/._ZONBAH_0.25.cif
- SI/Sample input files/CIF files/Defect/WONYEG_0.25.cif
- __MACOSX/SI/Sample input files/CIF files/Defect/._WONYEG_0.25.cif
- SI/Sample input files/CIF files/Defect/ZONBAH_D_0.25.cif
- SI/Sample input files/CIF files/Defect/PARPII_0.06.cif
- __MACOSX/SI/Sample input files/CIF files/Defect/._PARPII_0.06.cif
- SI/Sample input files/CIF files/Defect/FOFCEL_0.25.cif
- __MACOSX/SI/Sample input files/CIF files/Defect/._FOFCEL_0.25.cif
- SI/Sample input files/CIF files/Defect/.DS_Store
- __MACOSX/SI/Sample input files/CIF files/Defect/._.DS_Store
- SI/Sample input files/CIF files/Defect/OLEKUM_0.08.cif
- __MACOSX/SI/Sample input files/CIF files/Defect/._OLEKUM_0.08.cif
- SI/Sample input files/CIF files/Defect/WONYIK_0.33.cif
- __MACOSX/SI/Sample input files/CIF files/Defect/._WONYIK_0.33.cif
- SI/Sample input files/CIF files/Defect/ATOXAJ_D_0.02.cif
- __MACOSX/SI/Sample input files/CIF files/Defect/._ATOXAJ_D_0.02.cif
- SI/Sample input files/CIF files/Defect/GUBJEV_0.17.cif
- __MACOSX/SI/Sample input files/CIF files/Defect/._GUBJEV_0.17.cif
- SI/Sample input files/CIF files/Defect/BEYSEF_0.13.cif
- __MACOSX/SI/Sample input files/CIF files/Defect/._BEYSEF_0.13.cif
- SI/Sample input files/CIF files/Defect/GOPZIX_0.50.cif
- __MACOSX/SI/Sample input files/CIF files/Defect/._GOPZIX_0.50.cif
- SI/Sample input files/CIF files/Defect/YUVSUE_0.13.cif
- __MACOSX/SI/Sample input files/CIF files/Defect/._YUVSUE_0.13.cif
- SI/Sample input files/CIF files/Defect/POQNAN_0.25.cif
- __MACOSX/SI/Sample input files/CIF files/Defect/._POQNAN_0.25.cif
- SI/Sample input files/CIF files/Defect/ATOXAJ_0.17.cif
- __MACOSX/SI/Sample input files/CIF files/Defect/._ATOXAJ_0.17.cif
- SI/Sample input files/CIF files/Defect/ZONBAH_0.13.cif
- __MACOSX/SI/Sample input files/CIF files/Defect/._ZONBAH_0.13.cif
- SI/Sample input files/CIF files/Defect/ZONBAH_0.03.cif
- __MACOSX/SI/Sample input files/CIF files/Defect/._ZONBAH_0.03.cif
- SI/Sample input files/CIF files/Defect/PARPII_0.5.cif
- __MACOSX/SI/Sample input files/CIF files/Defect/._PARPII_0.5.cif
- SI/Sample input files/MD/Defective ATOXAJ/nvt_framework.xyz
- SI/Sample input files/MD/Defective ATOXAJ/npt.in
- SI/Sample input files/MD/Defective ATOXAJ/data.ATOXAJ_111.cif
- SI/Sample input files/MD/Defective ATOXAJ/WATER.xyz
- SI/Sample input files/MD/Defective ATOXAJ/data.adsorbate
- SI/Sample input files/MD/Defective ATOXAJ/HISTORY.xyz
- SI/Sample input files/MD/Defective ATOXAJ/box.xyz
- SI/Sample input files/MD/Defective ATOXAJ/restart_ATOXAJ_111_2.2.2_298.000000_4100
- SI/Sample input files/MD/Defective ATOXAJ/data.pair
- SI/Sample input files/MD/Defective ATOXAJ/ATOXAJ_111.cif
- SI/Sample input files/MD/Defective ATOXAJ/log.lammps
- SI/Sample input files/MD/Defective ATOXAJ/water_coordinates.xyz
- SI/Sample input files/MD/Pristine ATOXAJ/nvt_framework.xyz
- SI/Sample input files/MD/Pristine ATOXAJ/npt.in
- SI/Sample input files/MD/Pristine ATOXAJ/ATOXAJ.cif
- SI/Sample input files/MD/Pristine ATOXAJ/WATER.xyz
- SI/Sample input files/MD/Pristine ATOXAJ/data.adsorbate
- SI/Sample input files/MD/Pristine ATOXAJ/HISTORY.xyz
- SI/Sample input files/MD/Pristine ATOXAJ/data.ATOXAJ.cif
- SI/Sample input files/MD/Pristine ATOXAJ/restart_ATOXAJ_2.2.2_298.000000_4100
- SI/Sample input files/MD/Pristine ATOXAJ/box.xyz
- SI/Sample input files/MD/Pristine ATOXAJ/data.pair
- SI/Sample input files/MD/Pristine ATOXAJ/log.lammps
- SI/Sample input files/MD/Pristine ATOXAJ/water_coordinates.xyz
