# Supplementary material for: Probing Structural Defects in MOFs Using Water Stability
Source: J Phys Chem C Nanomater Interfaces. 2024 Feb 23;128(9):3975–84. doi: 10.1021/acs.jpcc.3c07497 (PMC10926153; doi:10.1021/acs.jpcc.3c07497)
Supplement: Supplementary file 2 — jp3c07497_si_002.zip [file jp3c07497_si_002.zip › SI/Data-XLSX files/Structural_Properties.xlsx]

## Sheet: Pristine MOFs
MOFs	LCD_U (Å)	LCD_O (Å)	PLD_U (Å)	PLD_O (Å)	SA_U (m2/g)	SA_O (m2/g),	PV_U (cm3/g)	PV_O (cm3/g)	VF_U	VF_O
ATOXAJ	4.63064	4.63064	3.64615	3.64615	926.707	926.707	0.244842	0.244842	0.310185	0.310185
BEYSEF	5.61731	4.77028	4.74798	4.12807	1361.77	1059.33	0.307318	0.220304	0.362565	0.295078
BIBXUH	14.739	14.8519	5.12647	5.15102	2853.05	2855.51	0.960426	0.961254	0.710519	0.697143
CIDKUX	9.17673	7.50967	8.30352	6.55813	1787.11	1340.03	0.589859	0.372507	0.617345	0.486619
FIJDOS	11.7172	11.7817	10.9093	10.9616	1382.9	1422.87	0.620562	0.629459	0.756706	0.750306
FIQCEN	13.1898	13.4493	6.65676	6.65739	2545.6	2565.93	0.863946	0.860159	0.759493	0.746753
FOFCEL	4.36708	3.67353	2.9846	3.06355	962.943	581.83	0.200659	0.099462	0.349714	0.165605
GOPZIX	3.55321	2.67265	1.54558	1.45738	153.057	0	0.041407	0.001401	0.060142	0.002248
GOTFED	5.09969	-	2.82455	-	412.605	323.746	0.111516	0.089058	0.150668	0.123248
GUBJEV	4.9166	4.74289	4.37278	4.22574	916.73	880.475	0.253365	0.229256	0.320107	0.287033
IDIWIB	7.50973	7.52012	6.27956	6.28888	1678.38	1712.29	0.479277	0.507959	0.51051	0.541061
IDIWOH	7.68368	7.60675	7.20536	7.08929	1917.11	1944.02	0.633579	0.622457	0.633812	0.608897
LASYOU	10.0543	10.141	4.94116	4.90453	2626.34	2666.05	0.810877	0.815431	0.751366	0.737329
LECQEQ	11.4689	11.3001	10.7114	10.5463	1409.52	1248.85	0.609963	0.5438	0.728358	0.698821
MEZNAJ	4.06963	3.07334	2.14469	2.188	219.204	59.419	0.069577	0.022876	0.097507	0.034921
MIBQAR	15.091	15.1928	7.94876	7.99683	3709.42	3776.07	1.38302	1.38152	0.814877	0.800971
MUBWEO	4.49598	4.46607	1.40896	1.2845	189.01	218.526	0.066244	0.075172	0.096544	0.108631
NAVJAW	11.3515	11.7873	10.9766	10.976	1432.31	1456.22	0.625235	0.633681	0.734804	0.735565
OLEKUM	6.88265	6.91972	5.7276	5.73853	2014.87	2040.56	0.560391	0.564455	0.573564	0.576023
PARPII	2.94389	2.33979	2.61442	2.07026	35.8275	0	0.038665	0.000961	0.056903	0.001537
POQNAN	4.88655	4.2084	1.98435	1.37645	407.771	295.337	0.124856	0.096558	0.163298	0.134716
QAVWAN_No_CH3	6.3577	6.3577	4.76544	4.76544	1701.95	1701.95	0.433575	0.433575	0.4775	0.4775
QOWRAV	16.406	16.403	5.24588	5.23288	3116.98	3117.41	0.997647	0.970185	0.715414	0.695054
TOPMIU_Co	2.11997	2.23166	0.90777	0.91323	0	0	1e-06	7.7e-05	2e-06	0.000147
TOPMIU_Ni	2.11997	2.84194	0.90777	0.99735	0	2.46523	1e-06	0.007158	2e-06	0.013294
TOPMIU_Zn	2.11997	2.30398	0.90777	0.95061	0	0	1e-06	1.9e-05	2e-06	3.8e-05
VOGTIV	11.6396	11.7686	10.7649	10.9689	1830.26	1887.1	0.799742	0.839544	0.731659	0.751213
VOXRAE	4.50714	4.15827	2.21027	1.98756	484.476	348.954	0.129711	0.09083	0.172742	0.124385
VOXREI	2.67367	2.41157	1.25106	1.03772	0	0	0.001487	0.000167	0.002305	0.000266
WONYAC	5.65948	-	5.07287	-	914.151	843.865	0.326265	0.238312	0.326265	0.333038
WONYEG	5.29882	4.89981	4.11706	3.84584	1178.2	1054.5	0.297447	0.24419	0.345802	0.295212
WONYIK	2.28101	2.20879	1.10894	0.95604	8.5e-05	0	0	3.6e-05	0.000136	5.8e-05
YUVSUE	5.75344	4.76777	4.58751	3.95665	1328.59	961.717	0.298961	0.203146	0.369022	0.281128
ZONBAH	3.78181	3.83616	3.08	3.13279	424.866	472.688	0.098199	0.108681	0.171133	0.187468
ZORFAQ	5.72933	5.8771	3.64694	3.53479	1204.11	1126.22	0.324063	0.290832	0.373854	0.337513

## Sheet: Defect MOFs
MOFs	LCD_D (Å)	LCD_P (Å)	PLD_D (Å)	PLD_P (Å)	SA_D (m2/g)	SA_P (m2/g)	PV_D (cm3/g)	PV_P (cm3/g)	VF_D	VF_P
ATOXAJ_111	5.45625	4.63064	3.52354	3.64615	1103.37	926.707	0.277077	0.244842	0.324185	0.310185
ATOXAJ_D222	4.63064	4.63064	3.64611	3.64615	956.888	926.707	0.251551	0.244842	0.315639	0.310185
BEYSEF_111	6.55745	4.77028	4.00474	4.12807	1151.86	1059.33	0.241612	0.220304	0.305969	0.295078
FOFCEL_111	6.06516	3.67353	4.30924	3.06355	1663.93	581.83	0.371019	0.099462	0.516839	0.165605
GOPZIX_111	3.67048	2.67265	2.49876	1.45738	264.307	0	0.06849	0.001401	0.086088	0.002248
GUBJEV_111	5.25902	4.74289	4.03249	4.22574	1124.43	880.475	0.276632	0.229256	0.323621	0.287033
OLEKUM_2_111	8.9	6.9	5.7	5.7	2238	2041	0.62	0.56	0.6	0.58
PARPII_111	3.83534	2.33979	3.10227	2.07026	947.352	0	0.180266	0.000961	0.207424	0.001537
PARPII_222	2.32338	2.33979	1.74911	2.07026	74.6388	0	0.020717	0.000961	0.03196	0.001537
POQNAN_111	5.14401	4.2084	2.53057	1.37645	860.683	295.337	0.211284	0.096558	0.244088	0.134716
QAVWAN_No_CH3_111	7.0958	6.3577	5.40422	4.76544	2052.22	1701.95	0.523027	0.433575	0.510729	0.4775
QAVWAN_No_CH3_D111	6.43803	6.3577	5.27342	4.76544	1531.1	1701.95	0.388913	0.433575	0.439101	0.4775
QAVWAN_No_CH3_D222	6.3577	6.3577	4.76544	4.76544	1741.35	1701.95	0.444458	0.433575	0.483321	0.4775
VOXREI_111	5.29247	2.41157	1.5051	1.03772	211.852	0	0.068015	0.000167	0.098941	0.000266
WONYEG_111	6.59235	4.89981	4.38445	3.84584	2284.92	1054.5	0.553321	0.24419	0.513942	0.295212
WONYIK_111	4.96623	2.20879	3.67649	0.95604	1259.14	0	0.340476	3.6e-05	0.391861	5.8e-05
YUVSUE_111	5.8898	4.76777	3.88877	3.95665	1088.69	961.717	0.230517	0.203146	0.300642	0.281128
ZONBAH_111	5.35408	3.83616	4.19036	3.13279	946.852	472.688	0.215349	0.108681	0.339267	0.187468
ZONBAH_121	3.8005	3.83616	3.09496	3.13279	688.343	472.688	0.156165	0.108681	0.257701	0.187468
ZONBAH_222	3.83615	3.83616	3.13279	3.13279	528.029	472.688	0.121556	0.108681	0.207404	0.187468
ZONBAH_D111	3.87764	3.83616	2.75235	3.13279	372.913	472.688	0.093234	0.108681	0.166162	0.187468
