# Supplementary material for: Probing Structural Defects in MOFs Using Water Stability
Source: J Phys Chem C Nanomater Interfaces. 2024 Feb 23;128(9):3975–84. doi: 10.1021/acs.jpcc.3c07497 (PMC10926153; doi:10.1021/acs.jpcc.3c07497)
Supplement: Supplementary file 2 — jp3c07497_si_002.zip [file jp3c07497_si_002.zip › SI/Data-XLSX files/Adsorption_Water.xlsx]

## Sheet: Pristine
	Water in Uptake (mol/kg) in corresponding pristine MOFs
R.H.	'MIBQAR'	'BIBXUH'	'FIQCEN'	'LASYOU'	'IDIWOH'	'QAVWAN_NO_CH3'	'BEYSEF'	'ATOXAJ'	'QOWRAV'	'VOGTIV'	'OLEKUM'	'FIJDOS'	'NAVJAW'	'IDIWIB'	'LECQEQ'	'CIDKUX'	'PARPII'	'ZONBAH'	'WONYEG'	'YUVSUE'	'MEZNAJ'	'TOPMIU_Ni'	'GUBJEV'	'TOPMIU_Co'	'FOFCEL'	'TOPMIU_Zn'	'ZORFAQ'	'WONYAC'	'VOXRAE'	'GOTFED'	'MUBWEO'	'VOXREI'	'POQNAN'	'GOPZIX'	'WONYIK'
0.1	0.000950016	0.0017421	0.00163884	0.00211598	0.0159392	0.0204274	0.018925	0.0148887	0.00397473	22.0315	0.0018423	0.010987	0.00511118	0.015371	0.00114299	0.374774	3.51968e-05	0.00074667	0.0291349	0.0103836	1.6031	2.55533	0.0118772	0.814521	0.00613828	2.39614e-05	1.04514	0.0378831	0.475819	0.720066	0.592814	0	0.00287377	9.43604e-05	0
0.2	0.00190928	0.00350853	0.00331883	0.00435784	0.0324	0.0450512	0.0445138	0.0354346	0.00817449	35.3648	0.00375261	21.8433	0.0103599	0.0312712	0.00235001	0.580416	7.07947e-05	0.00151106	0.0620486	0.0265157	2.2404	2.57417	0.0249874	1.02301	0.0133125	4.51553e-05	1.80369	0.0915791	1.4029	1.16387	0.799618	0	0.00601136	0.000181079	0
0.3	0.00288099	0.00536419	0.00506359	0.00682034	2.04067	0.073194	0.0828439	0.0716683	0.0124222	36.0801	0.005868	25.84	24.9093	0.0475705	0.00351896	0.722959	0.000105914	0.00229436	0.100569	0.0484779	2.58134	2.5807	0.0403853	1.10719	0.0218509	6.64651e-05	4.68496	2.4251	2.53451	2.15145	0.947402	0	0.0093652	0.000276131	0
0.5	62.7451	40.2272	36.113	33.6417	24.5852	14.3338	0.373402	0.562643	40.5107	37.3963	0.0441	26.9728	26.9796	20.5785	21.4363	0.95694	0.000176721	0.00390391	0.246369	0.257194	2.83185	2.58747	0.0812969	1.17614	0.0427841	0.00011433	10.1979	7.8083	3.74099	3.16502	1.16838	0	0.0168117	0.000456757	0
0.7	66.479	43.5909	39.9878	36.3073	25.0661	16.4198	7.32586	6.78306	40.7462	37.9399	19.8783	27.0369	27.5583	20.6342	22.0383	11.3715	0.000268531	0.00549863	6.54635	5.50254	2.94084	2.59085	0.168339	1.20022	0.0702974	0.000157301	10.8171	8.1814	4.28036	3.50978	1.36044	0	0.0256139	0.000647692	0
0.8	67.6966	43.9342	38.9029	35.3881	25.0059	16.7563	7.93537	7.39762	41.5705	38.3405	21.3108	27.5071	28.2039	22.0285	22.3058	12.0352	0.000280858	0.00633436	8.62264	6.33349	3.03268	2.59076	0.404893	1.20331	0.0899779	0.000173048	11.286	8.2081	4.41133	3.60606	1.44791	0	0.0300095	0.000752634	0
1	68.1836	45.1012	40.1428	36.3992	24.7054	17.8551	8.40305	7.96022	42.8659	38.7125	23.4926	28.1697	28.7159	22.5304	23.0415	12.8096	0.00034765	0.00807662	8.88146	6.87202	3.14101	2.591	1.92339	1.21591	0.133459	0.000209793	12.0231	8.4213	4.60829	3.73838	1.57274	0	0.0408749	0.000931129	0

## Sheet: Defects
	Water in Uptake (mol/kg) in corresponding defect MOFs
R.H.	ATOXAJ (0.17)	PARPII (0.5)	VOXREI (0.17)	WONYIK (0.33)	ZONBAH (0.25)	FOFCEL (0.25)	YUVSUE (0.13)	WONYEG (0.25)	BEYSEF (0.13)	GOPZIX (0.5)	POQNAN (0.25)	OLEKUM (0.08)	GUBJEV (0.17)		ZONBAH (0.25)	ZONBAH (0.125)	ZONBAH (0.03)	ZONBAH (D_0.25)	ZONBAH		ATOXAJ (0.17)	ATOXAJ (D_0.02)	ATOXAJ		PARPII (0.5)	PARPII (0.0625)	PARPII
0.1	2.54059	2.24433	0.736103	1.15802	4.67294	1.83431	0.331823	2.52682	0.0609208	5.10235	3.98785	0.575856	0.0321338		4.67294	0.0276576	0.41426	0.0103848	0.00074611		2.54059	0.644352	0.0146435		2.24433	0.353326	3.5448e-05
0.2	5.04827	4.92941	2.00118	1.8743	5.66362	4.83083	0.435711	4.65049	0.14041	5.58608	4.76897	1.0205	0.0708817		5.66362	0.10272	0.487759	0.0219474	0.00151769		5.04827	0.819857	0.0358214		4.92941	0.450821	7.05192e-05
0.3	7.7842	9.93837	2.65418	4.93387	6.2624	10.3363	0.567792	20.9544	0.286114	5.92732	5.36516	1.4263	0.126331		6.2624	0.540433	0.541662	0.0347335	0.00227736		7.7842	0.981497	0.0667578		9.93837	0.527415	0.000104383
0.5	10.6753	10.8741	2.90891	10.558	7.5009	13.265	8.05311	23.5397	9.09988	6.50635	6.28744	14.6135	0.408528		7.5009	2.64517	0.636717	0.0666329	0.00385914		10.6753	2.07683	0.633062		10.8741	0.636497	0.000176057
0.7	11.4939	11.1204	3.00978	11.7617	8.36786	15.2892	9.54768	24.084	10.43	7.17788	7.01206	24.8312	2.48202		8.36786	3.15299	0.720326	0.106254	0.00548397		11.4939	7.29642	6.30327		11.1204	0.715354	0.000244401
0.8	11.7371	11.119	3.04279	11.9923	8.66432	15.2892	9.84365	23.8799	11.0931	7.37406	7.12524	26.2575	6.64474		8.66432	3.36196	0.769462	0.128676	0.0063554		11.7371	7.95174	7.32937		11.119	0.765443	0.000280015
1	12.3121	11.1623	3.09086	12.6265	8.95718	16.0213	10.1937	24.6282	10.9202	8.37917	7.56319	26.8888	11.617		8.95718	3.42025	0.827955	0.18314	0.00807132		12.3121	8.56036	8.12378		11.1623	0.820551	0.000374673
