# Supplementary material for: Probing Structural Defects in MOFs Using Water Stability
Source: J Phys Chem C Nanomater Interfaces. 2024 Feb 23;128(9):3975–84. doi: 10.1021/acs.jpcc.3c07497 (PMC10926153; doi:10.1021/acs.jpcc.3c07497)
Supplement: Supplementary file 2 — jp3c07497_si_002.zip [file jp3c07497_si_002.zip › SI/Data-XLSX files/Low_water_stable_MOFs.xlsx]

## Sheet: Selected 35 Pristine MOFs
	Source: Burtch et al.	Unstable MOFs
	No. in paranthesis is ref paper no. in Burtch et al. publication
Sr. No.	Common Name	Activated formula unit_x	CCDC	CORE MOF Database	Actual Structure
1	IRMOF-1/MOF-5(62-67)	Zn4O(BDC)3		MIBQAR	MIBQAR
2	MOF-508(62, 308, 309)	Zn2(BDC)2(BPY)	ATOXAJ/ATOXEN	ATOXEN	ATOXAJ
3	Zn-DMOF-Cl2(75)	Zn2(BDC-Cl2)2(DABCO)		OLEKUM	OLEKUM
4	Bio-MOF-11(95)	Co2(AD)2(CH3CO2)	YUVSUE		YUVSUE
5	Bio-MOF-12(95)	Co2(AD)2(C2H5CO2)2		BEYSEF	BEYSEF
6	MIL-47(V)(268)	V(O)BDC		IDIWOH	IDIWOH
7	MOF-505(63)	Cu2(BPTC)		LASYOU	LASYOU
	Low Kinetic Stability
	Common Name	Activated formula unit_x	CCDC	CORE MOF Database
8	Co-MOF-74/Co-CPO-27/Co-DOBDC(110, 132, 325)	Co2(DOBDC)		NAVJAW	NAVJAW
9	Cu-BTC/HKUST-1(28, 31, 39, 41, 62, 63, 326)	Cu3(BTC)2		FIQCEN	FIQCEN
10	Mg-MOF-74/Mg-CPO-27/Mg-DOBDC(31, 110, 132, 133, 270)	Mg2(DOBDC)		VOGTIV	VOGTIV
11	MIL-47-F(V)(312)	V(O)(BDC-F)		IDIWIB	IDIWIB
12	MIL-69(Al)/DUT-4(28)	Al(OH)(2,6-NDC)		PARPII	PARPII
13	MOF-14(327)	Cu3(BTB)2(H2O)3		QOWRAV	QOWRAV
14	N/A(80)	Ni8(OH)4(H2O)2(L7)6		BIBXIV/BIBXOB/BIBXUH/BIBYAO	BIBXUH
15	Ni-MOF-74/Ni-CPO-27/Ni-DOBDC(110, 132, 270)	Ni2(DOBDC)		LECQEQ/LEJRIC	LECQEQ
16	Zn-MOF-74/Zn-CPO-27/Zn-DOBDC(62, 132)	Zn2(DOBDC)		FIJDOS	FIJDOS
17	Zn-NDC(292, 309)	Zn2(2,6-NDC)2(BPY)		QAVWAN	QAVWAN
18	MOFF-3(84)	CuO(L12)		CIDKUX	CIDKUX
19	Zr6O6(ABDC-Cl2)12(101, 310)	Zr6O6(ABDC-Cl2)12		ZONBAH	ZONBAH
	Source: Batra et al.	Unstable + Low Kinetic Stability
	DOI of corresponding paper	Activated Formula		CCDC
20	10.1016/j.jssc.2019.120933	[Ni(mipa)(bpe)]		POQMAM/POQMEQ/POQNAN	POQNAN
21	10.1016/j.ica.2019.119032	[Cd3(H2NDC)3(tmpo)2]		ZORFAQ/ZORFEU	ZORFAQ
22	10.1002/slct.201902901	[Cd2(tipe)(SDC)2]		VOXRAE/VOXREI	VOXREI
23	10.1002/slct.201902901	[Cd2(tipe)(OBA)2]		VOXRAE/VOXREI	VOXRAE
24	10.1080/24701556.2019.1661456	[Zn6(BTC)4(bimmb)5]		MUBWEO	MUBWEO
25	10.1016/j.molstruc.2019.07.037	[Co(ADDA)(bipy)]		WONYAC/WONYEG/WONYIK/WONYOQ	WONYEG
26	10.1016/j.molstruc.2019.127427	[Zn3(tib)2(BPT)2]		MEZNAJ	MEZNAJ
27	10.1016/j.molstruc.2019.07.037	[Co2(ADDA)2(bipy)]		WONYAC/WONYEG/WONYIK/WONYOQ	WONYIK
28	10.1038/s41467-019-12414-z	Zn3(tca)2(dpa)		GUBJAR/GUBJEV/GUBJIZ	GUBJEV
29	10.1016/j.inoche.2019.107702	[Zn2(TIPA)(HCOO) (NDC)1.5]		GOTDOL/GOTFAZ/GOTFED	GOTFED
30	10.1021/ja960746q	Ni3(BTC)2·H2O		TOPMIU	TOPMIU_Ni
31	10.1016/j.molstruc.2019.07.037	[Co(ADDA)]		WONYAC/WONYEG/WONYIK/WONYOQ	WONYAC
32	10.1021/ja960746q	Co3(BTC)2·H2O		TOPMIU	TOPMIU_Co
33	10.1016/j.ica.2019.05.037	Cu(BDC-2Br)(H2O)		FOFCEL	FOFCEL
34	10.1039/C9QI01037H	[Zn2(bcbpy)1(pma)1(H2O)2]		GOPZIX	GOPZIX
35	10.1021/ja960746q	Zn3(BTC)2·H2O		TOPMIU	TOPMIU_Zn

## Sheet: Burtch et al.
Source:https://pubs.acs.org/doi/10.1021/cr5002589
Unstable MOFs							Low Kinetic Stability
Common Name		Activated formula unit_x		CCDC	CORE MOF Database		Common Name		Activated formula unit_x		CCDC	CORE MOF
IRMOF-1/MOF-5(62-67)		Zn4O(BDC)3			MIBQAR		CAU-6(110)		Al13(OH)27(H2O)6(BDC-NH2)3Cl6		TABLAN
MOF-177(63, 68, 69)		Zn4O(BTB)2		BABRII			Co-MOF-74/Co-CPO-27/Co-DOBDC(110, 132, 325)		Co2(DOBDC)			NAVJAW
MOF-508(62, 308, 309)		Zn2(BDC)2(BPY)		ATOXAJ/ATOXEN	ATOXEN		Cu-BTC/HKUST-1(28, 31, 39, 41, 62, 63, 326)		Cu3(BTC)2			FIQCEN
MOF-69C(62)		Zn3(OH2)(BDC)2					Mg-MOF-74/Mg-CPO-27/Mg-DOBDC(31, 110, 132, 133, 270)		Mg2(DOBDC)			VOGTIV
Zn-DMOF-NO2(74, 75)		Zn2(BDC-NO2)2(DABCO)		OLEKOG/OLEKUM Also check CUMFEW01	OLEKUM		MIL-101-NO2(Cr)(51, 52)		Cr3F(H2O)2O(BDC-NO2)3
UiO-BPY(98)		Zr6O6(BPY)12		ALUXUD			MIL-47-F(V)(312)		V(O)(BDC-F)			IDIWIB	Added F
UMCM-1(31)		Zn4O(BDC)3(BTB)4		KISXIU			MIL-69(Al)/DUT-4(28)		Al(OH)(2,6-NDC)			PARPII
Zn-DMOF-Br(75)		Zn2(BDC-Br)2(DABCO)		HIVSIQ			MOF-14(327)		Cu3(BTB)2(H2O)3			QOWRAV		Both
Zn-DMOF-Cl2(75)		Zn2(BDC-Cl2)2(DABCO)			OLEKUM		MOF-805(110)		Zr6O4(OH)4(2,6-NDC-(OH)2)6
Zn-DMOF-DM(76)		Zn2(BDC-(CH3)2)2(DABCO)					MOF-806(110)		Zr6O4(OH)4(BPDC-(OH)2)6		BOHXAZ
Zn-DMOF-DM0.5(76)		Zn2(BDC)(BDC-(CH3)2)(DABCO)					MOF-808(110)		Zr6O4(OH)4(BTC)2(HCOO)6		BOHWUS
Zn-DMOF-MM(76)		Zn2(BDC-CH3)2(DABCO)					N/A(80)		Ni8(OH)4(H2O)2(L7)6			BIBXIV/BIBXOB/BIBXUH/BIBYAO	BIBXUH
Zn-DMOF-MM0.5(76)		Zn2(BDC)(BDC-CH3)(DABCO)					Ni-DMOF(71, 72)		Ni2(BDC)2(DABCO)			HIVSAI ( with Zn need to replace with Ni)
Zn-DMOF-NH2(31)		Zn2(BDC-NH2)2(DABCO)		KEBRAM01			Ni-MOF-74/Ni-CPO-27/Ni-DOBDC(110, 132, 270)		Ni2(DOBDC)			LECQEQ/LEJRIC	LECQEQ
Zn-DMOF-OH(75)		Zn2(BDC-OH)2(DABCO)					SCUTC-19(308)		Zn2(BDC)2(3,3√Ç¬â√É¬õ_-dimethyl-BPY)		ATOXAJ	ATOXEN
Zn-DMOF-TF(76)		Zn2(BDC-F4)2(DABCO)					Zn-DMOF(31, 71, 72)		Zn2(BDC)2(DABCO)			HIVSAI
Zn-MOF-508-TM(77)		Zn2(BDC-(CH3)4)2(BPY)					Zn-DMOF-N(75)		Zn2(1,4-NDC)2(DABCO)		DOWBOH01
Bio-MOF-11(95)		Co2(AD)2(CH3CO2)		YUVSUE			Zn-DMOF-TM0.5(75, 76)		Zn2(BDC)(BDC-(CH3)4)(DABCO)		CUBGOY there are multiple strucutres search DMOF in CCDC
Bio-MOF-12(95)		Co2(AD)2(C2H5CO2)2			BEYSEF		Zn-MOF-74/Zn-CPO-27/Zn-DOBDC(62, 132)		Zn2(DOBDC)			FIJDOS
MIL-47(V)(268)		V(O)BDC			IDIWOH		Zn-NDC(292, 309)		Zn2(2,6-NDC)2(BPY)			QAVWAN
MOF-505(63)		Cu2(BPTC)			LASYOU		Co-DMOF(72)		Co2(BDC)2(DABCO)			HIVSAI- Changing the metal atom
N/A(275)		Cu2(TPTC-O-ethyl)					Cu-DMOF(72)		Cu2(BDC)2(DABCO)			HIVSAI- Changing the metal atom
							IRMOF-1-CF3O/MOF-5-CF3O/Banasorb-22(64)		Zn4O(BDC-2-CF3O)3		SUXNEF
							Cu-EBTC(274)		Cu3(BTC-(CH3)2)2(H2O)3			LAZXIV/LAZXOB
							Cu-HF(292)		Cu(HFIPBB)(H2HFIPBB)0.5		FUPZEY-this is with Ni and not Cu
							Cu-MBTC(274)		Cu3(BTC-CH3)2(H2O)3			LAZXIV/LAZXOB
							IRMOF-1-(CH3)2/MOF-5-(CH3)2(66)		Zn4O(BDC-(CH3)2)3		COJTAX multiple strucutres
							IRMOF-1-CH3/MOF-5-CH3(66)		Zn4O(BDC-CH3)3		COJTAX multiple strucutres
							IRMOF-3-AM15(65)		Zn4O(BDC-NH-CO-(CH2)14CH3)		COJTAX multiple strucutres
							IRMOF-3/MOF-5-NH2(65)		Zn4O(BDC-NH2)3
							MIL-110 (Al)(62, 299)		Al8(OH)12(OH)3(H2O)3(BTC)3		GAWBUE
							MIL-125 (Ti)(46, 48)		Ti8O8(OH)4(BDC)6
							MOFF-1(84)		Cu(CH3OH)(L11)			CIDKUX
							MOFF-3(84)		CuO(L12)			CIDKUX
							N/A(275)		Cu2(TPTC-O-(ethyl))
							N/A(275)		Cu2(TPTC-O-(n-propyl))
							N/A(275)		Cu2(TPTC-O-(n-hexyl))
							SIFSIX-3-Zn(134)		Zn(PYR)2(SiF6)		YEMTER/YEMTIV
							UiO-66-F2(322)		Zr6O6(BDC-F2)12		JUWWIK
							UiO-66-F(322)		Zr6O6(BDC-F)12		JUWVUV
							Zr6O6(ABDC-Cl2)12(101, 310)		Zr6O6(ABDC-Cl2)12			ZONBAH
							Zr6O6(ABDC)12(102)		Zr6O6(ABDC)12

## Sheet: Batra et al.
Activated Formula		Selected	CCDC	COREMOF
[Ag6(pda)2(pda)1(bztpy)4]	10.1039/C9CE01155B	KOJVIR	WIMBIG/WIMBOM			Tuning the net topology of a ternary Ag(i)-1,2,4,5-tetra(4-pyridyl)benzene-carboxylate framework: structures and photoluminescence
[Ni(mipa)(bpe)]	10.1016/j.jssc.2019.120933	POQNAN	POQMAM/POQMEQ/POQNAN			Metal-induced assembly of three novel MOFs: Displaying the sensitive fluorescence sensing and rapid dye adsorption properties
[Cd3(H2NDC)3(tmpo)2]	10.1016/j.ica.2019.119032	ZORFAQ	ZORFAQ/ZORFEU			Increasing reactivity by incorporating π-acceptor ligands into coordinatively unsaturated thiolate-ligated iron(II) complexes
[Ag2(H2ipa)(bztpy)]	10.1039/C9CE01155B	KOJVEN	KOJVAJ/KOJVEN/KOJVIR			Tuning the net topology of a ternary Ag(i)-1,2,4,5-tetra(4-pyridyl)benzene-carboxylate framework: structures and photoluminescence
[Cd2(tipe)(SDC)2]	10.1002/slct.201902901	VOXREI	VOXRAE/VOXREI			Synthesis, Structures and Fluorescence Properties of Two Novel Cadmium MOFs Based on a Tetraphenylethene(TPE)-Core Ligand
[Cd2(tipe)(OBA)2]	10.1002/slct.201902901	VOXRAE	VOXRAE/VOXREI			Synthesis, Structures and Fluorescence Properties of Two Novel Cadmium MOFs Based on a Tetraphenylethene(TPE)-Core Ligand
[Zn6(BTC)4(bimmb)5]	10.1080/24701556.2019.1661456	MUBWEO	MUBWEO			Synthesis, crystal structure, and photodegradation properties of a new multicore Zn(II) metal organic framework
[Co(ADDA)(bipy)]	10.1016/j.molstruc.2019.07.037	WONYEG	WONYAC/WONYEG/WONYIK/WONYOQ			Four novel Co(II) metal-organic frameworks based on semi-rigid ligand and their secondary building units transformation
[Mn3(O)(BTC)2]	10.1039/C2CE26436F					Formation and characterisation of Mn-MIL-100
[Zn3(tib)2(BPT)2]	10.1016/j.molstruc.2019.127427	1449412	MEZNAJ			Synthesis, structure, sorption and luminescence propesrties of one dual functional Zn(Ⅱ) metal-organic framework
[H2(bpp)][Zn2(L2)2(bpe)]	10.1016/j.molstruc.2019.127620	1938025	BUCSEA/BUCSIE			Two new Zn2+/Cd2+ Metal-Organic Frameworks (MOFs) constructed from asymmetrical tricarboxylic acid ligands
[Co2(ADDA)2(bipy)]	10.1016/j.molstruc.2019.07.037	WONYIK	WONYAC/WONYEG/WONYIK/WONYOQ			Four novel Co(II) metal-organic frameworks based on semi-rigid ligand and their secondary building units transformation
Zn3(tca)2(dpa)	10.1038/s41467-019-12414-z		GUBJAR/GUBJEV/GUBJIZ			Carbon dioxide capture and efficient fixation in a dynamic porous coordination polymer
[Cu(L8)(H2O)]	10.1088/1361-6528/ab30b6	COQBOC	COQBOC			A novel Cu-metal-organic framework with two-dimensional layered topology for electrochemical detection using flexible sensors
[Zn2(TIPA)(HCOO) (NDC)1.5]	10.1016/j.inoche.2019.107702	GOTFED	GOTDOL/GOTFAZ/GOTFED			Three new entangled Zn(II)/Cd(II)-MOFs based on a triangular tri(4- imidazolylphenyl)amine and different carboxylic acid : Crystal structures, and luminescent properties
Ni3(BTC)2·H2O	10.1021/ja960746q		TOPMIU		Need to replace the metals	Construction of Porous Solids from Hydrogen-Bonded Metal Complexes of 1,3,5-Benzenetricarboxylic Acid
[Cu2(HL6)(H2O)2]	10.1039/C6DT02846B	1449868	INEXEG/INEXIK/INEXOQ	GACBIY/		Four new 3D metal–organic frameworks constructed by the asymmetrical pentacarboxylate: gas sorption behaviour and magnetic properties
(Cu)2L(H2O)2	10.1039/C8TA06923A		LIKZAJ/LIKZEN			Microporous metal–organic frameworks with open metal sites and π-Lewis acidic pore surfaces for recovering ethylene from polyethylene off-gas
Co2(TCPB)(H2O)2	10.1039/C8NJ04947E		FIYDEZ			Construction of a 3D porous Co(ii) metal–organic framework (MOF) with Lewis acidic metal sites exhibiting selective CO2 capture and conversion under mild conditions
[Co2(HL6)(H2O)]	10.1039/C6DT02846B	1475326	INEXEG/INEXIK/INEXOQ	GACBIY/		Four new 3D metal–organic frameworks constructed by the asymmetrical pentacarboxylate: gas sorption behaviour and magnetic properties
[Co(ADDA)]	10.1016/j.molstruc.2019.07.037	WONYAC	WONYAC/WONYEG/WONYIK/WONYOQ			Four novel Co(II) metal-organic frameworks based on semi-rigid ligand and their secondary building units transformation
Co3(BTC)2·H2O	10.1021/ja960746q		TOPMIU		Need to replace the metals	Construction of Porous Solids from Hydrogen-Bonded Metal Complexes of 1,3,5-Benzenetricarboxylic Acid
Cu(BDC-2Br)(H2O)	10.1016/j.ica.2019.05.037		FOFCEL			A microporous metal-organic framework of sql topology for C2H2/CO2 separation
[Zn2(bcbpy)1(pma)1(H2O)2]	10.1039/C9QI01037H	GOPZIX	GOPZIX			A novel multifunction photochromic metal–organic framework for rapid ultraviolet light detection, amine-selective sensing and inkless and erasable prints
Zn3(BTC)2·H2O	10.1021/ja960746q		TOPMIU		Need to replace the metals	Construction of Porous Solids from Hydrogen-Bonded Metal Complexes of 1,3,5-Benzenetricarboxylic Acid
