# Supplementary material for: Probing Structural Defects in MOFs Using Water Stability
Source: J Phys Chem C Nanomater Interfaces. 2024 Feb 23;128(9):3975–84. doi: 10.1021/acs.jpcc.3c07497 (PMC10926153; doi:10.1021/acs.jpcc.3c07497)
Supplement: Supplementary file 2 — jp3c07497_si_002.zip [file jp3c07497_si_002.zip › SI/Sample input files/GCMC/pseudo_atoms.def]

#number of pseudo atoms
3
#type          print   as    chem  oxidation   mass        charge   polarization B-factor     radii  connectivity anisotropic anisotropic-type   tinker-type
O_TIP4P         yes     O     O     0           15.9994     0.0          0.0          1.0      0.5	2            0           absolute        0
H_TIP4P         yes     H     H     0           1.00794     0.520	 0.0          1.0      0.7      1            0           absolute        0
L_TIP4P         yes	L     H     0           0.0        -1.040	 0.0          1.0      0.00     1            0           absolute        0
