# Supplementary material for: Probing Structural Defects in MOFs Using Water Stability
Source: J Phys Chem C Nanomater Interfaces. 2024 Feb 23;128(9):3975–84. doi: 10.1021/acs.jpcc.3c07497 (PMC10926153; doi:10.1021/acs.jpcc.3c07497)
Supplement: Supplementary file 2 — jp3c07497_si_002.zip [file jp3c07497_si_002.zip › SI/Sample input files/GCMC/H2O_TIP4P.def]

# critical constants: Temperature [T], Pressure [Pa], and Acentric factor [-]
647.3
22120000.0
0.344
# Number Of Atoms
4
# Number Of Groups
1
# Alkane-group
rigid
# number of atoms
4
# atomic positions
0   O_TIP4P    0.000000    0.203045    0.000000
1   H_TIP4P    0.894246    0.156832   -0.338259
2   H_TIP4P   -0.342067    1.030573   -0.338259
3   L_TIP4P    0.070685    0.303063   -0.086602
# Chiral centers Bond  BondDipoles Bend  UrayBradley InvBend  Torsion Imp. Torsion Bond/Bond Stretch/Bend Bend/Bend Stretch/Torsion Bend/Torsion IntraVDW IntraCoulomb
               0    3            0    0            0	   0        0            0         0            0         0               0            0        0            0
# Bond stretch: atom n1-n2, type, parameters
0 1 RIGID_BOND
0 2 RIGID_BOND
0 3 RIGID_BOND
# Number of config moves
0
