# Supplementary material for: Probing Structural Defects in MOFs Using Water Stability
Source: J Phys Chem C Nanomater Interfaces. 2024 Feb 23;128(9):3975–84. doi: 10.1021/acs.jpcc.3c07497 (PMC10926153; doi:10.1021/acs.jpcc.3c07497)
Supplement: Supplementary file 2 — jp3c07497_si_002.zip [file jp3c07497_si_002.zip › SI/Sample input files/GCMC/force_field_mixing_rules.def]

# general rule for shifted vs truncated
truncated
# general rule tailcorrections
yes
# number of defined interactions
106
# type interaction
H_	LENNARD_JONES	7.64893 2.84642
He_	LENNARD_JONES	10.9    2.64
Li_	LENNARD_JONES	12.589	2.184
Be_	LENNARD_JONES	42.802	2.446
B_	LENNARD_JONES	90.640	3.638
C_	LENNARD_JONES	47.8562 3.47299
N_	LENNARD_JONES	38.9492 3.26256
O_	LENNARD_JONES	48.1581 3.03315
F_	LENNARD_JONES	36.4834 3.0932
Ne_	LENNARD_JONES	21.1352 2.88918
Na_	LENNARD_JONES	15.107	2.658
Mg_	LENNARD_JONES	55.895	2.691
Al_	LENNARD_JONES	254.296	4.008
Si_	LENNARD_JONES	202.429	3.826
P_	LENNARD_JONES	161.03  3.69723
S_	LENNARD_JONES	173.107 3.59032
Cl_	LENNARD_JONES	142.562 3.51932
Ar_	LENNARD_JONES	124.070 3.380
K_	LENNARD_JONES	17.624	3.396
Ca_	LENNARD_JONES	119.846	3.028
Sc_	LENNARD_JONES	9.568	2.936
Ti_	LENNARD_JONES	8.560	2.829
V_	LENNARD_JONES	8.057	2.801
Cr_	LENNARD_JONES	7.553	2.693
Mn_	LENNARD_JONES	6.546	2.638
Fe_	LENNARD_JONES	6.546	2.594
Co_	LENNARD_JONES	7.050	2.559
Ni_	LENNARD_JONES	7.553	2.525
Cu_	LENNARD_JONES	2.518	3.114
Zn_	LENNARD_JONES	62.441	2.462
Ga_	LENNARD_JONES	208.976	3.905
Ge_	LENNARD_JONES	190.848	3.813
As_	LENNARD_JONES	155.599	3.769
Se_	LENNARD_JONES	146.535	3.746
Br_	LENNARD_JONES	126.392	3.732
Kr_	LENNARD_JONES	110.782	3.689
Rb_	LENNARD_JONES	20.142	3.665
Sr_	LENNARD_JONES	118.336	3.244
Y_	LENNARD_JONES	36.256	2.980
Zr_	LENNARD_JONES	34.745	2.783
Nb_	LENNARD_JONES	29.710	2.820
Mo_	LENNARD_JONES	28.199	2.719
Tc_	LENNARD_JONES	24.171	2.671
Ru_	LENNARD_JONES	28.199	2.640
Rh_	LENNARD_JONES	26.688	2.609
Pd_	LENNARD_JONES	24.171	2.583
Ag_	LENNARD_JONES	18.128	2.805
Cd_	LENNARD_JONES	114.811	2.537
In_	LENNARD_JONES	301.630	3.976
Sn_	LENNARD_JONES	285.516	3.913
Sb_	LENNARD_JONES	226.097	3.938
Te_	LENNARD_JONES	200.415	3.982
I_	LENNARD_JONES	170.705	4.009
Xe_	LENNARD_JONES	167.181	3.924
Cs_	LENNARD_JONES	22.660	4.024
Ba_	LENNARD_JONES	183.294	3.299
La_	LENNARD_JONES	8.560	3.138
Ce_	LENNARD_JONES	6.546	3.168
Pr_	LENNARD_JONES	5.036	3.213
Nd_	LENNARD_JONES	5.036	3.185
Pm_	LENNARD_JONES	4.532	3.160
Sm_	LENNARD_JONES	4.028	3.136
Eu_	LENNARD_JONES	4.028	3.112
Gd_	LENNARD_JONES	4.532	3.001
Tb_	LENNARD_JONES	3.525	3.074
Dy_	LENNARD_JONES	3.525	3.054
Ho_	LENNARD_JONES	3.525	3.037
Er_	LENNARD_JONES	3.525	3.021
Tm_	LENNARD_JONES	3.021	3.006
Yb_	LENNARD_JONES	114.811	2.989
Lu_	LENNARD_JONES	20.646	3.243
Hf_	LENNARD_JONES	36.256	2.798
Ta_	LENNARD_JONES	40.788	2.824
W_	LENNARD_JONES	33.738	2.734
Re_	LENNARD_JONES	33.235	2.632
Os_	LENNARD_JONES	18.632	2.780
Ir_	LENNARD_JONES	36.760	2.530
Pt_	LENNARD_JONES	40.284	2.454
Au_	LENNARD_JONES	19.639	2.934
Hg_	LENNARD_JONES	193.869	2.410
Tl_	LENNARD_JONES	342.418	3.873
Pb_	LENNARD_JONES	333.857	3.828
Bi_	LENNARD_JONES	260.842	3.893
Po_	LENNARD_JONES	163.656	4.195
At_	LENNARD_JONES	143.010	4.232
Rn_	LENNARD_JONES	124.882	4.245
Fr_	LENNARD_JONES	25.178	4.365
Ra_	LENNARD_JONES	203.437	3.276
Ac_	LENNARD_JONES	16.617	3.099
Th_	LENNARD_JONES	13.092	3.025
Pa_	LENNARD_JONES	11.078	3.050
U_	LENNARD_JONES	11.078	3.025
Np_	LENNARD_JONES	9.568	3.050
Pu_	LENNARD_JONES	8.057	3.050
Am_	LENNARD_JONES	7.050	3.012
Cm_	LENNARD_JONES	6.546	2.963
Bk_	LENNARD_JONES	6.546	2.975
Cf_	LENNARD_JONES	6.546	2.952
Es_	LENNARD_JONES	6.043	2.939
Fm_	LENNARD_JONES	6.043	2.927
Md_	LENNARD_JONES	5.539	2.917
No_	LENNARD_JONES	5.539	2.894
Lw_	LENNARD_JONES	5.539	2.883
O_TIP4P	LENNARD_JONES	77.9995	3.1536
H_TIP4P	LENNARD_JONES	0.000	1.000
L_TIP4P	LENNARD_JONES	0.000	1.000
# general mixing rule for Lennard-Jones
Lorentz-Berthelot
