# Supplementary material for: Probing Structural Defects in MOFs Using Water Stability
Source: J Phys Chem C Nanomater Interfaces. 2024 Feb 23;128(9):3975–84. doi: 10.1021/acs.jpcc.3c07497 (PMC10926153; doi:10.1021/acs.jpcc.3c07497)
Supplement: Supplementary file 2 — jp3c07497_si_002.zip [file jp3c07497_si_002.zip › SI/Sample input files/GCMC/simulation.input]

SimulationType                MonteCarlo
NumberOfCycles                10000000
NumberOfEquilibrationCycles   1000000
PrintEvery                    10000
RestartFile                     yes
ContinueAfterCrash no
WriteBinaryRestartFileEvery     10000

ChargeMethod                     Ewald
Forcefield                       Local
EwaldPrecision                   1e-6
CutOffVDW                        10.0

RandomSeed   1234
InputFileType cif

Framework 0
FrameworkName MOF
UnitCells 1 1 1
RemoveAtomNumberCodeFromLabel yes

ExternalTemperature 298
ExternalPressure myp

UseChargesFromCIFFile   yes

Movies  yes
WriteMoviesEvery        10000

Component 0     MoleculeName                    H2O_TIP4P
                StartingBead                    0
                MoleculeDefinition              Local
                FugacityCoefficient             1.0
                TranslationProbability          0.25
                RotationProbability             0.25
                ReinsertionProbability          0.5
                SwapProbability                 1.0
                CreateNumberOfMolecules         0
