# Supplementary material for: Probing Structural Defects in MOFs Using Water Stability
Source: J Phys Chem C Nanomater Interfaces. 2024 Feb 23;128(9):3975–84. doi: 10.1021/acs.jpcc.3c07497 (PMC10926153; doi:10.1021/acs.jpcc.3c07497)
Supplement: Supplementary file 2 — jp3c07497_si_002.zip [file jp3c07497_si_002.zip › SI/Sample input files/DFT/Geomtery Optimization/INCAR]

SYSTEM = MOF

 Startparameter for this Run:
   NWRITE =      2;   LPETIM=F    write-flag & timer
   ISTART =      0    job   : 0-new  1-cont  2-samecut
   GGA=PE
   IVDW = 12
   ENCUT = 600.00 eV
   LCHARG = .False.
   LWAVE  = .False.
   ISMEAR = 0;   SIGMA = 0.2
   ISPIN = 2; 

 Electronic Relaxation 1
   PREC   = normal
   NELM   =     60;   NELMIN = 2
   EDIFF  =   1E-04   stopping-criterion for ELM
   MAXMIX = 40
   EDIFFG = -0.05

 Ionic Relaxation
   NSW    =    1000    number of steps for ION
   IBRION = 2     relaxation, conjugate gradient
   ISIF= 3
   POTIM = 0.05

 Electronic Relaxation 2
   ALGO  = Normal  
   LDIAG  = .TRUE.
   LREAL  = Auto
   LPLANE = T
   NCORE = 4
