# Supplementary material for: Probing Structural Defects in MOFs Using Water Stability
Source: J Phys Chem C Nanomater Interfaces. 2024 Feb 23;128(9):3975–84. doi: 10.1021/acs.jpcc.3c07497 (PMC10926153; doi:10.1021/acs.jpcc.3c07497)
Supplement: Supplementary file 2 — jp3c07497_si_002.zip [file jp3c07497_si_002.zip › SI/Sample input files/DFT/DDEC6 Charge estimation/INCAR]

SYSTEM = MOF
 Startparameter for this Run:
   NWRITE =      2;   LPETIM=F    write-flag & timer
   ISTART =      0    job   : 0-new  1-cont  2-samecut
   GGA=PE
   IVDW = 12
   ENCUT = 600.00 eV
   LAECHG = .True.
   LCHARG = .True.
   LWAVE  = .False.
   ISMEAR = 0;   SIGMA = 0.2 
   ISPIN = 2;
 Electronic Relaxation 1
   PREC   = Accurate
   NELM   =     300;   NELMIN = 2
   EDIFF  =   1E-04   stopping-criterion for ELM
   MAXMIX = 40
   EDIFFG = -0.05

 Ionic Relaxation
   NSW    =    0    number of steps for ION
   IBRION = 2     relaxation, conjugate gradient
   ISIF= 2
   POTIM = 0.5

 Electronic Relaxation 2
   ALGO  = Normal  
   LDIAG  = .TRUE.
   LREAL  = Auto
   LPLANE = T
   NPAR = 8  
