# Supplementary material for: Probing Structural Defects in MOFs Using Water Stability
Source: J Phys Chem C Nanomater Interfaces. 2024 Feb 23;128(9):3975–84. doi: 10.1021/acs.jpcc.3c07497 (PMC10926153; doi:10.1021/acs.jpcc.3c07497)
Supplement: Supplementary file 2 — jp3c07497_si_002.zip [file jp3c07497_si_002.zip › SI/Sample input files/CIF files/Pristine/PARPII.cif]

data_PARPII_clean_h
_audit_creation_date              2014-07-02
_audit_creation_method            'Materials Studio'
_symmetry_space_group_name_H-M    'P1'
_symmetry_Int_Tables_number       1
_symmetry_cell_setting            triclinic
loop_
_symmetry_equiv_pos_as_xyz
  x,y,z
_cell_length_a                    6.404747
_cell_length_b                    7.086461
_cell_length_c                    12.433041
_cell_angle_alpha                 106.559433
_cell_angle_beta                  98.643700
_cell_angle_gamma                 89.970581
loop_
_atom_site_label
_atom_site_fract_x
_atom_site_fract_y
_atom_site_fract_z
_atom_site_charge
Al 0.0000117149346299 0.0001634201711452 0.0000541875200350 1.536534
Al 0.5000090385337986 0.0001349921819808 0.0000498906154532 1.536669
C 0.1048064141435492 0.0933894831423273 0.7140894961371099 -0.028989
C 0.2046167798032109 -0.0059837250424859 0.6237616731065994 -0.117213
C 0.2005483498525661 0.8614768523431872 0.4160762239568035 -0.112114
C 0.1972394732613116 0.1030066531993968 0.8335041473936438 0.618650
C 0.1037256790909235 0.9632560396311556 0.5102391282375117 0.053666
C 0.9012904544203424 0.1662333452590438 0.6937527298957129 -0.074225
C 0.3952710669850825 0.3792397825502341 0.2860086945746080 -0.030548
C 0.2955625922482227 0.3702923464991478 0.3763347229485603 -0.115597
C 0.2998158298523872 0.4455078593958768 0.5840383089576765 -0.113939
C 0.3027907258270928 0.2692995490227492 0.1666001247727188 0.619429
C 0.3964316859950324 0.4531099737465071 0.4898479162775432 0.053921
C 0.5986374319100864 0.4724939731201127 0.3062968697510767 -0.073151
C 0.8955887595665969 0.9065398944168410 0.2859292793776037 -0.028343
C 0.7958080827308733 0.0058919870231651 0.3762501919308769 -0.117826
C 0.7997239880094585 0.1384526671112423 0.5839519651062809 -0.112033
C 0.8028506179408890 0.8972312364279482 0.1665428106521185 0.618167
C 0.8966047160696867 0.0366586415431793 0.4897882776166635 0.053502
C 0.0991026079514942 0.8337173507375737 0.3062589485281749 -0.073957
C 0.6047458600764209 0.6207773580861647 0.7141552289002522 -0.030678
C 0.7043835283783105 0.6297241715250649 0.6237770060955262 -0.115752
C 0.7002297677435837 0.5545515889237538 0.4160580041782624 -0.112628
C 0.6973185454637137 0.7308342705488987 0.8335095043519958 0.619020
C 0.6035300304621104 0.5469430652245258 0.5102616585140478 0.053082
C 0.4013708819164457 0.5275975380597652 0.6938424647529944 -0.072144
O 0.0767322544244893 0.1607665690857333 0.9081003402278008 -0.560386
O 0.3827526522639530 0.0434620702857689 0.8521904376248631 -0.535898
O 0.4232171401221960 0.2524439668495509 0.0919813831807540 -0.561272
O 0.1173294428890500 0.1910534947675679 0.1479293390232952 -0.536584
O 0.9233141654190795 0.8396679340947799 0.0918910239264298 -0.560563
O 0.6172545075326106 0.9567970445993986 0.1479591371553312 -0.535814
O 0.5768497319518945 0.7479523121730246 0.9081149766765421 -0.561010
O 0.8828332296924386 0.8089127590108116 0.8521420172257129 -0.536133
O 0.2500255572914792 0.8772027991044604 -0.0001301832899093 -0.714208
O 0.7499637323747936 0.1230579779931388 0.0000875429493515 -0.714510
H 0.3590199322148589 0.9343785932361927 0.6407593751569445 0.111831
H 0.3574378628857765 0.8053576511194328 0.4315852264349865 0.096668
H 0.8255609334917725 0.2394178102947613 0.7665191413790456 0.137287
H 0.1412607996096806 0.2935957288365722 0.3593570040380442 0.111047
H 0.1430457304829013 0.3737944150168707 0.5686519164542696 0.097215
H 0.6742997764524460 0.4729869932507079 0.2335421362116825 0.137635
H 0.6414556746302981 0.0655830454700385 0.3592179391687714 0.111898
H 0.6428314177508416 0.1946130895240479 0.5685141607215177 0.096738
H 0.1753890310524593 0.7604581601892608 0.2336897444018618 0.137254
H 0.8586452200611663 0.7064675411066381 0.6406887386988257 0.111049
H 0.8570030375818087 0.6262220766957930 0.4315069520799285 0.096956
H 0.3252335466562134 0.5268976524469421 0.7664321964041183 0.137299
