# Supplementary material for: Probing Structural Defects in MOFs Using Water Stability
Source: J Phys Chem C Nanomater Interfaces. 2024 Feb 23;128(9):3975–84. doi: 10.1021/acs.jpcc.3c07497 (PMC10926153; doi:10.1021/acs.jpcc.3c07497)
Supplement: Supplementary file 2 — jp3c07497_si_002.zip [file jp3c07497_si_002.zip › SI/Sample input files/CIF files/Pristine/WONYIK.cif]

#######################################################################
#
#                 Cambridge Crystallographic Data Centre
#                                CCDC 
#
#######################################################################
#
# If this CIF has been generated from an entry in the Cambridge 
# Structural Database, then it will include bibliographic, chemical, 
# crystal, experimental, refinement or atomic coordinate data resulting 
# from the CCDC's data processing and validation procedures.
#
#######################################################################
data_image0
_symmetry_cell_setting           triclinic
_symmetry_space_group_name_H-M   'P 1'
_symmetry_Int_Tables_number      1
_space_group_name_Hall           'P 1'
loop_
_symmetry_equiv_pos_site_id
_symmetry_equiv_pos_as_xyz
1 x,y,z
_cell_length_a                   8.267549
_cell_length_b                   9.547389
_cell_length_c                   12.156049
_cell_angle_alpha                88.647964
_cell_angle_beta                 78.918633
_cell_angle_gamma                79.846230
_cell_volume                     926.829263
loop_
_atom_site_label
_atom_site_fract_x
_atom_site_fract_y
_atom_site_fract_z
_atom_site_charge
H 0.5444669191397024 0.1939116659950012 0.2814849663817694 0.125210
H 0.4555330808602978 0.8060883340049988 0.7185150336182307 0.125210
H 0.8363599014826048 0.3513883684221493 0.2881042795290840 0.100606
H 0.1636400985173885 0.6486116315778507 0.7118957204709163 0.100606
H 0.6374436481791579 0.1303610950660575 0.4591145914981677 0.094672
H 0.3625563518208421 0.8696389049339422 0.5408854085018321 0.094672
H 0.5034742145048896 0.0234374268297553 0.6307301641899360 0.092074
H 0.4965257854951104 0.9765625731702446 0.3692698358100637 0.092074
H 0.3152349217336348 0.1767337720344558 0.7833645269292975 0.109242
H 0.6847650782663648 0.8232662279655441 0.2166354730707031 0.109242
H 0.2740344113831434 0.4383126550599278 0.7661691640804025 0.088211
H 0.7259655886168568 0.5616873449400723 0.2338308359195979 0.088211
H 0.0565613455344971 0.3870869841972768 0.9906706912195212 0.085390
H 0.9434386544655028 0.6129130158027228 0.0093293087804785 0.085392
H 0.2154546727650957 0.5847534328021563 0.9858226269369545 0.116019
H 0.7845453272349048 0.4152465671978439 0.0141773730630453 0.116020
H 0.6455042140579871 0.2660150639590854 0.0185872940251239 0.113811
H 0.3544957859420126 0.7339849360409146 0.9814127059748764 0.113811
H 0.4662959980079674 0.0868791629766165 0.0285480075835739 0.087938
H 0.5337040019920325 0.9131208370233832 0.9714519924164261 0.087940
H 0.7701377817670727 0.2083210439439660 0.6949765042567295 0.132933
H 0.2298622182329268 0.7916789560560344 0.3050234957432707 0.132933
H 0.0056783263578770 0.3861591926206740 0.7693554416036813 0.097184
H -0.0056783263578769 0.6138408073793257 0.2306445583963186 0.097184
H 0.0473042602851064 0.1382202566652136 0.5768580477654273 0.097192
H 0.9526957397148937 0.8617797433347794 0.4231419522345731 0.097192
H 0.1800695961937000 0.0076651377253344 0.4020689194052620 0.088318
H 0.8199304038063001 0.9923348622746655 0.5979310805947380 0.088318
H 0.2527740152728621 0.1372045366059460 0.2250181789584777 0.102902
H 0.7472259847271380 0.8627954633940536 0.7749818210415219 0.102902
H 0.1975172762525078 0.4015437493567141 0.2245585757487699 0.089652
H 0.8024827237474921 0.5984562506432859 0.7754414242512305 0.089652
C 0.7884213466012612 0.1416709680594377 0.1674911120043108 0.586403
C 0.2115786533987388 0.8583290319405623 0.8325088879956890 0.586403
C 0.6693983599992702 0.2215224499910551 0.2609786172051383 -0.250119
C 0.3306016400007300 0.7784775500089450 0.7390213827948616 -0.250119
C 0.7106793051915388 0.3263861118562936 0.3165065477141007 -0.030383
C 0.2893206948084614 0.6736138881437068 0.6834934522858991 -0.030383
C 0.6023930756322505 0.4119421466598213 0.4098433463903222 0.012743
C 0.3976069243677495 0.5880578533401786 0.5901566536096772 0.012743
C 0.5784305360694950 0.5623356948156839 0.4017941862276377 0.030439
C 0.4215694639305049 0.4376643051843160 0.5982058137723624 0.030439
C 0.5253497721229031 0.3483498241091407 0.5080446904462558 0.039162
C 0.4746502278770972 0.6516501758908592 0.4919553095537442 0.039162
C 0.5536345491994620 0.1981507984223493 0.5244361133825058 -0.137751
C 0.4463654508005380 0.8018492015776509 0.4755638866174941 -0.137751
C 0.4794627671556976 0.1385056044704323 0.6207610775096762 -0.078931
C 0.5205372328443028 0.8614943955295675 0.3792389224903239 -0.078931
C 0.3739799682200337 0.2257526972050702 0.7079605019126167 -0.071763
C 0.6260200317799667 0.7742473027949296 0.2920394980873836 -0.071763
C 0.3490366528172594 0.3710296592247518 0.6970801053551673 -0.128988
C 0.6509633471827404 0.6289703407752483 0.3029198946448327 -0.128988
C 0.1874205394759735 0.3667711075070677 0.9979948889036648 0.089634
C 0.8125794605240269 0.6332288924929322 0.0020051110963348 0.089634
C 0.2784248181098319 0.4760347251616667 0.9945277834371311 -0.177539
C 0.7215751818901674 0.5239652748383334 0.0054722165628690 -0.177540
C 0.4482130927900597 0.4442618770979992 0.0019133865502484 0.103054
C 0.5517869072099402 0.5557381229020008 0.9980866134497517 0.103063
C 0.5153878705164556 0.3007270573579467 0.0132128433414658 -0.159075
C 0.4846121294835444 0.6992729426420532 0.9867871566585342 -0.159076
C 0.4149829021283793 0.1980575767755252 0.0170307171865577 0.101932
C 0.5850170978716207 0.8019424232244747 0.9829692828134421 0.101932
C 0.8833372215573509 0.1649364786245979 0.8453434111777866 0.589757
C 0.1166627784426493 0.8350635213754021 0.1546565888222134 0.589757
C 0.8526312178120108 0.2452492768197236 0.7436083200352337 -0.248299
C 0.1473687821879893 0.7547507231802761 0.2563916799647666 -0.248299
C 0.9345568625334756 0.3535180710725314 0.7101995718096696 -0.030715
C 0.0654431374665247 0.6464819289274684 0.2898004281903306 -0.030715
C 0.9553544446415220 0.4259912940191305 0.6020982181170058 0.007933
C 0.0446455553584783 0.5740087059808697 0.3979017818829940 0.007933
C 0.9214435766989004 0.5764602359157297 0.6000162827166119 0.024874
C 0.0785564233010993 0.4235397640842701 0.3999837172833876 0.024874
C 0.0331084338546076 0.3478309176194807 0.5024006505941748 0.039518
C 0.9668915661453925 0.6521690823805190 0.4975993494058251 0.039518
C 0.0753540039572636 0.1963626892385998 0.4995464817570397 -0.122251
C 0.9246459960427366 0.8036373107614000 0.5004535182429607 -0.122251
C 0.1510408456773631 0.1234465229843339 0.4019227638833862 -0.079843
C 0.8489591543226368 0.8765534770156661 0.5980772361166136 -0.079843
C 0.1943564727864976 0.1975852690082969 0.3013433105815880 -0.070470
C 0.8056435272135023 0.8024147309917029 0.6986566894184122 -0.070470
C 0.1604920454938194 0.3437133053604557 0.3010615068411037 -0.130336
C 0.8395079545061810 0.6562866946395444 0.6989384931588963 -0.130336
O 0.9314466301500920 0.1778066452452270 0.1347167496249322 -0.466574
O 0.0685533698499078 0.8221933547547731 0.8652832503750679 -0.466574
O 0.2588821254015995 0.9598151203198046 0.8789393625564824 -0.468065
O 0.7411178745984005 0.0401848796801879 0.1210606374435177 -0.468064
O 0.9912968854178953 0.1996083476625374 0.8974681325996878 -0.490620
O 0.0087031145821049 0.8003916523374629 0.1025318674003119 -0.490620
O 0.1927660965997084 0.9398925451938617 0.1248023450637943 -0.454770
O 0.8072339034002918 0.0601074548061384 0.8751976549362058 -0.454770
Co 0.0972240610638420 0.0681647927949847 0.0087576978280356 0.522453
Co 0.9027759389361577 0.9318352072050153 0.9912423021719644 0.522448
N 0.2531114379764969 0.2289756084655515 0.0088646625120969 -0.172770
N 0.7468885620235027 0.7710243915344484 0.9911353374879032 -0.172770
