# Supplementary material for: Probing Structural Defects in MOFs Using Water Stability
Source: J Phys Chem C Nanomater Interfaces. 2024 Feb 23;128(9):3975–84. doi: 10.1021/acs.jpcc.3c07497 (PMC10926153; doi:10.1021/acs.jpcc.3c07497)
Supplement: Supplementary file 2 — jp3c07497_si_002.zip [file jp3c07497_si_002.zip › SI/Sample input files/CIF files/Pristine/GOTFED.cif]

#######################################################################
#
#                 Cambridge Crystallographic Data Centre
#                                CCDC 
#
#######################################################################
#
# If this CIF has been generated from an entry in the Cambridge 
# Structural Database, then it will include bibliographic, chemical, 
# crystal, experimental, refinement or atomic coordinate data resulting 
# from the CCDC's data processing and validation procedures.
#
#######################################################################
data_image0
_symmetry_cell_setting           triclinic
_symmetry_space_group_name_H-M   'P 1'
_symmetry_Int_Tables_number      1
_space_group_name_Hall           'P 1'
loop_
_symmetry_equiv_pos_site_id
_symmetry_equiv_pos_as_xyz
1 x,y,z
_cell_length_a                   9.755500
_cell_length_b                   12.436019
_cell_length_c                   20.044998
_cell_angle_alpha                87.263771
_cell_angle_beta                 76.384918
_cell_angle_gamma                72.792274
_cell_volume                     2257.090743
loop_
_atom_site_label
_atom_site_fract_x
_atom_site_fract_y
_atom_site_fract_z
_atom_site_charge
Zn 0.5038461706120396 0.6767915298686256 0.7189710537922618 0.887870
Zn 0.6292065139218247 0.6177449892673175 0.9056642498427359 0.793829
Zn 0.4961538293879602 0.3232084701313740 0.2810289462077392 0.887870
Zn 0.3707934860781752 0.3822550107326830 0.0943357501572639 0.793829
H 0.1712112570139752 0.7872441009765893 0.9460060313057023 0.103727
H 0.8287887429860251 0.2127558990234109 0.0539939686942978 0.103727
H 0.3485771185089569 0.0236028764313998 0.0201762648994935 0.116752
H 0.6514228814910357 0.9763971235686000 0.9798237351005060 0.116752
H 0.0986630874659246 0.1617058099601863 0.0502760262330294 0.094200
H 0.9013369125340750 0.8382941900398135 0.9497239737669708 0.094200
H 0.1158925979177039 0.6106697648890805 0.3281300843818294 0.121374
H 0.0541430622930014 0.5654592086451727 0.4524841113634246 0.113671
H 0.6973882443189150 0.8745035355299189 0.4899231982650804 0.127810
H 0.7598040797278940 0.9204621340245124 0.3655290049213087 0.134070
H 0.5990295258344486 0.7071935937934761 0.5581452355965466 0.126074
H 0.0374046848310989 0.6553199353664928 0.5791562226033393 0.132872
H 0.8592921973884802 0.6209967206398698 0.7043976483482989 0.111863
H 0.1826596641886210 0.8598573815078169 0.3003135123598374 0.110720
H 0.2330475260781974 0.0438026104390559 0.2716715064763920 0.111412
H 0.8684584946727014 0.1414432817188352 0.1720780744732099 0.121239
H 0.8225230078229265 0.9570639782673797 0.1989223124655332 0.115622
H 0.3236305072642128 0.1401265133097666 0.1553870259548041 0.109596
H 0.8743627859697607 0.3272798349499128 0.2297364985128081 0.133858
H 0.0388534340142225 0.4717084730486614 0.1702367901016364 0.103573
H 0.0736419032092472 0.7858277644828362 0.1325701978053354 0.122132
H 0.9972857354610076 0.6891633449180098 0.0491070321790289 0.101855
H 0.7240938467262070 0.5607294280442490 0.2151983564126344 0.114549
H 0.8013153413765409 0.6552110372062762 0.2988905257342528 0.108961
H 0.7539536273488513 0.7168914457451594 0.0121554419501524 0.110994
H 0.8011737902273488 0.4109319241928561 0.1195780461054124 0.123912
H 0.6846435533249187 0.3984467805959707 0.0070441392586697 0.124838
H 0.2324953890632257 0.5683902537402143 0.6532474958227614 0.004992
H 0.4955520055801153 0.0861490457719871 0.6562877422914297 0.108401
H 0.4784331620067248 0.1192974866564353 0.9058925297316229 0.116032
H 0.4279171078394453 0.9562017245471066 0.8598175637114769 0.107153
H 0.5517203409304684 0.2960247968806120 0.8844797967577387 0.119878
H 0.6013892203208642 0.4338302983715300 0.6818508925604747 0.103785
H 0.5515735006187295 0.2712562210540527 0.6367790988561729 0.111908
H 0.8841074020822955 0.3893302351109200 0.6718699156181708 0.121374
H 0.9458569377069983 0.4345407913548269 0.5475158886365753 0.113671
H 0.3026117556810853 0.1254964644700811 0.5100768017349190 0.127810
H 0.2401959202721063 0.0795378659754876 0.6344709950786908 0.134070
H 0.4009704741655508 0.2928064062065240 0.4418547644034529 0.126075
H 0.9625953151689012 0.3446800646335078 0.4208437773966612 0.132872
H 0.1407078026115196 0.3790032793601303 0.2956023516517010 0.111863
H 0.8173403358113790 0.1401426184921828 0.6996864876401631 0.110720
H 0.7669524739218028 0.9561973895609444 0.7283284935236077 0.111412
H 0.1315415053272992 0.8585567182811652 0.8279219255267897 0.121239
H 0.1774769921770739 0.0429360217326204 0.8010776875344666 0.115622
H 0.6763694927357866 0.8598734866902339 0.8446129740451963 0.109596
H 0.1256372140302393 0.6727201650500872 0.7702635014871915 0.133858
H 0.9611465659857776 0.5282915269513385 0.8297632098983637 0.103573
H 0.9263580967907532 0.2141722355171639 0.8674298021946645 0.122132
H 0.0027142645389919 0.3108366550819907 0.9508929678209711 0.101855
H 0.2759061532737928 0.4392705719557510 0.7848016435873661 0.114549
H 0.1986846586234587 0.3447889627937241 0.7011094742657465 0.108962
H 0.2460463726511483 0.2831085542548405 0.9878445580498479 0.110994
H 0.1988262097726511 0.5890680758071442 0.8804219538945871 0.123912
H 0.3153564466750809 0.6015532194040287 0.9929558607413307 0.124838
H 0.7675046109367742 0.4316097462597857 0.3467525041772382 0.004993
H 0.5044479944198850 0.9138509542280129 0.3437122577085703 0.108401
H 0.5215668379932750 0.8807025133435648 0.0941074702683773 0.116032
H 0.5720828921605547 0.0437982754528934 0.1401824362885229 0.107153
H 0.4482796590695314 0.7039752031193878 0.1155202032422612 0.119878
H 0.3986107796791366 0.5661697016284701 0.3181491074395250 0.103785
H 0.4484264993812704 0.7287437789459476 0.3632209011438279 0.111908
C 0.4489344916791287 0.9061480785254503 0.7253148896552686 0.552940
C 0.6057610045980236 0.4727332860844451 0.8149835561988431 0.587393
C 0.4242729451945642 0.8146761759060395 0.9622667881116949 0.557151
C 0.5757270548054358 0.1853238240939603 0.0377332118883052 0.557151
C 0.2727666403482839 0.8965291995589212 0.9817718348807934 -0.029928
C 0.7272333596517161 0.1034708004410784 0.0182281651192066 -0.029928
C 0.1531081767802656 0.8692136222131046 0.9693336567216657 -0.144042
C 0.8468918232197346 0.1307863777868950 0.0306663432783347 -0.144042
C 0.0098735409509963 0.9459443912790465 0.9852801221178200 0.073168
C 0.9901264590490039 0.0540556087209538 0.0147198778821798 0.073169
C 0.2529180419734740 0.0030876217548853 0.0114328568705784 -0.102251
C 0.7470819580265267 0.9969123782451148 0.9885671431294215 -0.102251
C 0.1146786272778446 0.0796775217930459 0.0273283501188350 -0.131170
C 0.8853213727221549 0.9203224782069546 0.9726716498811651 -0.131170
C 0.9416702964207357 0.7677301385757593 0.3398225646062618 0.175868
C 0.0251138452251652 0.6682545541362086 0.3639416192318241 -0.146142
C 0.9907520580346932 0.6430095056716745 0.4331326078354769 -0.155695
C 0.8718923512742097 0.7174063432259389 0.4775798560881142 0.151886
C 0.7891197163677713 0.8176022462136350 0.4540212657448764 -0.148547
C 0.8241912870330679 0.8430052773515528 0.3848728030291216 -0.138074
C 0.6924606828134435 0.6905589196128584 0.5815721504783121 0.122725
C 0.9213672810561980 0.6602839063998358 0.5940285597743881 -0.115738
C 0.8319870741560085 0.6442876668945806 0.6553026240446023 -0.019599
C 0.0002713028631419 0.8971488277726667 0.2511721333181500 0.178146
C 0.1145271266792044 0.9220893385902783 0.2723050770496459 -0.148866
C 0.1425567149501173 0.0246705341437214 0.2563575592120355 -0.148324
C 0.0552838983436922 0.1022673204340503 0.2193862303291865 0.148964
C 0.9382389724547308 0.0795257510675962 0.1995929969316652 -0.134155
C 0.9117959077295943 0.9764547191091812 0.2150592156526075 -0.139115
C 0.2261695645406037 0.2119365163977748 0.1676742963543860 0.122921
C -0.0093276830618552 0.3114745536325238 0.2046316789928629 -0.121405
C 0.0730522952653440 0.3814833246629641 0.1758276966456827 -0.049060
C 0.9388544348477137 0.7308633253272365 0.2218290415531458 0.193585
C 0.9957427333792517 0.7378241105789486 0.1507947475446114 -0.156551
C 0.9519523315573633 0.6845167193591326 0.1039311450383775 -0.146618
C 0.8520124706278053 0.6225986964698464 0.1271327545962793 0.126160
C 0.8008551857459072 0.6099099501681351 0.1972421548557725 -0.140975
C 0.8450904540392798 0.6628025704558729 0.2442822809067595 -0.178362
C 0.7571863134689212 0.6302070692055338 0.0234387725313365 0.092476
C 0.7757214720295141 0.4704925888809994 0.0798630693764847 -0.106584
C 0.7196904410216997 0.4654888374040925 0.0237235840857390 -0.013188
C 0.3310776406666561 0.5967301009950754 0.6530644614924735 0.470007
C 0.4916410536677707 0.0949965790915321 0.7106933492338045 -0.148556
C 0.5195688735621297 0.1895652020471574 0.7350698931355785 0.074805
C 0.5179351433775611 0.1971676876668839 0.8065856867134960 0.071369
C 0.4822889916670657 0.1122526609899194 0.8512992604816995 -0.121186
C 0.4549476616979794 0.0216486142903250 0.8258575324744708 -0.112006
C 0.4624980621417553 0.0109886798456868 0.7546441897498042 -0.031705
C 0.5513030547594171 0.2893785351360430 0.8304589072318328 -0.124674
C 0.5806457569585166 0.3734985330942991 0.7865140962379111 -0.052736
C 0.5798785523526613 0.3668438801771556 0.7159835502192174 -0.104665
C 0.5511671603951963 0.2765414303009443 0.6910151334341466 -0.130874
C 0.5510655083208720 0.0938519214745500 0.2746851103447312 0.552940
C 0.3942389954019759 0.5272667139155557 0.1850164438011568 0.587393
C 0.0583297035792643 0.2322698614242406 0.6601774353937381 0.175868
C 0.9748861547748346 0.3317454458637912 0.6360583807681766 -0.146142
C 0.0092479419653066 0.3569904943283258 0.5668673921645234 -0.155695
C 0.1281076487257907 0.2825936567740607 0.5224201439118855 0.151886
C 0.2108802836322289 0.1823977537863649 0.5459787342551231 -0.148549
C 0.1758087129669324 0.1569947226484469 0.6151271969708781 -0.138074
C 0.3075393171865560 0.3094410803871486 0.4184278495216875 0.122725
C 0.0786327189438022 0.3397160936001645 0.4059714402256112 -0.115738
C 0.1680129258439913 0.3557123331054195 0.3446973759553977 -0.019599
C 0.9997286971368581 0.1028511722273411 0.7488278666818493 0.178146
C 0.8854728733207958 0.0779106614097216 0.7276949229503540 -0.148866
C 0.8574432850498828 0.9753294658562787 0.7436424407879644 -0.148324
C 0.9447161016563079 0.8977326795659492 0.7806137696708131 0.148964
C 0.0617610275452694 0.9204742489324039 0.8004070030683346 -0.134155
C 0.0882040922704055 0.0235452808908190 0.7849407843473925 -0.139115
C 0.7738304354593963 0.7880634836022251 0.8323257036456136 0.122921
C 0.0093276830618549 0.6885254463674764 0.7953683210071372 -0.121405
C 0.9269477047346560 0.6185166753370360 0.8241723033543176 -0.049060
C 0.0611455651522861 0.2691366746727634 0.7781709584468544 0.193585
C 0.0042572666207481 0.2621758894210522 0.8492052524553886 -0.156551
C 0.0480476684426372 0.3154832806408670 0.8960688549616228 -0.146618
C 0.1479875293721954 0.3774013035301533 0.8728672454037206 0.126160
C 0.1991448142540930 0.3900900498318651 0.8027578451442277 -0.140975
C 0.1549095459607201 0.3371974295441272 0.7557177190932406 -0.178362
C 0.2428136865310789 0.3697929307944664 0.9765612274686634 0.092476
C 0.2242785279704856 0.5295074111190005 0.9201369306235153 -0.106584
C 0.2803095589783001 0.5345111625959080 0.9762764159142612 -0.013188
C 0.6689223593333440 0.4032698990049244 0.3469355385075260 0.470007
C 0.5083589463322297 0.9050034209084680 0.2893066507661958 -0.148556
C 0.4804311264378701 0.8104347979528423 0.2649301068644213 0.074805
C 0.4820648566224386 0.8028323123331164 0.1934143132865037 0.071369
C 0.5177110083329340 0.8877473390100806 0.1487007395183001 -0.121186
C 0.5450523383020204 0.9783513857096747 0.1741424675255292 -0.112006
C 0.5375019378582452 0.9890113201543134 0.2453558102501952 -0.031705
C 0.4486969452405827 0.7106214648639574 0.1695410927681668 -0.124675
C 0.4193542430414828 0.6265014669057009 0.2134859037620893 -0.052736
C 0.4201214476473393 0.6331561198228440 0.2840164497807830 -0.104665
C 0.4488328396048030 0.7234585696990558 0.3089848665658537 -0.130874
N 0.9740034760491360 0.7918976593476852 0.2686775796628517 -0.175318
N 0.8309417428286417 0.6900925525719397 0.5478487893378213 0.006277
N 0.6904813675998513 0.6629272195534819 0.6464758707572266 -0.292065
N 0.0897472347908544 0.2044048150462024 0.1993224006732681 0.008081
N 0.2183572173352404 0.3185578018853110 0.1527791093053253 -0.288126
N 0.8001000188431788 0.5751324867086522 0.0786252610864694 0.018276
N 0.7088170607518220 0.5654095095992452 0.9893514472820577 -0.285642
N 0.0259965239508637 0.2081023406523150 0.7313224203371487 -0.175318
N 0.1690582571713582 0.3099074474280601 0.4521512106621788 0.006277
N 0.3095186324001488 0.3370727804465182 0.3535241292427738 -0.292065
N 0.9102527652091456 0.7955951849537978 0.8006775993267320 0.008081
N 0.7816427826647595 0.6814421981146898 0.8472208906946745 -0.288126
N 0.1998999811568214 0.4248675132913480 0.9213747389135305 0.018276
N 0.2911829392481785 0.4345904904007553 0.0106485527179424 -0.285642
O 0.4606488728450804 0.8214710734356758 0.7667684051258615 -0.566534
O 0.4335153135295065 0.9036196405900806 0.6653803206146401 -0.567805
O 0.6263392764085894 0.4671323581482132 0.8759644955447728 -0.521187
O 0.6062132492477890 0.5603718377933097 0.7795172194278988 -0.573770
O 0.4313547724215732 0.7230329714376386 0.9311364498076989 -0.550887
O 0.5686452275784262 0.2769670285623608 0.0688635501923016 -0.550887
O 0.5326074867317889 0.8368827540202377 0.9752609233399967 -0.560338
O 0.4673925132682110 0.1631172459797624 0.0247390766600037 -0.560338
O 0.3343720445598526 0.6262567721678195 0.7141564913351371 -0.545670
O 0.4227144526466028 0.5971334651239028 0.5989085529822396 -0.513587
O 0.5393511271549197 0.1785289265643236 0.2332315948741386 -0.566534
O 0.5664846864704930 0.0963803594099194 0.3346196793853592 -0.567805
O 0.3736607235914111 0.5328676418517866 0.1240355044552275 -0.521187
O 0.3937867507522107 0.4396281622066900 0.2204827805721010 -0.573770
O 0.6656279554401479 0.3737432278321802 0.2858435086648631 -0.545670
O 0.5772855473533970 0.4028665348760977 0.4010914470177600 -0.513586
