# Supplementary material for: Probing Structural Defects in MOFs Using Water Stability
Source: J Phys Chem C Nanomater Interfaces. 2024 Feb 23;128(9):3975–84. doi: 10.1021/acs.jpcc.3c07497 (PMC10926153; doi:10.1021/acs.jpcc.3c07497)
Supplement: Supplementary file 2 — jp3c07497_si_002.zip [file jp3c07497_si_002.zip › SI/Sample input files/CIF files/Pristine/LASYOU.cif]

{'_ref': 'TBD', '_srcid': 'CAKYAQ_clean', 'submitters': [{'name': 'Dalar Nazarian Jeff Camp and David Sholl', 'email': 'dalar@gatech.edu jcamp6@gatech.edu'}], '_method': 'VASP DFT with PBE;DDEC'}
data_CuH3(C2O)4
_symmetry_space_group_name_H-M   'P 1'
_cell_length_a   13.589224
_cell_length_b   13.589224
_cell_length_c   13.589224
_cell_angle_alpha   86.691605
_cell_angle_beta   86.691605
_cell_angle_gamma   86.691605
_symmetry_Int_Tables_number   1
_chemical_formula_structural   CuH3(C2O)4
_chemical_formula_sum   'Cu6 H18 C48 O24'
_cell_volume   2497.397846
_cell_formula_units_Z   6
loop_
 _symmetry_equiv_pos_site_id
 _symmetry_equiv_pos_as_xyz
  1  'x, y, z'
loop_
_atom_site_label
_atom_site_fract_x
_atom_site_fract_y
_atom_site_fract_z
_atom_site_charge
Cu 0.0181753085228088 0.5836382867737624 0.0181753085225667 0.833769
Cu 0.0181753085225678 0.0181753085225290 0.5836382867736445 0.833770
Cu 0.5836382867740005 0.0181753085228413 0.0181753085226381 0.833772
Cu 0.4163617132259996 0.9818246914771589 0.9818246914773620 0.833781
Cu 0.9818246914774322 0.9818246914774710 0.4163617132263556 0.833782
Cu 0.9818246914771915 0.4163617132262378 0.9818246914774335 0.833784
H 0.9995509343891775 0.4328558786141082 0.6652703868343632 0.119116
H 0.6652703868342897 0.9995509343897168 0.4328558786139418 0.119116
H 0.4328558786137894 0.6652703868337985 0.9995509343897431 0.119115
H 0.5671441213862938 0.0004490656107630 0.3347296131655892 0.119113
H 0.0004490656102529 0.3347296131657628 0.5671441213860157 0.119112
H 0.3347296131661963 0.5671441213858508 0.0004490656103469 0.119112
H 0.0004490656108224 0.5671441213858917 0.3347296131656368 0.119116
H 0.3347296131657099 0.0004490656102834 0.5671441213860583 0.119116
H 0.5671441213862108 0.3347296131662016 0.0004490656102570 0.119115
H 0.4328558786137061 0.9995509343892444 0.6652703868344108 0.119114
H 0.9995509343897472 0.6652703868342369 0.4328558786139840 0.119113
H 0.6652703868338038 0.4328558786141492 0.9995509343896533 0.119113
H 0.0157582013741484 0.7346603860826122 0.7346603860825903 0.132791
H 0.7346603860828782 0.0157582013740642 0.7346603860825431 0.132791
H 0.7346603860831649 0.7346603860828514 0.0157582013736253 0.132791
H 0.2653396139171218 0.9842417986259360 0.2653396139174568 0.132791
H 0.9842417986258515 0.2653396139173879 0.2653396139174097 0.132791
H 0.2653396139168352 0.2653396139171484 0.9842417986263746 0.132791
C 0.0070832073063587 0.5486907132755574 0.8162176521442470 0.581874
C 0.0025475421302763 0.5097709243374293 0.6386430174625192 -0.116085
C 0.0074584370989912 0.5800289414656729 0.7090955657994363 -0.024377
C 0.8162176521443070 0.0070832073064233 0.5486907132756088 0.581874
C 0.6386430174622767 0.0025475421292440 0.5097709243373706 -0.116085
C 0.7090955657995315 0.0074584370990785 0.5800289414657349 -0.024377
C 0.5486907132755711 0.8162176521442579 0.0070832073063853 0.581873
C 0.5097709243378240 0.6386430174632809 0.0025475421295745 -0.116085
C 0.5800289414657466 0.7090955657994773 0.0074584370990103 -0.024376
C 0.4513092867244552 0.9929167926936493 0.1837823478557587 0.581873
C 0.4902290756619384 0.9974524578696824 0.3613569825374330 -0.116084
C 0.4199710585343198 0.9925415629010130 0.2909044342005654 -0.024378
C 0.9929167926935968 0.1837823478557180 0.4513092867244132 0.581873
C 0.9974524578707309 0.3613569825375366 0.4902290756626109 -0.116083
C 0.9925415629009477 0.2909044342005270 0.4199710585342945 -0.024376
C 0.1837823478557112 0.4513092867243939 0.9929167926935867 0.581873
C 0.3613569825369538 0.4902290756628266 0.9974524578704915 -0.116083
C 0.2909044342004629 0.4199710585342313 0.9925415629009587 -0.024376
C 0.9929167926936410 0.4513092867244423 0.1837823478557528 0.581873
C 0.9974524578697238 0.4902290756625707 0.3613569825374812 -0.116085
C 0.9925415629010088 0.4199710585343271 0.2909044342005639 -0.024377
C 0.1837823478556930 0.9929167926935768 0.4513092867243909 0.581873
C 0.3613569825377233 0.9974524578707562 0.4902290756626291 -0.116084
C 0.2909044342004687 0.9925415629009215 0.4199710585342651 -0.024377
C 0.4513092867244289 0.1837823478557419 0.9929167926936149 0.581873
C 0.4902290756621763 0.3613569825367189 0.9974524578704256 -0.116084
C 0.4199710585342531 0.2909044342005228 0.9925415629009897 -0.024376
C 0.5486907132755445 0.0070832073063507 0.8162176521442416 0.581873
C 0.5097709243380614 0.0025475421303175 0.6386430174625666 -0.116085
C 0.5800289414656801 0.0074584370989869 0.7090955657994346 -0.024377
C 0.0070832073064033 0.8162176521442819 0.5486907132755866 0.581872
C 0.0025475421292690 0.6386430174624635 0.5097709243373890 -0.116084
C 0.0074584370990521 0.7090955657994731 0.5800289414657055 -0.024376
C 0.8162176521442889 0.5486907132756063 0.0070832073064133 0.581872
C 0.6386430174630464 0.5097709243371732 0.0025475421295083 -0.116084
C 0.7090955657995373 0.5800289414657688 0.0074584370990410 -0.024376
C 0.0014874032121679 0.5374945615072585 0.5374945615072571 0.061723
C 0.0111803406375715 0.6800432999267030 0.6800432999267241 -0.090638
C 0.5374945615071914 0.0014874032121462 0.5374945615072337 0.061723
C 0.6800432999262676 0.0111803406375987 0.6800432999267079 -0.090638
C 0.5374945615071118 0.5374945615071559 0.0014874032121740 0.061723
C 0.6800432999257842 0.6800432999262032 0.0111803406380953 -0.090639
C 0.4625054384928085 0.9985125967878540 0.4625054384927659 0.061716
C 0.3199567000737326 0.9888196593624015 0.3199567000732920 -0.090638
C 0.9985125967878319 0.4625054384927412 0.4625054384927431 0.061716
C 0.9888196593624288 0.3199567000732972 0.3199567000732759 -0.090638
C 0.4625054384928879 0.4625054384928438 0.9985125967878259 0.061716
C 0.3199567000742159 0.3199567000737966 0.9888196593619046 -0.090639
O 0.0233087042855678 0.6151695956303007 0.8753108315443642 -0.513624
O 0.9897208875067991 0.4587521358312962 0.8406406790860173 -0.515726
O 0.8753108315444557 0.0233087042854707 0.6151695956302637 -0.513624
O 0.8406406790860458 0.9897208875070461 0.4587521358313619 -0.515726
O 0.6151695956304878 0.8753108315445380 0.0233087042854324 -0.513624
O 0.4587521358311765 0.8406406790858333 0.9897208875069603 -0.515726
O 0.3848304043695674 0.9766912957144386 0.1246891684556133 -0.513625
O 0.5412478641688685 0.0102791124932098 0.1593593209140070 -0.515725
O 0.9766912957145111 0.1246891684556187 0.3848304043697400 -0.513625
O 0.0102791124929819 0.1593593209139615 0.5412478641686439 -0.515725
O 0.1246891684554104 0.3848304043696407 0.9766912957145795 -0.513625
O 0.1593593209141210 0.5412478641686531 0.0102791124930027 -0.515725
O 0.9766912957144325 0.3848304043697064 0.1246891684556359 -0.513625
O 0.0102791124932009 0.5412478641687039 0.1593593209139759 -0.515725
O 0.1246891684555444 0.9766912957145295 0.3848304043697294 -0.513625
O 0.1593593209139470 0.0102791124929540 0.5412478641686382 -0.515725
O 0.3848304043695127 0.1246891684554621 0.9766912957145677 -0.513625
O 0.5412478641688236 0.1593593209141665 0.0102791124930395 -0.515725
O 0.6151695956304395 0.0233087042855614 0.8753108315443870 -0.513624
O 0.4587521358311314 0.9897208875067902 0.8406406790859858 -0.515726
O 0.0233087042854890 0.8753108315443814 0.6151695956302531 -0.513624
O 0.9897208875070183 0.8406406790860383 0.4587521358313562 -0.515726
O 0.8753108315445898 0.6151695956303667 0.0233087042854206 -0.513624
O 0.8406406790858719 0.4587521358313470 0.9897208875069974 -0.515726
