# Supplementary material for: Probing Structural Defects in MOFs Using Water Stability
Source: J Phys Chem C Nanomater Interfaces. 2024 Feb 23;128(9):3975–84. doi: 10.1021/acs.jpcc.3c07497 (PMC10926153; doi:10.1021/acs.jpcc.3c07497)
Supplement: Supplementary file 2 — jp3c07497_si_002.zip [file jp3c07497_si_002.zip › SI/Sample input files/CIF files/Pristine/LECQEQ.cif]

data_LECQEQ_clean
_audit_creation_date              2014-07-02
_audit_creation_method            'Materials Studio'
_symmetry_space_group_name_H-M    'P1'
_symmetry_Int_Tables_number       1
_symmetry_cell_setting            triclinic
loop_
_symmetry_equiv_pos_as_xyz
  x,y,z
_cell_length_a                    6.330404
_cell_length_b                    14.990128
_cell_length_c                    14.990128
_cell_angle_alpha                 61.947739
_cell_angle_beta                  81.907700
_cell_angle_gamma                 98.092300
loop_
_atom_site_label
_atom_site_fract_x
_atom_site_fract_y
_atom_site_fract_z
_atom_site_charge
Ni 0.6731295022929940 0.3105032094078756 0.2612994281669725 0.707908
Ni 0.9344289304612996 0.2612994281726378 0.4281973624008547 0.707577
Ni 0.3626262929572271 0.4281973623976367 0.3105032094540221 0.707684
Ni 0.3268704977070058 0.6894967905921240 0.7387005718330272 0.707908
Ni 0.0655710695387008 0.7387005718273626 0.5718026375991458 0.707577
Ni 0.6373737070427726 0.5718026376023631 0.6894967905459785 0.707684
H 0.6676137926113480 0.5641610240882978 0.4559753899595968 0.137711
H 0.1235891825365568 0.4559753899744719 0.9798635859500514 0.138004
H 0.1034527684688128 0.9798635859386092 0.5641610240889715 0.137735
H 0.3323862073886525 0.4358389759117021 0.5440246100404034 0.137711
H 0.8764108174634426 0.5440246100255282 0.0201364140499481 0.138004
H 0.8965472315311876 0.0201364140613904 0.4358389759110282 0.137735
C 0.7142793084234700 0.4189156112729882 0.4088210648129822 0.606025
C 0.8693981753458014 0.4623564674351651 0.4511482905289105 -0.127049
C 0.0614097016730572 0.4258207392372944 0.4740900154306795 0.287030
C 0.8144146308530414 0.5369946553643250 0.4748895570454011 -0.169933
C 0.1231003734002681 0.4088210648301870 0.1722633239031371 0.606641
C 0.3205464659123460 0.4511482905477626 0.0864952420233617 -0.126811
C 0.5354997171464608 0.4740900154367599 0.1000892453364564 0.287292
C 0.2893041878648450 0.4748895570502890 0.9881157875782695 -0.170566
C 0.2953636972789627 0.1722633239042183 0.4189156112764731 0.606601
C 0.4070417079339125 0.0864952420212675 0.4623564674435334 -0.126260
C 0.6355889624599953 0.1000892453244659 0.4258207392343437 0.286964
C 0.2774199754653898 0.9881157875888927 0.5369946553728372 -0.170337
C 0.2857206915765300 0.5810843887270120 0.5911789351870176 0.606025
C 0.1306018246541987 0.5376435325648361 0.5488517094710899 -0.127050
C 0.9385902983269425 0.5741792607627048 0.5259099845693276 0.287031
C 0.1855853691469586 0.4630053446356744 0.5251104429545996 -0.169932
C 0.8768996265997321 0.5911789351698130 0.8277366760968629 0.606641
C 0.6794535340876536 0.5488517094522374 0.9135047579766378 -0.126811
C 0.4645002828535388 0.5259099845632472 0.8999107546635435 0.287293
C 0.7106958121351550 0.5251104429497105 0.0118842124217307 -0.170565
C 0.7046363027210374 0.8277366760957812 0.5810843887235267 0.606601
C 0.5929582920660952 0.9135047579787325 0.5376435325564668 -0.126260
C 0.3644110375400048 0.8999107546755338 0.5741792607656564 0.286965
C 0.7225800245346101 0.0118842124111073 0.4630053446271635 -0.170336
O 0.5765640079536670 0.4706176991513235 0.3675565333103579 -0.467733
O 0.7073249542527335 0.3288072045199947 0.4186604703897758 -0.522212
O 0.1346785518922871 0.3594541529799361 0.4462237811413161 -0.451491
O 0.9441205411824912 0.3675565333242850 0.1618257675046372 -0.468414
O 0.1259854251990802 0.4186604703867491 0.2525323251124241 -0.522545
O 0.5809023330634517 0.4462237811666115 0.1943220658711796 -0.451302
O 0.1059463087349675 0.1618257675402742 0.4706176991691080 -0.467583
O 0.3785177501990402 0.2525323250948459 0.3288072044962102 -0.523356
O 0.7752243988949833 0.1943220658440753 0.3594541529968815 -0.451584
O 0.4234359920463330 0.5293823008486764 0.6324434666896421 -0.467733
O 0.2926750457472667 0.6711927954800055 0.5813395296102239 -0.522212
O 0.8653214481077133 0.6405458470200638 0.5537762188586840 -0.451491
O 0.0558794588175094 0.6324434666757153 0.8381742324953630 -0.468414
O 0.8740145748009192 0.5813395296132511 0.7474676748875760 -0.522545
O 0.4190976669365477 0.5537762188333882 0.8056779341288206 -0.451302
O 0.8940536912650321 0.8381742324597257 0.5293823008308917 -0.467583
O 0.6214822498009599 0.7474676749051535 0.6711927955037901 -0.523356
O 0.2247756011050161 0.8056779341559246 0.6405458470031186 -0.451584
