# Supplementary material for: Probing Structural Defects in MOFs Using Water Stability
Source: J Phys Chem C Nanomater Interfaces. 2024 Feb 23;128(9):3975–84. doi: 10.1021/acs.jpcc.3c07497 (PMC10926153; doi:10.1021/acs.jpcc.3c07497)
Supplement: Supplementary file 2 — jp3c07497_si_002.zip [file jp3c07497_si_002.zip › SI/Sample input files/CIF files/Pristine/IDIWOH.cif]

{'_ref': 'TBD', '_srcid': 'CAKYAQ_clean', 'submitters': [{'name': 'Dalar Nazarian Jeff Camp and David Sholl', 'email': 'dalar@gatech.edu jcamp6@gatech.edu'}], '_method': 'VASP DFT with PBE;DDEC'}
data_VH4C8O5
_symmetry_space_group_name_H-M   'P 1'
_cell_length_a   7.151624
_cell_length_b   13.806622
_cell_length_c   15.889114
_cell_angle_alpha   90.00000000
_cell_angle_beta   90.00000000
_cell_angle_gamma   90.00000000
_symmetry_Int_Tables_number   1
_chemical_formula_structural   VH4C8O5
_chemical_formula_sum   'V4 H16 C32 O20'
_cell_volume   1568.887376
_cell_formula_units_Z   4
loop_
 _symmetry_equiv_pos_site_id
 _symmetry_equiv_pos_as_xyz
  1  'x, y, z'
loop_
_atom_site_label
_atom_site_fract_x
_atom_site_fract_y
_atom_site_fract_z
_atom_site_charge
V 0.8139400059800236 0.2670726186330530 0.7500000000000000 1.778052
V 0.6860599940199764 0.7670726186330524 0.2500000000000000 1.778052
V 0.1860599940199765 0.7329273813669476 0.2500000000000000 1.778052
V 0.3139400059800236 0.2329273813669472 0.7500000000000000 1.778052
H 0.8074568394136072 0.4538997546536868 0.9394005911804406 0.122055
H 0.2090478774770319 0.4292725665680222 0.9401721009678100 0.123635
H 0.6925431605863928 0.9538997546536876 0.0605994088195590 0.122055
H 0.2909521225229680 0.9292725665680226 0.0598278990321900 0.123635
H 0.1925431605863926 0.5461002453463124 0.4394005911804411 0.122055
H 0.7909521225229683 0.5707274334319774 0.4401721009678102 0.123635
H 0.3074568394136072 0.0461002453463130 0.5605994088195594 0.122055
H 0.7090478774770317 0.0707274334319778 0.5598278990321900 0.123635
H 0.1925431605863926 0.5461002453463124 0.0605994088195590 0.122055
H 0.7909521225229683 0.5707274334319774 0.0598278990321900 0.123634
H 0.3074568394136072 0.0461002453463130 0.9394005911804406 0.122055
H 0.7090478774770317 0.0707274334319778 0.9401721009678100 0.123634
H 0.8074568394136072 0.4538997546536868 0.5605994088195594 0.122055
H 0.2090478774770319 0.4292725665680222 0.5598278990321900 0.123634
H 0.6925431605863928 0.9538997546536876 0.4394005911804411 0.122055
H 0.2909521225229680 0.9292725665680226 0.4401721009678102 0.123634
C 0.6739279323200952 0.4745890423077632 0.9664518306722718 -0.095247
C 0.3350472690503013 0.4605744637219905 0.9669945087001632 -0.093993
C 0.5092659702388058 0.4346548265733965 0.9332450637060772 -0.030960
C 0.5200044731440002 0.3644151503837486 0.8629742227501800 0.616571
C 0.8260720676799048 0.9745890423077637 0.0335481693277282 -0.095247
C 0.1649527309496985 0.9605744637219905 0.0330054912998368 -0.093993
C 0.9907340297611942 0.9346548265733963 0.0667549362939232 -0.030960
C 0.9799955268559998 0.8644151503837483 0.1370257772498200 0.616571
C 0.3260720676799047 0.5254109576922363 0.4664518306722721 -0.095247
C 0.6649527309496989 0.5394255362780095 0.4669945087001633 -0.093993
C 0.4907340297611941 0.5653451734266037 0.4332450637060768 -0.030960
C 0.4799955268559996 0.6355848496162517 0.3629742227501802 0.616571
C 0.1739279323200951 0.0254109576922367 0.5335481693277282 -0.095247
C 0.8350472690503011 0.0394255362780095 0.5330054912998368 -0.093993
C 0.0092659702388058 0.0653451734266036 0.5667549362939228 -0.030960
C 0.0200044731440002 0.1355848496162516 0.6370257772498200 0.616571
C 0.3260720676799047 0.5254109576922363 0.0335481693277282 -0.095242
C 0.6649527309496989 0.5394255362780095 0.0330054912998368 -0.093989
C 0.4907340297611941 0.5653451734266037 0.0667549362939232 -0.030960
C 0.4799955268559996 0.6355848496162517 0.1370257772498200 0.616571
C 0.1739279323200951 0.0254109576922367 0.9664518306722718 -0.095242
C 0.8350472690503011 0.0394255362780095 0.9669945087001632 -0.093989
C 0.0092659702388058 0.0653451734266036 0.9332450637060772 -0.030960
C 0.0200044731440002 0.1355848496162516 0.8629742227501800 0.616571
C 0.6739279323200952 0.4745890423077632 0.5335481693277282 -0.095242
C 0.3350472690503013 0.4605744637219905 0.5330054912998368 -0.093989
C 0.5092659702388058 0.4346548265733965 0.5667549362939228 -0.030960
C 0.5200044731440002 0.3644151503837486 0.6370257772498200 0.616571
C 0.8260720676799048 0.9745890423077637 0.4664518306722721 -0.095242
C 0.1649527309496985 0.9605744637219905 0.4669945087001633 -0.093989
C 0.9907340297611942 0.9346548265733963 0.4332450637060768 -0.030960
C 0.9799955268559998 0.8644151503837483 0.3629742227501802 0.616571
O 0.6815313667707075 0.3419831556232384 0.8348215075549458 -0.598503
O 0.3653250767392855 0.3288839202652957 0.8354709947358621 -0.572172
O 0.8184686332292925 0.8419831556232382 0.1651784924450545 -0.598503
O 0.1346749232607144 0.8288839202652957 0.1645290052641386 -0.572172
O 0.3184686332292924 0.6580168443767547 0.3348215075549456 -0.598503
O 0.6346749232607143 0.6711160797347043 0.3354709947358616 -0.572172
O 0.1815313667707075 0.1580168443767545 0.6651784924450542 -0.598503
O 0.8653250767392857 0.1711160797347042 0.6645290052641379 -0.572172
O 0.3184686332292924 0.6580168443767547 0.1651784924450545 -0.598503
O 0.6346749232607143 0.6711160797347043 0.1645290052641386 -0.572173
O 0.1815313667707075 0.1580168443767616 0.8348215075549458 -0.598503
O 0.8653250767392857 0.1711160797347042 0.8354709947358621 -0.572173
O 0.6815313667707075 0.3419831556232384 0.6651784924450542 -0.598503
O 0.3653250767392855 0.3288839202652957 0.6645290052641379 -0.572173
O 0.8184686332292925 0.8419831556232382 0.3348215075549456 -0.598503
O 0.1346749232607144 0.8288839202652957 0.3354709947358616 -0.572173
O 0.5203171303114605 0.1825212803986733 0.7500000000000000 -0.720831
O 0.9796828696885395 0.6825212803986734 0.2500000000000000 -0.720831
O 0.4796828696885395 0.8174787196013266 0.2500000000000000 -0.720831
O 0.0203171303114605 0.3174787196013266 0.7500000000000000 -0.720831
