# Supplementary material for: Probing Structural Defects in MOFs Using Water Stability
Source: J Phys Chem C Nanomater Interfaces. 2024 Feb 23;128(9):3975–84. doi: 10.1021/acs.jpcc.3c07497 (PMC10926153; doi:10.1021/acs.jpcc.3c07497)
Supplement: Supplementary file 2 — jp3c07497_si_002.zip [file jp3c07497_si_002.zip › SI/Sample input files/CIF files/Pristine/WONYAC.cif]

data_WONYAC
_audit_creation_method RASPA-1.0
_audit_creation_date 2022-10-27
_audit_author_name 'Shubham Kailas Jamdade'
_cell_length_a    21.9125
_cell_length_b    31.5512
_cell_length_c    69.1903
_cell_angle_alpha 73.0036
_cell_angle_beta  86.8054
_cell_angle_gamma 77.0871
_cell_volume      44587.4
_symmetry_cell_setting          triclinic
_symmetry_space_group_name_Hall 'P 1'
_symmetry_space_group_name_H-M  'P 1'
_symmetry_Int_Tables_number     1
_symmetry_equiv_pos_as_xyz 'x,y,z'
loop_
_atom_site_label
_atom_site_type_symbol
_atom_site_fract_x
_atom_site_fract_y
_atom_site_fract_z
_atom_site_charge
Co   Co   0.04556865319279096   0.2622726073571453   0.005900115768849663   0.660548
Co   Co   0.15443213330519562   0.2377249614486552   0.19410017616944686   0.660505
H   H   0.009439396075310589   0.24315512393209993   0.059351495009880746   0.101236
H   H   0.1905610620771485   0.25684371327031635   0.14064834351514394   0.101236
H   H   0.06820525473020703   0.24651670901874292   0.06819532087734932   0.064241
H   H   0.13179552212770432   0.25348105504898233   0.13180466878543265   0.064241
H   H   0.13860976375587022   0.16278358099199952   0.09237721090501921   0.106092
H   H   0.06139079902506036   0.3372149310425072   0.10762262762000549   0.106092
H   H   0.0041281409331992945   0.09128606088615489   0.11437364896236363   0.099055
H   H   0.1958720701163028   0.4087121259804423   0.08562618956266108   0.099059
H   H   0.0967668403957509   0.09461488517870234   0.13148078057157322   0.101565
H   H   0.10323361775670811   0.4053839520237139   0.06851905795345148   0.101565
H   H   0.11390572752040574   0.16919200244726992   0.13278525055469073   0.112443
H   H   0.08609462600358175   0.33080715992305587   0.06721458797033396   0.112443
H   H   0.1524487904545673   0.11125061038642937   0.006458418644256462   0.088649
H   H   0.04755088299246418   0.3887494952126027   0.19354096646749638   0.088649
H   H   0.013942491243157046   0.10529596041664688   0.0050185292306125584   0.057464
H   H   0.18605751054940198   0.39470287678576943   0.19498130929441213   0.057464
H   H   0.1527258120165549   0.10137891960839535   0.17864029497687473   0.115031
H   H   0.04727441349306015   0.3986189743653146   0.021359996961421823   0.115031
H   H   0.05032593589938483   0.07712939370238235   0.16241716811001877   0.098993
H   H   0.14967411819930096   0.42287045127878486   0.037583123828277776   0.098993
H   H   0.07923358797322819   0.49953033848346073   0.15809916238441718   0.102561
H   H   0.12076626168855219   0.00047005920256315906   0.04190128069163665   0.102561
H   H   0.00942468739867331   0.4466999046643516   0.1704425830217949   0.106668
H   H   0.190575247611428   0.05330055837761234   0.029557255503229785   0.106668
C   C   0.14030644478869897   0.2451192095161412   0.03616635849149831   0.628584
C   C   0.059693903915250875   0.254880050485147   0.1638333288957691   0.628584
C   C   0.1591671328986977   0.24405915177690746   0.05643181581466999   -0.206855
C   C   0.04083333007379897   0.2559395877945464   0.143568173848112   -0.206855
C   C   0.11832852605454891   0.24595645634172492   0.07122261015574624   -0.034409
C   C   0.08167214617489083   0.25404163289390996   0.12877737950703577   -0.034408
C   C   0.14261058765053147   0.24827561481176805   0.0906835611968956   0.013452
C   C   0.05738920488508446   0.25172387272646723   0.1093162773281291   0.013449
C   C   0.1600689917389076   0.29102595191785285   0.08893051435015942   0.012402
C   C   0.03993083864272218   0.2089748362920206   0.11106932417486529   0.012402
C   C   0.1860491219436029   0.20725357927148616   0.10158089577258078   0.013292
C   C   0.013951022323441494   0.2927462334346587   0.09841894275244391   0.013292
C   C   0.17219127375233728   0.16406933565437698   0.10303363189559382   -0.09837
C   C   0.02780841897484471   0.3359303794208055   0.09696635776718815   -0.098369
C   C   0.013484638483597025   0.1242566388232787   0.11349145787309739   -0.10479
C   C   0.18651525868049046   0.37574252354704707   0.08650838065192733   -0.104791
C   C   0.0655562515200184   0.12607365198419884   0.12335667270429068   -0.098715
C   C   0.1344434790531775   0.37392736376262176   0.0766433169584913   -0.098714
C   C   0.08053528271331516   0.16749216865343214   0.12214817519704846   -0.096134
C   C   0.11946496618220083   0.3325073188848031   0.07785166332797624   -0.096134
C   C   0.06822416990336065   0.1675838455486179   0.003881368744808345   0.623045
C   C   0.13177658285436247   0.33241440667391936   0.19611786522918723   0.623046
C   C   0.09964949645266999   0.11985893579727114   0.005862180191771398   -0.20986
C   C   0.10035076208292125   0.38014035647903943   0.19413796060876787   -0.20986
C   C   0.06595864370209943   0.09031465098588733   0.0049780243116604676   -0.017061
C   C   0.13404213797584946   0.4096830154508756   0.19502211648887882   -0.017061
C   C   0.084152280503018   0.044360873253166386   0.0027371047844117883   0.026296
C   C   0.1158479924926862   0.4556381261302569   0.19726348942939934   0.026296
C   C   0.050678151976295986   0.011231051593275879   0.013332314983286419   0.025848
C   C   0.14932177339373007   0.48876960671061287   0.1866672212662237   0.025848
C   C   0.1327912281175181   0.03430508697657747   0.18928341584480834   0.040543
C   C   0.06720953910031792   0.46569287235307255   0.010716271542459051   0.040543
C   C   0.16660218431757587   0.06644595017461513   0.1783697583913365   -0.168803
C   C   0.03339829793507137   0.4335523988729892   0.021630835822474607   -0.168803
C   C   0.020151421473565193   0.05338537697861584   0.16838559814516077   -0.063547
C   C   0.17984905595904443   0.44661306969995085   0.03161484493089307   -0.063547
C   C   0.03650015043483085   0.009397618382715134   0.16598250780434645   -0.067322
C   C   0.16349997044631262   0.4906006007589045   0.0340177841339501   -0.067322
C   C   0.19874364357707716   0.4791154518915415   0.17371018133427324   -0.174895
C   C   0.0012569047437404365   0.020883353035852485   0.026289203777479585   -0.174895
O   O   0.08438121339371572   0.2652120097773184   0.030814419368317428   -0.437155
O   O   0.11561867413029644   0.23478734785493216   0.1691851168811927   -0.437151
O   O   0.18098000358776556   0.22650768617181755   0.025100958729713407   -0.489246
O   O   0.019020269407938568   0.27349131321160586   0.1748996354840977   -0.489245
O   O   0.09458780722587956   0.19214860199390885   0.01136011838848855   -0.485901
O   O   0.10541275073501336   0.30785000767156034   0.18863956899877884   -0.485901
O   O   0.01679492748679472   0.18137369514753326   0.19408657377129132   -0.444925
O   O   0.18320486022878354   0.3186258900216645   0.005913113615976079   -0.444928
Co   Co   0.04556936857854511   0.26227177350438324   0.20589950088060252   0.660548
Co   Co   0.15443210665157375   0.2377265990331846   0.3940992590056852   0.660505
H   H   0.009439379061763948   0.24315656625470458   0.2593508801216336   0.101236
H   H   0.1905610498836395   0.25684505796195856   0.3406478797646541   0.101236
H   H   0.06820553785624937   0.24651538701116885   0.2681954616778886   0.064241
H   H   0.13179552921434592   0.253482009216775   0.3318048095859719   0.064241
H   H   0.1386096710340779   0.16278476269673933   0.29237750284331576   0.106092
H   H   0.06139034975180198   0.3372158852102999   0.30762276842054476   0.106092
H   H   0.004128366916859267   0.09128616945620369   0.31437409203841743   0.099055
H   H   0.19587207238290674   0.40871317777919736   0.28562617922544303   0.099059
H   H   0.09676707119944851   0.09461489611778873   0.33148137478538436   0.101565
H   H   0.10323361520327444   0.4053851014534314   0.26851889647847615   0.101565
H   H   0.11390584887559417   0.16919243618522828   0.33278569363074456   0.112443
H   H   0.08609417191028568   0.33080821172181096   0.26721457763311596   0.112443
H   H   0.1524490116181896   0.11125081658744054   0.206458710582553   0.088649
H   H   0.04755090453921871   0.38875015648750816   0.39354156068130747   0.088649
H   H   0.013942697946666454   0.10529645951054525   0.20501836775563725   0.057464
H   H   0.18605753209615647   0.3947035380606748   0.39498190350822326   0.057464
H   H   0.15272662239070534   0.10137795584964848   0.378639377813113   0.115031
H   H   0.04727439647951355   0.3986204166879193   0.22135938207317468   0.115031
H   H   0.05032622313117757   0.07713005578318319   0.362416250946257   0.098993
H   H   0.1496751474704698   0.4228686419222941   0.2375825089400306   0.098993
H   H   0.0792341512444217   0.4995287243888948   0.3580982452206555   0.102561
H   H   0.12076655374038253   0.00047062365240163606   0.24190051466563217   0.102561
H   H   0.009425298870243251   0.4466973142601616   0.37044317723560605   0.106668
H   H   0.1905754543149374   0.05330105747151073   0.22955709402825447   0.106668
C   C   0.14030655168377446   0.2451199361469867   0.23616634815428028   0.628584
C   C   0.059693469102105406   0.25488071176005245   0.36383392310958024   0.628584
C   C   0.15916715444545224   0.2440598130518129   0.2564324100284811   -0.206855
C   C   0.040833322700327634   0.25594083485522634   0.3435678612353794   -0.206855
C   C   0.11832832388424745   0.2459580608453366   0.2712227509562855   -0.034409
C   C   0.08167215326153245   0.2540425870617026   0.328777520307575   -0.034408
C   C   0.14261068490553166   0.24827653670453836   0.290683248584163   0.013452
C   C   0.05738928767997176   0.25172508751212475   0.3093155113021247   0.013449
C   C   0.16007002583011404   0.2910240449303998   0.2889300505996696   0.012402
C   C   0.03993144940000484   0.208974327607168   0.3110687092866181   0.012402
C   C   0.18604941881547093   0.2072540460903622   0.30158028088433364   0.013292
C   C   0.013951010129932565   0.2927475781263009   0.29841847900195406   0.013292
C   C   0.17219156098413002   0.1640699977351778   0.30303271473183213   -0.09837
C   C   0.02780841160137345   0.33593162648148533   0.29696604515445557   -0.098369
C   C   0.013484745378672528   0.12425736545412416   0.3134914475358794   -0.10479
C   C   0.18651527540720736   0.375743282452915   0.28650882372798114   -0.104791
C   C   0.06555697172581021   0.12607272050047438   0.3233562089538008   -0.098715
C   C   0.13444450350430864   0.37392565203709355   0.27664255093248685   -0.098714
C   C   0.08053550869697508   0.16749227722348095   0.3221486182731023   -0.096134
C   C   0.11946496844880479   0.3325083706835582   0.2778516529907582   -0.096134
C   C   0.06822450051549214   0.1675836289507572   0.20388181182086218   0.623045
C   C   0.131776604401117   0.3324150679488248   0.39611845944299834   0.623046
C   C   0.09964979814457568   0.11985930498518477   0.2058617164412815   -0.20986
C   C   0.10035073542929937   0.3801419940635688   0.3941370434450061   -0.20986
C   C   0.06595894539400508   0.09031502017380097   0.2049775605611706   -0.017061
C   C   0.13404211132222765   0.40968465303540497   0.3950211993251171   -0.017061
C   C   0.0841524631063392   0.044361860501876765   0.20273618762065007   0.026296
C   C   0.11584796583906432   0.4556397637147863   0.3972625722656376   0.026296
C   C   0.05067836831988066   0.011231355425249473   0.21333245578382568   0.025848
C   C   0.14932284122520004   0.488767016306423   0.3866678154800348   0.025848
C   C   0.13279145892121572   0.03430509791566383   0.3892840100586195   0.040543
C   C   0.06720908500702188   0.46569392415182764   0.21071626120524103   0.040543
C   C   0.1666023669208971   0.06644693742332544   0.3783688412275748   -0.168803
C   C   0.03339827128144949   0.43355403645751855   0.22162991865871287   -0.168803
C   C   0.02015170870535793   0.05338603905941666   0.36838468098139904   -0.063547
C   C   0.1798490341254602   0.4466146096535178   0.23161407890488864   -0.063547
C   C   0.03650043766662359   0.009398280463515984   0.3659815906405847   -0.067322
C   C   0.16349995343276602   0.490602043081509   0.23401716924570296   -0.067322
C   C   0.19874366512383174   0.47911611316644687   0.3737107755480844   -0.174895
C   C   0.0012566695474627403   0.020883559236863664   0.22628949571577614   -0.174895
O   O   0.0843813251088289   0.2652126387772015   0.2308145601688567   -0.437155
O   O   0.11561869567705096   0.23478800912983766   0.3691857110950038   -0.437151
O   O   0.18098023439146319   0.22650769711090393   0.22510155294352452   -0.489246
O   O   0.0190202427543167   0.2734929507961352   0.374898718320336   -0.489245
O   O   0.09458770486401197   0.1921499789605734   0.21136010805127053   -0.485901
O   O   0.10541277228176792   0.3078506689464657   0.38864016321259   -0.485901
O   O   0.016795367547435394   0.1813730557508006   0.39408716798510246   -0.444925
O   O   0.18320569952315988   0.3186243404771433   0.20591310327875806   -0.444928
Co   Co   0.04556939012529963   0.26227243477928874   0.40590009509441366   0.660548
Co   Co   0.15443212819832827   0.23772726030808994   0.5940998532194963   0.660505
H   H   0.009440446893233896   0.24315397585051468   0.4593514743354447   0.101236
H   H   0.190561071430394   0.256845719236864   0.5406484739784653   0.101236
H   H   0.0682055112026275   0.24651702459569824   0.4681945445141269   0.064241
H   H   0.13179550256072403   0.2534836468013044   0.5318038924222103   0.064241
H   H   0.13861069066517148   0.16278314860217336   0.49237658567955406   0.106092
H   H   0.06139032309818007   0.3372175227948293   0.507621851256783   0.106092
H   H   0.0041289680340666525   0.09128585603327594   0.5143731748746557   0.099055
H   H   0.19587204572928488   0.4087148153637267   0.4856252620616814   0.099059
H   H   0.09676788157359895   0.09461393235904192   0.5314804576216227   0.101565
H   H   0.10323363675002897   0.40538576272833676   0.4685194906922873   0.101565
H   H   0.11390582222197228   0.16919407376975765   0.5327847764669829   0.112443
H   H   0.08609414525666374   0.33080984930634044   0.4672136604693542   0.112443
H   H   0.15244908959303927   0.11125212900406045   0.4064577934187913   0.088649
H   H   0.047551924170312225   0.3887485423929423   0.5935406435175459   0.088649
H   H   0.013943556521193296   0.1052945194421745   0.40501896196944837   0.057464
H   H   0.18605750544253455   0.39470517564520435   0.5949809863444615   0.057464
H   H   0.15272664393745986   0.10137861712455393   0.5786399720269242   0.115031
H   H   0.04727441802626808   0.39862107796282475   0.4213599762869858   0.115031
H   H   0.05032634930640362   0.07713039189017912   0.5624168451600682   0.098993
H   H   0.14967516901722433   0.4228693031971996   0.43758310315384175   0.098993
H   H   0.07923417279117619   0.49952938566380034   0.5580988394344665   0.102561
H   H   0.12076688917255167   0.0004703094235785077   0.4419011088794433   0.102561
H   H   0.009425272216621317   0.44669895184469116   0.5704422600718443   0.106668
H   H   0.19057578974710654   0.05330074324268763   0.42955768824206564   0.106668
C   C   0.140307571314868   0.24511832205242085   0.4361654309905185   0.628584
C   C   0.0596934424484835   0.25488234934458187   0.5638330059458185   0.628584
C   C   0.15916817407654577   0.244058198957247   0.4564314928647194   -0.206855
C   C   0.040833344247082196   0.25594149613013173   0.5435684554491905   -0.206855
C   C   0.11832934351534094   0.24595644675077077   0.47122183379252375   -0.034409
C   C   0.08167212660791057   0.2540442246462319   0.5287766031438134   -0.034408
C   C   0.14261070645228618   0.2482771979794438   0.49068384279797417   0.013452
C   C   0.05738930922672626   0.25172574878703025   0.5093161055159358   0.013449
C   C   0.16007004737686858   0.29102470620530524   0.4889306448134807   0.012402
C   C   0.03993101458685933   0.20897498888207344   0.5110693035004292   0.012402
C   C   0.18604944036222543   0.2072547073652677   0.5015808750981448   0.013292
C   C   0.013951621601502477   0.292744987722111   0.4984190732157652   0.013292
C   C   0.17219158253088457   0.16407065901008333   0.5030333089456431   -0.09837
C   C   0.027809479432843398   0.3359290360772955   0.4969666393682667   -0.098369
C   C   0.01348476692542704   0.12425802672902969   0.5134920417496904   -0.10479
C   C   0.18651524875358538   0.3757449200374445   0.48650790656421944   -0.104791
C   C   0.06555699327256474   0.1260733817753798   0.5233568031676119   -0.098715
C   C   0.13444452505106325   0.3739263133119989   0.47664314514629796   -0.098714
C   C   0.08053502568345322   0.16749391480801035   0.5221477011093406   -0.096134
C   C   0.11946598807989833   0.3325067565889923   0.4778507358269965   -0.096134
C   C   0.06822489237575644   0.16758396586364843   0.4038808946571004   0.623045
C   C   0.13177616958797145   0.3324157292237302   0.5961190536568095   0.623046
C   C   0.09964971506285863   0.11986029142799981   0.40586231065509265   -0.20986
C   C   0.10035075697605382   0.38014265533847436   0.5941376376588172   -0.20986
C   C   0.06595938545464579   0.09031438077706827   0.4049781547749817   -0.017061
C   C   0.1340421328689822   0.4096853143103104   0.5950217935389283   -0.017061
C   C   0.08415279853850834   0.04436154627305361   0.40273678183446115   0.026296
C   C   0.11584903367053415   0.45563717331059655   0.5972631664794488   0.026296
C   C   0.0506786555516734   0.011232017506050296   0.41333153862006394   0.025848
C   C   0.1493223582116781   0.4887686538909524   0.5866668983162731   0.025848
C   C   0.13279195540995153   0.034305109660645594   0.5892830928948578   0.040543
C   C   0.06720905835339999   0.46569556173635707   0.4107153440414793   0.040543
C   C   0.16660217921070852   0.06644824903405006   0.5783694354413859   -0.168803
C   C   0.03339829282820404   0.43355469773242405   0.42163051287252395   -0.168803
C   C   0.02015246265141325   0.053384424158955335   0.5683852751952102   -0.063547
C   C   0.17984905567221468   0.44661527092842335   0.4316146731186998   -0.063547
C   C   0.03650108698420737   0.009396990730964283   0.5659821848543958   -0.067322
C   C   0.1634999749795205   0.49060270435641457   0.43401776345951404   -0.067322
C   C   0.19874363847020987   0.4791177507509763   0.5737098583843226   -0.174895
C   C   0.0012569567792555005   0.020884221317664486   0.4262885785520144   -0.174895
O   O   0.08438129845520699   0.26521427636173095   0.43081364300509495   -0.437155
O   O   0.11561866902342914   0.23478964671436708   0.569184793931242   -0.437151
O   O   0.1809802077378413   0.22650933469543338   0.4251006357797628   -0.489246
O   O   0.01902026430107117   0.2734936120710407   0.5748993125341471   -0.489245
O   O   0.0945887244951055   0.19214836486600756   0.41135919088750883   -0.485901
O   O   0.10541274562814601   0.30785230653099516   0.5886392460488283   -0.485901
O   O   0.016795340893813567   0.18137469333532996   0.5940862508213407   -0.444925
O   O   0.1832057210699144   0.3186250017520488   0.40591369749256917   -0.444928
Co   Co   0.04556936347167781   0.26227407236381806   0.6058991779306518   0.660548
Co   Co   0.15443210154470638   0.23772889789261942   0.7940989360557346   0.660505
H   H   0.009440012080088444   0.24315463712542013   0.6593520685492559   0.101236
H   H   0.1905620910614875   0.25684410514229816   0.7406475568147035   0.101236
H   H   0.06820553274938204   0.24651768587060374   0.6681951387279379   0.064241
H   H   0.13179552410747852   0.25348430807620986   0.7318044866360213   0.064241
H   H   0.138610712211926   0.1627838098770788   0.6923771798933651   0.106092
H   H   0.06139034464493454   0.33721818406973486   0.707622445470594   0.106092
H   H   0.004128989580821189   0.09128651730818138   0.7143737690884668   0.099055
H   H   0.19587206727603942   0.4087154766386323   0.6856258562754924   0.099059
H   H   0.09676744676045351   0.09461459363394736   0.7314810518354337   0.101565
H   H   0.1032346563811225   0.4053841486337709   0.6685185735285255   0.101565
H   H   0.11390689005344223   0.16919148336556777   0.732785370680794   0.112443
H   H   0.08609521308813371   0.33080725890215046   0.6672142546831653   0.112443
H   H   0.15245015742450924   0.11124953859987063   0.6064583876326024   0.088649
H   H   0.04755194571706678   0.3887492036678477   0.7935412377313569   0.088649
H   H   0.013943529867571417   0.10529615702670392   0.6050180448056867   0.057464
H   H   0.1860585732740045   0.3947025852410143   0.7949815805582727   0.057464
H   H   0.15272661728383796   0.1013802547090833   0.7786390548631624   0.115031
H   H   0.04727439137264622   0.3986227155473542   0.621359059123224   0.115031
H   H   0.05032586629288173   0.07713202947470865   0.7624159279963064   0.098993
H   H   0.1496751423636024   0.4228709407817291   0.63758218599008   0.098993
H   H   0.07923414613755436   0.49953102324832976   0.7580979222707048   0.102561
H   H   0.1207669107193062   0.00047097069848395234   0.6419017030932544   0.102561
H   H   0.00942529376337584   0.4466996131195966   0.7704428542856554   0.106668
H   H   0.1905757630934847   0.053302380827217   0.6295567710783039   0.106668
C   C   0.1403075928616225   0.24511898332732635   0.6361660252043296   0.628584
C   C   0.059694510279953476   0.254879758940392   0.7638336001596295   0.628584
C   C   0.1591681956233003   0.24405886023215245   0.6564320870785304   -0.206855
C   C   0.040833907518275675   0.25593988203556584   0.7435675382854288   -0.206855
C   C   0.11832890870219548   0.2459571080256761   0.6712224280063348   -0.034409
C   C   0.08167214815466506   0.2540448859211375   0.7287771973576244   -0.034408
C   C   0.14261172608337977   0.24827558388487786   0.6906829256342124   0.013452
C   C   0.057390377058196204   0.2517231583828403   0.7093166997297469   0.013449
C   C   0.1600700207232467   0.29102634378983466   0.6889297276497189   0.012402
C   C   0.03993103613361383   0.20897565015697894   0.7110698977142403   0.012402
C   C   0.18605045999331896   0.2072530932707018   0.701579957934383   0.013292
C   C   0.013951594947880598   0.29274662530664053   0.6984181560520034   0.013292
C   C   0.1721926503623545   0.1640680686058934   0.7030339031594544   -0.09837
C   C   0.027809452779221488   0.33593067366182483   0.696965722204505   -0.098369
C   C   0.01348578655652061   0.12425641263446374   0.7134911245859287   -0.10479
C   C   0.18651631658505538   0.3757423296332546   0.6865085007780305   -0.104791
C   C   0.06555696661894289   0.12607501935990928   0.7233558860038503   -0.098715
C   C   0.13444454659781768   0.3739269745869044   0.6766437393601091   -0.098714
C   C   0.08053609351492316   0.16749132440382053   0.7221482953231516   -0.096134
C   C   0.11946600962665282   0.33250741786389787   0.6778513300408076   -0.096134
C   C   0.06822491392251094   0.16758462713855393   0.6038814888709115   0.623045
C   C   0.1317761429343496   0.3324173668082596   0.7961181364930476   0.623046
C   C   0.09965073469395222   0.11985867733343386   0.605861393491331   -0.20986
C   C   0.10035136844762378   0.3801400649342844   0.7941382318726283   -0.20986
C   C   0.06595890244112387   0.0903160183615977   0.6049772376112199   -0.017061
C   C   0.1340421062153602   0.40968695189483995   0.7950208763751665   -0.017061
C   C   0.08415309612466365   0.044359931372592365   0.6027373760482724   0.026296
C   C   0.11584900701691228   0.4556388108951259   0.797262249315687   0.026296
C   C   0.05067867709842795   0.011232678780955685   0.6133321328338751   0.025848
C   C   0.14932237975843263   0.48876931516585775   0.7866674925300843   0.025848
C   C   0.13279197695670608   0.034305770935551094   0.7892836871086688   0.040543
C   C   0.06720907990015447   0.4656962230112626   0.6107159382552904   0.040543
C   C   0.16660319884180208   0.0664466349394841   0.7783685182776241   -0.168803
C   C   0.033398904299773935   0.43355210732823424   0.6216311070863351   -0.168803
C   C   0.02015243599779137   0.05338606174348487   0.7683843580314484   -0.063547
C   C   0.17985012350368465   0.4466126805242334   0.6316152673325108   -0.063547
C   C   0.03650106033058548   0.009398628315493707   0.765981267690634   -0.067322
C   C   0.16350099461061407   0.49060109026184867   0.6340168462957523   -0.067322
C   C   0.19874548545656448   0.47911841202588185   0.7737104525981338   -0.174895
C   C   0.0012573968398961709   0.020883581920931815   0.6262891727658255   -0.174895
O   O   0.0843823662866769   0.2652116859575411   0.6308142372189061   -0.437155
O   O   0.11561973685489907   0.23478705631017727   0.7691853881450532   -0.437151
O   O   0.1809808192094112   0.22650674429124357   0.6251012299935739   -0.489246
O   O   0.01902128393216477   0.27349199797647483   0.7748983953703854   -0.489245
O   O   0.09458874604185999   0.19214902614091306   0.6113597851013199   -0.485901
O   O   0.1054127671749005   0.30785296780590066   0.7886398402626393   -0.485901
O   O   0.016795362440568038   0.18137535461023557   0.7940868450351518   -0.444925
O   O   0.1832056944162925   0.31862663933657814   0.6059127803288075   -0.444928
Co   Co   0.045568928658532216   0.26227473363872356   0.8058997721444631   0.660548
Co   Co   0.15443271301627634   0.2377263074884296   0.9940995302695457   0.660505
H   H   0.009439985426466537   0.2431562747099496   0.8593511513854941   0.101236
H   H   0.19056211260824207   0.25684476641720366   0.9406481510285146   0.101236
H   H   0.06820555429613652   0.24651834714550924   0.8681957329417491   0.064241
H   H   0.13179659193894855   0.25348171767202   0.9318050808498325   0.064241
H   H   0.1386107337586805   0.16278447115198436   0.8923777741071762   0.106092
H   H   0.06139141247640455   0.3372155936655449   0.9076230396844053   0.106092
H   H   0.0041289629271992825   0.09128815489271092   0.9143728519247051   0.099055
H   H   0.19587450418720936   0.40871288623444246   0.8856264504893036   0.099059
H   H   0.0967674201068316   0.09461623121847673   0.931480134671672   0.101565
H   H   0.10323467792787709   0.4053848099086764   0.8685191677423367   0.101565
H   H   0.11390686339982034   0.1691931209500972   0.9327844535170322   0.112443
H   H   0.08609523463488827   0.33080792017705585   0.8672148488969764   0.112443
H   H   0.1524501307708873   0.11125117618440006   0.8064574704688406   0.088649
H   H   0.04755191906344484   0.38875084125237735   0.9935403205675951   0.088649
H   H   0.013943551414325971   0.10529681830160931   0.8050186390194978   0.057464
H   H   0.18605945934018275   0.39470422282554385   0.994980663394511   0.057464
H   H   0.15272663883059248   0.10138091598398902   0.9786396490769734   0.115031
H   H   0.04727545920411612   0.39862012514316436   0.8213596533370352   0.115031
H   H   0.050326934124351685   0.07712943907051861   0.9624165222101175   0.098993
H   H   0.14967516391035698   0.42287160205663443   0.8375827802038911   0.098993
H   H   0.07923416768430884   0.49953168452323515   0.958098516484516   0.102561
H   H   0.12076793035039979   0.00046935660391800305   0.8419007859294927   0.102561
H   H   0.00942526710975402   0.4467012507041258   0.9704419371218937   0.106668
H   H   0.19057683092495464   0.053299790423027016   0.829557365292115   0.106668
C   C   0.14030761440837702   0.24511964460223168   0.8361666194181409   0.628584
C   C   0.05969448362633157   0.2548813965249215   0.9638326829958679   0.628584
C   C   0.1591681689696784   0.24406049781668193   0.8564311699147688   -0.206855
C   C   0.040833929065030194   0.2559405433104712   0.9435681324992399   -0.206855
C   C   0.11832888204857357   0.2459587456102056   0.8712215108425732   -0.034409
C   C   0.08167275962623503   0.25404229551694757   0.9287777915714355   -0.034408
C   C   0.1426117476301343   0.2482762451597833   0.8906835198480235   0.013452
C   C   0.0573903504045743   0.25172479596736985   0.9093157825659852   0.013449
C   C   0.16007004227000124   0.2910270050647401   0.88893032186353   0.012402
C   C   0.03993100947999198   0.20897728774150837   0.9110689805504787   0.012402
C   C   0.18605048154007348   0.20725375454560724   0.9015805521481942   0.013292
C   C   0.013951616494635125   0.29274728658154603   0.8984187502658145   0.013292
C   C   0.17219262370873262   0.16406970619042283   0.9030329859956926   -0.09837
C   C   0.027809474325976014   0.3359313349367302   0.896966316418316   -0.098369
C   C   0.013485808103275113   0.12425707390936913   0.9134917187997399   -0.10479
C   C   0.1865172026512336   0.3757439672177839   0.8865075836142688   -0.104791
C   C   0.06555653180579732   0.12607568063481478   0.9233564802176613   -0.098715
C   C   0.1344440635842958   0.3739286121714338   0.8766428221963474   -0.098714
C   C   0.0805360668613013   0.16749296198834995   0.92214737815939   -0.096134
C   C   0.11946603117340739   0.3325080791388032   0.8778519242546188   -0.096134
C   C   0.06822488726888909   0.16758626472308336   0.8038805717071499   0.623045
C   C   0.1317772107658195   0.3324147764040698   0.9961187307068589   0.623046
C   C   0.09965075624070671   0.1198593386083393   0.805861987705142   -0.20986
C   C   0.10035134179400185   0.38014170251881396   0.9941373147088666   -0.20986
C   C   0.06595892398787838   0.09031667963650325   0.8049778318250311   -0.017061
C   C   0.13404317404683017   0.40968436149065013   0.9950214705889777   -0.017061
C   C   0.08415306947104176   0.04436156895712173   0.8027364588845106   0.026296
C   C   0.1158490285636668   0.4556394721700314   0.9972628435294981   0.026296
C   C   0.05067969672952144   0.011231064686389902   0.8133312156701133   0.025848
C   C   0.14932331402498716   0.48876997644076337   0.9866680867438954   0.025848
C   C   0.1327919503030842   0.03430740852008052   0.989282769944907   0.040543
C   C   0.06721014773162448   0.4656936326070725   0.8107165324691016   0.040543
C   C   0.16660276402865654   0.06644729621438972   0.9783691124914352   -0.168803
C   C   0.03339887764615205   0.43355374491276366   0.8216301899225734   -0.168803
C   C   0.020152001184645857   0.053386723018390314   0.9683849522452594   -0.063547
C   C   0.17984827141046267   0.44661431810876295   0.8316143501687492   -0.063547
C   C   0.03650108187734003   0.009399289590399151   0.9659818619044452   -0.067322
C   C   0.1635010161573686   0.4906017515367539   0.8340174405095635   -0.067322
C   C   0.19874381512863426   0.479115821621692   0.9737110468119449   -0.174895
C   C   0.0012573701862742745   0.020885219505461294   0.8262882556020638   -0.174895
O   O   0.08438238783343141   0.2652123472324466   0.8308148314327172   -0.437155
O   O   0.11561975840165359   0.23478771758508254   0.9691859823588644   -0.437151
O   O   0.1809807925557894   0.22650838187577294   0.8251003128298121   -0.489246
O   O   0.019021305478919243   0.2734926592513802   0.9748989895841965   -0.489245
O   O   0.09458831122871457   0.19214968741581828   0.811360379315131   -0.485901
O   O   0.10541333044609406   0.3078513537113349   0.9886389230988777   -0.485901
O   O   0.016796382071661578   0.18137374051566946   0.99408592787139   -0.444925
O   O   0.18320571596304702   0.3186273006114837   0.8059133745426185   -0.444928
Co   Co   0.04556861746930902   0.7622712706335727   0.005900115768849663   0.660548
Co   Co   0.15443136518241288   0.7377259009004494   0.19410017616944686   0.660505
H   H   0.009438627952527834   0.7431560633838942   0.059351495009880746   0.101236
H   H   0.1905612066741657   0.7568446527221107   0.14064834351514394   0.101236
H   H   0.06820521900672506   0.7465153722951704   0.06819532087734932   0.064241
H   H   0.1317952103648216   0.7534819945007766   0.13180466878543265   0.064241
H   H   0.1386103936492314   0.6627815939326079   0.09237721090501921   0.106092
H   H   0.06139003090227762   0.8372158704943014   0.10762262762000549   0.106092
H   H   0.004128666198088899   0.5912843989946727   0.11437364896236363   0.099055
H   H   0.19587175835342008   0.9087130654322365   0.08562618956266108   0.099059
H   H   0.09676607227296818   0.5946158246304964   0.13148078057157322   0.101565
H   H   0.10323330599382538   0.905384891475508   0.06851905795345148   0.101565
H   H   0.1139055203859946   0.6691926167311546   0.13278525055469073   0.112443
H   H   0.08609385788079904   0.83080809937485   0.06721458797033396   0.112443
H   H   0.1524487925770992   0.6112505743344949   0.006458418644256462   0.088649
H   H   0.04755161751429693   0.8887471829853015   0.19354096646749638   0.088649
H   H   0.013943225764989743   0.6052936481893457   0.0050185292306125584   0.057464
H   H   0.18605674242661924   0.8947038162375637   0.19498130929441213   0.057464
H   H   0.15272633728144452   0.6013772577169133   0.17864029497687473   0.115031
H   H   0.04727410173017739   0.8986199138171088   0.021359996961421823   0.115031
H   H   0.050325586290488236   0.5771290324825383   0.16241716811001877   0.098993
H   H   0.14967485272113368   0.9228681390514837   0.037583123828277776   0.098993
H   H   0.07923386613516081   0.9995280262561597   0.15809916238441718   0.102561
H   H   0.12076657769649872   0.5004690476469001   0.04190128069163665   0.102561
H   H   0.009424965560605993   0.9466975924370505   0.1704425830217949   0.106668
H   H   0.19057545899090295   0.5532998719898589   0.029557255503229785   0.106668
C   C   0.14030623765428782   0.7451198238000258   0.03616635849149831   0.628584
C   C   0.059693135792468176   0.7548809899369412   0.1638333288957691   0.628584
C   C   0.15916682113581507   0.7440600912287016   0.05643181581466999   -0.206855
C   C   0.04083256195101624   0.7559405272463405   0.143568173848112   -0.206855
C   C   0.11832859495953853   0.7459547944502427   0.07122261015574624   -0.034409
C   C   0.0816713780521081   0.754042572345704   0.12877737950703577   -0.034408
C   C   0.1426103805161203   0.7482762290956527   0.0906835611968956   0.013452
C   C   0.057388997750673326   0.7517244870103519   0.1093162773281291   0.013449
C   C   0.16006972626074034   0.7910236396905517   0.08893051435015942   0.012402
C   C   0.03993069829076873   0.7089738247363575   0.11106932417486529   0.012402
C   C   0.1860491240661348   0.7072535432195517   0.10158089577258078   0.013292
C   C   0.013950254200658754   0.7927471728864529   0.09841894275244391   0.013292
C   C   0.17219127587486918   0.6640692996024425   0.10303363189559382   -0.09837
C   C   0.027809153496677428   0.8359280671935043   0.09696635776718815   -0.098369
C   C   0.013484431349185847   0.6242572531071633   0.11349145787309739   -0.10479
C   C   0.18651449055770772   0.8757434629988413   0.08650838065192733   -0.104791
C   C   0.06555621579653646   0.6260723152606262   0.12335667270429068   -0.098715
C   C   0.13444375721511015   0.8739250515353206   0.0766433169584913   -0.098714
C   C   0.08053472384747548   0.6674924577694072   0.12214817519704846   -0.096134
C   C   0.11946465441931815   0.8325082583365974   0.07785166332797624   -0.096134
C   C   0.06822459053977874   0.6675825088250454   0.003881368744808345   0.623045
C   C   0.1317758147315797   0.8324153461257136   0.19611786522918723   0.623046
C   C   0.09964939394673034   0.6198592249132463   0.005862180191771398   -0.20986
C   C   0.10034999396013845   0.8801412959308336   0.19413796060876787   -0.20986
C   C   0.06595860797861747   0.5903133142623148   0.0049780243116604676   -0.017061
C   C   0.13404182621296676   0.9096839549026697   0.19502211648887882   -0.017061
C   C   0.08415172163717832   0.5443611623691416   0.0027371047844117883   0.026296
C   C   0.11584859344960353   0.9556390655820509   0.19726348942939934   0.026296
C   C   0.05067836335577097   0.5112303652055225   0.013332314983286419   0.025848
C   C   0.14932159519576274   0.9887672944833116   0.1866672212662237   0.025848
C   C   0.13279164875393612   0.5343037502530049   0.18928341584480834   0.040543
C   C   0.06720877097753518   0.9656938118048668   0.010716271542459051   0.040543
C   C   0.16660246247950858   0.566443637947314   0.1783697583913365   -0.168803
C   C   0.0333975298122886   0.9335533383247834   0.021630835822474607   -0.168803
C   C   0.02015169963549789   0.5533830647513146   0.16838559814516077   -0.063547
C   C   0.17985011327586173   0.946614009151745   0.03161484493089307   -0.063547
C   C   0.03650078032819203   0.5093956313233234   0.16598250780434645   -0.067322
C   C   0.1634982896037298   0.9906015402106986   0.0340177841339501   -0.067322
C   C   0.19874561361369456   0.9791163913433355   0.17371018133427324   -0.174895
C   C   0.0012570782772015877   0.5208813659764608   0.026289203777479585   -0.174895
O   O   0.08438100625930459   0.765212624061203   0.030814419368317428   -0.437155
O   O   0.11561836236741374   0.7347882873067264   0.1691851168811927   -0.437151
O   O   0.18097944472192593   0.7265079752877927   0.025100958729713407   -0.489246
O   O   0.01901995764505585   0.7734922526633999   0.1748996354840977   -0.489245
O   O   0.0945879807593407   0.6921466149345172   0.01136011838848855   -0.485901
O   O   0.10541198261223067   0.8078509471233545   0.18863956899877884   -0.485901
O   O   0.016795034237798188   0.6813733339276892   0.19408657377129132   -0.444925
O   O   0.18320538549367324   0.8186242281301824   0.005913113615976079   -0.444928
Co   Co   0.04556860045576242   0.7622727129561775   0.20589950088060252   0.660548
Co   Co   0.1544331639683911   0.7377275384849789   0.3940992590056852   0.660505
H   H   0.009439657223696657   0.7431542540274033   0.2593508801216336   0.101236
H   H   0.19055950260597204   0.7568427457346574   0.3406478797646541   0.101236
H   H   0.06820522609336667   0.746516326462963   0.2681954616778886   0.064241
H   H   0.13179521745146316   0.7534829486685691   0.3318048095859719   0.064241
H   H   0.13861040555591064   0.6627824504694382   0.29237750284331576   0.106092
H   H   0.06139108427363464   0.8372135729829987   0.30762276842054476   0.106092
H   H   0.004128682924805786   0.5912851579005407   0.31437409203841743   0.099055
H   H   0.19587358605962413   0.9087141172309914   0.28562617922544303   0.099059
H   H   0.09676714010443811   0.5946132342263066   0.33148137478538436   0.101565
H   H   0.1032338933652071   0.9053827892261301   0.26851889647847615   0.101565
H   H   0.11390658339742693   0.6691901239579271   0.33278569363074456   0.112443
H   H   0.08609490643211842   0.8308058994945097   0.26721457763311596   0.112443
H   H   0.15244880448377846   0.6112514308713252   0.206458710582553   0.088649
H   H   0.047551639061051455   0.888747844260207   0.39354156068130747   0.088649
H   H   0.013943223211556065   0.6052947976190632   0.20501836775563725   0.057464
H   H   0.1860596356976893   0.8947012258333735   0.39498190350822326   0.057464
H   H   0.15272631062782263   0.6013788953014427   0.378639377813113   0.115031
H   H   0.047274084716630846   0.8986213561397134   0.22135938207317468   0.115031
H   H   0.050325559636866385   0.5771306700670678   0.362416250946257   0.098993
H   H   0.14967346662788697   0.9228695813740885   0.2375825089400306   0.098993
H   H   0.07923475220133906   0.999529663840689   0.3580982452206555   0.102561
H   H   0.12076655586291447   0.5004705876004673   0.24190051466563217   0.102561
H   H   0.009424987107360464   0.9466982537119559   0.37044317723560605   0.106668
H   H   0.19057545643746926   0.5533010214195763   0.22955709402825447   0.106668
C   C   0.14030728620560723   0.7451176239196855   0.23616634815428028   0.628584
C   C   0.05969420362393807   0.7548783995327514   0.36383392310958024   0.628584
C   C   0.15916743260738486   0.7440575008245118   0.2564324100284811   -0.206855
C   C   0.040833600862260344   0.7559385226279252   0.3435678612353794   -0.206855
C   C   0.11832860204618008   0.7459557486180355   0.2712227509562855   -0.034409
C   C   0.0816713851387497   0.7540435265134968   0.328777520307575   -0.034408
C   C   0.14261141942736438   0.7482742244772371   0.290683248584163   0.013452
C   C   0.05739002220180445   0.7517227752848236   0.3093155113021247   0.013449
C   C   0.16007017042713131   0.7910249843821939   0.2889300505996696   0.012402
C   C   0.03993068127722213   0.7089752670589622   0.3110687092866181   0.012402
C   C   0.18605015333730368   0.707251733863061   0.30158028088433364   0.013292
C   C   0.013951288291865219   0.7927452658989997   0.29841847900195406   0.013292
C   C   0.17219124922124734   0.664070937186972   0.30303271473183213   -0.09837
C   C   0.027809146123206112   0.8359293142541842   0.29696604515445557   -0.098369
C   C   0.013485479900505233   0.6242550532268231   0.3134914475358794   -0.10479
C   C   0.18651737900874013   0.8757409702256138   0.28650882372798114   -0.104791
C   C   0.06555620360302747   0.6260736599522686   0.3233562089538008   -0.098715
C   C   0.13444373538152596   0.8739265914888874   0.27664255093248685   -0.098714
C   C   0.08053578685890782   0.6674899649961797   0.3221486182731023   -0.096134
C   C   0.11946570297063748   0.832506058456257   0.2778516529907582   -0.096134
C   C   0.0682246072664956   0.6675832677309133   0.20388181182086218   0.623045
C   C   0.13177446719863417   0.832416007400619   0.39611845944299834   0.623046
C   C   0.0996499716780368   0.6198573179257931   0.2058617164412815   -0.20986
C   C   0.100351013591232   0.8801396818362677   0.3941370434450061   -0.20986
C   C   0.06595859578510858   0.590314658953957   0.2049775605611706   -0.017061
C   C   0.1340390613999448   0.9096855924871994   0.3950211993251171   -0.017061
C   C   0.08415169498355643   0.5443627999536709   0.20273618762065007   0.026296
C   C   0.11584687492129692   0.9556374514874852   0.3972625722656376   0.026296
C   C   0.0506783704424126   0.511231319373315   0.21333245578382568   0.025848
C   C   0.14932344218211735   0.988767955758217   0.3866678154800348   0.025848
C   C   0.13279167030069072   0.5343044115279103   0.3892840100586195   0.040543
C   C   0.06720877324413915   0.9656948636036219   0.21071626120524103   0.040543
C   C   0.1666024358258867   0.5664452755318433   0.3783688412275748   -0.168803
C   C   0.033398549443382254   0.9335517242302173   0.22162991865871287   -0.168803
C   C   0.02015167298187598   0.5533847023358441   0.36838468098139904   -0.063547
C   C   0.17984839956759285   0.9466122974262168   0.23161407890488864   -0.063547
C   C   0.036500753674570154   0.5093972689078529   0.3659815906405847   -0.067322
C   C   0.1635000980297833   0.9906029825333034   0.23401716924570296   -0.067322
C   C   0.19874289700104897   0.9791170526182411   0.3737107755480844   -0.174895
C   C   0.0012570901838808053   0.5208822225132911   0.22628949571577614   -0.174895
O   O   0.08438205963066162   0.7652103265499004   0.2308145601688567   -0.437155
O   O   0.11561943019888368   0.7347856969025365   0.3691857110950038   -0.437151
O   O   0.1809805125533959   0.7265053848836027   0.22510155294352452   -0.489246
O   O   0.01902052091624941   0.773490638568834   0.374898718320336   -0.489245
O   O   0.09458798302594469   0.6921476667332722   0.21136010805127053   -0.485901
O   O   0.10541305044370057   0.8078483567191648   0.38864016321259   -0.485901
O   O   0.016795055784552718   0.6813739952025948   0.39408716798510246   -0.444925
O   O   0.18320721319987715   0.8186252799289375   0.20591310327875806   -0.444928
Co   Co   0.04556862200251695   0.7622733742310828   0.40590009509441366   0.660548
Co   Co   0.15443149364046094   0.737724948080789   0.5940998532194963   0.660505
H   H   0.009439678770451128   0.7431549153023089   0.4593514743354447   0.101236
H   H   0.19056134959232668   0.7568434070095631   0.5406484739784653   0.101236
H   H   0.06820519943974479   0.7465179640474925   0.4681945445141269   0.064241
H   H   0.1317962370825567   0.7534813345740032   0.5318038924222103   0.064241
H   H   0.13861037890228872   0.6627840880539675   0.49237658567955406   0.106092
H   H   0.06139105762001276   0.8372152105675281   0.507621851256783   0.106092
H   H   0.004128656271183907   0.59128679548507   0.5143731748746557   0.099055
H   H   0.1958718675313176   0.9087125031364256   0.4856252620616814   0.099059
H   H   0.09676711345081623   0.594614871810836   0.5314804576216227   0.101565
H   H   0.10323208947236154   0.9053834505010356   0.4685194906922873   0.101565
H   H   0.11390610038390502   0.6691917615424565   0.5327847764669829   0.112443
H   H   0.08609487977849654   0.8308075370790391   0.4672136604693542   0.112443
H   H   0.152449824114872   0.6112498167767593   0.4064577934187913   0.088649
H   H   0.04755161240742952   0.8887494818447363   0.5935406435175459   0.088649
H   H   0.013943244758310536   0.6052954588939687   0.40501896196944837   0.057464
H   H   0.1860568708846673   0.894702863417903   0.5949809863444615   0.057464
H   H   0.15272633217457715   0.601379556576348   0.5786399720269242   0.115031
H   H   0.047275152548100795   0.8986187657355237   0.4213599762869858   0.115031
H   H   0.05032662746833633   0.5771280796628779   0.5624168451600682   0.098993
H   H   0.14967531361424166   0.9228702426489939   0.43758310315384175   0.098993
H   H   0.07923203558869336   0.9995303251155945   0.5580988394344665   0.102561
H   H   0.12076762369438443   0.5004679971962772   0.4419011088794433   0.102561
H   H   0.009424960453738584   0.9466998912964855   0.5704422600718443   0.106668
H   H   0.19057606790903928   0.5532984310153863   0.42955768824206564   0.106668
C   C   0.14030817227178535   0.745119261504215   0.4361654309905185   0.628584
C   C   0.05969417697031619   0.7548800371172808   0.5638330059458185   0.628584
C   C   0.15916649323396295   0.7440591384090413   0.4564314928647194   -0.206855
C   C   0.04083362240901482   0.7559391839028305   0.5435684554491905   -0.206855
C   C   0.1183285753925582   0.745957386202565   0.47122183379252375   -0.034409
C   C   0.08167240476984325   0.7540419124189307   0.5287766031438134   -0.034408
C   C   0.14261007189441885   0.7482748857521425   0.49068384279797417   0.013452
C   C   0.057390043748559036   0.7517234365597291   0.5093161055159358   0.013449
C   C   0.16006745381448573   0.7910256456570997   0.4889306448134807   0.012402
C   C   0.03993174910869208   0.7089726766547724   0.5110693035004292   0.012402
C   C   0.18604743672465804   0.7072523951379666   0.5015808750981448   0.013292
C   C   0.013951309838619745   0.7927459271739052   0.4984190732157652   0.013292
C   C   0.1721914043329172   0.6640683467827821   0.5030333089456431   -0.09837
C   C   0.027809167669960694   0.8359299755290895   0.4969666393682667   -0.098369
C   C   0.013485501447259757   0.6242557145017285   0.5134920417496904   -0.10479
C   C   0.18651461419571808   0.8757426078101431   0.48650790656421944   -0.104791
C   C   0.065556225149782   0.626074321227174   0.5233568031676119   -0.098715
C   C   0.134446628652596   0.8739240010846978   0.47664314514629796   -0.098714
C   C   0.08053576020528588   0.6674916025807093   0.5221477011093406   -0.096134
C   C   0.1194670453967156   0.8325076960407864   0.4778507358269965   -0.096134
C   C   0.06822412425297372   0.6675849053154426   0.4038808946571004   0.623045
C   C   0.13177736046970423   0.8324134169964289   0.5961190536568095   0.623046
C   C   0.09964999322479133   0.6198579792006986   0.40586231065509265   -0.20986
C   C   0.10034920969838644   0.8801403431111731   0.5941376376588172   -0.20986
C   C   0.06595861733186306   0.5903153202288625   0.4049781547749817   -0.017061
C   C   0.13404195467101493   0.9096830020830092   0.5950217935389283   -0.017061
C   C   0.08415276281502647   0.5443602095494811   0.40273678183446115   0.026296
C   C   0.11584872190765153   0.9556381127623907   0.5972631664794488   0.026296
C   C   0.05067893371360608   0.5112297052787491   0.41333153862006394   0.025848
C   C   0.14932067736909527   0.9887695933427467   0.5866668983162731   0.025848
C   C   0.1327916436470688   0.5343060491124397   0.5892830928948578   0.040543
C   C   0.06720874659051726   0.9656965011881511   0.4107153440414793   0.040543
C   C   0.16660245737264118   0.5664459368067489   0.5783694354413859   -0.168803
C   C   0.03339857099013667   0.933552385505123   0.42163051287252395   -0.168803
C   C   0.02015169452863051   0.5533853636107495   0.5683852751952102   -0.063547
C   C   0.17985024655394752   0.9466129587011222   0.4316146731186998   -0.063547
C   C   0.036500775221324624   0.5093979301827585   0.5659821848543958   -0.067322
C   C   0.16350299130085338   0.9906003921291133   0.43401776345951404   -0.067322
C   C   0.19874574207174256   0.979115438523675   0.5737098583843226   -0.174895
C   C   0.0012570635302589263   0.5208838600978205   0.4262885785520144   -0.174895
O   O   0.08438203297703974   0.7652119641344297   0.43081364300509495   -0.437155
O   O   0.1156194035452618   0.7347873344870659   0.569184793931242   -0.437151
O   O   0.18097866046017388   0.7265070224681323   0.4251006357797628   -0.489246
O   O   0.019020542463003824   0.7734912998437397   0.5748993125341471   -0.489245
O   O   0.09458795637232287   0.6921493043178016   0.41135919088750883   -0.485901
O   O   0.10541484922967873   0.8078499943036941   0.5886392460488283   -0.485901
O   O   0.016796075415646202   0.6813723811080289   0.5940862508213407   -0.444925
O   O   0.18320449658723156   0.8186259412038429   0.40591369749256917   -0.444928
Co   Co   0.04556964163361038   0.7622717601365171   0.6058991779306518   0.660548
Co   Co   0.1544332924264391   0.7377265856653183   0.7940989360557346   0.660505
H   H   0.009439700317205767   0.7431555765772144   0.6593520685492559   0.101236
H   H   0.19056314837830488   0.7568450445940922   0.7406475568147035   0.101236
H   H   0.06820626727121468   0.7465153736433027   0.6681951387279379   0.064241
H   H   0.13179352046991116   0.7534819958489087   0.7318044866360213   0.064241
H   H   0.13861176952874335   0.662784749328873   0.6923771798933651   0.106092
H   H   0.06139107916676729   0.8372158718424336   0.707622445470594   0.106092
H   H   0.004129724102653852   0.5912842050808802   0.7143737690884668   0.099055
H   H   0.19587371451767224   0.9087131644113309   0.6856258562754924   0.099059
H   H   0.09676713499757075   0.5946155330857417   0.7314810518354337   0.101565
H   H   0.10323388825833973   0.9053850880855651   0.6685185735285255   0.101565
H   H   0.11390520921085948   0.6691924228173621   0.732785370680794   0.112443
H   H   0.08609535768515104   0.8308081983539447   0.6672142546831653   0.112443
H   H   0.15244984566162648   0.6112504780516649   0.6064583876326024   0.088649
H   H   0.047550264874483994   0.8887501431196421   0.7935412377313569   0.088649
H   H   0.013943218104688768   0.605297096478498   0.6050180448056867   0.057464
H   H   0.1860587178710218   0.8947035246928086   0.7949815805582727   0.057464
H   H   0.15272963360517083   0.6013779424817821   0.7786390548631624   0.115031
H   H   0.047275125894478964   0.8986204033200529   0.621359059123224   0.115031
H   H   0.05032660081471445   0.5771297172474074   0.7624159279963064   0.098993
H   H   0.14967359508593503   0.9228686285544281   0.63758218599008   0.098993
H   H   0.07923488065938694   0.9995287110210286   0.7580979222707048   0.102561
H   H   0.12076718888123891   0.5004686584711828   0.6419017030932544   0.102561
H   H   0.00942602828520853   0.9466973008922955   0.7704428542856554   0.106668
H   H   0.19057604125541733   0.5533000685999159   0.6295567710783039   0.106668
C   C   0.14030545565913974   0.7451199227791203   0.6361660252043296   0.628584
C   C   0.059694198517070717   0.7548806983921863   0.7638336001596295   0.628584
C   C   0.15916834022031764   0.7440597996839466   0.6564320870785304   -0.206855
C   C   0.040833595755393   0.75594082148736   0.7435675382854288   -0.206855
C   C   0.11832918686412816   0.745954795798375   0.6712224280063348   -0.034409
C   C   0.08167242631659782   0.7540425736938362   0.7287771973576244   -0.034408
C   C   0.14261187068039713   0.7482765233366719   0.6906829256342124   0.013452
C   C   0.0573900652953135   0.7517240978346347   0.7093166997297469   0.013449
C   C   0.16007029888517937   0.7910240315625334   0.6889297276497189   0.012402
C   C   0.039931770655446605   0.7089733379296778   0.7110698977142403   0.012402
C   C   0.18604923551063623   0.7072540327224959   0.701579957934383   0.013292
C   C   0.013951283184997922   0.7927475647584347   0.6984181560520034   0.013292
C   C   0.1721932513192718   0.6640690080576876   0.7030339031594544   -0.09837
C   C   0.02780914101633881   0.835931613113619   0.696965722204505   -0.098369
C   C   0.013485474793637823   0.624257352086258   0.7134911245859287   -0.10479
C   C   0.18651646118207268   0.8757432690850486   0.6865085007780305   -0.104791
C   C   0.06555724478087549   0.6260727071326081   0.7233558860038503   -0.098715
C   C   0.13444391203995043   0.8739246623596032   0.6766437393601091   -0.098714
C   C   0.0805357817520404   0.6674922638556148   0.7221482953231516   -0.096134
C   C   0.11946432878407007   0.832508357315692   0.6778513300408076   -0.096134
C   C   0.06822519208444362   0.6675823149112527   0.6038814888709115   0.623045
C   C   0.13177915925568237   0.8324150545809585   0.7961181364930476   0.623046
C   C   0.09964996657116945   0.6198596167852282   0.605861393491331   -0.20986
C   C   0.1003510566847411   0.8801410043860786   0.7941382318726283   -0.20986
C   C   0.06595963696295659   0.5903137061342965   0.6049772376112199   -0.017061
C   C   0.13404375345699313   0.9096846396675387   0.7950208763751665   -0.017061
C   C   0.08415278436178089   0.5443608708243866   0.6027373760482724   0.026296
C   C   0.1158505206936297   0.9556397503469203   0.797262249315687   0.026296
C   C   0.05067895526036066   0.5112303665536546   0.6133321328338751   0.025848
C   C   0.14932357064016535   0.9887670029385567   0.7866674925300843   0.025848
C   C   0.1327922551186387   0.5343034587082501   0.7892836871086688   0.040543
C   C   0.06721118350168727   0.9656939107839615   0.6107159382552904   0.040543
C   C   0.1666042561586194   0.5664475743912782   0.7783685182776241   -0.168803
C   C   0.03339859253689126   0.9335530467800284   0.6216311070863351   -0.168803
C   C   0.020151667875008685   0.5533870011952788   0.7683843580314484   -0.063547
C   C   0.1798475299413018   0.9466136199760278   0.6316152673325108   -0.063547
C   C   0.0365007485677028   0.5093995677672878   0.765981267690634   -0.067322
C   C   0.16350022648783125   0.9906020297136429   0.6340168462957523   -0.067322
C   C   0.19874302545909703   0.9791160997985804   0.7737104525981338   -0.174895
C   C   0.0012570850770134527   0.520884521372726   0.6262891727658255   -0.174895
O   O   0.0843820545237942   0.7652126254093353   0.6308142372189061   -0.437155
O   O   0.11561896873211636   0.7347879957619713   0.7691853881450532   -0.437151
O   O   0.1809805074465285   0.7265076837430378   0.6251012299935739   -0.489246
O   O   0.019020515809381945   0.7734929374282689   0.7748983953703854   -0.489245
O   O   0.09458797791907733   0.692149965592707   0.6113597851013199   -0.485901
O   O   0.1054121326170332   0.8078506555785996   0.7886398402626393   -0.485901
O   O   0.01679609696240073   0.6813730423829344   0.7940868450351518   -0.444925
O   O   0.18320629537320976   0.8186275787883723   0.6059127803288075   -0.444928
Co   Co   0.04556966318036496   0.7622724214114225   0.8058997721444631   0.660548
Co   Co   0.15443057581379357   0.7377272469402238   0.9940995302695457   0.660505
H   H   0.0094407199482992   0.7431539624826484   0.8593511513854941   0.101236
H   H   0.19056043176565923   0.7568457058689977   0.9406481510285146   0.101236
H   H   0.06820537609816925   0.7465160349182081   0.8681957329417491   0.064241
H   H   0.1317953674562658   0.7534826571238141   0.9318050808498325   0.064241
H   H   0.13861009920081313   0.662782158924683   0.8923777741071762   0.106092
H   H   0.06139064435362178   0.8372165331173392   0.9076230396844053   0.106092
H   H   0.004129697449031973   0.5912858426654096   0.9143728519247051   0.099055
H   H   0.19587099790502654   0.9087138256862366   0.8856264504893036   0.099059
H   H   0.0967681546286643   0.5946139189911754   0.931480134671672   0.101565
H   H   0.10323573524469436   0.9053857493604704   0.8685191677423367   0.101565
H   H   0.1139080542815531   0.669190808722796   0.9327844535170322   0.112443
H   H   0.08609720467150567   0.8308088596288501   0.8672148488969764   0.112443
H   H   0.15245210080750468   0.6112521156361943   0.8064574704688406   0.088649
H   H   0.04755310994517762   0.888748529025076   0.9935403205675951   0.088649
H   H   0.013942783291543203   0.6052977577534037   0.8050186390194978   0.057464
H   H   0.18606051665700002   0.894705162277338   0.994980663394511   0.057464
H   H   0.15272691699252525   0.6013786037566877   0.9786396490769734   0.115031
H   H   0.04727377836153339   0.8986210645949583   0.8213596533370352   0.115031
H   H   0.05032662236146898   0.5771303785223127   0.9624165222101175   0.098993
H   H   0.14967544207228964   0.9228692898293334   0.8375827802038911   0.098993
H   H   0.07923672764574156   0.999529372295934   0.958098516484516   0.102561
H   H   0.12076716222761705   0.5004702960557121   0.8419007859294927   0.102561
H   H   0.009427370711286708   0.9466989384768248   0.9704419371218937   0.106668
H   H   0.19057788824177196   0.5533007298748212   0.829557365292115   0.106668
C   C   0.14030834893020971   0.7451173323749307   0.8361666194181409   0.628584
C   C   0.05969234642384886   0.7548823359767154   0.9638326829958679   0.628584
C   C   0.159166621692011   0.7440581855893807   0.8564311699147688   -0.206855
C   C   0.04083361730214752   0.7559414827622654   0.9435681324992399   -0.206855
C   C   0.11833098565010648   0.7459564333829043   0.8712215108425732   -0.034409
C   C   0.08167427330295239   0.7540432349687418   0.9287777915714355   -0.034408
C   C   0.1426147639514671   0.7482739329324822   0.8906835198480235   0.013452
C   C   0.057391541286307135   0.7517224837400686   0.9093157825659852   0.013449
C   C   0.16007214587153404   0.7910246928374389   0.88893032186353   0.012402
C   C   0.039931744001824726   0.7089749755142072   0.9110689805504787   0.012402
C   C   0.18605108249699087   0.7072546939974014   0.9015805521481942   0.013292
C   C   0.013952351016467815   0.7927449743542448   0.8984187502658145   0.013292
C   C   0.17219048650624985   0.6640706456422171   0.9030329859956926   -0.09837
C   C   0.027810208847808705   0.8359290227094293   0.896966316418316   -0.098369
C   C   0.013485496340392353   0.6242580133611634   0.9134917187997399   -0.10479
C   C   0.1865136963690507   0.8757449066695783   0.8865075836142688   -0.104791
C   C   0.06555726632763006   0.6260733684075136   0.9233564802176613   -0.098715
C   C   0.13444571082592857   0.8739262999441328   0.8766428221963474   -0.098714
C   C   0.08053347329891847   0.667493901440144   0.92214737815939   -0.096134
C   C   0.11946722205514011   0.8325057669115022   0.8778519242546188   -0.096134
C   C   0.06822516543082174   0.6675839524957822   0.8038805717071499   0.623045
C   C   0.13177644264303684   0.8324157158558639   0.9961187307068589   0.623046
C   C   0.09964998811792403   0.6198602780601336   0.805861987705142   -0.20986
C   C   0.10035390175543474   0.8801393902915128   0.9941373147088666   -0.20986
C   C   0.06595965850971107   0.5903143674092021   0.8049778318250311   -0.017061
C   C   0.13404103684434746   0.9096853009424443   0.9950214705889777   -0.017061
C   C   0.084152757708159   0.5443625084089159   0.8027364588845106   0.026296
C   C   0.11584885036569958   0.9556371599427302   0.9972628435294981   0.026296
C   C   0.05067892860673873   0.511232004138184   0.8133312156701133   0.025848
C   C   0.14932541762651996   0.988767664213462   0.9866680867438954   0.025848
C   C   0.13279222846501687   0.5343050962927796   0.989282769944907   0.040543
C   C   0.0672084668890417   0.9656945720588668   0.8107165324691016   0.040543
C   C   0.16660258583068918   0.5664449839870884   0.9783691124914352   -0.168803
C   C   0.03339810952336939   0.9335546843645578   0.8216301899225734   -0.168803
C   C   0.02015273570647863   0.5533844107910892   0.9683849522452594   -0.063547
C   C   0.17984932872728004   0.9466152575605572   0.8316143501687492   -0.063547
C   C   0.036501816399172805   0.5093969773630979   0.9659818619044452   -0.067322
C   C   0.16350207347418586   0.9906026909885483   0.8340174405095635   -0.067322
C   C   0.19874487244545158   0.9791167610734861   0.9737110468119449   -0.174895
C   C   0.0012581047081069927   0.52088290727816   0.8262882556020638   -0.174895
O   O   0.08438449143496432   0.7652100350051452   0.8308148314327172   -0.437155
O   O   0.11562186200318633   0.7347854053577814   0.9691859823588644   -0.437151
O   O   0.18098230623250672   0.726509321327567   0.8251003128298121   -0.489246
O   O   0.019021583640851953   0.7734903470240792   0.9748989895841965   -0.489245
O   O   0.09458676395104716   0.6921473751885173   0.811360379315131   -0.485901
O   O   0.1054139314030114   0.8078522931631288   0.9886389230988777   -0.485901
O   O   0.0167960703087789   0.6813746799674637   0.99408592787139   -0.444925
O   O   0.18320462504527968   0.8186249883841826   0.8059133745426185   -0.444928
Co   Co   0.24556837937685094   0.2622726073571453   0.005900115768849663   0.660548
Co   Co   0.35443003404965556   0.2377249614486552   0.19410017616944686   0.660505
H   H   0.20943912225937059   0.24315512393209993   0.059351495009880746   0.101236
H   H   0.3905598755414085   0.25684371327031635   0.14064834351514394   0.101236
H   H   0.26820498091426703   0.24651670901874292   0.06819532087734932   0.064241
H   H   0.3317952483117644   0.25348105504898233   0.13180466878543265   0.064241
H   H   0.3386094899399302   0.16278358099199952   0.09237721090501921   0.106092
H   H   0.2613905252091204   0.3372149310425072   0.10762262762000549   0.106092
H   H   0.2041278671172593   0.09128606088615489   0.11437364896236363   0.099055
H   H   0.3958704272206628   0.4087121259804423   0.08562618956266108   0.099059
H   H   0.2967665665798109   0.09461488517870234   0.13148078057157322   0.101565
H   H   0.30323334394076823   0.4053839520237139   0.06851905795345148   0.101565
H   H   0.3139054537044657   0.16919200244726992   0.13278525055469073   0.112443
H   H   0.28609435218764173   0.33080715992305587   0.06721458797033396   0.112443
H   H   0.35244851663862725   0.11125061038642937   0.006458418644256462   0.088649
H   H   0.24755060917652422   0.3887494952126027   0.19354096646749638   0.088649
H   H   0.21394221742721703   0.10529596041664688   0.0050185292306125584   0.057464
H   H   0.38605541129386184   0.39470287678576943   0.19498130929441213   0.057464
H   H   0.35272553820061486   0.10137891960839535   0.17864029497687473   0.115031
H   H   0.24727413967712017   0.3986189743653146   0.021359996961421823   0.115031
H   H   0.25032566208344487   0.07712939370238235   0.16241716811001877   0.098993
H   H   0.34967384438336097   0.42287045127878486   0.037583123828277776   0.098993
H   H   0.2792351395968883   0.49953033848346073   0.15809916238441718   0.102561
H   H   0.3207659878726121   0.00047005920256315906   0.04190128069163665   0.102561
H   H   0.20942441358273334   0.4466999046643516   0.1704425830217949   0.106668
H   H   0.39057497379548806   0.05330055837761234   0.029557255503229785   0.106668
C   C   0.34030617097275895   0.2451192095161412   0.03616635849149831   0.628584
C   C   0.25969363009931085   0.254880050485147   0.1638333288957691   0.628584
C   C   0.3591668590827577   0.24405915177690746   0.05643181581466999   -0.206855
C   C   0.240833056257859   0.2559395877945464   0.143568173848112   -0.206855
C   C   0.3183282522386089   0.24595645634172492   0.07122261015574624   -0.034409
C   C   0.2816718723589509   0.25404163289390996   0.12877737950703577   -0.034408
C   C   0.3426103138345915   0.24827561481176805   0.0906835611968956   0.013452
C   C   0.2573889310691444   0.25172387272646723   0.1093162773281291   0.013449
C   C   0.3600705433625677   0.29102595191785285   0.08893051435015942   0.012402
C   C   0.23993056482678216   0.2089748362920206   0.11106932417486529   0.012402
C   C   0.38605021720736293   0.20725357927148616   0.10158089577258078   0.013292
C   C   0.21395074850750148   0.2927462334346587   0.09841894275244391   0.013292
C   C   0.3721909999363973   0.16406933565437698   0.10303363189559382   -0.09837
C   C   0.2278081451589047   0.3359303794208055   0.09696635776718815   -0.098369
C   C   0.21348436466765702   0.1242566388232787   0.11349145787309739   -0.10479
C   C   0.38651315942495035   0.37574252354704707   0.08650838065192733   -0.104791
C   C   0.26555597770407835   0.12607365198419884   0.12335667270429068   -0.098715
C   C   0.33444411795703755   0.37392736376262176   0.0766433169584913   -0.098714
C   C   0.28053500889737515   0.16749216865343214   0.12214817519704846   -0.096134
C   C   0.31946469236626085   0.3325073188848031   0.07785166332797624   -0.096134
C   C   0.26822389608742064   0.1675838455486179   0.003881368744808345   0.623045
C   C   0.3317758526785224   0.33241440667391936   0.19611786522918723   0.623046
C   C   0.29964922263673005   0.11985893579727114   0.005862180191771398   -0.20986
C   C   0.30035231370658133   0.38014035647903943   0.19413796060876787   -0.20986
C   C   0.26595836988615934   0.09031465098588733   0.0049780243116604676   -0.017061
C   C   0.3340404950802095   0.4096830154508756   0.19502211648887882   -0.017061
C   C   0.28415200668707796   0.044360873253166386   0.0027371047844117883   0.026296
C   C   0.3158472623168461   0.4556381261302569   0.19726348942939934   0.026296
C   C   0.25067787816035597   0.011231051593275879   0.013332314983286419   0.025848
C   C   0.34932378137729014   0.48876960671061287   0.1866672212662237   0.025848
C   C   0.332790954301578   0.03430508697657747   0.18928341584480834   0.040543
C   C   0.26720926528437794   0.46569287235307255   0.010716271542459051   0.040543
C   C   0.3666019105016359   0.06644595017461513   0.1783697583913365   -0.168803
C   C   0.23339802411913133   0.4335523988729892   0.021630835822474607   -0.168803
C   C   0.2201511476576252   0.05338537697861584   0.16838559814516077   -0.063547
C   C   0.3798487821431044   0.44661306969995085   0.03161484493089307   -0.063547
C   C   0.23649987661889088   0.009397618382715134   0.16598250780434645   -0.067322
C   C   0.3635015220699727   0.4906006007589045   0.0340177841339501   -0.067322
C   C   0.3987442824809372   0.4791154518915415   0.17371018133427324   -0.174895
C   C   0.20125663092780044   0.020883353035852485   0.026289203777479585   -0.174895
O   O   0.28438093957777566   0.2652120097773184   0.030814419368317428   -0.437155
O   O   0.3156184003143565   0.23478734785493216   0.1691851168811927   -0.437151
O   O   0.3809815552114256   0.22650768617181755   0.025100958729713407   -0.489246
O   O   0.21901999559199856   0.27349131321160586   0.1748996354840977   -0.489245
O   O   0.29458753340993954   0.19214860199390885   0.01136011838848855   -0.485901
O   O   0.30541247691907336   0.30785000767156034   0.18863956899877884   -0.485901
O   O   0.21679465367085474   0.18137369514753326   0.19408657377129132   -0.444925
O   O   0.3832032173331435   0.3186258900216645   0.005913113615976079   -0.444928
Co   Co   0.24556909476260516   0.26227177350438324   0.20589950088060252   0.660548
Co   Co   0.35443183283563373   0.2377265990331846   0.3940992590056852   0.660505
H   H   0.20943910524582396   0.24315656625470458   0.2593508801216336   0.101236
H   H   0.3905616887874995   0.25684505796195856   0.3406478797646541   0.101236
H   H   0.26820526404030937   0.24651538701116885   0.2681954616778886   0.064241
H   H   0.331796624478106   0.253482009216775   0.3318048095859719   0.064241
H   H   0.3386093972181378   0.16278476269673933   0.29237750284331576   0.106092
H   H   0.261390075935862   0.3372158852102999   0.30762276842054476   0.106092
H   H   0.20412809310091928   0.09128616945620369   0.31437409203841743   0.099055
H   H   0.39587225492686684   0.40871317777919736   0.28562617922544303   0.099059
H   H   0.29676679738350853   0.09461489611778873   0.33148137478538436   0.101565
H   H   0.3032324286675344   0.4053851014534314   0.26851889647847615   0.101565
H   H   0.3139055750596542   0.16919243618522828   0.33278569363074456   0.112443
H   H   0.2860938980943457   0.33080821172181096   0.26721457763311596   0.112443
H   H   0.3524487378022496   0.11125081658744054   0.206458710582553   0.088649
H   H   0.24755063072327874   0.38875015648750816   0.39354156068130747   0.088649
H   H   0.21394242413072645   0.10529645951054525   0.20501836775563725   0.057464
H   H   0.3860572582802165   0.3947035380606748   0.39498190350822326   0.057464
H   H   0.35272634857476526   0.10137795584964848   0.378639377813113   0.115031
H   H   0.24727412266357354   0.3986204166879193   0.22135938207317468   0.115031
H   H   0.25032594931523755   0.07713005578318319   0.362416250946257   0.098993
H   H   0.34967669909412996   0.4228686419222941   0.2375825089400306   0.098993
H   H   0.2792334210685817   0.4995287243888948   0.3580982452206555   0.102561
H   H   0.32076627992444257   0.00047062365240163606   0.24190051466563217   0.102561
H   H   0.20942502505430322   0.4466973142601616   0.37044317723560605   0.106668
H   H   0.3905751804989974   0.05330105747151073   0.22955709402825447   0.106668
C   C   0.3403039960683344   0.2451199361469867   0.23616634815428028   0.628584
C   C   0.2596931952861654   0.25488071176005245   0.36383392310958024   0.628584
C   C   0.35916688062951224   0.2440598130518129   0.2564324100284811   -0.206855
C   C   0.24083304888438758   0.25594083485522634   0.3435678612353794   -0.206855
C   C   0.31832805006830744   0.2459580608453366   0.2712227509562855   -0.034409
C   C   0.2816718794455924   0.2540425870617026   0.328777520307575   -0.034408
C   C   0.3426104110895917   0.24827653670453836   0.290683248584163   0.013452
C   C   0.2573890138640318   0.25172508751212475   0.3093155113021247   0.013449
C   C   0.36006883929437405   0.2910240449303998   0.2889300505996696   0.012402
C   C   0.23993117558406482   0.208974327607168   0.3110687092866181   0.012402
C   C   0.38604777591983086   0.2072540460903622   0.30158028088433364   0.013292
C   C   0.21395073631399258   0.2927475781263009   0.29841847900195406   0.013292
C   C   0.37219174352809004   0.1640699977351778   0.30303271473183213   -0.09837
C   C   0.22780813778543343   0.33593162648148533   0.29696604515445557   -0.098369
C   C   0.2134844715627325   0.12425736545412416   0.3134914475358794   -0.10479
C   C   0.3865150015912673   0.375743282452915   0.28650882372798114   -0.104791
C   C   0.2655566979098703   0.12607272050047438   0.3233562089538008   -0.098715
C   C   0.3344424042487686   0.37392565203709355   0.27664255093248685   -0.098714
C   C   0.28053523488103504   0.16749227722348095   0.3221486182731023   -0.096134
C   C   0.3194628691932647   0.3325083706835582   0.2778516529907582   -0.096134
C   C   0.26822422669955215   0.1675836289507572   0.20388181182086218   0.623045
C   C   0.331777699664877   0.3324150679488248   0.39611845944299834   0.623046
C   C   0.2996495243286356   0.11985930498518477   0.2058617164412815   -0.20986
C   C   0.3003495488935593   0.3801419940635688   0.3941370434450061   -0.20986
C   C   0.26595867157806513   0.09031502017380097   0.2049775605611706   -0.017061
C   C   0.33404229386618767   0.40968465303540497   0.3950211993251171   -0.017061
C   C   0.28415218929039915   0.044361860501876765   0.20273618762065007   0.026296
C   C   0.31584906110282435   0.4556397637147863   0.3972625722656376   0.026296
C   C   0.25067809450394063   0.011231355425249473   0.21333245578382568   0.025848
C   C   0.34932211104935995   0.488767016306423   0.3866678154800348   0.025848
C   C   0.33279118510527567   0.03430509791566383   0.3892840100586195   0.040543
C   C   0.2672088111910819   0.46569392415182764   0.21071626120524103   0.040543
C   C   0.36660209310495706   0.06644693742332544   0.3783688412275748   -0.168803
C   C   0.23339799746550946   0.43355403645751855   0.22162991865871287   -0.168803
C   C   0.22015143488941794   0.05338603905941666   0.36838468098139904   -0.063547
C   C   0.3798505857491203   0.4466146096535178   0.23161407890488864   -0.063547
C   C   0.2365001638506836   0.009398280463515984   0.3659815906405847   -0.067322
C   C   0.363498766897026   0.490602043081509   0.23401716924570296   -0.067322
C   C   0.3987415658682916   0.47911611316644687   0.3737107755480844   -0.174895
C   C   0.20125639573152276   0.020883559236863664   0.22628949571577614   -0.174895
O   O   0.2843810512928888   0.2652126387772015   0.2308145601688567   -0.437155
O   O   0.315618421861111   0.23478800912983766   0.3691857110950038   -0.437151
O   O   0.3809790478557232   0.22650769711090393   0.22510155294352452   -0.489246
O   O   0.21901996893837672   0.2734929507961352   0.374898718320336   -0.489245
O   O   0.29458743104807195   0.1921499789605734   0.21136010805127053   -0.485901
O   O   0.3054106730262278   0.3078506689464657   0.38864016321259   -0.485901
O   O   0.2167950937314954   0.1813730557508006   0.39408716798510246   -0.444925
O   O   0.38320588206711986   0.3186243404771433   0.20591310327875806   -0.444928
Co   Co   0.24556911630935968   0.26227243477928874   0.40590009509441366   0.660548
Co   Co   0.35443367982198837   0.23772726030808994   0.5940998532194963   0.660505
H   H   0.2094401730772939   0.24315397585051468   0.4593514743354447   0.101236
H   H   0.39055897217485386   0.256845719236864   0.5406484739784653   0.101236
H   H   0.2682052373866875   0.24651702459569824   0.4681945445141269   0.064241
H   H   0.33179385966508407   0.2534836468013044   0.5318038924222103   0.064241
H   H   0.3386085914096314   0.16278314860217336   0.49237658567955406   0.106092
H   H   0.26138913656244006   0.3372175227948293   0.507621851256783   0.106092
H   H   0.20412869421812666   0.09128585603327594   0.5143731748746557   0.099055
H   H   0.39587405371284506   0.4087148153637267   0.4856252620616814   0.099059
H   H   0.296767607757659   0.09461393235904192   0.5314804576216227   0.101565
H   H   0.30323427565388894   0.40538576272833676   0.4685194906922873   0.101565
H   H   0.31390554840603235   0.16919407376975765   0.5327847764669829   0.112443
H   H   0.2860956968803239   0.33080984930634044   0.4672136604693542   0.112443
H   H   0.35245064121669933   0.11125212900406045   0.4064577934187913   0.088649
H   H   0.24755165035437227   0.3887485423929423   0.5935406435175459   0.088649
H   H   0.2139432827052533   0.1052945194421745   0.40501896196944837   0.057464
H   H   0.3860590570661947   0.39470517564520435   0.5949809863444615   0.057464
H   H   0.3527254574017199   0.10137861712455393   0.5786399720269242   0.115031
H   H   0.2472741442103281   0.39862107796282475   0.4213599762869858   0.115031
H   H   0.25032607549046365   0.07713039189017912   0.5624168451600682   0.098993
H   H   0.34967398248148424   0.4228693031971996   0.43758310315384175   0.098993
H   H   0.2792352680549362   0.49952938566380034   0.5580988394344665   0.102561
H   H   0.32076661535661166   0.0004703094235785077   0.4419011088794433   0.102561
H   H   0.2094249984006813   0.44669895184469116   0.5704422600718443   0.106668
H   H   0.3905764286509666   0.05330074324268763   0.42955768824206564   0.106668
C   C   0.34030684113902804   0.24511832205242085   0.4361654309905185   0.628584
C   C   0.2596931686325435   0.25488234934458187   0.5638330059458185   0.628584
C   C   0.3591697257002059   0.244058198957247   0.4564314928647194   -0.206855
C   C   0.24083307043114213   0.25594149613013173   0.5435684554491905   -0.206855
C   C   0.31832952605930104   0.24595644675077077   0.47122183379252375   -0.034409
C   C   0.28167276551177056   0.2540442246462319   0.5287766031438134   -0.034408
C   C   0.34261225807594636   0.2482771979794438   0.49068384279797417   0.013452
C   C   0.2573890354107863   0.25172574878703025   0.5093161055159358   0.013449
C   C   0.36007068628072864   0.29102470620530524   0.4889306448134807   0.012402
C   C   0.23993074077091933   0.20897498888207344   0.5110693035004292   0.012402
C   C   0.38604962290618544   0.2072547073652677   0.5015808750981448   0.013292
C   C   0.2139513477855625   0.292744987722111   0.4984190732157652   0.013292
C   C   0.3721890269154445   0.16407065901008333   0.5030333089456431   -0.09837
C   C   0.22780920561690335   0.3359290360772955   0.4969666393682667   -0.098369
C   C   0.21348449310948706   0.12425802672902969   0.5134920417496904   -0.10479
C   C   0.3865168003772455   0.3757449200374445   0.48650790656421944   -0.104791
C   C   0.2655567194566248   0.1260733817753798   0.5233568031676119   -0.098715
C   C   0.3344442512351232   0.3739263133119989   0.47664314514629796   -0.098714
C   C   0.2805347518675132   0.16749391480801035   0.5221477011093406   -0.096134
C   C   0.31946571426395837   0.3325067565889923   0.4778507358269965   -0.096134
C   C   0.2682246185598164   0.16758396586364843   0.4038808946571004   0.623045
C   C   0.33177498305223146   0.3324157292237302   0.5961190536568095   0.623046
C   C   0.29964944124691867   0.11986029142799981   0.40586231065509265   -0.20986
C   C   0.30035139587991394   0.38014265533847436   0.5941376376588172   -0.20986
C   C   0.2659591116387058   0.09031438077706827   0.4049781547749817   -0.017061
C   C   0.3340395772535421   0.4096853143103104   0.5950217935389283   -0.017061
C   C   0.28415252472256836   0.04436154627305361   0.40273678183446115   0.026296
C   C   0.3158473907748942   0.45563717331059655   0.5972631664794488   0.026296
C   C   0.25067838173573337   0.011232017506050296   0.41333153862006394   0.025848
C   C   0.3493239098353382   0.4887686538909524   0.5866668983162731   0.025848
C   C   0.33279168159401146   0.034305109660645594   0.5892830928948578   0.040543
C   C   0.26720695909785996   0.46569556173635707   0.4107153440414793   0.040543
C   C   0.3666000799551684   0.06644824903405006   0.5783694354413859   -0.168803
C   C   0.23339801901226404   0.43355469773242405   0.42163051287252395   -0.168803
C   C   0.22015218883547324   0.053384424158955335   0.5683852751952102   -0.063547
C   C   0.37984786913647467   0.44661527092842335   0.4316146731186998   -0.063547
C   C   0.23650081316826738   0.009396990730964283   0.5659821848543958   -0.067322
C   C   0.3635006138833805   0.49060270435641457   0.43401776345951404   -0.067322
C   C   0.39874336465426985   0.4791177507509763   0.5737098583843226   -0.174895
C   C   0.20125668296331548   0.020884221317664486   0.4262885785520144   -0.174895
O   O   0.284381024639267   0.26521427636173095   0.43081364300509495   -0.437155
O   O   0.3156193079272891   0.23478964671436708   0.569184793931242   -0.437151
O   O   0.38098084664170134   0.22650933469543338   0.4251006357797628   -0.489246
O   O   0.2190199904851312   0.2734936120710407   0.5748993125341471   -0.489245
O   O   0.2945884506791655   0.19214836486600756   0.41135919088750883   -0.485901
O   O   0.30541247181220604   0.30785230653099516   0.5886392460488283   -0.485901
O   O   0.21679506707787355   0.18137469333532996   0.5940862508213407   -0.444925
O   O   0.3832031654544743   0.3186250017520488   0.40591369749256917   -0.444928
Co   Co   0.24556908965573782   0.26227407236381806   0.6058991779306518   0.660548
Co   Co   0.3544309150089664   0.23772889789261942   0.7940989360557346   0.660505
H   H   0.20943973826414844   0.24315463712542013   0.6593520685492559   0.101236
H   H   0.3905618172455475   0.25684410514229816   0.7406475568147035   0.101236
H   H   0.26820571529334203   0.24651768587060374   0.6681951387279379   0.064241
H   H   0.3317957066514386   0.25348430807620986   0.7318044866360213   0.064241
H   H   0.33861043839598604   0.1627838098770788   0.6923771798933651   0.106092
H   H   0.2613909835487946   0.33721818406973486   0.707622445470594   0.106092
H   H   0.20412871576488117   0.09128651730818138   0.7143737690884668   0.099055
H   H   0.39587133710019934   0.4087154766386323   0.6856258562754924   0.099059
H   H   0.29676717294451355   0.09461459363394736   0.7314810518354337   0.101565
H   H   0.30323255712558245   0.4053841486337709   0.6685185735285255   0.101565
H   H   0.31390844167710236   0.16919148336556777   0.732785370680794   0.112443
H   H   0.28609402655239363   0.33080725890215046   0.6672142546831653   0.112443
H   H   0.35244897088876925   0.11124953859987063   0.6064583876326024   0.088649
H   H   0.24755349734072685   0.3887492036678477   0.7935412377313569   0.088649
H   H   0.2139432560516314   0.10529615702670392   0.6050180448056867   0.057464
H   H   0.38605738673826456   0.3947025852410143   0.7949815805582727   0.057464
H   H   0.352727256187698   0.1013802547090833   0.7786390548631624   0.115031
H   H   0.2472741175567062   0.3986227155473542   0.621359059123224   0.115031
H   H   0.2503255924769417   0.07713202947470865   0.7624159279963064   0.098993
H   H   0.34967578126746246   0.4228709407817291   0.63758218599008   0.098993
H   H   0.2792325032419143   0.49953102324832976   0.7580979222707048   0.102561
H   H   0.32076663690336615   0.00047097069848395234   0.6419017030932544   0.102561
H   H   0.20942319450783572   0.4466996131195966   0.7704428542856554   0.106668
H   H   0.3905736638379447   0.053302380827217   0.6295567710783039   0.106668
C   C   0.3403086881253825   0.24511898332732635   0.6361660252043296   0.628584
C   C   0.2596937801041135   0.254879758940392   0.7638336001596295   0.628584
C   C   0.3591670090875602   0.24405886023215245   0.6564320870785304   -0.206855
C   C   0.24083363370233565   0.25593988203556584   0.7435675382854288   -0.206855
C   C   0.3183268094466553   0.2459571080256761   0.6712224280063348   -0.034409
C   C   0.281670048899125   0.2540448859211375   0.7287771973576244   -0.034408
C   C   0.34261053954763965   0.24827558388487786   0.6906829256342124   0.013452
C   C   0.25739192868185634   0.2517231583828403   0.7093166997297469   0.013449
C   C   0.3600679214677066   0.29102634378983466   0.6889297276497189   0.012402
C   C   0.23993076231767385   0.20897565015697894   0.7110698977142403   0.012402
C   C   0.38604790437787895   0.2072530932707018   0.701579957934383   0.013292
C   C   0.21395132113194057   0.29274662530664053   0.6984181560520034   0.013292
C   C   0.3721919201865144   0.1640680686058934   0.7030339031594544   -0.09837
C   C   0.22781054804298156   0.33593067366182483   0.696965722204505   -0.098369
C   C   0.21348551274058064   0.12425641263446374   0.7134911245859287   -0.10479
C   C   0.3865151300493154   0.3757423296332546   0.6865085007780305   -0.104791
C   C   0.26555669280300287   0.12607501935990928   0.7233558860038503   -0.098715
C   C   0.3344460982214778   0.3739269745869044   0.6766437393601091   -0.098714
C   C   0.28053490697918315   0.16749132440382053   0.7221482953231516   -0.096134
C   C   0.3194675612503129   0.33250741786389787   0.6778513300408076   -0.096134
C   C   0.2682246401065709   0.16758462713855393   0.6038814888709115   0.623045
C   C   0.3317767818382097   0.3324173668082596   0.7961181364930476   0.623046
C   C   0.29965046087801217   0.11985867733343386   0.605861393491331   -0.20986
C   C   0.3003497255519837   0.3801400649342844   0.7941382318726283   -0.20986
C   C   0.2659586286251839   0.0903160183615977   0.6049772376112199   -0.017061
C   C   0.3340413760395203   0.40968695189483995   0.7950208763751665   -0.017061
C   C   0.28415282230872363   0.044359931372592365   0.6027373760482724   0.026296
C   C   0.3158491895608724   0.4556388108951259   0.797262249315687   0.026296
C   C   0.25067840328248797   0.011232678780955685   0.6133321328338751   0.025848
C   C   0.3493211932226926   0.48876931516585775   0.7866674925300843   0.025848
C   C   0.3327926158605661   0.034305770935551094   0.7892836871086688   0.040543
C   C   0.2672088060842144   0.4656962230112626   0.6107159382552904   0.040543
C   C   0.36660292502586206   0.0664466349394841   0.7783685182776241   -0.168803
C   C   0.23339954320363393   0.43355210732823424   0.6216311070863351   -0.168803
C   C   0.22015216218185135   0.05338606174348487   0.7683843580314484   -0.063547
C   C   0.3798507624075447   0.4466126805242334   0.6316152673325108   -0.063547
C   C   0.23650078651464548   0.009398628315493707   0.765981267690634   -0.067322
C   C   0.363498895355074   0.49060109026184867   0.6340168462957523   -0.067322
C   C   0.3987452116406245   0.47911841202588185   0.7737104525981338   -0.174895
C   C   0.20125712302395615   0.020883581920931815   0.6262891727658255   -0.174895
O   O   0.2843802670311369   0.2652116859575411   0.6308142372189061   -0.437155
O   O   0.315617637599359   0.23478705631017727   0.7691853881450532   -0.437151
O   O   0.38097917631377115   0.22650674429124357   0.6251012299935739   -0.489246
O   O   0.21902101011622477   0.27349199797647483   0.7748983953703854   -0.489245
O   O   0.29458710314621994   0.19214902614091306   0.6113597851013199   -0.485901
O   O   0.3054143187985606   0.30785296780590066   0.7886398402626393   -0.485901
O   O   0.21679508862462804   0.18137535461023557   0.7940868450351518   -0.444925
O   O   0.3832049642404524   0.31862663933657814   0.6059127803288075   -0.444928
Co   Co   0.24556774212279217   0.26227473363872356   0.8058997721444631   0.660548
Co   Co   0.35443380828003646   0.2377263074884296   0.9940995302695457   0.660505
H   H   0.20943971161052655   0.2431562747099496   0.8593511513854941   0.101236
H   H   0.3905636642319022   0.25684476641720366   0.9406481510285146   0.101236
H   H   0.26820299868069636   0.24651834714550924   0.8681957329417491   0.064241
H   H   0.3317940363235084   0.25348171767202   0.9318050808498325   0.064241
H   H   0.33861228538234056   0.16278447115198436   0.8923777741071762   0.106092
H   H   0.2613893132208645   0.3372155936655449   0.9076230396844053   0.106092
H   H   0.20412868911125925   0.09128815489271092   0.9143728519247051   0.099055
H   H   0.3958742303712694   0.40871288623444246   0.8856264504893036   0.099059
H   H   0.29676714629089157   0.09461623121847673   0.931480134671672   0.101565
H   H   0.303234404111937   0.4053848099086764   0.8685191677423367   0.101565
H   H   0.3139056768640802   0.1691931209500972   0.9327844535170322   0.112443
H   H   0.28609587353874827   0.33080792017705585   0.8672148488969764   0.112443
H   H   0.3524507696747474   0.11125117618440006   0.8064574704688406   0.088649
H   H   0.24755073252770474   0.38875084125237735   0.9935403205675951   0.088649
H   H   0.213943277598386   0.10529681830160931   0.8050186390194978   0.057464
H   H   0.3860591855242428   0.39470422282554385   0.994980663394511   0.057464
H   H   0.3527245395750524   0.10138091598398902   0.9786396490769734   0.115031
H   H   0.2472770108277762   0.39862012514316436   0.8213596533370352   0.115031
H   H   0.2503266603084117   0.07712943907051861   0.9624165222101175   0.098993
H   H   0.3496730646548169   0.42287160205663443   0.8375827802038911   0.098993
H   H   0.2792343502282689   0.49953168452323515   0.958098516484516   0.102561
H   H   0.32076720017455973   0.00046935660391800305   0.8419007859294927   0.102561
H   H   0.209424993293814   0.4467012507041258   0.9704419371218937   0.106668
H   H   0.3905765571090146   0.053299790423027016   0.829557365292115   0.106668
C   C   0.340305971512737   0.24511964460223168   0.8361666194181409   0.628584
C   C   0.2596955788900917   0.2548813965249215   0.9638326829958679   0.628584
C   C   0.35916880787353844   0.24406049781668193   0.8564311699147688   -0.206855
C   C   0.2408327425292902   0.2559405433104712   0.9435681324992399   -0.206855
C   C   0.3183286082326336   0.2459587456102056   0.8712215108425732   -0.034409
C   C   0.281672942170195   0.25404229551694757   0.9287777915714355   -0.034408
C   C   0.3426123865339943   0.2482762451597833   0.8906835198480235   0.013452
C   C   0.25738916386883426   0.25172479596736985   0.9093157825659852   0.013449
C   C   0.3600697684540613   0.2910270050647401   0.88893032186353   0.012402
C   C   0.23993073566405196   0.20897728774150837   0.9110689805504787   0.012402
C   C   0.38604975136423353   0.20725375454560724   0.9015805521481942   0.013292
C   C   0.21395179903859513   0.29274728658154603   0.8984187502658145   0.013292
C   C   0.3721937189724926   0.16406970619042283   0.9030329859956926   -0.09837
C   C   0.22780783143033595   0.3359313349367302   0.896966316418316   -0.098369
C   C   0.2134855342873352   0.12425707390936913   0.9134917187997399   -0.10479
C   C   0.3865169288352936   0.3757439672177839   0.8865075836142688   -0.104791
C   C   0.2655571707096574   0.12607568063481478   0.9233564802176613   -0.098715
C   C   0.3344433334084557   0.3739286121714338   0.8766428221963474   -0.098714
C   C   0.2805367057651614   0.16749296198834995   0.92214737815939   -0.096134
C   C   0.3194648446376673   0.3325080791388032   0.8778519242546188   -0.096134
C   C   0.26822643889254916   0.16758626472308336   0.8038805717071499   0.623045
C   C   0.33177511151027944   0.3324147764040698   0.9961187307068589   0.623046
C   C   0.2996500260648667   0.1198593386083393   0.805861987705142   -0.20986
C   C   0.3003515243379619   0.38014170251881396   0.9941373147088666   -0.20986
C   C   0.26595865017193837   0.09031667963650325   0.8049778318250311   -0.017061
C   C   0.3340442693105903   0.40968436149065013   0.9950214705889777   -0.017061
C   C   0.2841527956551017   0.04436156895712173   0.8027364588845106   0.026296
C   C   0.3158510365472269   0.4556394721700314   0.9972628435294981   0.026296
C   C   0.25067942291358153   0.011231064686389902   0.8133312156701133   0.025848
C   C   0.3493230402090471   0.48876997644076337   0.9866680867438954   0.025848
C   C   0.33278985104754405   0.03430740852008052   0.989282769944907   0.040543
C   C   0.2672116993552846   0.4656936326070725   0.8107165324691016   0.040543
C   C   0.36660477201221664   0.06644729621438972   0.9783691124914352   -0.168803
C   C   0.233396778390612   0.43355374491276366   0.8216301899225734   -0.168803
C   C   0.22015172736870584   0.053386723018390314   0.9683849522452594   -0.063547
C   C   0.37984799759452265   0.44661431810876295   0.8316143501687492   -0.063547
C   C   0.2365008080614   0.009399289590399151   0.9659818619044452   -0.067322
C   C   0.3635007423414286   0.4906017515367539   0.8340174405095635   -0.067322
C   C   0.3987435413126942   0.479115821621692   0.9737110468119449   -0.174895
C   C   0.20125709637033432   0.020885219505461294   0.8262882556020638   -0.174895
O   O   0.28438211401749136   0.2652123472324466   0.8308148314327172   -0.437155
O   O   0.31561948458571365   0.23478771758508254   0.9691859823588644   -0.437151
O   O   0.3809809750997494   0.22650838187577294   0.8251003128298121   -0.489246
O   O   0.2190205753030792   0.2734926592513802   0.9748989895841965   -0.489245
O   O   0.2945889501325745   0.19214968741581828   0.811360379315131   -0.485901
O   O   0.305412600270254   0.3078513537113349   0.9886389230988777   -0.485901
O   O   0.21679610825572154   0.18137374051566946   0.99408592787139   -0.444925
O   O   0.3832068112268071   0.3186273006114837   0.8059133745426185   -0.444928
Co   Co   0.24557062545286906   0.7622712706335727   0.005900115768849663   0.660548
Co   Co   0.35443109136647294   0.7377259009004494   0.19410017616944686   0.660505
H   H   0.20943972321628793   0.7431560633838942   0.059351495009880746   0.101236
H   H   0.3905609328582257   0.7568446527221107   0.14064834351514394   0.101236
H   H   0.2682058579105851   0.7465153722951704   0.06819532087734932   0.064241
H   H   0.33179584926868166   0.7534819945007766   0.13180466878543265   0.064241
H   H   0.3386105761931914   0.6627815939326079   0.09237721090501921   0.106092
H   H   0.26139112616603766   0.8372158704943014   0.10762262762000549   0.106092
H   H   0.20412839238214892   0.5912843989946727   0.11437364896236363   0.099055
H   H   0.3958714845374801   0.9087130654322365   0.08562618956266108   0.099059
H   H   0.2967644293773281   0.5946158246304964   0.13148078057157322   0.101565
H   H   0.3032316630981854   0.905384891475508   0.06851905795345148   0.101565
H   H   0.31390296477055446   0.6691926167311546   0.13278525055469073   0.112443
H   H   0.286093127704959   0.83080809937485   0.06721458797033396   0.112443
H   H   0.35244806240125914   0.6112505743344949   0.006458418644256462   0.088649
H   H   0.24755362549785698   0.8887471829853015   0.19354096646749638   0.088649
H   H   0.21394295194904972   0.6052936481893457   0.0050185292306125584   0.057464
H   H   0.38605646861067927   0.8947038162375637   0.19498130929441213   0.057464
H   H   0.35272743254520456   0.6013772577169133   0.17864029497687473   0.115031
H   H   0.24727428427413745   0.8986199138171088   0.021359996961421823   0.115031
H   H   0.25032576883444824   0.5771290324825383   0.16241716811001877   0.098993
H   H   0.34967594798489376   0.9228681390514837   0.037583123828277776   0.098993
H   H   0.27923267959942083   0.9995280262561597   0.15809916238441718   0.102561
H   H   0.3207644784409586   0.5004690476469001   0.04190128069163665   0.102561
H   H   0.20942332266496586   0.9466975924370505   0.1704425830217949   0.106668
H   H   0.39057381609526304   0.5532998719898589   0.029557255503229785   0.106668
C   C   0.3403077892779478   0.7451198238000258   0.03616635849149831   0.628584
C   C   0.25969286197652813   0.7548809899369412   0.1638333288957691   0.628584
C   C   0.359166090959975   0.7440600912287016   0.05643181581466999   -0.206855
C   C   0.24083000633557616   0.7559405272463405   0.143568173848112   -0.206855
C   C   0.3183269520638984   0.7459547944502427   0.07122261015574624   -0.034409
C   C   0.2816701915163681   0.754042572345704   0.12877737950703577   -0.034408
C   C   0.34260965034028024   0.7482762290956527   0.0906835611968956   0.013452
C   C   0.2573864421352332   0.7517244870103519   0.1093162773281291   0.013449
C   C   0.3600680833651002   0.7910236396905517   0.08893051435015942   0.012402
C   C   0.23992905539512865   0.7089738247363575   0.11106932417486529   0.012402
C   C   0.38604702481059466   0.7072535432195517   0.10158089577258078   0.013292
C   C   0.21394906766491872   0.7927471728864529   0.09841894275244391   0.013292
C   C   0.37219100205892913   0.6640692996024425   0.10303363189559382   -0.09837
C   C   0.22781070512033755   0.8359280671935043   0.09696635776718815   -0.098369
C   C   0.21348415753324582   0.6242572531071633   0.11349145787309739   -0.10479
C   C   0.3865142167417678   0.8757434629988413   0.08650838065192733   -0.104791
C   C   0.26555548562069636   0.6260723152606262   0.12335667270429068   -0.098715
C   C   0.33444165795957004   0.8739250515353206   0.0766433169584913   -0.098714
C   C   0.2805339936716355   0.6674924577694072   0.12214817519704846   -0.096134
C   C   0.31946666240287813   0.8325082583365974   0.07785166332797624   -0.096134
C   C   0.2682247730837387   0.6675825088250454   0.003881368744808345   0.623045
C   C   0.3317769099953398   0.8324153461257136   0.19611786522918723   0.623046
C   C   0.2996472946911903   0.6198592249132463   0.005862180191771398   -0.20986
C   C   0.3003488074243984   0.8801412959308336   0.19413796060876787   -0.20986
C   C   0.26596015960227753   0.5903133142623148   0.0049780243116604676   -0.017061
C   C   0.3340415523970268   0.9096839549026697   0.19502211648887882   -0.017061
C   C   0.2841523605410383   0.5443611623691416   0.0027371047844117883   0.026296
C   C   0.31584831963366355   0.9556390655820509   0.19726348942939934   0.026296
C   C   0.2506780895398309   0.5112303652055225   0.013332314983286419   0.025848
C   C   0.34932132137982275   0.9887672944833116   0.1866672212662237   0.025848
C   C   0.3327927440176962   0.5343037502530049   0.18928341584480834   0.040543
C   C   0.26720895352149515   0.9656938118048668   0.010716271542459051   0.040543
C   C   0.3666031013833686   0.566443637947314   0.1783697583913365   -0.168803
C   C   0.23339862507604864   0.9335533383247834   0.021630835822474607   -0.168803
C   C   0.22015142581955793   0.5533830647513146   0.16838559814516077   -0.063547
C   C   0.37984983945992173   0.946614009151745   0.03161484493089307   -0.063547
C   C   0.23650050651225207   0.5093956313233234   0.16598250780434645   -0.067322
C   C   0.36349801578778984   0.9906015402106986   0.0340177841339501   -0.067322
C   C   0.3987407761987545   0.9791163913433355   0.17371018133427324   -0.174895
C   C   0.20125680446126162   0.5208813659764608   0.026289203777479585   -0.174895
O   O   0.28437936336366443   0.765212624061203   0.030814419368317428   -0.437155
O   O   0.3156167194717737   0.7347882873067264   0.1691851168811927   -0.437151
O   O   0.38097825818618586   0.7265079752877927   0.025100958729713407   -0.489246
O   O   0.2190178583895158   0.7734922526633999   0.1748996354840977   -0.489245
O   O   0.2945872505835006   0.6921466149345172   0.01136011838848855   -0.485901
O   O   0.30540988335669056   0.8078509471233545   0.18863956899877884   -0.485901
O   O   0.2167965858614583   0.6813733339276892   0.19408657377129132   -0.444925
O   O   0.38320511167773325   0.8186242281301824   0.005913113615976079   -0.444928
Co   Co   0.24556787027992236   0.7622727129561775   0.20589950088060252   0.660548
Co   Co   0.3544328901524511   0.7377275384849789   0.3940992590056852   0.660505
H   H   0.20943801432805664   0.7431542540274033   0.2593508801216336   0.101236
H   H   0.3905592287900321   0.7568427457346574   0.3406478797646541   0.101236
H   H   0.26820312683782654   0.746516326462963   0.2681954616778886   0.064241
H   H   0.3317931181959231   0.7534829486685691   0.3318048095859719   0.064241
H   H   0.3386078499404705   0.6627824504694382   0.29237750284331576   0.106092
H   H   0.26138944137799464   0.8372135729829987   0.30762276842054476   0.106092
H   H   0.20412840910886576   0.5912851579005407   0.31437409203841743   0.099055
H   H   0.39587331224368416   0.9087141172309914   0.28562617922544303   0.099059
H   H   0.2967673226483981   0.5946132342263066   0.33148137478538436   0.101565
H   H   0.3032345322690671   0.9053827892261301   0.26851889647847615   0.101565
H   H   0.3139058532215868   0.6691901239579271   0.33278569363074456   0.112443
H   H   0.28609600169587845   0.8308058994945097   0.26721457763311596   0.112443
H   H   0.35244989974753854   0.6112514308713252   0.206458710582553   0.088649
H   H   0.24755090888521133   0.888747844260207   0.39354156068130747   0.088649
H   H   0.21394294939561603   0.6052947976190632   0.20501836775563725   0.057464
H   H   0.38605936188174933   0.8947012258333735   0.39498190350822326   0.057464
H   H   0.35272466773218253   0.6013788953014427   0.378639377813113   0.115031
H   H   0.24727152910119068   0.8986213561397134   0.22135938207317468   0.115031
H   H   0.25032300402142627   0.5771306700670678   0.362416250946257   0.098993
H   H   0.349673192811947   0.9228695813740885   0.2375825089400306   0.098993
H   H   0.27923447838539905   0.999529663840689   0.3580982452206555   0.102561
H   H   0.32076628204697444   0.5004705876004673   0.24190051466563217   0.102561
H   H   0.20942516965132046   0.9466982537119559   0.37044317723560605   0.106668
H   H   0.39057563898142933   0.5533010214195763   0.22955709402825447   0.106668
C   C   0.3403060996698672   0.7451176239196855   0.23616634815428028   0.628584
C   C   0.25969575524759814   0.7548783995327514   0.36383392310958024   0.628584
C   C   0.359168984231045   0.7440575008245118   0.2564324100284811   -0.206855
C   C   0.24083287068642034   0.7559385226279252   0.3435678612353794   -0.206855
C   C   0.31832878459014   0.7459557486180355   0.2712227509562855   -0.034409
C   C   0.28167202404260977   0.7540435265134968   0.328777520307575   -0.034408
C   C   0.3426125146911244   0.7482742244772371   0.290683248584163   0.013452
C   C   0.2573892920259644   0.7517227752848236   0.3093155113021247   0.013449
C   C   0.3600698966111913   0.7910249843821939   0.2889300505996696   0.012402
C   C   0.2399308638211822   0.7089752670589622   0.3110687092866181   0.012402
C   C   0.3860498795213637   0.707251733863061   0.30158028088433364   0.013292
C   C   0.2139519271957252   0.7927452658989997   0.29841847900195406   0.013292
C   C   0.3721928008449073   0.664070937186972   0.30303271473183213   -0.09837
C   C   0.22780795958746608   0.8359293142541842   0.29696604515445557   -0.098369
C   C   0.21348474972466522   0.6242550532268231   0.3134914475358794   -0.10479
C   C   0.38651710519280014   0.8757409702256138   0.28650882372798114   -0.104791
C   C   0.2655572988667876   0.6260736599522686   0.3233562089538008   -0.098715
C   C   0.3344434615655859   0.8739265914888874   0.27664255093248685   -0.098714
C   C   0.2805368821226679   0.6674899649961797   0.3221486182731023   -0.096134
C   C   0.31946497279479746   0.832506058456257   0.2778516529907582   -0.096134
C   C   0.2682266152500557   0.6675832677309133   0.20388181182086218   0.623045
C   C   0.33177419338269415   0.832416007400619   0.39611845944299834   0.623046
C   C   0.29965015422199687   0.6198573179257931   0.2058617164412815   -0.20986
C   C   0.30035165249509205   0.8801396818362677   0.3941370434450061   -0.20986
C   C   0.26595740924936856   0.590314658953957   0.2049775605611706   -0.017061
C   C   0.334043351183005   0.9096855924871994   0.3950211993251171   -0.017061
C   C   0.2841495957280163   0.5443627999536709   0.20273618762065007   0.026296
C   C   0.31584660110535695   0.9556374514874852   0.3972625722656376   0.026296
C   C   0.25067809662647256   0.511231319373315   0.21333245578382568   0.025848
C   C   0.3493231683661774   0.988767955758217   0.3866678154800348   0.025848
C   C   0.33279002740505065   0.5343044115279103   0.3892840100586195   0.040543
C   C   0.2672107812276993   0.9656948636036219   0.21071626120524103   0.040543
C   C   0.36660033657034663   0.5664452755318433   0.3783688412275748   -0.168803
C   C   0.23339690654774217   0.9335517242302173   0.22162991865871287   -0.168803
C   C   0.2201491173664359   0.5533847023358441   0.36838468098139904   -0.063547
C   C   0.3798481257516528   0.9466122974262168   0.23161407890488864   -0.063547
C   C   0.23650093621853016   0.5093972689078529   0.3659815906405847   -0.067322
C   C   0.3634998242138433   0.9906029825333034   0.23401716924570296   -0.067322
C   C   0.398742623185109   0.9791170526182411   0.3737107755480844   -0.174895
C   C   0.20125681636794088   0.5208822225132911   0.22628949571577614   -0.174895
O   O   0.28438224217462155   0.7652103265499004   0.2308145601688567   -0.437155
O   O   0.3156196127428438   0.7347856969025365   0.3691857110950038   -0.437151
O   O   0.3809811514572559   0.7265053848836027   0.22510155294352452   -0.489246
O   O   0.21902070346020935   0.773490638568834   0.374898718320336   -0.489245
O   O   0.29458907828970476   0.6921476667332722   0.21136010805127053   -0.485901
O   O   0.30541277662776056   0.8078483567191648   0.38864016321259   -0.485901
O   O   0.21679386924881267   0.6813739952025948   0.39408716798510246   -0.444925
O   O   0.38320693938393724   0.8186252799289375   0.20591310327875806   -0.444928
Co   Co   0.245569717266277   0.7622733742310828   0.40590009509441366   0.660548
Co   Co   0.3544312198245209   0.737724948080789   0.5940998532194963   0.660505
H   H   0.20943986131441125   0.7431549153023089   0.4593514743354447   0.101236
H   H   0.3905610757763867   0.7568434070095631   0.5406484739784653   0.101236
H   H   0.26820492562380477   0.7465179640474925   0.4681945445141269   0.064241
H   H   0.33179596326661676   0.7534813345740032   0.5318038924222103   0.064241
H   H   0.3386096487264488   0.6627840880539675   0.49237658567955406   0.106092
H   H   0.26139124016397275   0.8372152105675281   0.507621851256783   0.106092
H   H   0.2041292951750439   0.59128679548507   0.5143731748746557   0.099055
H   H   0.39587159371537756   0.9087125031364256   0.4856252620616814   0.099059
H   H   0.29676912143437634   0.594614871810836   0.5314804576216227   0.101565
H   H   0.30323181565642154   0.9053834505010356   0.4685194906922873   0.101565
H   H   0.313907652007565   0.6691917615424565   0.5327847764669829   0.112443
H   H   0.28609323688285654   0.8308075370790391   0.4672136604693542   0.112443
H   H   0.352448181219232   0.6112498167767593   0.4064577934187913   0.088649
H   H   0.24755270767118967   0.8887494818447363   0.5935406435175459   0.088649
H   H   0.21394434002207063   0.6052954588939687   0.40501896196944837   0.057464
H   H   0.3860565970687273   0.894702863417903   0.5949809863444615   0.057464
H   H   0.35272651471853717   0.601379556576348   0.5786399720269242   0.115031
H   H   0.24727442237226074   0.8986187657355237   0.4213599762869858   0.115031
H   H   0.25032589729249627   0.5771280796628779   0.5624168451600682   0.098993
H   H   0.34967503979830156   0.9228702426489939   0.43758310315384175   0.098993
H   H   0.2792317617727534   0.9995303251155945   0.5580988394344665   0.102561
H   H   0.3207691753180445   0.5004679971962772   0.4419011088794433   0.102561
H   H   0.2094269684372987   0.9466998912964855   0.5704422600718443   0.106668
H   H   0.3905739686534992   0.5532984310153863   0.42955768824206564   0.106668
C   C   0.3403078984558454   0.745119261504215   0.4361654309905185   0.628584
C   C   0.2596929904345761   0.7548800371172808   0.5638330059458185   0.628584
C   C   0.35916621941802296   0.7440591384090413   0.4564314928647194   -0.206855
C   C   0.2408347176727749   0.7559391839028305   0.5435684554491905   -0.206855
C   C   0.31833058337611836   0.745957386202565   0.47122183379252375   -0.034409
C   C   0.28167030551430317   0.7540419124189307   0.5287766031438134   -0.034408
C   C   0.3426097980784789   0.7482748857521425   0.49068384279797417   0.013452
C   C   0.257391139012319   0.7517234365597291   0.5093161055159358   0.013449
C   C   0.36006717999854565   0.7910256456570997   0.4889306448134807   0.012402
C   C   0.23993375709225223   0.7089726766547724   0.5110693035004292   0.012402
C   C   0.38604716290871793   0.7072523951379666   0.5015808750981448   0.013292
C   C   0.2139492105830797   0.7927459271739052   0.4984190732157652   0.013292
C   C   0.3721911305169772   0.6640683467827821   0.5030333089456431   -0.09837
C   C   0.2278098065738207   0.8359299755290895   0.4969666393682667   -0.098369
C   C   0.2134865967110198   0.6242557145017285   0.5134920417496904   -0.10479
C   C   0.3865143403797781   0.8757426078101431   0.48650790656421944   -0.104791
C   C   0.2655545822541419   0.626074321227174   0.5233568031676119   -0.098715
C   C   0.3344463548366561   0.8739240010846978   0.47664314514629796   -0.098714
C   C   0.28053411730964584   0.6674916025807093   0.5221477011093406   -0.096134
C   C   0.31946677158077563   0.8325076960407864   0.4778507358269965   -0.096134
C   C   0.26822385043703373   0.6675849053154426   0.4038808946571004   0.623045
C   C   0.33177708665376426   0.8324134169964289   0.5961190536568095   0.623046
C   C   0.29964743760935125   0.6198579792006986   0.40586231065509265   -0.20986
C   C   0.30034893588244643   0.8801403431111731   0.5941376376588172   -0.20986
C   C   0.26595925623572303   0.5903153202288625   0.4049781547749817   -0.017061
C   C   0.33404168085507485   0.9096830020830092   0.5950217935389283   -0.017061
C   C   0.2841524889990864   0.5443602095494811   0.40273678183446115   0.026296
C   C   0.3158484480917116   0.9556381127623907   0.5972631664794488   0.026296
C   C   0.25068048533726617   0.5112297052787491   0.41333153862006394   0.025848
C   C   0.3493204035531554   0.9887695933427467   0.5866668983162731   0.025848
C   C   0.3327918261910288   0.5343060491124397   0.5892830928948578   0.040543
C   C   0.2672080164146773   0.9656965011881511   0.4107153440414793   0.040543
C   C   0.36660218355670116   0.5664459368067489   0.5783694354413859   -0.168803
C   C   0.2333987535340967   0.933552385505123   0.42163051287252395   -0.168803
C   C   0.22015096435279055   0.5533853636107495   0.5683852751952102   -0.063547
C   C   0.37984997273800747   0.9466129587011222   0.4316146731186998   -0.063547
C   C   0.23649821960588457   0.5093979301827585   0.5659821848543958   -0.067322
C   C   0.3635027174849134   0.9906003921291133   0.43401776345951404   -0.067322
C   C   0.3987454682558027   0.979115438523675   0.5737098583843226   -0.174895
C   C   0.20125678971431896   0.5208838600978205   0.4262885785520144   -0.174895
O   O   0.28438404096059977   0.7652119641344297   0.43081364300509495   -0.437155
O   O   0.3156168479298217   0.7347873344870659   0.569184793931242   -0.437151
O   O   0.3809783866442339   0.7265070224681323   0.4251006357797628   -0.489246
O   O   0.21902255044656394   0.7734912998437397   0.5748993125341471   -0.489245
O   O   0.29458631347668274   0.6921493043178016   0.41135919088750883   -0.485901
O   O   0.30541457541373873   0.8078499943036941   0.5886392460488283   -0.485901
O   O   0.21679671431950626   0.6813723811080289   0.5940862508213407   -0.444925
O   O   0.38320422277129157   0.8186259412038429   0.40591369749256917   -0.444928
Co   Co   0.2455679987379703   0.7622717601365171   0.6058991779306518   0.660548
Co   Co   0.35443301861049925   0.7377265856653183   0.7940989360557346   0.660505
H   H   0.2094417083007658   0.7431555765772144   0.6593520685492559   0.101236
H   H   0.39056287456236494   0.7568450445940922   0.7406475568147035   0.101236
H   H   0.26820781889487477   0.7465153736433027   0.6681951387279379   0.064241
H   H   0.33179781025297134   0.7534819958489087   0.7318044866360213   0.064241
H   H   0.3386114957128034   0.662784749328873   0.6923771798933651   0.106092
H   H   0.26139308715032744   0.8372158718424336   0.707622445470594   0.106092
H   H   0.20412762484711375   0.5912842050808802   0.7143737690884668   0.099055
H   H   0.39587344070173225   0.9087131644113309   0.6856258562754924   0.099059
H   H   0.29676640482173083   0.5946155330857417   0.7314810518354337   0.101565
H   H   0.30323361444239977   0.9053850880855651   0.6685185735285255   0.101565
H   H   0.3139049353949194   0.6691924228173621   0.732785370680794   0.112443
H   H   0.28609508386921106   0.8308081983539447   0.6672142546831653   0.112443
H   H   0.3524500282055866   0.6112504780516649   0.6064583876326024   0.088649
H   H   0.24754999105854397   0.8887501431196421   0.7935412377313569   0.088649
H   H   0.2139415752090487   0.605297096478498   0.6050180448056867   0.057464
H   H   0.38605844405508183   0.8947035246928086   0.7949815805582727   0.057464
H   H   0.3527293597892308   0.6013779424817821   0.7786390548631624   0.115031
H   H   0.24727622115823894   0.8986204033200529   0.621359059123224   0.115031
H   H   0.2503276960784745   0.5771297172474074   0.7624159279963064   0.098993
H   H   0.34967332126999506   0.9228686285544281   0.63758218599008   0.098993
H   H   0.2792346068434471   0.9995287110210286   0.7580979222707048   0.102561
H   H   0.320766458705399   0.5004686584711828   0.6419017030932544   0.102561
H   H   0.20942529810936858   0.9466973008922955   0.7704428542856554   0.106668
H   H   0.39057576743947736   0.5533000685999159   0.6295567710783039   0.106668
C   C   0.3403051818431997   0.7451199227791203   0.6361660252043296   0.628584
C   C   0.2596948374209307   0.7548806983921863   0.7638336001596295   0.628584
C   C   0.35916806640437765   0.7440597996839466   0.6564320870785304   -0.206855
C   C   0.24083195285975287   0.75594082148736   0.7435675382854288   -0.206855
C   C   0.31832891304818817   0.745954795798375   0.6712224280063348   -0.034409
C   C   0.28167215250065786   0.7540425736938362   0.7287771973576244   -0.034408
C   C   0.34261159686445714   0.7482765233366719   0.6906829256342124   0.013452
C   C   0.2573884223996734   0.7517240978346347   0.7093166997297469   0.013449
C   C   0.3600700250692394   0.7910240315625334   0.6889297276497189   0.012402
C   C   0.23993104047960662   0.7089733379296778   0.7110698977142403   0.012402
C   C   0.38604896169469627   0.7072540327224959   0.701579957934383   0.013292
C   C   0.21395100936905778   0.7927475647584347   0.6984181560520034   0.013292
C   C   0.37219297750333186   0.6640690080576876   0.7030339031594544   -0.09837
C   C   0.22780704176079875   0.835931613113619   0.696965722204505   -0.098369
C   C   0.2134838318979978   0.624257352086258   0.7134911245859287   -0.10479
C   C   0.38651618736613275   0.8757432690850486   0.6865085007780305   -0.104791
C   C   0.26555742732483556   0.6260727071326081   0.7233558860038503   -0.098715
C   C   0.33444363822401035   0.8739246623596032   0.6766437393601091   -0.098714
C   C   0.2805359642960004   0.6674922638556148   0.7221482953231516   -0.096134
C   C   0.31946405496813013   0.832508357315692   0.6778513300408076   -0.096134
C   C   0.2682267437081037   0.6675823149112527   0.6038814888709115   0.623045
C   C   0.3317788854397424   0.8324150545809585   0.7961181364930476   0.623046
C   C   0.29964923639532937   0.6198596167852282   0.605861393491331   -0.20986
C   C   0.300350782868801   0.8801410043860786   0.7941382318726283   -0.20986
C   C   0.2659575377074164   0.5903137061342965   0.6049772376112199   -0.017061
C   C   0.3340434796410531   0.9096846396675387   0.7950208763751665   -0.017061
C   C   0.28415433598544093   0.5443608708243866   0.6027373760482724   0.026296
C   C   0.31584568327868945   0.9556397503469203   0.797262249315687   0.026296
C   C   0.2506777687246206   0.5112303665536546   0.6133321328338751   0.025848
C   C   0.34932329682422547   0.9887670029385567   0.7866674925300843   0.025848
C   C   0.3327901558630986   0.5343034587082501   0.7892836871086688   0.040543
C   C   0.26721090968574723   0.9656939107839615   0.6107159382552904   0.040543
C   C   0.3666039823426794   0.5664475743912782   0.7783685182776241   -0.168803
C   C   0.23340060052045136   0.9335530467800284   0.6216311070863351   -0.168803
C   C   0.22015276313876872   0.5533870011952788   0.7683843580314484   -0.063547
C   C   0.3798472561253617   0.9466136199760278   0.6316152673325108   -0.063547
C   C   0.23650001839186274   0.5093995677672878   0.765981267690634   -0.067322
C   C   0.3634999526718914   0.9906020297136429   0.6340168462957523   -0.067322
C   C   0.398742751643157   0.9791160997985804   0.7737104525981338   -0.174895
C   C   0.2012572676209735   0.520884521372726   0.6262891727658255   -0.174895
O   O   0.2843813243479542   0.7652126254093353   0.6308142372189061   -0.437155
O   O   0.3156186949161764   0.7347879957619713   0.7691853881450532   -0.437151
O   O   0.3809802336305885   0.7265076837430378   0.6251012299935739   -0.489246
O   O   0.219019785633542   0.7734929374282689   0.7748983953703854   -0.489245
O   O   0.2945881604630373   0.692149965592707   0.6113597851013199   -0.485901
O   O   0.3054118588010931   0.8078506555785996   0.7886398402626393   -0.485901
O   O   0.21679399770686072   0.6813730423829344   0.7940868450351518   -0.444925
O   O   0.3832060215572698   0.8186275787883723   0.6059127803288075   -0.444928
Co   Co   0.24556984572432491   0.7622724214114225   0.8058997721444631   0.660548
Co   Co   0.3544303019978535   0.7377272469402238   0.9940995302695457   0.660505
H   H   0.20943998977245926   0.7431539624826484   0.8593511513854941   0.101236
H   H   0.39056015794971927   0.7568457058689977   0.9406481510285146   0.101236
H   H   0.2682051022822291   0.7465160349182081   0.8681957329417491   0.064241
H   H   0.3317950936403257   0.7534826571238141   0.9318050808498325   0.064241
H   H   0.33860982538487316   0.662782158924683   0.8923777741071762   0.106092
H   H   0.26139037053768177   0.8372165331173392   0.9076230396844053   0.106092
H   H   0.20412942363309194   0.5912858426654096   0.9143728519247051   0.099055
H   H   0.3958707240890866   0.9087138256862366   0.8856264504893036   0.099059
H   H   0.2967692498924244   0.5946139189911754   0.931480134671672   0.101565
H   H   0.3032354614287544   0.9053857493604704   0.8685191677423367   0.101565
H   H   0.3139077804656131   0.669190808722796   0.9327844535170322   0.112443
H   H   0.2860969308555657   0.8308088596288501   0.8672148488969764   0.112443
H   H   0.3524518269915647   0.6112521156361943   0.8064574704688406   0.088649
H   H   0.24755283612923765   0.888748529025076   0.9935403205675951   0.088649
H   H   0.21394342219540324   0.6052977577534037   0.8050186390194978   0.057464
H   H   0.38606024284105994   0.894705162277338   0.994980663394511   0.057464
H   H   0.35272664317658514   0.6013786037566877   0.9786396490769734   0.115031
H   H   0.24727350454559344   0.8986210645949583   0.8213596533370352   0.115031
H   H   0.2503249794658288   0.5771303785223127   0.9624165222101175   0.098993
H   H   0.3496751682563497   0.9228692898293334   0.8375827802038911   0.098993
H   H   0.2792364538298016   0.999529372295934   0.958098516484516   0.102561
H   H   0.32076825749137705   0.5004702960557121   0.8419007859294927   0.102561
H   H   0.20942709689534675   0.9466989384768248   0.9704419371218937   0.106668
H   H   0.390577614425832   0.5533007298748212   0.829557365292115   0.106668
C   C   0.34030807511426975   0.7451173323749307   0.8361666194181409   0.628584
C   C   0.25969207260790883   0.7548823359767154   0.9638326829958679   0.628584
C   C   0.35916634787607105   0.7440581855893807   0.8564311699147688   -0.206855
C   C   0.24083379984610748   0.7559414827622654   0.9435681324992399   -0.206855
C   C   0.3183307118341664   0.7459564333829043   0.8712215108425732   -0.034409
C   C   0.28167399948701244   0.7540432349687418   0.9287777915714355   -0.034408
C   C   0.34261449013552714   0.7482739329324822   0.8906835198480235   0.013452
C   C   0.2573912674703671   0.7517224837400686   0.9093157825659852   0.013449
C   C   0.3600718720555941   0.7910246928374389   0.88893032186353   0.012402
C   C   0.23993283926558476   0.7089749755142072   0.9110689805504787   0.012402
C   C   0.3860508086810509   0.7072546939974014   0.9015805521481942   0.013292
C   C   0.21395390264012787   0.7927449743542448   0.8984187502658145   0.013292
C   C   0.3721902126903099   0.6640706456422171   0.9030329859956926   -0.09837
C   C   0.22780993503186875   0.8359290227094293   0.896966316418316   -0.098369
C   C   0.21348567888435233   0.6242580133611634   0.9134917187997399   -0.10479
C   C   0.3865134225531106   0.8757449066695783   0.8865075836142688   -0.104791
C   C   0.26555927431119025   0.6260733684075136   0.9233564802176613   -0.098715
C   C   0.3344454370099886   0.8739262999441328   0.8766428221963474   -0.098714
C   C   0.28053776308197864   0.667493901440144   0.92214737815939   -0.096134
C   C   0.3194669482392   0.8325057669115022   0.8778519242546188   -0.096134
C   C   0.26822397889508165   0.6675839524957822   0.8038805717071499   0.623045
C   C   0.33177616882709676   0.8324157158558639   0.9961187307068589   0.623046
C   C   0.29965108338168406   0.6198602780601336   0.805861987705142   -0.20986
C   C   0.30035362793949477   0.8801393902915128   0.9941373147088666   -0.20986
C   C   0.26595938469377106   0.5903143674092021   0.8049778318250311   -0.017061
C   C   0.33404076302840735   0.9096853009424443   0.9950214705889777   -0.017061
C   C   0.284151571172419   0.5443625084089159   0.8027364588845106   0.026296
C   C   0.3158485765497596   0.9556371599427302   0.9972628435294981   0.026296
C   C   0.2506795675105987   0.511232004138184   0.8133312156701133   0.025848
C   C   0.3493251438105799   0.988767664213462   0.9866680867438954   0.025848
C   C   0.3327919546490769   0.5343050962927796   0.989282769944907   0.040543
C   C   0.2672081930731016   0.9656945720588668   0.8107165324691016   0.040543
C   C   0.3666023120147492   0.5664449839870884   0.9783691124914352   -0.168803
C   C   0.2333978357074293   0.9335546843645578   0.8216301899225734   -0.168803
C   C   0.2201510928108385   0.5533844107910892   0.9683849522452594   -0.063547
C   C   0.37984905491133997   0.9466152575605572   0.8316143501687492   -0.063547
C   C   0.23650291166293277   0.5093969773630979   0.9659818619044452   -0.067322
C   C   0.363501799658246   0.9906026909885483   0.8340174405095635   -0.067322
C   C   0.3987445986295115   0.9791167610734861   0.9737110468119449   -0.174895
C   C   0.2012555490926669   0.52088290727816   0.8262882556020638   -0.174895
O   O   0.28438421761902427   0.7652100350051452   0.8308148314327172   -0.437155
O   O   0.3156215881872464   0.7347854053577814   0.9691859823588644   -0.437151
O   O   0.38098203241656675   0.726509321327567   0.8251003128298121   -0.489246
O   O   0.21902267890461205   0.7734903470240792   0.9748989895841965   -0.489245
O   O   0.2945910537341073   0.6921473751885173   0.811360379315131   -0.485901
O   O   0.30541365758707134   0.8078522931631288   0.9886389230988777   -0.485901
O   O   0.21679579649283892   0.6813746799674637   0.99408592787139   -0.444925
O   O   0.3832043512293396   0.8186249883841826   0.8059133745426185   -0.444928
Co   Co   0.44556856192081096   0.2622726073571453   0.005900115768849663   0.660548
Co   Co   0.5544297602337156   0.2377249614486552   0.19410017616944686   0.660505
H   H   0.40943839208353056   0.24315512393209993   0.059351495009880746   0.101236
H   H   0.5905596017254684   0.25684371327031635   0.14064834351514394   0.101236
H   H   0.46820379437852694   0.24651670901874292   0.06819532087734932   0.064241
H   H   0.5317945181359243   0.25348105504898233   0.13180466878543265   0.064241
H   H   0.5386083034041903   0.16278358099199952   0.09237721090501921   0.106092
H   H   0.46138979503328026   0.3372149310425072   0.10762262762000549   0.106092
H   H   0.40412759330131925   0.09128606088615489   0.11437364896236363   0.099055
H   H   0.5958701534047227   0.4087121259804423   0.08562618956266108   0.099059
H   H   0.49676766184357096   0.09461488517870234   0.13148078057157322   0.101565
H   H   0.5032348955644281   0.4053839520237139   0.06851905795345148   0.101565
H   H   0.5139060926083258   0.16919200244726992   0.13278525055469073   0.112443
H   H   0.4860917965722017   0.33080715992305587   0.06721458797033396   0.112443
H   H   0.5524464173830872   0.11125061038642937   0.006458418644256462   0.088649
H   H   0.44755124808038427   0.3887494952126027   0.19354096646749638   0.088649
H   H   0.41394194361127706   0.10529596041664688   0.0050185292306125584   0.057464
H   H   0.5860551374779219   0.39470287678576943   0.19498130929441213   0.057464
H   H   0.552725264384675   0.10137891960839535   0.17864029497687473   0.115031
H   H   0.44727295314138005   0.3986189743653146   0.021359996961421823   0.115031
H   H   0.4503240191878048   0.07712939370238235   0.16241716811001877   0.098993
H   H   0.5496735705674209   0.42287045127878486   0.037583123828277776   0.098993
H   H   0.4792348657809482   0.49953033848346073   0.15809916238441718   0.102561
H   H   0.5207670831363722   0.00047005920256315906   0.04190128069163665   0.102561
H   H   0.40942550884649337   0.4466999046643516   0.1704425830217949   0.106668
H   H   0.5905765254191481   0.05330055837761234   0.029557255503229785   0.106668
C   C   0.5403063535167191   0.2451192095161412   0.03616635849149831   0.628584
C   C   0.45969153084377073   0.254880050485147   0.1638333288957691   0.628584
C   C   0.5591647598272176   0.24405915177690746   0.05643181581466999   -0.206855
C   C   0.440833238801819   0.2559395877945464   0.143568173848112   -0.206855
C   C   0.518329347502369   0.24595645634172492   0.07122261015574624   -0.034409
C   C   0.4816734239826109   0.25404163289390996   0.12877737950703577   -0.034408
C   C   0.5426082145790514   0.24827561481176805   0.0906835611968956   0.013452
C   C   0.4573895699730044   0.25172387272646723   0.1093162773281291   0.013449
C   C   0.5600702695466278   0.29102595191785285   0.08893051435015942   0.012402
C   C   0.4399316600905423   0.2089748362920206   0.11106932417486529   0.012402
C   C   0.586049943391423   0.20725357927148616   0.10158089577258078   0.013292
C   C   0.4139523001311617   0.2927462334346587   0.09841894275244391   0.013292
C   C   0.5721893570407571   0.16406933565437698   0.10303363189559382   -0.09837
C   C   0.42780832770286475   0.3359303794208055   0.09696635776718815   -0.098369
C   C   0.4134850035715171   0.1242566388232787   0.11349145787309739   -0.10479
C   C   0.5865128856090104   0.37574252354704707   0.08650838065192733   -0.104791
C   C   0.46555342208863826   0.12607365198419884   0.12335667270429068   -0.098715
C   C   0.5344438441410975   0.37392736376262176   0.0766433169584913   -0.098714
C   C   0.480532453281935   0.16749216865343214   0.12214817519704846   -0.096134
C   C   0.5194653312701208   0.3325073188848031   0.07785166332797624   -0.096134
C   C   0.46822270955168055   0.1675838455486179   0.003881368744808345   0.623045
C   C   0.5317755788625825   0.33241440667391936   0.19611786522918723   0.623046
C   C   0.49965031790049014   0.11985893579727114   0.005862180191771398   -0.20986
C   C   0.5003520398906413   0.38014035647903943   0.19413796060876787   -0.20986
C   C   0.46595809607021943   0.09031465098588733   0.0049780243116604676   -0.017061
C   C   0.5340402212642694   0.4096830154508756   0.19502211648887882   -0.017061
C   C   0.48415082015133787   0.044360873253166386   0.0027371047844117883   0.026296
C   C   0.5158469885009063   0.4556381261302569   0.19726348942939934   0.026296
C   C   0.450678517064216   0.011231051593275879   0.013332314983286419   0.025848
C   C   0.5493189439623499   0.48876960671061287   0.1866672212662237   0.025848
C   C   0.532790680485638   0.03430508697657747   0.18928341584480834   0.040543
C   C   0.46720762238873786   0.46569287235307255   0.010716271542459051   0.040543
C   C   0.5666007239658958   0.06644595017461513   0.1783697583913365   -0.168803
C   C   0.4333972939432914   0.4335523988729892   0.021630835822474607   -0.168803
C   C   0.42014950476198515   0.05338537697861584   0.16838559814516077   -0.063547
C   C   0.5798485083271644   0.44661306969995085   0.03161484493089307   -0.063547
C   C   0.43650142824255095   0.009397618382715134   0.16598250780434645   -0.067322
C   C   0.5635012482540327   0.4906006007589045   0.0340177841339501   -0.067322
C   C   0.5987440086649971   0.4791154518915415   0.17371018133427324   -0.174895
C   C   0.4012563571118604   0.020883353035852485   0.026289203777479585   -0.174895
O   O   0.4843824912014357   0.2652120097773184   0.030814419368317428   -0.437155
O   O   0.5156199519380165   0.23478734785493216   0.1691851168811927   -0.437151
O   O   0.5809812813954857   0.22650768617181755   0.025100958729713407   -0.489246
O   O   0.4190210908557586   0.27349131321160586   0.1748996354840977   -0.489245
O   O   0.49458497779449945   0.19214860199390885   0.01136011838848855   -0.485901
O   O   0.5054131158229335   0.30785000767156034   0.18863956899877884   -0.485901
O   O   0.4167948362148148   0.18137369514753326   0.19408657377129132   -0.444925
O   O   0.5832029435172035   0.3186258900216645   0.005913113615976079   -0.444928
Co   Co   0.445566539147165   0.26227177350438324   0.20589950088060252   0.660548
Co   Co   0.5544315590196938   0.2377265990331846   0.3940992590056852   0.660505
H   H   0.40944020050958396   0.24315656625470458   0.2593508801216336   0.101236
H   H   0.5905614149715596   0.25684505796195856   0.3406478797646541   0.101236
H   H   0.4682063593040694   0.24651538701116885   0.2681954616778886   0.064241
H   H   0.531796350662166   0.253482009216775   0.3318048095859719   0.064241
H   H   0.5386100361219981   0.16278476269673933   0.29237750284331576   0.106092
H   H   0.46139162755952207   0.3372158852102999   0.30762276842054476   0.106092
H   H   0.4041255374854792   0.09128616945620369   0.31437409203841743   0.099055
H   H   0.5958719811109268   0.40871317777919736   0.28562617922544303   0.099059
H   H   0.4967651544878685   0.09461489611778873   0.33148137478538436   0.101565
H   H   0.5032321548515943   0.4053851014534314   0.26851889647847615   0.101565
H   H   0.513903475804114   0.16919243618522828   0.33278569363074456   0.112443
H   H   0.48609362427840574   0.33080821172181096   0.26721457763311596   0.112443
H   H   0.5524484639863096   0.11125081658744054   0.206458710582553   0.088649
H   H   0.44754853146773865   0.38875015648750816   0.39354156068130747   0.088649
H   H   0.4139403248751864   0.10529645951054525   0.20501836775563725   0.057464
H   H   0.5860569844642765   0.3947035380606748   0.39498190350822326   0.057464
H   H   0.5527279001984254   0.10137795584964848   0.378639377813113   0.115031
H   H   0.44727476156743357   0.3986204166879193   0.22135938207317468   0.115031
H   H   0.45032613185919756   0.07713005578318319   0.362416250946257   0.098993
H   H   0.5496764252781899   0.4228686419222941   0.2375825089400306   0.098993
H   H   0.4792331472526417   0.4995287243888948   0.3580982452206555   0.102561
H   H   0.5207646370288025   0.00047062365240163606   0.24190051466563217   0.102561
H   H   0.40942383851856323   0.4466973142601616   0.37044317723560605   0.106668
H   H   0.5905739939632574   0.05330105747151073   0.22955709402825447   0.106668
C   C   0.5403037222523943   0.2451199361469867   0.23616634815428028   0.628584
C   C   0.4596933778301253   0.25488071176005245   0.36383392310958024   0.628584
C   C   0.5591666068135722   0.2440598130518129   0.2564324100284811   -0.206855
C   C   0.44083049326894747   0.25594083485522634   0.3435678612353794   -0.206855
C   C   0.5183264071726673   0.2459580608453366   0.2712227509562855   -0.034409
C   C   0.4816706929098525   0.2540425870617026   0.328777520307575   -0.034408
C   C   0.5426101372736518   0.24827653670453836   0.290683248584163   0.013452
C   C   0.4573869146084917   0.25172508751212475   0.3093155113021247   0.013449
C   C   0.560068565478434   0.2910240449303998   0.2889300505996696   0.012402
C   C   0.43992953268842483   0.208974327607168   0.3110687092866181   0.012402
C   C   0.5860475021038909   0.2072540460903622   0.30158028088433364   0.013292
C   C   0.41394954977825243   0.2927475781263009   0.29841847900195406   0.013292
C   C   0.5721914697121501   0.1640699977351778   0.30303271473183213   -0.09837
C   C   0.4278055821699934   0.33593162648148533   0.29696604515445557   -0.098369
C   C   0.4134823723071925   0.12425736545412416   0.3134914475358794   -0.10479
C   C   0.5865147277753273   0.375743282452915   0.28650882372798114   -0.104791
C   C   0.46555596773403024   0.12607272050047438   0.3233562089538008   -0.098715
C   C   0.5344421304328285   0.37392565203709355   0.27664255093248685   -0.098714
C   C   0.4805345047051951   0.16749227722348095   0.3221486182731023   -0.096134
C   C   0.5194625953773248   0.3325083706835582   0.2778516529907582   -0.096134
C   C   0.46822486560341214   0.1675836289507572   0.20388181182086218   0.623045
C   C   0.5317774258489372   0.3324150679488248   0.39611845944299834   0.623046
C   C   0.4996478814329956   0.11985930498518477   0.2058617164412815   -0.20986
C   C   0.5003492750776193   0.3801419940635688   0.3941370434450061   -0.20986
C   C   0.4659602232017252   0.09031502017380097   0.2049775605611706   -0.017061
C   C   0.5340420200502476   0.40968465303540497   0.3950211993251171   -0.017061
C   C   0.4841528281942592   0.044361860501876765   0.20273618762065007   0.026296
C   C   0.5158487872868842   0.4556397637147863   0.3972625722656376   0.026296
C   C   0.45067599524840063   0.011231355425249473   0.21333245578382568   0.025848
C   C   0.54932183723342   0.488767016306423   0.3866678154800348   0.025848
C   C   0.5327927367289358   0.03430509791566383   0.3892840100586195   0.040543
C   C   0.4672094500949419   0.46569392415182764   0.21071626120524103   0.040543
C   C   0.5666027320088171   0.06644693742332544   0.3783688412275748   -0.168803
C   C   0.4333990927292696   0.43355403645751855   0.22162991865871287   -0.168803
C   C   0.4201516174333779   0.05338603905941666   0.36838468098139904   -0.063547
C   C   0.5798503119331804   0.4466146096535178   0.23161407890488864   -0.063547
C   C   0.4364989773149435   0.009398280463515984   0.3659815906405847   -0.067322
C   C   0.563498493081086   0.490602043081509   0.23401716924570296   -0.067322
C   C   0.5987412920523517   0.47911611316644687   0.3737107755480844   -0.174895
C   C   0.4012561219155828   0.020883559236863664   0.22628949571577614   -0.174895
O   O   0.48437986475714884   0.2652126387772015   0.2308145601688567   -0.437155
O   O   0.515617235325371   0.23478800912983766   0.3691857110950038   -0.437151
O   O   0.5809787740397832   0.22650769711090393   0.22510155294352452   -0.489246
O   O   0.41901832604273664   0.2734929507961352   0.374898718320336   -0.489245
O   O   0.49458670087223194   0.1921499789605734   0.21136010805127053   -0.485901
O   O   0.5054103992102877   0.3078506689464657   0.38864016321259   -0.485901
O   O   0.4167971017150555   0.1813730557508006   0.39408716798510246   -0.444925
O   O   0.5832056082511798   0.3186243404771433   0.20591310327875806   -0.444928
Co   Co   0.44556838613351957   0.26227243477928874   0.40590009509441366   0.660548
Co   Co   0.5544334060060484   0.23772726030808994   0.5940998532194963   0.660505
H   H   0.4094385301816539   0.24315397585051468   0.4593514743354447   0.101236
H   H   0.590558698358914   0.256845719236864   0.5406484739784653   0.101236
H   H   0.46820359449104737   0.24651702459569824   0.4681945445141269   0.064241
H   H   0.5317935858491439   0.2534836468013044   0.5318038924222103   0.064241
H   H   0.5386083175936914   0.16278314860217336   0.49237658567955406   0.106092
H   H   0.46138886274650004   0.3372175227948293   0.507621851256783   0.106092
H   H   0.4041279640422866   0.09128585603327594   0.5143731748746557   0.099055
H   H   0.5958692162979047   0.4087148153637267   0.4856252620616814   0.099059
H   H   0.49676779030161905   0.09461393235904192   0.5314804576216227   0.101565
H   H   0.503234001837949   0.40538576272833676   0.4685194906922873   0.101565
H   H   0.5139052745900923   0.16919407376975765   0.5327847764669829   0.112443
H   H   0.4860954230643839   0.33080984930634044   0.4672136604693542   0.112443
H   H   0.5524503674007594   0.11125212900406045   0.4064577934187913   0.088649
H   H   0.4475513765384322   0.3887485423929423   0.5935406435175459   0.088649
H   H   0.41394300888931324   0.1052945194421745   0.40501896196944837   0.057464
H   H   0.5860587832502547   0.39470517564520435   0.5949809863444615   0.057464
H   H   0.5527251835857798   0.10137861712455393   0.5786399720269242   0.115031
H   H   0.447272044954788   0.39862107796282475   0.4213599762869858   0.115031
H   H   0.45032351987502345   0.07713039189017912   0.5624168451600682   0.098993
H   H   0.5496737086655442   0.4228693031971996   0.43758310315384175   0.098993
H   H   0.47923499423899624   0.49952938566380034   0.5580988394344665   0.102561
H   H   0.5207667979005717   0.0004703094235785077   0.4419011088794433   0.102561
H   H   0.4094256373045414   0.44669895184469116   0.5704422600718443   0.106668
H   H   0.5905761548350267   0.05330074324268763   0.42955768824206564   0.106668
C   C   0.5403065673230879   0.24511832205242085   0.4361654309905185   0.628584
C   C   0.45969517661610365   0.25488234934458187   0.5638330059458185   0.628584
C   C   0.5591694518842658   0.244058198957247   0.4564314928647194   -0.206855
C   C   0.44083234025530216   0.25594149613013173   0.5435684554491905   -0.206855
C   C   0.5183292522433609   0.24595644675077077   0.47122183379252375   -0.034409
C   C   0.4816724916958306   0.2540442246462319   0.5287766031438134   -0.034408
C   C   0.5426119842600063   0.2482771979794438   0.49068384279797417   0.013452
C   C   0.4573887615948463   0.25172574878703025   0.5093161055159358   0.013449
C   C   0.5600704124647887   0.29102470620530524   0.4889306448134807   0.012402
C   C   0.4399313796747794   0.20897498888207344   0.5110693035004292   0.012402
C   C   0.5860493490902455   0.2072547073652677   0.5015808750981448   0.013292
C   C   0.4139524430493226   0.292744987722111   0.4984190732157652   0.013292
C   C   0.5721933166985046   0.16407065901008333   0.5030333089456431   -0.09837
C   C   0.4278084754410634   0.3359290360772955   0.4969666393682667   -0.098369
C   C   0.41348421929354695   0.12425802672902969   0.5134920417496904   -0.10479
C   C   0.5865165265613055   0.3757449200374445   0.48650790656421944   -0.104791
C   C   0.4655578147203848   0.1260733817753798   0.5233568031676119   -0.098715
C   C   0.5344439774191833   0.3739263133119989   0.47664314514629796   -0.098714
C   C   0.48053630349117327   0.16749391480801035   0.5221477011093406   -0.096134
C   C   0.5194654404480182   0.3325067565889923   0.4778507358269965   -0.096134
C   C   0.4682225193042763   0.16758396586364843   0.4038808946571004   0.623045
C   C   0.5317747092362913   0.3324157292237302   0.5961190536568095   0.623046
C   C   0.4996496237908787   0.11986029142799981   0.40586231065509265   -0.20986
C   C   0.5003511220639738   0.38014265533847436   0.5941376376588172   -0.20986
C   C   0.4659579251029657   0.09031438077706827   0.4049781547749817   -0.017061
C   C   0.5340393034376021   0.4096853143103104   0.5950217935389283   -0.017061
C   C   0.4841504254670283   0.04436154627305361   0.40273678183446115   0.026296
C   C   0.5158471169589541   0.45563717331059655   0.5972631664794488   0.026296
C   C   0.4506781079197935   0.011232017506050296   0.41333153862006394   0.025848
C   C   0.5493236360193982   0.4887686538909524   0.5866668983162731   0.025848
C   C   0.5327904950582715   0.034305109660645594   0.5892830928948578   0.040543
C   C   0.4672066852819199   0.46569556173635707   0.4107153440414793   0.040543
C   C   0.5665998061392284   0.06644824903405006   0.5783694354413859   -0.168803
C   C   0.43339637611662396   0.43355469773242405   0.42163051287252395   -0.168803
C   C   0.4201496332200331   0.053384424158955335   0.5683852751952102   -0.063547
C   C   0.5798475953205346   0.44661527092842335   0.4316146731186998   -0.063547
C   C   0.43650145207212737   0.009396990730964283   0.5659821848543958   -0.067322
C   C   0.5635003400674407   0.49060270435641457   0.43401776345951404   -0.067322
C   C   0.5987430908383299   0.4791177507509763   0.5737098583843226   -0.174895
C   C   0.4012582345869756   0.020884221317664486   0.4262885785520144   -0.174895
O   O   0.4843816635431269   0.26521427636173095   0.43081364300509495   -0.437155
O   O   0.5156190341113491   0.23478964671436708   0.569184793931242   -0.437151
O   O   0.5809805728257614   0.22650933469543338   0.4251006357797628   -0.489246
O   O   0.4190201730290912   0.2734936120710407   0.5748993125341471   -0.489245
O   O   0.4945895459429256   0.19214836486600756   0.41135919088750883   -0.485901
O   O   0.5054121979962661   0.30785230653099516   0.5886392460488283   -0.485901
O   O   0.4167943369020336   0.18137469333532996   0.5940862508213407   -0.444925
O   O   0.5832074552375345   0.3186250017520488   0.40591369749256917   -0.444928
Co   Co   0.4455701849194978   0.26227407236381806   0.6058991779306518   0.660548
Co   Co   0.5544306411930264   0.23772889789261942   0.7940989360557346   0.660505
H   H   0.40944037716800846   0.24315463712542013   0.6593520685492559   0.101236
H   H   0.5905615434296075   0.25684410514229816   0.7406475568147035   0.101236
H   H   0.46820544147740195   0.24651768587060374   0.6681951387279379   0.064241
H   H   0.5317954328354986   0.25348430807620986   0.7318044866360213   0.064241
H   H   0.5386101645800461   0.1627838098770788   0.6923771798933651   0.106092
H   H   0.46139070973285456   0.33721818406973486   0.707622445470594   0.106092
H   H   0.4041298110286413   0.09128651730818138   0.7143737690884668   0.099055
H   H   0.5958710632842593   0.4087154766386323   0.6856258562754924   0.099059
H   H   0.49676507368897344   0.09461459363394736   0.7314810518354337   0.101565
H   H   0.5032322833096425   0.4053841486337709   0.6685185735285255   0.101565
H   H   0.5139081678611623   0.16919148336556777   0.732785370680794   0.112443
H   H   0.48609375273645367   0.33080725890215046   0.6672142546831653   0.112443
H   H   0.5524486970728292   0.11124953859987063   0.6064583876326024   0.088649
H   H   0.4475532235247869   0.3887492036678477   0.7935412377313569   0.088649
H   H   0.4139448076752915   0.10529615702670392   0.6050180448056867   0.057464
H   H   0.5860571129223245   0.3947025852410143   0.7949815805582727   0.057464
H   H   0.552726982371758   0.1013802547090833   0.7786390548631624   0.115031
H   H   0.44727384374076623   0.3986227155473542   0.621359059123224   0.115031
H   H   0.4503253186610017   0.07713202947470865   0.7624159279963064   0.098993
H   H   0.5496755074515225   0.4228709407817291   0.63758218599008   0.098993
H   H   0.4792322294259743   0.49953102324832976   0.7580979222707048   0.102561
H   H   0.5207640812879262   0.00047097069848395234   0.6419017030932544   0.102561
H   H   0.4094229206918958   0.4466996131195966   0.7704428542856554   0.106668
H   H   0.5905733900220046   0.053302380827217   0.6295567710783039   0.106668
C   C   0.5403084143094427   0.24511898332732635   0.6361660252043296   0.628584
C   C   0.4596935062881734   0.254879758940392   0.7638336001596295   0.628584
C   C   0.5591667352716203   0.24405886023215245   0.6564320870785304   -0.206855
C   C   0.4408351853259957   0.25593988203556584   0.7435675382854288   -0.206855
C   C   0.5183265356307153   0.2459571080256761   0.6712224280063348   -0.034409
C   C   0.481669775083185   0.2540448859211375   0.7287771973576244   -0.034408
C   C   0.5426102657316997   0.24827558388487786   0.6906829256342124   0.013452
C   C   0.4573916548659163   0.2517231583828403   0.7093166997297469   0.013449
C   C   0.5600676476517666   0.29102634378983466   0.6889297276497189   0.012402
C   C   0.43992866306213374   0.20897565015697894   0.7110698977142403   0.012402
C   C   0.586052194160939   0.2072530932707018   0.701579957934383   0.013292
C   C   0.4139496782363005   0.29274662530664053   0.6984181560520034   0.013292
C   C   0.5721916463705744   0.1640680686058934   0.7030339031594544   -0.09837
C   C   0.4278102742270416   0.33593067366182483   0.696965722204505   -0.098369
C   C   0.4134870643642407   0.12425641263446374   0.7134911245859287   -0.10479
C   C   0.5865148562333753   0.3757423296332546   0.6865085007780305   -0.104791
C   C   0.4655550499073628   0.12607501935990928   0.7233558860038503   -0.098715
C   C   0.5344458244055378   0.3739269745869044   0.6766437393601091   -0.098714
C   C   0.4805346331632432   0.16749132440382053   0.7221482953231516   -0.096134
C   C   0.519467287434373   0.33250741786389787   0.6778513300408076   -0.096134
C   C   0.46822436629063086   0.16758462713855393   0.6038814888709115   0.623045
C   C   0.5317765080222697   0.3324173668082596   0.7961181364930476   0.623046
C   C   0.499647905262572   0.11985867733343386   0.605861393491331   -0.20986
C   C   0.5003494517360436   0.3801400649342844   0.7941382318726283   -0.20986
C   C   0.46595972388894397   0.0903160183615977   0.6049772376112199   -0.017061
C   C   0.5340411022235801   0.40968695189483995   0.7950208763751665   -0.017061
C   C   0.48415300485268353   0.044359931372592365   0.6027373760482724   0.026296
C   C   0.5158489157449323   0.4556388108951259   0.797262249315687   0.026296
C   C   0.450679954906148   0.011232678780955685   0.6133321328338751   0.025848
C   C   0.5493209194067527   0.48876931516585775   0.7866674925300843   0.025848
C   C   0.5327923420446261   0.034305770935551094   0.7892836871086688   0.040543
C   C   0.4672085322682744   0.4656962230112626   0.6107159382552904   0.040543
C   C   0.566602651209922   0.0664466349394841   0.7783685182776241   -0.168803
C   C   0.43339926938769396   0.43355210732823424   0.6216311070863351   -0.168803
C   C   0.42015143200601124   0.05338606174348487   0.7683843580314484   -0.063547
C   C   0.5798504885916046   0.4466126805242334   0.6316152673325108   -0.063547
C   C   0.43649868725910546   0.009398628315493707   0.765981267690634   -0.067322
C   C   0.5634986215391341   0.49060109026184867   0.6340168462957523   -0.067322
C   C   0.5987449378246845   0.47911841202588185   0.7737104525981338   -0.174895
C   C   0.4012559364882161   0.020883581920931815   0.6262891727658255   -0.174895
O   O   0.4843799932151968   0.2652116859575411   0.6308142372189061   -0.437155
O   O   0.5156173637834189   0.23478705631017727   0.7691853881450532   -0.437151
O   O   0.5809789024978312   0.22650674429124357   0.6251012299935739   -0.489246
O   O   0.4190184545007847   0.27349199797647483   0.7748983953703854   -0.489245
O   O   0.4945868293302799   0.19214902614091306   0.6113597851013199   -0.485901
O   O   0.5054140449826207   0.30785296780590066   0.7886398402626393   -0.485901
O   O   0.4167961838883881   0.18137535461023557   0.7940868450351518   -0.444925
O   O   0.5832046904245126   0.31862663933657814   0.6059127803288075   -0.444928
Co   Co   0.44556746830685223   0.26227473363872356   0.8058997721444631   0.660548
Co   Co   0.5544335344640964   0.2377263074884296   0.9940995302695457   0.660505
H   H   0.40943761235498644   0.2431562747099496   0.8593511513854941   0.101236
H   H   0.5905633904159622   0.25684476641720366   0.9406481510285146   0.101236
H   H   0.4682027248647564   0.24651834714550924   0.8681957329417491   0.064241
H   H   0.5317937625075685   0.25348171767202   0.9318050808498325   0.064241
H   H   0.5386120115664005   0.16278447115198436   0.8923777741071762   0.106092
H   H   0.46138903940492443   0.3372155936655449   0.9076230396844053   0.106092
H   H   0.4041270462156191   0.09128815489271092   0.9143728519247051   0.099055
H   H   0.5958739565553295   0.40871288623444246   0.8856264504893036   0.099059
H   H   0.4967668724749516   0.09461623121847673   0.931480134671672   0.101565
H   H   0.5032341302959971   0.4053848099086764   0.8685191677423367   0.101565
H   H   0.5139054030481403   0.1691931209500972   0.9327844535170322   0.112443
H   H   0.4860955997228083   0.33080792017705585   0.8672148488969764   0.112443
H   H   0.5524504958588073   0.11125117618440006   0.8064574704688406   0.088649
H   H   0.4475504587117648   0.38875084125237735   0.9935403205675951   0.088649
H   H   0.4139420910626459   0.10529681830160931   0.8050186390194978   0.057464
H   H   0.5860589117083028   0.39470422282554385   0.994980663394511   0.057464
H   H   0.5527242657591123   0.10138091598398902   0.9786396490769734   0.115031
H   H   0.4472767370118361   0.39862012514316436   0.8213596533370352   0.115031
H   H   0.4503282119320718   0.07712943907051861   0.9624165222101175   0.098993
H   H   0.5496727908388769   0.42287160205663443   0.8375827802038911   0.098993
H   H   0.47923407641232896   0.49953168452323515   0.958098516484516   0.102561
H   H   0.5207669263586198   0.00046935660391800305   0.8419007859294927   0.102561
H   H   0.409424719477874   0.4467012507041258   0.9704419371218937   0.106668
H   H   0.5905762832930747   0.053299790423027016   0.829557365292115   0.106668
C   C   0.5403056976967969   0.24511964460223168   0.8361666194181409   0.628584
C   C   0.45969530507415163   0.2548813965249215   0.9638326829958679   0.628584
C   C   0.5591685340575985   0.24406049781668193   0.8564311699147688   -0.206855
C   C   0.4408324687133501   0.2559405433104712   0.9435681324992399   -0.206855
C   C   0.5183283344166936   0.2459587456102056   0.8712215108425732   -0.034409
C   C   0.48167266835425504   0.25404229551694757   0.9287777915714355   -0.034408
C   C   0.5426121127180543   0.2482762451597833   0.8906835198480235   0.013452
C   C   0.45738889005289424   0.25172479596736985   0.9093157825659852   0.013449
C   C   0.5600694946381212   0.2910270050647401   0.88893032186353   0.012402
C   C   0.4399304618481119   0.20897728774150837   0.9110689805504787   0.012402
C   C   0.5860494775482935   0.20725375454560724   0.9015805521481942   0.013292
C   C   0.4139515252226551   0.29274728658154603   0.8984187502658145   0.013292
C   C   0.5721934451565527   0.16406970619042283   0.9030329859956926   -0.09837
C   C   0.427807557614396   0.3359313349367302   0.896966316418316   -0.098369
C   C   0.4134843477515951   0.12425707390936913   0.9134917187997399   -0.10479
C   C   0.5865166550193536   0.3757439672177839   0.8865075836142688   -0.104791
C   C   0.4655568968937175   0.12607568063481478   0.9233564802176613   -0.098715
C   C   0.5344430595925157   0.3739286121714338   0.8766428221963474   -0.098714
C   C   0.4805364319492213   0.16749296198834995   0.92214737815939   -0.096134
C   C   0.5194645708217273   0.3325080791388032   0.8778519242546188   -0.096134
C   C   0.4682261650766092   0.16758626472308336   0.8038805717071499   0.623045
C   C   0.5317748376943394   0.3324147764040698   0.9961187307068589   0.623046
C   C   0.4996497522489267   0.1198593386083393   0.805861987705142   -0.20986
C   C   0.500351250522022   0.38014170251881396   0.9941373147088666   -0.20986
C   C   0.46595700727629835   0.09031667963650325   0.8049778318250311   -0.017061
C   C   0.5340439954946502   0.40968436149065013   0.9950214705889777   -0.017061
C   C   0.4841502400396616   0.04436156895712173   0.8027364588845106   0.026296
C   C   0.5158507627312869   0.4556394721700314   0.9972628435294981   0.026296
C   C   0.45067823637784143   0.011231064686389902   0.8133312156701133   0.025848
C   C   0.5493227663931072   0.48876997644076337   0.9866680867438954   0.025848
C   C   0.5327895772316041   0.03430740852008052   0.989282769944907   0.040543
C   C   0.46721142553934464   0.4656936326070725   0.8107165324691016   0.040543
C   C   0.5665999345972765   0.06644729621438972   0.9783691124914352   -0.168803
C   C   0.43339650457467205   0.43355374491276366   0.8216301899225734   -0.168803
C   C   0.420153278992366   0.053386723018390314   0.9683849522452594   -0.063547
C   C   0.5798477237785826   0.44661431810876295   0.8316143501687492   -0.063547
C   C   0.4365005342454601   0.009399289590399151   0.9659818619044452   -0.067322
C   C   0.5635004685254887   0.4906017515367539   0.8340174405095635   -0.067322
C   C   0.5987432674967543   0.479115821621692   0.9737110468119449   -0.174895
C   C   0.40125773527419434   0.020885219505461294   0.8262882556020638   -0.174895
O   O   0.4843818402015514   0.2652123472324466   0.8308148314327172   -0.437155
O   O   0.5156192107697736   0.23478771758508254   0.9691859823588644   -0.437151
O   O   0.5809807012838094   0.22650838187577294   0.8251003128298121   -0.489246
O   O   0.4190203014871392   0.2734926592513802   0.9748989895841965   -0.489245
O   O   0.49458867631663456   0.19214968741581828   0.811360379315131   -0.485901
O   O   0.505412326454314   0.3078513537113349   0.9886389230988777   -0.485901
O   O   0.4167944653600815   0.18137374051566946   0.99408592787139   -0.444925
O   O   0.583206537410867   0.3186273006114837   0.8059133745426185   -0.444928
Co   Co   0.4455657880379289   0.7622712706335727   0.005900115768849663   0.660548
Co   Co   0.5544308175505329   0.7377259009004494   0.19410017616944686   0.660505
H   H   0.40943944940034793   0.7431560633838942   0.059351495009880746   0.101236
H   H   0.5905606590422856   0.7568446527221107   0.14064834351514394   0.101236
H   H   0.468205584094645   0.7465153722951704   0.06819532087734932   0.064241
H   H   0.5317955754527415   0.7534819945007766   0.13180466878543265   0.064241
H   H   0.5386103023772515   0.6627815939326079   0.09237721090501921   0.106092
H   H   0.4613908523500977   0.8372158704943014   0.10762262762000549   0.106092
H   H   0.404129944005809   0.5912843989946727   0.11437364896236363   0.099055
H   H   0.59587121072154   0.9087130654322365   0.08562618956266108   0.099059
H   H   0.49676415556138814   0.5946158246304964   0.13148078057157322   0.101565
H   H   0.5032313892822453   0.905384891475508   0.06851905795345148   0.101565
H   H   0.5139026909546144   0.6691926167311546   0.13278525055469073   0.112443
H   H   0.486092853889019   0.83080809937485   0.06721458797033396   0.112443
H   H   0.5524477885853192   0.6112505743344949   0.006458418644256462   0.088649
H   H   0.44754878808291687   0.8887471829853015   0.19354096646749638   0.088649
H   H   0.41394039633360963   0.6052936481893457   0.0050185292306125584   0.057464
H   H   0.5860561947947392   0.8947038162375637   0.19498130929441213   0.057464
H   H   0.5527271587292647   0.6013772577169133   0.17864029497687473   0.115031
H   H   0.4472740104581975   0.8986199138171088   0.021359996961421823   0.115031
H   H   0.4503254950185082   0.5771290324825383   0.16241716811001877   0.098993
H   H   0.5496756741689537   0.9228681390514837   0.037583123828277776   0.098993
H   H   0.47923240578348086   0.9995280262561597   0.15809916238441718   0.102561
H   H   0.5207642046250186   0.5004690476469001   0.04190128069163665   0.102561
H   H   0.4094230488490259   0.9466975924370505   0.1704425830217949   0.106668
H   H   0.5905735422793229   0.5532998719898589   0.029557255503229785   0.106668
C   C   0.5403075154620078   0.7451198238000258   0.03616635849149831   0.628584
C   C   0.45969258816058817   0.7548809899369412   0.1638333288957691   0.628584
C   C   0.559165817144035   0.7440600912287016   0.05643181581466999   -0.206855
C   C   0.4408297325196362   0.7559405272463405   0.143568173848112   -0.206855
C   C   0.5183266782479584   0.7459547944502427   0.07122261015574624   -0.034409
C   C   0.4816699177004281   0.754042572345704   0.12877737950703577   -0.034408
C   C   0.5426093765243402   0.7482762290956527   0.0906835611968956   0.013452
C   C   0.45738616831929313   0.7517244870103519   0.1093162773281291   0.013449
C   C   0.5600678095491601   0.7910236396905517   0.08893051435015942   0.012402
C   C   0.43992878157918863   0.7089738247363575   0.11106932417486529   0.012402
C   C   0.5860467509946548   0.7072535432195517   0.10158089577258078   0.013292
C   C   0.4139487938489787   0.7927471728864529   0.09841894275244391   0.013292
C   C   0.5721907282429891   0.6640692996024425   0.10303363189559382   -0.09837
C   C   0.4278104313043976   0.8359280671935043   0.09696635776718815   -0.098369
C   C   0.41348160191780575   0.6242572531071633   0.11349145787309739   -0.10479
C   C   0.5865139429258277   0.8757434629988413   0.08650838065192733   -0.104791
C   C   0.4655552118047564   0.6260723152606262   0.12335667270429068   -0.098715
C   C   0.5344413841436298   0.8739250515353206   0.0766433169584913   -0.098714
C   C   0.48053371985569554   0.6674924577694072   0.12214817519704846   -0.096134
C   C   0.519461824987938   0.8325082583365974   0.07785166332797624   -0.096134
C   C   0.46822449926779863   0.6675825088250454   0.003881368744808345   0.623045
C   C   0.5317766361793997   0.8324153461257136   0.19611786522918723   0.623046
C   C   0.4996470208752502   0.6198592249132463   0.005862180191771398   -0.20986
C   C   0.5003485336084583   0.8801412959308336   0.19413796060876787   -0.20986
C   C   0.46595988578633746   0.5903133142623148   0.0049780243116604676   -0.017061
C   C   0.5340412785810867   0.9096839549026697   0.19502211648887882   -0.017061
C   C   0.48415208672509835   0.5443611623691416   0.0027371047844117883   0.026296
C   C   0.5158480458177235   0.9556390655820509   0.19726348942939934   0.026296
C   C   0.4506755339243909   0.5112303652055225   0.013332314983286419   0.025848
C   C   0.5493210475638828   0.9887672944833116   0.1866672212662237   0.025848
C   C   0.5327924702017562   0.5343037502530049   0.18928341584480834   0.040543
C   C   0.4672086797055553   0.9656938118048668   0.010716271542459051   0.040543
C   C   0.5666028275674286   0.566443637947314   0.1783697583913365   -0.168803
C   C   0.4333983512601088   0.9335533383247834   0.021630835822474607   -0.168803
C   C   0.4201516083635179   0.5533830647513146   0.16838559814516077   -0.063547
C   C   0.5798495656439817   0.946614009151745   0.03161484493089307   -0.063547
C   C   0.436498863616612   0.5093956313233234   0.16598250780434645   -0.067322
C   C   0.5634977419718499   0.9906015402106986   0.0340177841339501   -0.067322
C   C   0.5987405023828145   0.9791163913433355   0.17371018133427324   -0.174895
C   C   0.40125607428542154   0.5208813659764608   0.026289203777479585   -0.174895
O   O   0.48437908954772446   0.765212624061203   0.030814419368317428   -0.437155
O   O   0.5156164456558336   0.7347882873067264   0.1691851168811927   -0.437151
O   O   0.580977984370246   0.7265079752877927   0.025100958729713407   -0.489246
O   O   0.4190175845735758   0.7734922526633999   0.1748996354840977   -0.489245
O   O   0.49458697676756064   0.6921466149345172   0.01136011838848855   -0.485901
O   O   0.5054096095407506   0.8078509471233545   0.18863956899877884   -0.485901
O   O   0.41679631204551837   0.6813733339276892   0.19408657377129132   -0.444925
O   O   0.5832048378617932   0.8186242281301824   0.005913113615976079   -0.444928
Co   Co   0.4455675964639824   0.7622727129561775   0.20589950088060252   0.660548
Co   Co   0.5544326163365111   0.7377275384849789   0.3940992590056852   0.660505
H   H   0.4094377405121166   0.7431542540274033   0.2593508801216336   0.101236
H   H   0.590558954974092   0.7568427457346574   0.3406478797646541   0.101236
H   H   0.46820285302188647   0.746516326462963   0.2681954616778886   0.064241
H   H   0.5317928443799832   0.7534829486685691   0.3318048095859719   0.064241
H   H   0.5386075761245306   0.6627824504694382   0.29237750284331576   0.106092
H   H   0.46138916756205467   0.8372135729829987   0.30762276842054476   0.106092
H   H   0.40412722257312567   0.5912851579005407   0.31437409203841743   0.099055
H   H   0.5958730384277442   0.9087141172309914   0.28562617922544303   0.099059
H   H   0.49676704883245815   0.5946132342263066   0.33148137478538436   0.101565
H   H   0.5032342584531272   0.9053827892261301   0.26851889647847615   0.101565
H   H   0.5139055794056469   0.6691901239579271   0.33278569363074456   0.112443
H   H   0.4860957278799385   0.8308058994945097   0.26721457763311596   0.112443
H   H   0.5524496259315985   0.6112514308713252   0.206458710582553   0.088649
H   H   0.4475506350692713   0.888747844260207   0.39354156068130747   0.088649
H   H   0.41394221921977603   0.6052947976190632   0.20501836775563725   0.057464
H   H   0.5860590880658092   0.8947012258333735   0.39498190350822326   0.057464
H   H   0.5527243939162425   0.6013788953014427   0.378639377813113   0.115031
H   H   0.44727125528525086   0.8986213561397134   0.22135938207317468   0.115031
H   H   0.4503227302054863   0.5771306700670678   0.362416250946257   0.098993
H   H   0.549672918996007   0.9228695813740885   0.2375825089400306   0.098993
H   H   0.4792342045694591   0.999529663840689   0.3580982452206555   0.102561
H   H   0.5207660082310345   0.5004705876004673   0.24190051466563217   0.102561
H   H   0.4094248958353805   0.9466982537119559   0.37044317723560605   0.106668
H   H   0.5905753651654894   0.5533010214195763   0.22955709402825447   0.106668
C   C   0.5403058258539272   0.7451176239196855   0.23616634815428028   0.628584
C   C   0.45969548143165817   0.7548783995327514   0.36383392310958024   0.628584
C   C   0.559168710415105   0.7440575008245118   0.2564324100284811   -0.206855
C   C   0.44083259687048026   0.7559385226279252   0.3435678612353794   -0.206855
C   C   0.5183285107742001   0.7459557486180355   0.2712227509562855   -0.034409
C   C   0.4816717502266698   0.7540435265134968   0.328777520307575   -0.034408
C   C   0.5426122408751846   0.7482742244772371   0.290683248584163   0.013452
C   C   0.4573890182100244   0.7517227752848236   0.3093155113021247   0.013449
C   C   0.5600696227952514   0.7910249843821939   0.2889300505996696   0.012402
C   C   0.43993059000524215   0.7089752670589622   0.3110687092866181   0.012402
C   C   0.5860496057054236   0.707251733863061   0.30158028088433364   0.013292
C   C   0.41395165337978523   0.7927452658989997   0.29841847900195406   0.013292
C   C   0.5721925270289674   0.664070937186972   0.30303271473183213   -0.09837
C   C   0.4278076857715261   0.8359293142541842   0.29696604515445557   -0.098369
C   C   0.4134844759087252   0.6242550532268231   0.3134914475358794   -0.10479
C   C   0.5865168313768601   0.8757409702256138   0.28650882372798114   -0.104791
C   C   0.4655570250508475   0.6260736599522686   0.3233562089538008   -0.098715
C   C   0.5344431877496458   0.8739265914888874   0.27664255093248685   -0.098714
C   C   0.48053660830672795   0.6674899649961797   0.3221486182731023   -0.096134
C   C   0.5194646989788574   0.832506058456257   0.2778516529907582   -0.096134
C   C   0.4682263414341156   0.6675832677309133   0.20388181182086218   0.623045
C   C   0.5317739195667541   0.832416007400619   0.39611845944299834   0.623046
C   C   0.4996498804060568   0.6198573179257931   0.2058617164412815   -0.20986
C   C   0.500351378679152   0.8801396818362677   0.3941370434450061   -0.20986
C   C   0.46595713543342854   0.590314658953957   0.2049775605611706   -0.017061
C   C   0.5340430773670649   0.9096855924871994   0.3950211993251171   -0.017061
C   C   0.4841493219120763   0.5443627999536709   0.20273618762065007   0.026296
C   C   0.5158463272894169   0.9556374514874852   0.3972625722656376   0.026296
C   C   0.4506773664506326   0.511231319373315   0.21333245578382568   0.025848
C   C   0.5493228945502374   0.988767955758217   0.3866678154800348   0.025848
C   C   0.5327897535891106   0.5343044115279103   0.3892840100586195   0.040543
C   C   0.46721050741175935   0.9656948636036219   0.21071626120524103   0.040543
C   C   0.5666000627544067   0.5664452755318433   0.3783688412275748   -0.168803
C   C   0.4333966327318021   0.9335517242302173   0.22162991865871287   -0.168803
C   C   0.4201488435504959   0.5533847023358441   0.36838468098139904   -0.063547
C   C   0.5798478519357128   0.9466122974262168   0.23161407890488864   -0.063547
C   C   0.4365006624025902   0.5093972689078529   0.3659815906405847   -0.067322
C   C   0.5634995503979034   0.9906029825333034   0.23401716924570296   -0.067322
C   C   0.598742349369169   0.9791170526182411   0.3737107755480844   -0.174895
C   C   0.4012579116317009   0.5208822225132911   0.22628949571577614   -0.174895
O   O   0.4843819683586816   0.7652103265499004   0.2308145601688567   -0.437155
O   O   0.5156193389269037   0.7347856969025365   0.3691857110950038   -0.437151
O   O   0.5809808776413159   0.7265053848836027   0.22510155294352452   -0.489246
O   O   0.4190204296442694   0.773490638568834   0.374898718320336   -0.489245
O   O   0.4945888044737648   0.6921476667332722   0.21136010805127053   -0.485901
O   O   0.5054125028118206   0.8078483567191648   0.38864016321259   -0.485901
O   O   0.4167935954328727   0.6813739952025948   0.39408716798510246   -0.444925
O   O   0.5832066655679973   0.8186252799289375   0.20591310327875806   -0.444928
Co   Co   0.4455694434503369   0.7622733742310828   0.40590009509441366   0.660548
Co   Co   0.554430946008581   0.737724948080789   0.5940998532194963   0.660505
H   H   0.4094395874984712   0.7431549153023089   0.4593514743354447   0.101236
H   H   0.5905608019604466   0.7568434070095631   0.5406484739784653   0.101236
H   H   0.4682046518078647   0.7465179640474925   0.4681945445141269   0.064241
H   H   0.5317956894506767   0.7534813345740032   0.5318038924222103   0.064241
H   H   0.5386093749105086   0.6627840880539675   0.49237658567955406   0.106092
H   H   0.4613909663480329   0.8372152105675281   0.507621851256783   0.106092
H   H   0.4041290213591039   0.59128679548507   0.5143731748746557   0.099055
H   H   0.5958713198994375   0.9087125031364256   0.4856252620616814   0.099059
H   H   0.4967642840194361   0.594614871810836   0.5314804576216227   0.101565
H   H   0.5032315418404815   0.9053834505010356   0.4685194906922873   0.101565
H   H   0.513907378191625   0.6691917615424565   0.5327847764669829   0.112443
H   H   0.48609296306691646   0.8308075370790391   0.4672136604693542   0.112443
H   H   0.552447907403292   0.6112498167767593   0.4064577934187913   0.088649
H   H   0.44755243385524957   0.8887494818447363   0.5935406435175459   0.088649
H   H   0.4139440662061306   0.6052954588939687   0.40501896196944837   0.057464
H   H   0.5860563232527873   0.894702863417903   0.5949809863444615   0.057464
H   H   0.5527262409025971   0.601379556576348   0.5786399720269242   0.115031
H   H   0.44727414855632086   0.8986187657355237   0.4213599762869858   0.115031
H   H   0.4503256234765562   0.5771280796628779   0.5624168451600682   0.098993
H   H   0.5496747659823616   0.9228702426489939   0.43758310315384175   0.098993
H   H   0.47923148795681353   0.9995303251155945   0.5580988394344665   0.102561
H   H   0.5207689015021044   0.5004679971962772   0.4419011088794433   0.102561
H   H   0.4094266946213587   0.9466998912964855   0.5704422600718443   0.106668
H   H   0.5905736948375593   0.5532984310153863   0.42955768824206564   0.106668
C   C   0.5403076246399053   0.745119261504215   0.4361654309905185   0.628584
C   C   0.45969271661863625   0.7548800371172808   0.5638330059458185   0.628584
C   C   0.559165945602083   0.7440591384090413   0.4564314928647194   -0.206855
C   C   0.44083444385683485   0.7559391839028305   0.5435684554491905   -0.206855
C   C   0.5183257459611781   0.745957386202565   0.47122183379252375   -0.034409
C   C   0.4816700316983632   0.7540419124189307   0.5287766031438134   -0.034408
C   C   0.5426095242625388   0.7482748857521425   0.49068384279797417   0.013452
C   C   0.45739086519637906   0.7517234365597291   0.5093161055159358   0.013449
C   C   0.5600669061826058   0.7910256456570997   0.4889306448134807   0.012402
C   C   0.43993348327631215   0.7089726766547724   0.5110693035004292   0.012402
C   C   0.586046889092778   0.7072523951379666   0.5015808750981448   0.013292
C   C   0.41394893676713973   0.7927459271739052   0.4984190732157652   0.013292
C   C   0.5721908567010372   0.6640683467827821   0.5030333089456431   -0.09837
C   C   0.4278095327578807   0.8359299755290895   0.4969666393682667   -0.098369
C   C   0.4134863228950798   0.6242557145017285   0.5134920417496904   -0.10479
C   C   0.5865140665638381   0.8757426078101431   0.48650790656421944   -0.104791
C   C   0.46555430843820195   0.626074321227174   0.5233568031676119   -0.098715
C   C   0.534446081020716   0.8739240010846978   0.47664314514629796   -0.098714
C   C   0.480533843493706   0.6674916025807093   0.5221477011093406   -0.096134
C   C   0.5194664977648354   0.8325076960407864   0.4778507358269965   -0.096134
C   C   0.46822357662109376   0.6675849053154426   0.4038808946571004   0.623045
C   C   0.5317768128378242   0.8324134169964289   0.5961190536568095   0.623046
C   C   0.49965172739241154   0.6198579792006986   0.40586231065509265   -0.20986
C   C   0.5003486620665064   0.8801403431111731   0.5941376376588172   -0.20986
C   C   0.46595898241978295   0.5903153202288625   0.4049781547749817   -0.017061
C   C   0.5340414070391348   0.9096830020830092   0.5950217935389283   -0.017061
C   C   0.48415221518314644   0.5443602095494811   0.40273678183446115   0.026296
C   C   0.5158481742757716   0.9556381127623907   0.5972631664794488   0.026296
C   C   0.4506802115213262   0.5112297052787491   0.41333153862006394   0.025848
C   C   0.5493201297372153   0.9887695933427467   0.5866668983162731   0.025848
C   C   0.5327915523750888   0.5343060491124397   0.5892830928948578   0.040543
C   C   0.4672077425987372   0.9656965011881511   0.4107153440414793   0.040543
C   C   0.5666019097407613   0.5664459368067489   0.5783694354413859   -0.168803
C   C   0.4333984797181566   0.933552385505123   0.42163051287252395   -0.168803
C   C   0.42015069053685045   0.5533853636107495   0.5683852751952102   -0.063547
C   C   0.5798496989220675   0.9466129587011222   0.4316146731186998   -0.063547
C   C   0.43650250938894475   0.5093979301827585   0.5659821848543958   -0.067322
C   C   0.5635024436689735   0.9906003921291133   0.43401776345951404   -0.067322
C   C   0.5987451944398626   0.979115438523675   0.5737098583843226   -0.174895
C   C   0.40125514681867896   0.5208838600978205   0.4262885785520144   -0.174895
O   O   0.4843837671446598   0.7652119641344297   0.43081364300509495   -0.437155
O   O   0.5156211377128819   0.7347873344870659   0.569184793931242   -0.437151
O   O   0.580978112828294   0.7265070224681323   0.4251006357797628   -0.489246
O   O   0.41902227663062397   0.7734912998437397   0.5748993125341471   -0.489245
O   O   0.49458603966074266   0.6921493043178016   0.41135919088750883   -0.485901
O   O   0.5054143015977988   0.8078499943036941   0.5886392460488283   -0.485901
O   O   0.4167964405035663   0.6813723811080289   0.5940862508213407   -0.444925
O   O   0.5832039489553514   0.8186259412038429   0.40591369749256917   -0.444928
Co   Co   0.44556772492203034   0.7622717601365171   0.6058991779306518   0.660548
Co   Co   0.5544327447945592   0.7377265856653183   0.7940989360557346   0.660505
H   H   0.40944143448482595   0.7431555765772144   0.6593520685492559   0.101236
H   H   0.5905626007464249   0.7568450445940922   0.7406475568147035   0.101236
H   H   0.4682075450789348   0.7465153736433027   0.6681951387279379   0.064241
H   H   0.5317929728380311   0.7534819958489087   0.7318044866360213   0.064241
H   H   0.5386112218968633   0.662784749328873   0.6923771798933651   0.106092
H   H   0.4613928133343875   0.8372158718424336   0.707622445470594   0.106092
H   H   0.40412735103117375   0.5912842050808802   0.7143737690884668   0.099055
H   H   0.5958731668857923   0.9087131644113309   0.6856258562754924   0.099059
H   H   0.49676613100579076   0.5946155330857417   0.7314810518354337   0.101565
H   H   0.5032333406264597   0.9053850880855651   0.6685185735285255   0.101565
H   H   0.5139046615789795   0.6691924228173621   0.732785370680794   0.112443
H   H   0.4860948100532711   0.8308081983539447   0.6672142546831653   0.112443
H   H   0.5524497543896465   0.6112504780516649   0.6064583876326024   0.088649
H   H   0.4475497172426039   0.8887501431196421   0.7935412377313569   0.088649
H   H   0.41394130139310864   0.605297096478498   0.6050180448056867   0.057464
H   H   0.5860581702391418   0.8947035246928086   0.7949815805582727   0.057464
H   H   0.5527290859732906   0.6013779424817821   0.7786390548631624   0.115031
H   H   0.44727594734229886   0.8986204033200529   0.621359059123224   0.115031
H   H   0.4503274222625345   0.5771297172474074   0.7624159279963064   0.098993
H   H   0.5496730474540551   0.9228686285544281   0.63758218599008   0.098993
H   H   0.4792343330275069   0.9995287110210286   0.7580979222707048   0.102561
H   H   0.5207661848894589   0.5004686584711828   0.6419017030932544   0.102561
H   H   0.40942502429342864   0.9466973008922955   0.7704428542856554   0.106668
H   H   0.5905754936235375   0.5533000685999159   0.6295567710783039   0.106668
C   C   0.5403049080272596   0.7451199227791203   0.6361660252043296   0.628584
C   C   0.4596945636049907   0.7548806983921863   0.7638336001596295   0.628584
C   C   0.5591677925884376   0.7440597996839466   0.6564320870785304   -0.206855
C   C   0.4408316790438129   0.75594082148736   0.7435675382854288   -0.206855
C   C   0.5183286392322481   0.745954795798375   0.6712224280063348   -0.034409
C   C   0.4816718786847178   0.7540425736938362   0.7287771973576244   -0.034408
C   C   0.5426113230485172   0.7482765233366719   0.6906829256342124   0.013452
C   C   0.45738814858373344   0.7517240978346347   0.7093166997297469   0.013449
C   C   0.5600697512532993   0.7910240315625334   0.6889297276497189   0.012402
C   C   0.43993076666366665   0.7089733379296778   0.7110698977142403   0.012402
C   C   0.5860486878787562   0.7072540327224959   0.701579957934383   0.013292
C   C   0.41395073555311795   0.7927475647584347   0.6984181560520034   0.013292
C   C   0.5721927036873918   0.6640690080576876   0.7030339031594544   -0.09837
C   C   0.42780676794485867   0.835931613113619   0.696965722204505   -0.098369
C   C   0.41348355808205783   0.624257352086258   0.7134911245859287   -0.10479
C   C   0.5865159135501927   0.8757432690850486   0.6865085007780305   -0.104791
C   C   0.4655571535088956   0.6260727071326081   0.7233558860038503   -0.098715
C   C   0.5344433644080704   0.8739246623596032   0.6766437393601091   -0.098714
C   C   0.48053569048006034   0.6674922638556148   0.7221482953231516   -0.096134
C   C   0.51946378115219   0.832508357315692   0.6778513300408076   -0.096134
C   C   0.4682264698921637   0.6675823149112527   0.6038814888709115   0.623045
C   C   0.5317786116238025   0.8324150545809585   0.7961181364930476   0.623046
C   C   0.4996489625793894   0.6198596167852282   0.605861393491331   -0.20986
C   C   0.500350509052861   0.8801410043860786   0.7941382318726283   -0.20986
C   C   0.46595726389147657   0.5903137061342965   0.6049772376112199   -0.017061
C   C   0.534043205825113   0.9096846396675387   0.7950208763751665   -0.017061
C   C   0.48415406216950096   0.5443608708243866   0.6027373760482724   0.026296
C   C   0.5158454094627495   0.9556397503469203   0.797262249315687   0.026296
C   C   0.45067749490868064   0.5112303665536546   0.6133321328338751   0.025848
C   C   0.5493230230082854   0.9887670029385567   0.7866674925300843   0.025848
C   C   0.5327898820471585   0.5343034587082501   0.7892836871086688   0.040543
C   C   0.46721063586980716   0.9656939107839615   0.6107159382552904   0.040543
C   C   0.5666037085267392   0.5664475743912782   0.7783685182776241   -0.168803
C   C   0.4334003267045113   0.9335530467800284   0.6216311070863351   -0.168803
C   C   0.4201524893228287   0.5533870011952788   0.7683843580314484   -0.063547
C   C   0.5798469823094217   0.9466136199760278   0.6316152673325108   -0.063547
C   C   0.4364997445759228   0.5093995677672878   0.765981267690634   -0.067322
C   C   0.5634996788559513   0.9906020297136429   0.6340168462957523   -0.067322
C   C   0.598742477827217   0.9791160997985804   0.7737104525981338   -0.174895
C   C   0.40125699380503355   0.520884521372726   0.6262891727658255   -0.174895
O   O   0.48438105053201425   0.7652126254093353   0.6308142372189061   -0.437155
O   O   0.5156184211002363   0.7347879957619713   0.7691853881450532   -0.437151
O   O   0.5809799598146487   0.7265076837430378   0.6251012299935739   -0.489246
O   O   0.41901951181760205   0.7734929374282689   0.7748983953703854   -0.489245
O   O   0.49458788664709724   0.692149965592707   0.6113597851013199   -0.485901
O   O   0.5054115849851532   0.8078506555785996   0.7886398402626393   -0.485901
O   O   0.4167937238909207   0.6813730423829344   0.7940868450351518   -0.444925
O   O   0.5832057477413297   0.8186275787883723   0.6059127803288075   -0.444928
Co   Co   0.445569571908385   0.7622724214114225   0.8058997721444631   0.660548
Co   Co   0.5544300281819136   0.7377272469402238   0.9940995302695457   0.660505
H   H   0.4094397159565192   0.7431539624826484   0.8593511513854941   0.101236
H   H   0.5905598841337794   0.7568457058689977   0.9406481510285146   0.101236
H   H   0.46820482846628914   0.7465160349182081   0.8681957329417491   0.064241
H   H   0.5317948198243857   0.7534826571238141   0.9318050808498325   0.064241
H   H   0.5386095515689332   0.662782158924683   0.8923777741071762   0.106092
H   H   0.4613900967217417   0.8372165331173392   0.9076230396844053   0.106092
H   H   0.404129149817152   0.5912858426654096   0.9143728519247051   0.099055
H   H   0.5958704502731467   0.9087138256862366   0.8856264504893036   0.099059
H   H   0.49676897607648435   0.5946139189911754   0.931480134671672   0.101565
H   H   0.5032351876128143   0.9053857493604704   0.8685191677423367   0.101565
H   H   0.5139075066496731   0.669190808722796   0.9327844535170322   0.112443
H   H   0.48609665703962573   0.8308088596288501   0.8672148488969764   0.112443
H   H   0.5524469895766243   0.6112521156361943   0.8064574704688406   0.088649
H   H   0.4475525623132976   0.888748529025076   0.9935403205675951   0.088649
H   H   0.41394314837946317   0.6052977577534037   0.8050186390194978   0.057464
H   H   0.5860599690251199   0.894705162277338   0.994980663394511   0.057464
H   H   0.5527263693606452   0.6013786037566877   0.9786396490769734   0.115031
H   H   0.44727323072965336   0.8986210645949583   0.8213596533370352   0.115031
H   H   0.45032470564988886   0.5771303785223127   0.9624165222101175   0.098993
H   H   0.5496748944404096   0.9228692898293334   0.8375827802038911   0.098993
H   H   0.47923618001386153   0.999529372295934   0.958098516484516   0.102561
H   H   0.5207679836754371   0.5004702960557121   0.8419007859294927   0.102561
H   H   0.40942682307940675   0.9466989384768248   0.9704419371218937   0.106668
H   H   0.5905773406098921   0.5533007298748212   0.829557365292115   0.106668
C   C   0.5403078012983298   0.7451173323749307   0.8361666194181409   0.628584
C   C   0.45969179879196875   0.7548823359767154   0.9638326829958679   0.628584
C   C   0.5591660740601311   0.7440581855893807   0.8564311699147688   -0.206855
C   C   0.4408335260301675   0.7559414827622654   0.9435681324992399   -0.206855
C   C   0.5183304380182264   0.7459564333829043   0.8712215108425732   -0.034409
C   C   0.4816737256710725   0.7540432349687418   0.9287777915714355   -0.034408
C   C   0.5426142163195873   0.7482739329324822   0.8906835198480235   0.013452
C   C   0.45739099365442715   0.7517224837400686   0.9093157825659852   0.013449
C   C   0.560071598239654   0.7910246928374389   0.88893032186353   0.012402
C   C   0.43993256544964476   0.7089749755142072   0.9110689805504787   0.012402
C   C   0.5860505348651109   0.7072546939974014   0.9015805521481942   0.013292
C   C   0.4139536288241879   0.7927449743542448   0.8984187502658145   0.013292
C   C   0.57218993887437   0.6640706456422171   0.9030329859956926   -0.09837
C   C   0.4278096612159288   0.8359290227094293   0.896966316418316   -0.098369
C   C   0.41348540506841247   0.6242580133611634   0.9134917187997399   -0.10479
C   C   0.5865131487371709   0.8757449066695783   0.8865075836142688   -0.104791
C   C   0.4655544368962499   0.6260733684075136   0.9233564802176613   -0.098715
C   C   0.5344451631940484   0.8739262999441328   0.8766428221963474   -0.098714
C   C   0.48053748926603856   0.667493901440144   0.92214737815939   -0.096134
C   C   0.5194666744232601   0.8325057669115022   0.8778519242546188   -0.096134
C   C   0.4682237050791418   0.6675839524957822   0.8038805717071499   0.623045
C   C   0.5317758950111569   0.8324157158558639   0.9961187307068589   0.623046
C   C   0.4996508095657441   0.6198602780601336   0.805861987705142   -0.20986
C   C   0.5003533541235547   0.8801393902915128   0.9941373147088666   -0.20986
C   C   0.4659591108778311   0.5903143674092021   0.8049778318250311   -0.017061
C   C   0.5340404892124675   0.9096853009424443   0.9950214705889777   -0.017061
C   C   0.48415129735647905   0.5443625084089159   0.8027364588845106   0.026296
C   C   0.5158483027338195   0.9556371599427302   0.9972628435294981   0.026296
C   C   0.45067929369465876   0.511232004138184   0.8133312156701133   0.025848
C   C   0.54932486999464   0.988767664213462   0.9866680867438954   0.025848
C   C   0.5327916808331369   0.5343050962927796   0.989282769944907   0.040543
C   C   0.46720791925716165   0.9656945720588668   0.8107165324691016   0.040543
C   C   0.5666020381988092   0.5664449839870884   0.9783691124914352   -0.168803
C   C   0.43339756189148937   0.9335546843645578   0.8216301899225734   -0.168803
C   C   0.4201508189948984   0.5533844107910892   0.9683849522452594   -0.063547
C   C   0.5798487810954002   0.9466152575605572   0.8316143501687492   -0.063547
C   C   0.43650263784699284   0.5093969773630979   0.9659818619044452   -0.067322
C   C   0.5635015258423058   0.9906026909885483   0.8340174405095635   -0.067322
C   C   0.5987443248135715   0.9791167610734861   0.9737110468119449   -0.174895
C   C   0.4012598388757271   0.52088290727816   0.8262882556020638   -0.174895
O   O   0.4843839438030843   0.7652100350051452   0.8308148314327172   -0.437155
O   O   0.5156213143713064   0.7347854053577814   0.9691859823588644   -0.437151
O   O   0.5809817586006268   0.726509321327567   0.8251003128298121   -0.489246
O   O   0.41902240508867206   0.7734903470240792   0.9748989895841965   -0.489245
O   O   0.4945862163191671   0.6921473751885173   0.811360379315131   -0.485901
O   O   0.5054133837711313   0.8078522931631288   0.9886389230988777   -0.485901
O   O   0.41679552267689884   0.6813746799674637   0.99408592787139   -0.444925
O   O   0.5832040774133995   0.8186249883841826   0.8059133745426185   -0.444928
Co   Co   0.645568288104871   0.2622726073571453   0.005900115768849663   0.660548
Co   Co   0.7544294864177756   0.2377249614486552   0.19410017616944686   0.660505
H   H   0.6094381182675906   0.24315512393209993   0.059351495009880746   0.101236
H   H   0.7905593279095284   0.25684371327031635   0.14064834351514394   0.101236
H   H   0.668203520562587   0.24651670901874292   0.06819532087734932   0.064241
H   H   0.7317942443199842   0.25348105504898233   0.13180466878543265   0.064241
H   H   0.7386080295882502   0.16278358099199952   0.09237721090501921   0.106092
H   H   0.6613895212173403   0.3372149310425072   0.10762262762000549   0.106092
H   H   0.6041277758452793   0.09128606088615489   0.11437364896236363   0.099055
H   H   0.7958698795887826   0.4087121259804423   0.08562618956266108   0.099059
H   H   0.6967673880276309   0.09461488517870234   0.13148078057157322   0.101565
H   H   0.7032346217484882   0.4053839520237139   0.06851905795345148   0.101565
H   H   0.7139058187923858   0.16919200244726992   0.13278525055469073   0.112443
H   H   0.6860915227562616   0.33080715992305587   0.06721458797033396   0.112443
H   H   0.7524461435671472   0.11125061038642937   0.006458418644256462   0.088649
H   H   0.6475509742644442   0.3887494952126027   0.19354096646749638   0.088649
H   H   0.6139425825151371   0.10529596041664688   0.0050185292306125584   0.057464
H   H   0.7860548636619819   0.39470287678576943   0.19498130929441213   0.057464
H   H   0.752724990568735   0.10137891960839535   0.17864029497687473   0.115031
H   H   0.6472726793254401   0.3986189743653146   0.021359996961421823   0.115031
H   H   0.6503237453718647   0.07712939370238235   0.16241716811001877   0.098993
H   H   0.7496732967514809   0.42287045127878486   0.037583123828277776   0.098993
H   H   0.6792345919650082   0.49953033848346073   0.15809916238441718   0.102561
H   H   0.7207668093204322   0.00047005920256315906   0.04190128069163665   0.102561
H   H   0.6094252350305532   0.4466999046643516   0.1704425830217949   0.106668
H   H   0.7905762516032081   0.05330055837761234   0.029557255503229785   0.106668
C   C   0.740306079700779   0.2451192095161412   0.03616635849149831   0.628584
C   C   0.6596912570278307   0.254880050485147   0.1638333288957691   0.628584
C   C   0.7591644860112775   0.24405915177690746   0.05643181581466999   -0.206855
C   C   0.6408329649858789   0.2559395877945464   0.143568173848112   -0.206855
C   C   0.718329073686429   0.24595645634172492   0.07122261015574624   -0.034409
C   C   0.6816731501666708   0.25404163289390996   0.12877737950703577   -0.034408
C   C   0.7426079407631113   0.24827561481176805   0.0906835611968956   0.013452
C   C   0.6573892961570645   0.25172387272646723   0.1093162773281291   0.013449
C   C   0.7600699957306877   0.29102595191785285   0.08893051435015942   0.012402
C   C   0.6399313862746022   0.2089748362920206   0.11106932417486529   0.012402
C   C   0.786049669575483   0.20725357927148616   0.10158089577258078   0.013292
C   C   0.6139520263152216   0.2927462334346587   0.09841894275244391   0.013292
C   C   0.7721890832248172   0.16406933565437698   0.10303363189559382   -0.09837
C   C   0.6278080538869248   0.3359303794208055   0.09696635776718815   -0.098369
C   C   0.6134847297555771   0.1242566388232787   0.11349145787309739   -0.10479
C   C   0.7865126117930704   0.37574252354704707   0.08650838065192733   -0.104791
C   C   0.6655531482726983   0.12607365198419884   0.12335667270429068   -0.098715
C   C   0.7344435703251575   0.37392736376262176   0.0766433169584913   -0.098714
C   C   0.6805321794659951   0.16749216865343214   0.12214817519704846   -0.096134
C   C   0.7194650574541809   0.3325073188848031   0.07785166332797624   -0.096134
C   C   0.6682224357357406   0.1675838455486179   0.003881368744808345   0.623045
C   C   0.7317753050466426   0.33241440667391936   0.19611786522918723   0.623046
C   C   0.69965004408455   0.11985893579727114   0.005862180191771398   -0.20986
C   C   0.7003517660747013   0.38014035647903943   0.19413796060876787   -0.20986
C   C   0.6659578222542794   0.09031465098588733   0.0049780243116604676   -0.017061
C   C   0.7340399474483295   0.4096830154508756   0.19502211648887882   -0.017061
C   C   0.684150546335398   0.044360873253166386   0.0027371047844117883   0.026296
C   C   0.7158467146849661   0.4556381261302569   0.19726348942939934   0.026296
C   C   0.650678243248276   0.011231051593275879   0.013332314983286419   0.025848
C   C   0.74931867014641   0.48876960671061287   0.1866672212662237   0.025848
C   C   0.7327904066696981   0.03430508697657747   0.18928341584480834   0.040543
C   C   0.667207348572798   0.46569287235307255   0.010716271542459051   0.040543
C   C   0.7666004501499558   0.06644595017461513   0.1783697583913365   -0.168803
C   C   0.6333970201273514   0.4335523988729892   0.021630835822474607   -0.168803
C   C   0.6201492309460451   0.05338537697861584   0.16838559814516077   -0.063547
C   C   0.7798482345112244   0.44661306969995085   0.03161484493089307   -0.063547
C   C   0.6365011544266109   0.009397618382715134   0.16598250780434645   -0.067322
C   C   0.7635009744380926   0.4906006007589045   0.0340177841339501   -0.067322
C   C   0.7987437348490571   0.4791154518915415   0.17371018133427324   -0.174895
C   C   0.6012538014964204   0.020883353035852485   0.026289203777479585   -0.174895
O   O   0.6843822173854959   0.2652120097773184   0.030814419368317428   -0.437155
O   O   0.7156196781220766   0.23478734785493216   0.1691851168811927   -0.437151
O   O   0.7809810075795456   0.22650768617181755   0.025100958729713407   -0.489246
O   O   0.6190208170398187   0.27349131321160586   0.1748996354840977   -0.489245
O   O   0.6945847039785595   0.19214860199390885   0.01136011838848855   -0.485901
O   O   0.7054128420069935   0.30785000767156034   0.18863956899877884   -0.485901
O   O   0.6167945623988748   0.18137369514753326   0.19408657377129132   -0.444925
O   O   0.7832026697012635   0.3186258900216645   0.005913113615976079   -0.444928
Co   Co   0.6455662653312251   0.26227177350438324   0.20589950088060252   0.660548
Co   Co   0.7544312852037538   0.2377265990331846   0.3940992590056852   0.660505
H   H   0.609439926693644   0.24315656625470458   0.2593508801216336   0.101236
H   H   0.7905611411556196   0.25684505796195856   0.3406478797646541   0.101236
H   H   0.6682060854881294   0.24651538701116885   0.2681954616778886   0.064241
H   H   0.731796076846226   0.253482009216775   0.3318048095859719   0.064241
H   H   0.738609762306058   0.16278476269673933   0.29237750284331576   0.106092
H   H   0.6613913537435819   0.3372158852102999   0.30762276842054476   0.106092
H   H   0.6041252636695391   0.09128616945620369   0.31437409203841743   0.099055
H   H   0.7958717072949868   0.40871317777919736   0.28562617922544303   0.099059
H   H   0.6967648806719284   0.09461489611778873   0.33148137478538436   0.101565
H   H   0.7032318810356544   0.4053851014534314   0.26851889647847615   0.101565
H   H   0.7139032019881739   0.16919243618522828   0.33278569363074456   0.112443
H   H   0.6860933504624658   0.33080821172181096   0.26721457763311596   0.112443
H   H   0.7524481901703696   0.11125081658744054   0.206458710582553   0.088649
H   H   0.6475482576517986   0.38875015648750816   0.39354156068130747   0.088649
H   H   0.6139400510592464   0.10529645951054525   0.20501836775563725   0.057464
H   H   0.7860567106483364   0.3947035380606748   0.39498190350822326   0.057464
H   H   0.7527276263824855   0.10137795584964848   0.378639377813113   0.115031
H   H   0.6472744877514935   0.3986204166879193   0.22135938207317468   0.115031
H   H   0.6503258580432577   0.07713005578318319   0.362416250946257   0.098993
H   H   0.74967615146225   0.4228686419222941   0.2375825089400306   0.098993
H   H   0.6792328734367017   0.4995287243888948   0.3580982452206555   0.102561
H   H   0.7207643632128624   0.00047062365240163606   0.24190051466563217   0.102561
H   H   0.6094235647026232   0.4466973142601616   0.37044317723560605   0.106668
H   H   0.7905737201473173   0.05330105747151073   0.22955709402825447   0.106668
C   C   0.7403080120354546   0.2451199361469867   0.23616634815428028   0.628584
C   C   0.6596931040141853   0.25488071176005245   0.36383392310958024   0.628584
C   C   0.7591663329976321   0.2440598130518129   0.2564324100284811   -0.206855
C   C   0.6408302194530077   0.25594083485522634   0.3435678612353794   -0.206855
C   C   0.7183261333567272   0.2459580608453366   0.2712227509562855   -0.034409
C   C   0.6816704190939123   0.2540425870617026   0.328777520307575   -0.034408
C   C   0.7426098634577117   0.24827653670453836   0.290683248584163   0.013452
C   C   0.6573866407925516   0.25172508751212475   0.3093155113021247   0.013449
C   C   0.7600682916624941   0.2910240449303998   0.2889300505996696   0.012402
C   C   0.6399292588724848   0.208974327607168   0.3110687092866181   0.012402
C   C   0.7860472282879509   0.2072540460903622   0.30158028088433364   0.013292
C   C   0.6139492759623125   0.2927475781263009   0.29841847900195406   0.013292
C   C   0.77219119589621   0.1640699977351778   0.30303271473183213   -0.09837
C   C   0.6278098719530535   0.33593162648148533   0.29696604515445557   -0.098369
C   C   0.6134820984912525   0.12425736545412416   0.3134914475358794   -0.10479
C   C   0.7865144539593872   0.375743282452915   0.28650882372798114   -0.104791
C   C   0.6655556939180901   0.12607272050047438   0.3233562089538008   -0.098715
C   C   0.7344418566168887   0.37392565203709355   0.27664255093248685   -0.098714
C   C   0.6805342308892551   0.16749227722348095   0.3221486182731023   -0.096134
C   C   0.7194623215613847   0.3325083706835582   0.2778516529907582   -0.096134
C   C   0.6682245917874721   0.1675836289507572   0.20388181182086218   0.623045
C   C   0.731777152032997   0.3324150679488248   0.39611845944299834   0.623046
C   C   0.6996476076170555   0.11985930498518477   0.2058617164412815   -0.20986
C   C   0.7003490012616792   0.3801419940635688   0.3941370434450061   -0.20986
C   C   0.6659599493857852   0.09031502017380097   0.2049775605611706   -0.017061
C   C   0.7340417462343076   0.40968465303540497   0.3950211993251171   -0.017061
C   C   0.6841525543783191   0.044361860501876765   0.20273618762065007   0.026296
C   C   0.7158485134709442   0.4556397637147863   0.3972625722656376   0.026296
C   C   0.6506757214324607   0.011231355425249473   0.21333245578382568   0.025848
C   C   0.74932156341748   0.488767016306423   0.3866678154800348   0.025848
C   C   0.7327924629129958   0.03430509791566383   0.3892840100586195   0.040543
C   C   0.667209176279002   0.46569392415182764   0.21071626120524103   0.040543
C   C   0.7666024581928771   0.06644693742332544   0.3783688412275748   -0.168803
C   C   0.6333988189133295   0.43355403645751855   0.22162991865871287   -0.168803
C   C   0.620151343617438   0.05338603905941666   0.36838468098139904   -0.063547
C   C   0.7798500381172403   0.4466146096535178   0.23161407890488864   -0.063547
C   C   0.6364987034990036   0.009398280463515984   0.3659815906405847   -0.067322
C   C   0.763498219265146   0.490602043081509   0.23401716924570296   -0.067322
C   C   0.7987410182364117   0.47911611316644687   0.3737107755480844   -0.174895
C   C   0.6012558480996428   0.020883559236863664   0.22628949571577614   -0.174895
O   O   0.6843795909412088   0.2652126387772015   0.2308145601688567   -0.437155
O   O   0.7156169615094309   0.23478800912983766   0.3691857110950038   -0.437151
O   O   0.7809785002238431   0.22650769711090393   0.22510155294352452   -0.489246
O   O   0.6190180522267966   0.2734929507961352   0.374898718320336   -0.489245
O   O   0.694586427056292   0.1921499789605734   0.21136010805127053   -0.485901
O   O   0.7054101253943478   0.3078506689464657   0.38864016321259   -0.485901
O   O   0.6167922643001154   0.1813730557508006   0.39408716798510246   -0.444925
O   O   0.7832053344352399   0.3186243404771433   0.20591310327875806   -0.444928
Co   Co   0.6455681123175797   0.26227243477928874   0.40590009509441366   0.660548
Co   Co   0.7544331321901084   0.23772726030808994   0.5940998532194963   0.660505
H   H   0.6094382563657138   0.24315397585051468   0.4593514743354447   0.101236
H   H   0.7905584245429738   0.256845719236864   0.5406484739784653   0.101236
H   H   0.6682033206751075   0.24651702459569824   0.4681945445141269   0.064241
H   H   0.731793312033204   0.2534836468013044   0.5318038924222103   0.064241
H   H   0.7386080437777515   0.16278314860217336   0.49237658567955406   0.106092
H   H   0.6613885889305601   0.3372175227948293   0.507621851256783   0.106092
H   H   0.6041276902263466   0.09128585603327594   0.5143731748746557   0.099055
H   H   0.7958689424819647   0.4087148153637267   0.4856252620616814   0.099059
H   H   0.696767516485679   0.09461393235904192   0.5314804576216227   0.101565
H   H   0.703233728022009   0.40538576272833676   0.4685194906922873   0.101565
H   H   0.7139050007741522   0.16919407376975765   0.5327847764669829   0.112443
H   H   0.6860951492484438   0.33080984930634044   0.4672136604693542   0.112443
H   H   0.7524500935848194   0.11125212900406045   0.4064577934187913   0.088649
H   H   0.6475511027224923   0.3887485423929423   0.5935406435175459   0.088649
H   H   0.6139427350733732   0.1052945194421745   0.40501896196944837   0.057464
H   H   0.7860585094343148   0.39470517564520435   0.5949809863444615   0.057464
H   H   0.7527249097698399   0.10137861712455393   0.5786399720269242   0.115031
H   H   0.647271771138848   0.39862107796282475   0.4213599762869858   0.115031
H   H   0.6503232460590834   0.07713039189017912   0.5624168451600682   0.098993
H   H   0.7496734348496042   0.4228693031971996   0.43758310315384175   0.098993
H   H   0.6792347204230563   0.49952938566380034   0.5580988394344665   0.102561
H   H   0.7207665240846318   0.0004703094235785077   0.4419011088794433   0.102561
H   H   0.6094253634886013   0.44669895184469116   0.5704422600718443   0.106668
H   H   0.7905758810190866   0.05330074324268763   0.42955768824206564   0.106668
C   C   0.7403062935071479   0.24511832205242085   0.4361654309905185   0.628584
C   C   0.6596903392011634   0.25488234934458187   0.5638330059458185   0.628584
C   C   0.7591691780683258   0.244058198957247   0.4564314928647194   -0.206855
C   C   0.6408320664393621   0.25594149613013173   0.5435684554491905   -0.206855
C   C   0.7183289784274208   0.24595644675077077   0.47122183379252375   -0.034409
C   C   0.6816722178798905   0.2540442246462319   0.5287766031438134   -0.034408
C   C   0.7426117104440663   0.2482771979794438   0.49068384279797417   0.013452
C   C   0.6573884877789062   0.25172574878703025   0.5093161055159358   0.013449
C   C   0.7600701386488486   0.29102470620530524   0.4889306448134807   0.012402
C   C   0.6399311058588394   0.20897498888207344   0.5110693035004292   0.012402
C   C   0.7860490752743055   0.2072547073652677   0.5015808750981448   0.013292
C   C   0.6139521692333825   0.292744987722111   0.4984190732157652   0.013292
C   C   0.7721930428825645   0.16407065901008333   0.5030333089456431   -0.09837
C   C   0.6278082016251233   0.3359290360772955   0.4969666393682667   -0.098369
C   C   0.613483945477607   0.12425802672902969   0.5134920417496904   -0.10479
C   C   0.7865162527453655   0.3757449200374445   0.48650790656421944   -0.104791
C   C   0.6655575409044449   0.1260733817753798   0.5233568031676119   -0.098715
C   C   0.7344437036032432   0.3739263133119989   0.47664314514629796   -0.098714
C   C   0.6805360296752333   0.16749391480801035   0.5221477011093406   -0.096134
C   C   0.7194651666320784   0.3325067565889923   0.4778507358269965   -0.096134
C   C   0.6682222454883363   0.16758396586364843   0.4038808946571004   0.623045
C   C   0.7317744354203514   0.3324157292237302   0.5961190536568095   0.623046
C   C   0.6996493499749387   0.11986029142799981   0.40586231065509265   -0.20986
C   C   0.7003508482480338   0.38014265533847436   0.5941376376588172   -0.20986
C   C   0.6659576512870257   0.09031438077706827   0.4049781547749817   -0.017061
C   C   0.7340435932206624   0.4096853143103104   0.5950217935389283   -0.017061
C   C   0.6841501516510882   0.04436154627305361   0.40273678183446115   0.026296
C   C   0.7158468431430142   0.45563717331059655   0.5972631664794488   0.026296
C   C   0.6506778341038534   0.011232017506050296   0.41333153862006394   0.025848
C   C   0.7493233622034581   0.4887686538909524   0.5866668983162731   0.025848
C   C   0.7327902212423314   0.034305109660645594   0.5892830928948578   0.040543
C   C   0.6672064114659799   0.46569556173635707   0.4107153440414793   0.040543
C   C   0.7665995323232885   0.06644824903405006   0.5783694354413859   -0.168803
C   C   0.633396102300684   0.43355469773242405   0.42163051287252395   -0.168803
C   C   0.6201493594040932   0.053384424158955335   0.5683852751952102   -0.063547
C   C   0.7798473215045945   0.44661527092842335   0.4316146731186998   -0.063547
C   C   0.6365011782561876   0.009396990730964283   0.5659821848543958   -0.067322
C   C   0.7635000662515007   0.49060270435641457   0.43401776345951404   -0.067322
C   C   0.7987428170223899   0.4791177507509763   0.5737098583843226   -0.174895
C   C   0.6012579607710355   0.020884221317664486   0.4262885785520144   -0.174895
O   O   0.684381389727187   0.26521427636173095   0.43081364300509495   -0.437155
O   O   0.715618760295409   0.23478964671436708   0.569184793931242   -0.437151
O   O   0.7809802990098214   0.22650933469543338   0.4251006357797628   -0.489246
O   O   0.6190198992131511   0.2734936120710407   0.5748993125341471   -0.489245
O   O   0.6945892721269856   0.19214836486600756   0.41135919088750883   -0.485901
O   O   0.705411924180326   0.30785230653099516   0.5886392460488283   -0.485901
O   O   0.6167940630860935   0.18137469333532996   0.5940862508213407   -0.444925
O   O   0.7832026178225944   0.3186250017520488   0.40591369749256917   -0.444928
Co   Co   0.6455699111035578   0.26227407236381806   0.6058991779306518   0.660548
Co   Co   0.7544303673770862   0.23772889789261942   0.7940989360557346   0.660505
H   H   0.6094401033520686   0.24315463712542013   0.6593520685492559   0.101236
H   H   0.7905612696136676   0.25684410514229816   0.7406475568147035   0.101236
H   H   0.6682051676614621   0.24651768587060374   0.6681951387279379   0.064241
H   H   0.7317951590195586   0.25348430807620986   0.7318044866360213   0.064241
H   H   0.738609890764106   0.1627838098770788   0.6923771798933651   0.106092
H   H   0.6613904359169146   0.33721818406973486   0.707622445470594   0.106092
H   H   0.6041295372127012   0.09128651730818138   0.7143737690884668   0.099055
H   H   0.7958707894683194   0.4087154766386323   0.6856258562754924   0.099059
H   H   0.6967647998730334   0.09461459363394736   0.7314810518354337   0.101565
H   H   0.7032320094937025   0.4053841486337709   0.6685185735285255   0.101565
H   H   0.7139078940452223   0.16919148336556777   0.732785370680794   0.112443
H   H   0.6860934789205138   0.33080725890215046   0.6672142546831653   0.112443
H   H   0.7524484232568892   0.11124953859987063   0.6064583876326024   0.088649
H   H   0.647552949708847   0.3887492036678477   0.7935412377313569   0.088649
H   H   0.6139445338593515   0.10529615702670392   0.6050180448056867   0.057464
H   H   0.7860568391063846   0.3947025852410143   0.7949815805582727   0.057464
H   H   0.7527267085558181   0.1013802547090833   0.7786390548631624   0.115031
H   H   0.6472735699248263   0.3986227155473542   0.621359059123224   0.115031
H   H   0.6503250448450617   0.07713202947470865   0.7624159279963064   0.098993
H   H   0.7496752336355824   0.4228709407817291   0.63758218599008   0.098993
H   H   0.6792319556100344   0.49953102324832976   0.7580979222707048   0.102561
H   H   0.7207683710709865   0.00047097069848395234   0.6419017030932544   0.102561
H   H   0.6094226468759558   0.4466996131195966   0.7704428542856554   0.106668
H   H   0.7905731162060646   0.053302380827217   0.6295567710783039   0.106668
C   C   0.7403081404935025   0.24511898332732635   0.6361660252043296   0.628584
C   C   0.6596932324722334   0.254879758940392   0.7638336001596295   0.628584
C   C   0.7591664614556802   0.24405886023215245   0.6564320870785304   -0.206855
C   C   0.6408349115100558   0.25593988203556584   0.7435675382854288   -0.206855
C   C   0.7183262618147753   0.2459571080256761   0.6712224280063348   -0.034409
C   C   0.6816695012672449   0.2540448859211375   0.7287771973576244   -0.034408
C   C   0.7426099919157597   0.24827558388487786   0.6906829256342124   0.013452
C   C   0.6573913810499763   0.2517231583828403   0.7093166997297469   0.013449
C   C   0.7600673738358266   0.29102634378983466   0.6889297276497189   0.012402
C   C   0.6399283892461938   0.20897565015697894   0.7110698977142403   0.012402
C   C   0.786051920344999   0.2072530932707018   0.701579957934383   0.013292
C   C   0.6139494044203606   0.29274662530664053   0.6984181560520034   0.013292
C   C   0.7721913725546344   0.1640680686058934   0.7030339031594544   -0.09837
C   C   0.6278100004111015   0.33593067366182483   0.696965722204505   -0.098369
C   C   0.6134867905483007   0.12425641263446374   0.7134911245859287   -0.10479
C   C   0.7865145824174353   0.3757423296332546   0.6865085007780305   -0.104791
C   C   0.6655547760914229   0.12607501935990928   0.7233558860038503   -0.098715
C   C   0.7344455505895978   0.3739269745869044   0.6766437393601091   -0.098714
C   C   0.6805343593473032   0.16749132440382053   0.7221482953231516   -0.096134
C   C   0.719467013618433   0.33250741786389787   0.6778513300408076   -0.096134
C   C   0.668224092474691   0.16758462713855393   0.6038814888709115   0.623045
C   C   0.7317762342063298   0.3324173668082596   0.7961181364930476   0.623046
C   C   0.699647631446632   0.11985867733343386   0.605861393491331   -0.20986
C   C   0.7003491779201036   0.3801400649342844   0.7941382318726283   -0.20986
C   C   0.665959450073004   0.0903160183615977   0.6049772376112199   -0.017061
C   C   0.7340408284076402   0.40968695189483995   0.7950208763751665   -0.017061
C   C   0.6841527310367436   0.044359931372592365   0.6027373760482724   0.026296
C   C   0.7158486419289922   0.4556388108951259   0.797262249315687   0.026296
C   C   0.6506796810902081   0.011232678780955685   0.6133321328338751   0.025848
C   C   0.7493206455908127   0.48876931516585775   0.7866674925300843   0.025848
C   C   0.7327920682286861   0.034305770935551094   0.7892836871086688   0.040543
C   C   0.6672082584523346   0.4656962230112626   0.6107159382552904   0.040543
C   C   0.7666023773939821   0.0664466349394841   0.7783685182776241   -0.168803
C   C   0.633398995571754   0.43355210732823424   0.6216311070863351   -0.168803
C   C   0.6201511581900713   0.05338606174348487   0.7683843580314484   -0.063547
C   C   0.7798502147756646   0.4466126805242334   0.6316152673325108   -0.063547
C   C   0.6364984134431654   0.009398628315493707   0.765981267690634   -0.067322
C   C   0.7634983477231939   0.49060109026184867   0.6340168462957523   -0.067322
C   C   0.7987446640087446   0.47911841202588185   0.7737104525981338   -0.174895
C   C   0.6012556626722761   0.020883581920931815   0.6262891727658255   -0.174895
O   O   0.6843797193992568   0.2652116859575411   0.6308142372189061   -0.437155
O   O   0.7156170899674789   0.23478705631017727   0.7691853881450532   -0.437151
O   O   0.7809786286818913   0.22650674429124357   0.6251012299935739   -0.489246
O   O   0.6190181806848447   0.27349199797647483   0.7748983953703854   -0.489245
O   O   0.69458655551434   0.19214902614091306   0.6113597851013199   -0.485901
O   O   0.7054137711666807   0.30785296780590066   0.7886398402626393   -0.485901
O   O   0.6167959100724483   0.18137535461023557   0.7940868450351518   -0.444925
O   O   0.7832044166085727   0.31862663933657814   0.6059127803288075   -0.444928
Co   Co   0.645567194490912   0.26227473363872356   0.8058997721444631   0.660548
Co   Co   0.7544332606481564   0.2377263074884296   0.9940995302695457   0.660505
H   H   0.6094373385390465   0.2431562747099496   0.8593511513854941   0.101236
H   H   0.7905631166000222   0.25684476641720366   0.9406481510285146   0.101236
H   H   0.6682024510488164   0.24651834714550924   0.8681957329417491   0.064241
H   H   0.7317934886916285   0.25348171767202   0.9318050808498325   0.064241
H   H   0.7386117377504605   0.16278447115198436   0.8923777741071762   0.106092
H   H   0.6613887655889845   0.3372155936655449   0.9076230396844053   0.106092
H   H   0.6041267723996793   0.09128815489271092   0.9143728519247051   0.099055
H   H   0.7958736827393893   0.40871288623444246   0.8856264504893036   0.099059
H   H   0.6967665986590116   0.09461623121847673   0.931480134671672   0.101565
H   H   0.7032338564800571   0.4053848099086764   0.8685191677423367   0.101565
H   H   0.7139051292322003   0.1691931209500972   0.9327844535170322   0.112443
H   H   0.6860953259068683   0.33080792017705585   0.8672148488969764   0.112443
H   H   0.7524502220428674   0.11125117618440006   0.8064574704688406   0.088649
H   H   0.6475501848958247   0.38875084125237735   0.9935403205675951   0.088649
H   H   0.6139418172467058   0.10529681830160931   0.8050186390194978   0.057464
H   H   0.7860586378923627   0.39470422282554385   0.994980663394511   0.057464
H   H   0.7527239919431723   0.10138091598398902   0.9786396490769734   0.115031
H   H   0.6472764631958962   0.39862012514316436   0.8213596533370352   0.115031
H   H   0.6503279381161318   0.07712943907051861   0.9624165222101175   0.098993
H   H   0.7496725170229369   0.42287160205663443   0.8375827802038911   0.098993
H   H   0.6792338025963889   0.49953168452323515   0.958098516484516   0.102561
H   H   0.7207666525426797   0.00046935660391800305   0.8419007859294927   0.102561
H   H   0.6094244456619341   0.4467012507041258   0.9704419371218937   0.106668
H   H   0.7905760094771347   0.053299790423027016   0.829557365292115   0.106668
C   C   0.740305423880857   0.24511964460223168   0.8361666194181409   0.628584
C   C   0.6596950312582117   0.2548813965249215   0.9638326829958679   0.628584
C   C   0.7591682602416584   0.24406049781668193   0.8564311699147688   -0.206855
C   C   0.6408321948974101   0.2559405433104712   0.9435681324992399   -0.206855
C   C   0.7183280606007536   0.2459587456102056   0.8712215108425732   -0.034409
C   C   0.6816723945383151   0.25404229551694757   0.9287777915714355   -0.034408
C   C   0.7426118389021144   0.2482762451597833   0.8906835198480235   0.013452
C   C   0.6573886162369542   0.25172479596736985   0.9093157825659852   0.013449
C   C   0.7600692208221812   0.2910270050647401   0.88893032186353   0.012402
C   C   0.639930188032172   0.20897728774150837   0.9110689805504787   0.012402
C   C   0.7860492037323535   0.20725375454560724   0.9015805521481942   0.013292
C   C   0.6139512514067152   0.29274728658154603   0.8984187502658145   0.013292
C   C   0.7721931713406127   0.16406970619042283   0.9030329859956926   -0.09837
C   C   0.6278072837984561   0.3359313349367302   0.896966316418316   -0.098369
C   C   0.6134840739356551   0.12425707390936913   0.9134917187997399   -0.10479
C   C   0.7865163812034136   0.3757439672177839   0.8865075836142688   -0.104791
C   C   0.6655566230777774   0.12607568063481478   0.9233564802176613   -0.098715
C   C   0.7344427857765757   0.3739286121714338   0.8766428221963474   -0.098714
C   C   0.6805361581332814   0.16749296198834995   0.92214737815939   -0.096134
C   C   0.7194642970057873   0.3325080791388032   0.8778519242546188   -0.096134
C   C   0.6682258912606691   0.16758626472308336   0.8038805717071499   0.623045
C   C   0.7317745638783995   0.3324147764040698   0.9961187307068589   0.623046
C   C   0.6996494784329866   0.1198593386083393   0.805861987705142   -0.20986
C   C   0.7003509767060818   0.38014170251881396   0.9941373147088666   -0.20986
C   C   0.6659567334603583   0.09031667963650325   0.8049778318250311   -0.017061
C   C   0.7340437216787102   0.40968436149065013   0.9950214705889777   -0.017061
C   C   0.6841499662237217   0.04436156895712173   0.8027364588845106   0.026296
C   C   0.7158504889153469   0.4556394721700314   0.9972628435294981   0.026296
C   C   0.6506779625619012   0.011231064686389902   0.8133312156701133   0.025848
C   C   0.7493224925771672   0.48876997644076337   0.9866680867438954   0.025848
C   C   0.7327893034156642   0.03430740852008052   0.989282769944907   0.040543
C   C   0.6672111517234045   0.4656936326070725   0.8107165324691016   0.040543
C   C   0.7666042243803367   0.06644729621438972   0.9783691124914352   -0.168803
C   C   0.633396230758732   0.43355374491276366   0.8216301899225734   -0.168803
C   C   0.6201530051764259   0.053386723018390314   0.9683849522452594   -0.063547
C   C   0.7798474499626427   0.44661431810876295   0.8316143501687492   -0.063547
C   C   0.63650026042952   0.009399289590399151   0.9659818619044452   -0.067322
C   C   0.7635001947095486   0.4906017515367539   0.8340174405095635   -0.067322
C   C   0.7987429936808143   0.479115821621692   0.9737110468119449   -0.174895
C   C   0.6012574614582542   0.020885219505461294   0.8262882556020638   -0.174895
O   O   0.6843815663856114   0.2652123472324466   0.8308148314327172   -0.437155
O   O   0.7156189369538336   0.23478771758508254   0.9691859823588644   -0.437151
O   O   0.7809804274678694   0.22650838187577294   0.8251003128298121   -0.489246
O   O   0.6190200276711993   0.2734926592513802   0.9748989895841965   -0.489245
O   O   0.6945884025006946   0.19214968741581828   0.811360379315131   -0.485901
O   O   0.7054120526383741   0.3078513537113349   0.9886389230988777   -0.485901
O   O   0.6167941915441416   0.18137374051566946   0.99408592787139   -0.444925
O   O   0.7832062635949268   0.3186273006114837   0.8059133745426185   -0.444928
Co   Co   0.6455655142219888   0.7622712706335727   0.005900115768849663   0.660548
Co   Co   0.754430543734593   0.7377259009004494   0.19410017616944686   0.660505
H   H   0.6094391755844079   0.7431560633838942   0.059351495009880746   0.101236
H   H   0.7905603852263458   0.7568446527221107   0.14064834351514394   0.101236
H   H   0.6682053102787052   0.7465153722951704   0.06819532087734932   0.064241
H   H   0.7317953016368015   0.7534819945007766   0.13180466878543265   0.064241
H   H   0.7386100285613114   0.6627815939326079   0.09237721090501921   0.106092
H   H   0.6613905785341577   0.8372158704943014   0.10762262762000549   0.106092
H   H   0.6041296701898691   0.5912843989946727   0.11437364896236363   0.099055
H   H   0.7958709369056001   0.9087130654322365   0.08562618956266108   0.099059
H   H   0.6967638817454481   0.5946158246304964   0.13148078057157322   0.101565
H   H   0.7032311154663053   0.905384891475508   0.06851905795345148   0.101565
H   H   0.7139069807376746   0.6691926167311546   0.13278525055469073   0.112443
H   H   0.6860925800730788   0.83080809937485   0.06721458797033396   0.112443
H   H   0.7524475147693792   0.6112505743344949   0.006458418644256462   0.088649
H   H   0.6475530778659769   0.8887471829853015   0.19354096646749638   0.088649
H   H   0.6139446861166699   0.6052936481893457   0.0050185292306125584   0.057464
H   H   0.7860559209787993   0.8947038162375637   0.19498130929441213   0.057464
H   H   0.7527268849133247   0.6013772577169133   0.17864029497687473   0.115031
H   H   0.6472737366422575   0.8986199138171088   0.021359996961421823   0.115031
H   H   0.6503252212025681   0.5771290324825383   0.16241716811001877   0.098993
H   H   0.7496754003530137   0.9228681390514837   0.037583123828277776   0.098993
H   H   0.6792321319675407   0.9995280262561597   0.15809916238441718   0.102561
H   H   0.7207639308090786   0.5004690476469001   0.04190128069163665   0.102561
H   H   0.6094227750330858   0.9466975924370505   0.1704425830217949   0.106668
H   H   0.7905732684633829   0.5532998719898589   0.029557255503229785   0.106668
C   C   0.7403072416460679   0.7451198238000258   0.03616635849149831   0.628584
C   C   0.6596923143446483   0.7548809899369412   0.1638333288957691   0.628584
C   C   0.759165543328095   0.7440600912287016   0.05643181581466999   -0.206855
C   C   0.6408294587036961   0.7559405272463405   0.143568173848112   -0.206855
C   C   0.7183264044320185   0.7459547944502427   0.07122261015574624   -0.034409
C   C   0.681669643884488   0.754042572345704   0.12877737950703577   -0.034408
C   C   0.7426091027084002   0.7482762290956527   0.0906835611968956   0.013452
C   C   0.6573904581023533   0.7517244870103519   0.1093162773281291   0.013449
C   C   0.7600675357332203   0.7910236396905517   0.08893051435015942   0.012402
C   C   0.6399285077632486   0.7089738247363575   0.11106932417486529   0.012402
C   C   0.7860464771787148   0.7072535432195517   0.10158089577258078   0.013292
C   C   0.6139485200330388   0.7927471728864529   0.09841894275244391   0.013292
C   C   0.772190454427049   0.6640692996024425   0.10303363189559382   -0.09837
C   C   0.6278101574884576   0.8359280671935043   0.09696635776718815   -0.098369
C   C   0.613485891700866   0.6242572531071633   0.11349145787309739   -0.10479
C   C   0.7865136691098877   0.8757434629988413   0.08650838065192733   -0.104791
C   C   0.6655549379888165   0.6260723152606262   0.12335667270429068   -0.098715
C   C   0.7344411103276901   0.8739250515353206   0.0766433169584913   -0.098714
C   C   0.6805334460397556   0.6674924577694072   0.12214817519704846   -0.096134
C   C   0.7194615511719978   0.8325082583365974   0.07785166332797624   -0.096134
C   C   0.6682242254518587   0.6675825088250454   0.003881368744808345   0.623045
C   C   0.7317763623634598   0.8324153461257136   0.19611786522918723   0.623046
C   C   0.6996467470593102   0.6198592249132463   0.005862180191771398   -0.20986
C   C   0.7003482597925185   0.8801412959308336   0.19413796060876787   -0.20986
C   C   0.6659596119703975   0.5903133142623148   0.0049780243116604676   -0.017061
C   C   0.7340410047651468   0.9096839549026697   0.19502211648887882   -0.017061
C   C   0.6841518129091583   0.5443611623691416   0.0027371047844117883   0.026296
C   C   0.7158477720017835   0.9556390655820509   0.19726348942939934   0.026296
C   C   0.6506752601084509   0.5112303652055225   0.013332314983286419   0.025848
C   C   0.7493207737479428   0.9887672944833116   0.1866672212662237   0.025848
C   C   0.7327921963858162   0.5343037502530049   0.18928341584480834   0.040543
C   C   0.6672084058896154   0.9656938118048668   0.010716271542459051   0.040543
C   C   0.7666025537514887   0.566443637947314   0.1783697583913365   -0.168803
C   C   0.6333980774441688   0.9335533383247834   0.021630835822474607   -0.168803
C   C   0.620151334547578   0.5533830647513146   0.16838559814516077   -0.063547
C   C   0.7798492918280417   0.946614009151745   0.03161484493089307   -0.063547
C   C   0.6364985898006719   0.5093956313233234   0.16598250780434645   -0.067322
C   C   0.7634974681559097   0.9906015402106986   0.0340177841339501   -0.067322
C   C   0.7987402285668743   0.9791163913433355   0.17371018133427324   -0.174895
C   C   0.6012558004694816   0.5208813659764608   0.026289203777479585   -0.174895
O   O   0.6843788157317846   0.765212624061203   0.030814419368317428   -0.437155
O   O   0.7156161718398936   0.7347882873067264   0.1691851168811927   -0.437151
O   O   0.780977710554306   0.7265079752877927   0.025100958729713407   -0.489246
O   O   0.6190173107576358   0.7734922526633999   0.1748996354840977   -0.489245
O   O   0.6945867029516208   0.6921466149345172   0.01136011838848855   -0.485901
O   O   0.7054093357248107   0.8078509471233545   0.18863956899877884   -0.485901
O   O   0.6167960382295783   0.6813733339276892   0.19408657377129132   -0.444925
O   O   0.7832045640458533   0.8186242281301824   0.005913113615976079   -0.444928
Co   Co   0.6455673226480423   0.7622727129561775   0.20589950088060252   0.660548
Co   Co   0.7544323425205711   0.7377275384849789   0.3940992590056852   0.660505
H   H   0.6094374666961766   0.7431542540274033   0.2593508801216336   0.101236
H   H   0.7905586811581521   0.7568427457346574   0.3406478797646541   0.101236
H   H   0.6682025792059465   0.746516326462963   0.2681954616778886   0.064241
H   H   0.731792570564043   0.7534829486685691   0.3318048095859719   0.064241
H   H   0.7386073023085905   0.6627824504694382   0.29237750284331576   0.106092
H   H   0.6613888937461146   0.8372135729829987   0.30762276842054476   0.106092
H   H   0.6041269487571856   0.5912851579005407   0.31437409203841743   0.099055
H   H   0.7958727646118041   0.9087141172309914   0.28562617922544303   0.099059
H   H   0.6967667750165181   0.5946132342263066   0.33148137478538436   0.101565
H   H   0.7032339846371873   0.9053827892261301   0.26851889647847615   0.101565
H   H   0.7139053055897069   0.6691901239579271   0.33278569363074456   0.112443
H   H   0.6860954540639985   0.8308058994945097   0.26721457763311596   0.112443
H   H   0.7524493521156586   0.6112514308713252   0.206458710582553   0.088649
H   H   0.6475503612533313   0.888747844260207   0.39354156068130747   0.088649
H   H   0.6139419454038361   0.6052947976190632   0.20501836775563725   0.057464
H   H   0.7860588142498692   0.8947012258333735   0.39498190350822326   0.057464
H   H   0.7527241201003025   0.6013788953014427   0.378639377813113   0.115031
H   H   0.6472709814693107   0.8986213561397134   0.22135938207317468   0.115031
H   H   0.6503270199885466   0.5771306700670678   0.362416250946257   0.098993
H   H   0.7496726451800669   0.9228695813740885   0.2375825089400306   0.098993
H   H   0.6792339307535189   0.999529663840689   0.3580982452206555   0.102561
H   H   0.7207657344150944   0.5004705876004673   0.24190051466563217   0.102561
H   H   0.6094246220194405   0.9466982537119559   0.37044317723560605   0.106668
H   H   0.7905750913495493   0.5533010214195763   0.22955709402825447   0.106668
C   C   0.7403055520379872   0.7451176239196855   0.23616634815428028   0.628584
C   C   0.6596952076157182   0.7548783995327514   0.36383392310958024   0.628584
C   C   0.7591684365991649   0.7440575008245118   0.2564324100284811   -0.206855
C   C   0.6408323230545403   0.7559385226279252   0.3435678612353794   -0.206855
C   C   0.7183282369582601   0.7459557486180355   0.2712227509562855   -0.034409
C   C   0.6816714764107298   0.7540435265134968   0.328777520307575   -0.034408
C   C   0.7426119670592444   0.7482742244772371   0.290683248584163   0.013452
C   C   0.6573887443940845   0.7517227752848236   0.3093155113021247   0.013449
C   C   0.7600693489793114   0.7910249843821939   0.2889300505996696   0.012402
C   C   0.6399303161893022   0.7089752670589622   0.3110687092866181   0.012402
C   C   0.7860493318894837   0.707251733863061   0.30158028088433364   0.013292
C   C   0.6139513795638453   0.7927452658989997   0.29841847900195406   0.013292
C   C   0.7721922532130275   0.664070937186972   0.30303271473183213   -0.09837
C   C   0.6278074119555861   0.8359293142541842   0.29696604515445557   -0.098369
C   C   0.6134842020927853   0.6242550532268231   0.3134914475358794   -0.10479
C   C   0.7865165575609201   0.8757409702256138   0.28650882372798114   -0.104791
C   C   0.6655567512349074   0.6260736599522686   0.3233562089538008   -0.098715
C   C   0.734442913933706   0.8739265914888874   0.27664255093248685   -0.098714
C   C   0.680536334490788   0.6674899649961797   0.3221486182731023   -0.096134
C   C   0.7194644251629173   0.832506058456257   0.2778516529907582   -0.096134
C   C   0.6682215040191755   0.6675832677309133   0.20388181182086218   0.623045
C   C   0.7317736457508142   0.832416007400619   0.39611845944299834   0.623046
C   C   0.6996496065901169   0.6198573179257931   0.2058617164412815   -0.20986
C   C   0.7003511048632122   0.8801396818362677   0.3941370434450061   -0.20986
C   C   0.6659568616174885   0.590314658953957   0.2049775605611706   -0.017061
C   C   0.734042803551125   0.9096855924871994   0.3950211993251171   -0.017061
C   C   0.6841490480961364   0.5443627999536709   0.20273618762065007   0.026296
C   C   0.715846053473477   0.9556374514874852   0.3972625722656376   0.026296
C   C   0.6506770926346925   0.511231319373315   0.21333245578382568   0.025848
C   C   0.7493226207342975   0.988767955758217   0.3866678154800348   0.025848
C   C   0.7327894797731707   0.5343044115279103   0.3892840100586195   0.040543
C   C   0.6672102335958192   0.9656948636036219   0.21071626120524103   0.040543
C   C   0.7665997889384667   0.5664452755318433   0.3783688412275748   -0.168803
C   C   0.6333963589158621   0.9335517242302173   0.22162991865871287   -0.168803
C   C   0.620148569734556   0.5533847023358441   0.36838468098139904   -0.063547
C   C   0.7798475781197728   0.9466122974262168   0.23161407890488864   -0.063547
C   C   0.6365003885866501   0.5093972689078529   0.3659815906405847   -0.067322
C   C   0.7634992765819633   0.9906029825333034   0.23401716924570296   -0.067322
C   C   0.798742075553229   0.9791170526182411   0.3737107755480844   -0.174895
C   C   0.6012576378157608   0.5208822225132911   0.22628949571577614   -0.174895
O   O   0.6843816945427416   0.7652103265499004   0.2308145601688567   -0.437155
O   O   0.7156190651109636   0.7347856969025365   0.3691857110950038   -0.437151
O   O   0.7809806038253759   0.7265053848836027   0.22510155294352452   -0.489246
O   O   0.6190201558283295   0.773490638568834   0.374898718320336   -0.489245
O   O   0.6945885306578247   0.6921476667332722   0.21136010805127053   -0.485901
O   O   0.7054122289958807   0.8078483567191648   0.38864016321259   -0.485901
O   O   0.6167933216169328   0.6813739952025948   0.39408716798510246   -0.444925
O   O   0.7832063917520573   0.8186252799289375   0.20591310327875806   -0.444928
Co   Co   0.6455691696343969   0.7622733742310828   0.40590009509441366   0.660548
Co   Co   0.754430672192641   0.737724948080789   0.5940998532194963   0.660505
H   H   0.6094393136825312   0.7431549153023089   0.4593514743354447   0.101236
H   H   0.7905605281445066   0.7568434070095631   0.5406484739784653   0.101236
H   H   0.6682043779919247   0.7465179640474925   0.4681945445141269   0.064241
H   H   0.7317954156347367   0.7534813345740032   0.5318038924222103   0.064241
H   H   0.7386091010945687   0.6627840880539675   0.49237658567955406   0.106092
H   H   0.6613906925320929   0.8372152105675281   0.507621851256783   0.106092
H   H   0.6041287475431638   0.59128679548507   0.5143731748746557   0.099055
H   H   0.7958710460834975   0.9087125031364256   0.4856252620616814   0.099059
H   H   0.6967685738024962   0.594614871810836   0.5314804576216227   0.101565
H   H   0.7032312680245415   0.9053834505010356   0.4685194906922873   0.101565
H   H   0.713907104375685   0.6691917615424565   0.5327847764669829   0.112443
H   H   0.6860926892509764   0.8308075370790391   0.4672136604693542   0.112443
H   H   0.7524476335873518   0.6112498167767593   0.4064577934187913   0.088649
H   H   0.6475521600393096   0.8887494818447363   0.5935406435175459   0.088649
H   H   0.6139437923901905   0.6052954588939687   0.40501896196944837   0.057464
H   H   0.7860560494368474   0.894702863417903   0.5949809863444615   0.057464
H   H   0.7527259670866572   0.601379556576348   0.5786399720269242   0.115031
H   H   0.6472738747403806   0.8986187657355237   0.4213599762869858   0.115031
H   H   0.6503253496606163   0.5771280796628779   0.5624168451600682   0.098993
H   H   0.7496744921664218   0.9228702426489939   0.43758310315384175   0.098993
H   H   0.6792312141408733   0.9995303251155945   0.5580988394344665   0.102561
H   H   0.7207686276861645   0.5004679971962772   0.4419011088794433   0.102561
H   H   0.6094264208054188   0.9466998912964855   0.5704422600718443   0.106668
H   H   0.7905734210216193   0.5532984310153863   0.42955768824206564   0.106668
C   C   0.7403073508239654   0.745119261504215   0.4361654309905185   0.628584
C   C   0.6596924428026961   0.7548800371172808   0.5638330059458185   0.628584
C   C   0.7591656717861431   0.7440591384090413   0.4564314928647194   -0.206855
C   C   0.6408341700408948   0.7559391839028305   0.5435684554491905   -0.206855
C   C   0.718325472145238   0.745957386202565   0.47122183379252375   -0.034409
C   C   0.6816697578824232   0.7540419124189307   0.5287766031438134   -0.034408
C   C   0.7426092504465989   0.7482748857521425   0.49068384279797417   0.013452
C   C   0.6573905913804391   0.7517234365597291   0.5093161055159358   0.013449
C   C   0.7600666323666658   0.7910256456570997   0.4889306448134807   0.012402
C   C   0.6399332094603722   0.7089726766547724   0.5110693035004292   0.012402
C   C   0.7860466152768381   0.7072523951379666   0.5015808750981448   0.013292
C   C   0.6139486629511998   0.7927459271739052   0.4984190732157652   0.013292
C   C   0.7721905828850972   0.6640683467827821   0.5030333089456431   -0.09837
C   C   0.6278092589419407   0.8359299755290895   0.4969666393682667   -0.098369
C   C   0.61348604907914   0.6242557145017285   0.5134920417496904   -0.10479
C   C   0.7865137927478981   0.8757426078101431   0.48650790656421944   -0.104791
C   C   0.665554034622262   0.626074321227174   0.5233568031676119   -0.098715
C   C   0.734445807204776   0.8739240010846978   0.47664314514629796   -0.098714
C   C   0.6805335696777658   0.6674916025807093   0.5221477011093406   -0.096134
C   C   0.7194662239488955   0.8325076960407864   0.4778507358269965   -0.096134
C   C   0.6682233028051537   0.6675849053154426   0.4038808946571004   0.623045
C   C   0.7317765390218842   0.8324134169964289   0.5961190536568095   0.623046
C   C   0.6996514535764715   0.6198579792006986   0.40586231065509265   -0.20986
C   C   0.7003483882505664   0.8801403431111731   0.5941376376588172   -0.20986
C   C   0.6659587086038431   0.5903153202288625   0.4049781547749817   -0.017061
C   C   0.7340411332231949   0.9096830020830092   0.5950217935389283   -0.017061
C   C   0.6841519413672064   0.5443602095494811   0.40273678183446115   0.026296
C   C   0.7158479004598316   0.9556381127623907   0.5972631664794488   0.026296
C   C   0.6506799377053861   0.5112297052787491   0.41333153862006394   0.025848
C   C   0.7493198559212751   0.9887695933427467   0.5866668983162731   0.025848
C   C   0.7327912785591486   0.5343060491124397   0.5892830928948578   0.040543
C   C   0.6672074687827971   0.9656965011881511   0.4107153440414793   0.040543
C   C   0.7666016359248211   0.5664459368067489   0.5783694354413859   -0.168803
C   C   0.6333982059022165   0.933552385505123   0.42163051287252395   -0.168803
C   C   0.6201504167209106   0.5533853636107495   0.5683852751952102   -0.063547
C   C   0.7798494251061273   0.9466129587011222   0.4316146731186998   -0.063547
C   C   0.6364976719740046   0.5093979301827585   0.5659821848543958   -0.067322
C   C   0.7635021698530334   0.9906003921291133   0.43401776345951404   -0.067322
C   C   0.7987449206239227   0.979115438523675   0.5737098583843226   -0.174895
C   C   0.6012548730027388   0.5208838600978205   0.4262885785520144   -0.174895
O   O   0.6843789297297198   0.7652119641344297   0.43081364300509495   -0.437155
O   O   0.7156208638969418   0.7347873344870659   0.569184793931242   -0.437151
O   O   0.7809778390123538   0.7265070224681323   0.4251006357797628   -0.489246
O   O   0.6190174392156836   0.7734912998437397   0.5748993125341471   -0.489245
O   O   0.6945857658448027   0.6921493043178016   0.41135919088750883   -0.485901
O   O   0.7054140277818588   0.8078499943036941   0.5886392460488283   -0.485901
O   O   0.6167961666876263   0.6813723811080289   0.5940862508213407   -0.444925
O   O   0.7832036751394117   0.8186259412038429   0.40591369749256917   -0.444928
Co   Co   0.6455674511060905   0.7622717601365171   0.6058991779306518   0.660548
Co   Co   0.754432470978619   0.7377265856653183   0.7940989360557346   0.660505
H   H   0.6094411606688859   0.7431555765772144   0.6593520685492559   0.101236
H   H   0.7905623269304849   0.7568450445940922   0.7406475568147035   0.101236
H   H   0.6682072712629947   0.7465153736433027   0.6681951387279379   0.064241
H   H   0.7317926990220911   0.7534819958489087   0.7318044866360213   0.064241
H   H   0.7386109480809233   0.662784749328873   0.6923771798933651   0.106092
H   H   0.6613879759194471   0.8372158718424336   0.707622445470594   0.106092
H   H   0.6041270772152337   0.5912842050808802   0.7143737690884668   0.099055
H   H   0.7958728930698523   0.9087131644113309   0.6856258562754924   0.099059
H   H   0.6967658571898506   0.5946155330857417   0.7314810518354337   0.101565
H   H   0.7032330668105199   0.9053850880855651   0.6685185735285255   0.101565
H   H   0.7139043877630394   0.6691924228173621   0.732785370680794   0.112443
H   H   0.6860945362373311   0.8308081983539447   0.6672142546831653   0.112443
H   H   0.7524494805737064   0.6112504780516649   0.6064583876326024   0.088649
H   H   0.647549443426664   0.8887501431196421   0.7935412377313569   0.088649
H   H   0.6139410275771686   0.605297096478498   0.6050180448056867   0.057464
H   H   0.7860578964232018   0.8947035246928086   0.7949815805582727   0.057464
H   H   0.7527242485583504   0.6013779424817821   0.7786390548631624   0.115031
H   H   0.6472756735263591   0.8986204033200529   0.621359059123224   0.115031
H   H   0.6503271484465944   0.5771297172474074   0.7624159279963064   0.098993
H   H   0.7496727736381149   0.9228686285544281   0.63758218599008   0.098993
H   H   0.679234059211567   0.9995287110210286   0.7580979222707048   0.102561
H   H   0.720765911073519   0.5004686584711828   0.6419017030932544   0.102561
H   H   0.6094247504774886   0.9466973008922955   0.7704428542856554   0.106668
H   H   0.7905752198075975   0.5533000685999159   0.6295567710783039   0.106668
C   C   0.7403046342113196   0.7451199227791203   0.6361660252043296   0.628584
C   C   0.6596942897890508   0.7548806983921863   0.7638336001596295   0.628584
C   C   0.7591675187724978   0.7440597996839466   0.6564320870785304   -0.206855
C   C   0.640831405227873   0.75594082148736   0.7435675382854288   -0.206855
C   C   0.7183283654163081   0.745954795798375   0.6712224280063348   -0.034409
C   C   0.6816716048687779   0.7540425736938362   0.7287771973576244   -0.034408
C   C   0.7426110492325773   0.7482765233366719   0.6906829256342124   0.013452
C   C   0.6573878747677935   0.7517240978346347   0.7093166997297469   0.013449
C   C   0.7600694774373593   0.7910240315625334   0.6889297276497189   0.012402
C   C   0.6399304928477266   0.7089733379296778   0.7110698977142403   0.012402
C   C   0.7860484140628162   0.7072540327224959   0.701579957934383   0.013292
C   C   0.613950461737178   0.7927475647584347   0.6984181560520034   0.013292
C   C   0.7721924298714519   0.6640690080576876   0.7030339031594544   -0.09837
C   C   0.6278064941289189   0.835931613113619   0.696965722204505   -0.098369
C   C   0.6134832842661179   0.624257352086258   0.7134911245859287   -0.10479
C   C   0.7865156397342526   0.8757432690850486   0.6865085007780305   -0.104791
C   C   0.6655568796929556   0.6260727071326081   0.7233558860038503   -0.098715
C   C   0.7344430905921304   0.8739246623596032   0.6766437393601091   -0.098714
C   C   0.6805354166641204   0.6674922638556148   0.7221482953231516   -0.096134
C   C   0.7194635073362501   0.832508357315692   0.6778513300408076   -0.096134
C   C   0.6682261960762238   0.6675823149112527   0.6038814888709115   0.623045
C   C   0.7317783378078624   0.8324150545809585   0.7961181364930476   0.623046
C   C   0.6996486887634495   0.6198596167852282   0.605861393491331   -0.20986
C   C   0.7003502352369211   0.8801410043860786   0.7941382318726283   -0.20986
C   C   0.6659569900755364   0.5903137061342965   0.6049772376112199   -0.017061
C   C   0.734042932009173   0.9096846396675387   0.7950208763751665   -0.017061
C   C   0.684153788353561   0.5443608708243866   0.6027373760482724   0.026296
C   C   0.7158496992458098   0.9556397503469203   0.797262249315687   0.026296
C   C   0.6506772210927405   0.5112303665536546   0.6133321328338751   0.025848
C   C   0.7493227491923452   0.9887670029385567   0.7866674925300843   0.025848
C   C   0.7327896082312185   0.5343034587082501   0.7892836871086688   0.040543
C   C   0.6672103620538672   0.9656939107839615   0.6107159382552904   0.040543
C   C   0.7666034347107993   0.5664475743912782   0.7783685182776241   -0.168803
C   C   0.6334000528885713   0.9335530467800284   0.6216311070863351   -0.168803
C   C   0.6201522155068888   0.5533870011952788   0.7683843580314484   -0.063547
C   C   0.7798467084934817   0.9466136199760278   0.6316152673325108   -0.063547
C   C   0.6364994707599828   0.5093995677672878   0.765981267690634   -0.067322
C   C   0.7634994050400115   0.9906020297136429   0.6340168462957523   -0.067322
C   C   0.798742204011277   0.9791160997985804   0.7737104525981338   -0.174895
C   C   0.6012567199890935   0.520884521372726   0.6262891727658255   -0.174895
O   O   0.6843807767160742   0.7652126254093353   0.6308142372189061   -0.437155
O   O   0.7156181472842964   0.7347879957619713   0.7691853881450532   -0.437151
O   O   0.7809796859987085   0.7265076837430378   0.6251012299935739   -0.489246
O   O   0.6190192380016619   0.7734929374282689   0.7748983953703854   -0.489245
O   O   0.6945876128311574   0.692149965592707   0.6113597851013199   -0.485901
O   O   0.7054113111692132   0.8078506555785996   0.7886398402626393   -0.485901
O   O   0.6167934500749807   0.6813730423829344   0.7940868450351518   -0.444925
O   O   0.78320547392539   0.8186275787883723   0.6059127803288075   -0.444928
Co   Co   0.645569298092445   0.7622724214114225   0.8058997721444631   0.660548
Co   Co   0.7544297543659734   0.7377272469402238   0.9940995302695457   0.660505
H   H   0.6094394421405792   0.7431539624826484   0.8593511513854941   0.101236
H   H   0.7905596103178393   0.7568457058689977   0.9406481510285146   0.101236
H   H   0.6682045546503491   0.7465160349182081   0.8681957329417491   0.064241
H   H   0.7317945460084457   0.7534826571238141   0.9318050808498325   0.064241
H   H   0.7386092777529932   0.662782158924683   0.8923777741071762   0.106092
H   H   0.6613898229058018   0.8372165331173392   0.9076230396844053   0.106092
H   H   0.604128876001212   0.5912858426654096   0.9143728519247051   0.099055
H   H   0.7958701764572065   0.9087138256862366   0.8856264504893036   0.099059
H   H   0.6967687022605443   0.5946139189911754   0.931480134671672   0.101565
H   H   0.7032349137968745   0.9053857493604704   0.8685191677423367   0.101565
H   H   0.713907232833733   0.669190808722796   0.9327844535170322   0.112443
H   H   0.6860963832236857   0.8308088596288501   0.8672148488969764   0.112443
H   H   0.7524467157606846   0.6112521156361943   0.8064574704688406   0.088649
H   H   0.6475522884973577   0.888748529025076   0.9935403205675951   0.088649
H   H   0.6139428745635233   0.6052977577534037   0.8050186390194978   0.057464
H   H   0.78605969520918   0.894705162277338   0.994980663394511   0.057464
H   H   0.752726095544705   0.6013786037566877   0.9786396490769734   0.115031
H   H   0.6472729569137133   0.8986210645949583   0.8213596533370352   0.115031
H   H   0.650324431833949   0.5771303785223127   0.9624165222101175   0.098993
H   H   0.7496746206244695   0.9228692898293334   0.8375827802038911   0.098993
H   H   0.6792359061979215   0.999529372295934   0.958098516484516   0.102561
H   H   0.7207677098594971   0.5004702960557121   0.8419007859294927   0.102561
H   H   0.6094265492634668   0.9466989384768248   0.9704419371218937   0.106668
H   H   0.7905770667939521   0.5533007298748212   0.829557365292115   0.106668
C   C   0.7403075274823897   0.7451173323749307   0.8361666194181409   0.628584
C   C   0.6596915249760288   0.7548823359767154   0.9638326829958679   0.628584
C   C   0.7591658002441909   0.7440581855893807   0.8564311699147688   -0.206855
C   C   0.6408332522142275   0.7559414827622654   0.9435681324992399   -0.206855
C   C   0.7183301642022865   0.7459564333829043   0.8712215108425732   -0.034409
C   C   0.6816734518551324   0.7540432349687418   0.9287777915714355   -0.034408
C   C   0.7426139425036473   0.7482739329324822   0.8906835198480235   0.013452
C   C   0.6573907198384872   0.7517224837400686   0.9093157825659852   0.013449
C   C   0.7600713244237141   0.7910246928374389   0.88893032186353   0.012402
C   C   0.6399322916337048   0.7089749755142072   0.9110689805504787   0.012402
C   C   0.7860502610491709   0.7072546939974014   0.9015805521481942   0.013292
C   C   0.6139533550082479   0.7927449743542448   0.8984187502658145   0.013292
C   C   0.7721896650584299   0.6640706456422171   0.9030329859956926   -0.09837
C   C   0.6278093873999888   0.8359290227094293   0.896966316418316   -0.098369
C   C   0.6134851312524725   0.6242580133611634   0.9134917187997399   -0.10479
C   C   0.7865128749212307   0.8757449066695783   0.8865075836142688   -0.104791
C   C   0.6655587266793102   0.6260733684075136   0.9233564802176613   -0.098715
C   C   0.7344448893781085   0.8739262999441328   0.8766428221963474   -0.098714
C   C   0.6805326518510983   0.667493901440144   0.92214737815939   -0.096134
C   C   0.71946640060732   0.8325057669115022   0.8778519242546188   -0.096134
C   C   0.6682234312632017   0.6675839524957822   0.8038805717071499   0.623045
C   C   0.731775621195217   0.8324157158558639   0.9961187307068589   0.623046
C   C   0.6996505357498043   0.6198602780601336   0.805861987705142   -0.20986
C   C   0.7003530803076148   0.8801393902915128   0.9941373147088666   -0.20986
C   C   0.665958837061891   0.5903143674092021   0.8049778318250311   -0.017061
C   C   0.7340402153965273   0.9096853009424443   0.9950214705889777   -0.017061
C   C   0.6841510235405391   0.5443625084089159   0.8027364588845106   0.026296
C   C   0.7158480289178796   0.9556371599427302   0.9972628435294981   0.026296
C   C   0.6506790198787187   0.511232004138184   0.8133312156701133   0.025848
C   C   0.7493245961786998   0.988767664213462   0.9866680867438954   0.025848
C   C   0.7327914070171969   0.5343050962927796   0.989282769944907   0.040543
C   C   0.6672076454412216   0.9656945720588668   0.8107165324691016   0.040543
C   C   0.766601764382869   0.5664449839870884   0.9783691124914352   -0.168803
C   C   0.6333972880755494   0.9335546843645578   0.8216301899225734   -0.168803
C   C   0.6201505451789585   0.5533844107910892   0.9683849522452594   -0.063547
C   C   0.7798485072794602   0.9466152575605572   0.8316143501687492   -0.063547
C   C   0.6365023640310529   0.5093969773630979   0.9659818619044452   -0.067322
C   C   0.7635012520263659   0.9906026909885483   0.8340174405095635   -0.067322
C   C   0.7987440509976316   0.9791167610734861   0.9737110468119449   -0.174895
C   C   0.6012595650597871   0.52088290727816   0.8262882556020638   -0.174895
O   O   0.6843836699871443   0.7652100350051452   0.8308148314327172   -0.437155
O   O   0.7156210405553665   0.7347854053577814   0.9691859823588644   -0.437151
O   O   0.7809814847846867   0.726509321327567   0.8251003128298121   -0.489246
O   O   0.6190221312727321   0.7734903470240792   0.9748989895841965   -0.489245
O   O   0.6945859425032271   0.6921473751885173   0.811360379315131   -0.485901
O   O   0.7054131099551914   0.8078522931631288   0.9886389230988777   -0.485901
O   O   0.6167952488609588   0.6813746799674637   0.99408592787139   -0.444925
O   O   0.7832038035974596   0.8186249883841826   0.8059133745426185   -0.444928
Co   Co   0.845568014288931   0.2622726073571453   0.005900115768849663   0.660548
Co   Co   0.9544292126018357   0.2377249614486552   0.19410017616944686   0.660505
H   H   0.8094378444516505   0.24315512393209993   0.059351495009880746   0.101236
H   H   0.9905590540935885   0.25684371327031635   0.14064834351514394   0.101236
H   H   0.8682032467466471   0.24651670901874292   0.06819532087734932   0.064241
H   H   0.9317939705040443   0.25348105504898233   0.13180466878543265   0.064241
H   H   0.9386077557723103   0.16278358099199952   0.09237721090501921   0.106092
H   H   0.8613892474014003   0.3372149310425072   0.10762262762000549   0.106092
H   H   0.8041275020293395   0.09128606088615489   0.11437364896236363   0.099055
H   H   0.9958696057728428   0.4087121259804423   0.08562618956266108   0.099059
H   H   0.896767114211691   0.09461488517870234   0.13148078057157322   0.101565
H   H   0.9032343479325482   0.4053839520237139   0.06851905795345148   0.101565
H   H   0.9139055449764456   0.16919200244726992   0.13278525055469073   0.112443
H   H   0.8860912489403214   0.33080715992305587   0.06721458797033396   0.112443
H   H   0.9524458697512073   0.11125061038642937   0.006458418644256462   0.088649
H   H   0.8475507004485042   0.3887494952126027   0.19354096646749638   0.088649
H   H   0.8139423086991971   0.10529596041664688   0.0050185292306125584   0.057464
H   H   0.986054589846042   0.39470287678576943   0.19498130929441213   0.057464
H   H   0.952724716752795   0.10137891960839535   0.17864029497687473   0.115031
H   H   0.8472724055095001   0.3986189743653146   0.021359996961421823   0.115031
H   H   0.8503234715559248   0.07712939370238235   0.16241716811001877   0.098993
H   H   0.949673022935541   0.42287045127878486   0.037583123828277776   0.098993
H   H   0.8792343181490684   0.49953033848346073   0.15809916238441718   0.102561
H   H   0.9207665355044923   0.00047005920256315906   0.04190128069163665   0.102561
H   H   0.8094249612146133   0.4466999046643516   0.1704425830217949   0.106668
H   H   0.9905759777872681   0.05330055837761234   0.029557255503229785   0.106668
C   C   0.9403058058848391   0.2451192095161412   0.03616635849149831   0.628584
C   C   0.8596909832118907   0.254880050485147   0.1638333288957691   0.628584
C   C   0.9591642121953377   0.24405915177690746   0.05643181581466999   -0.206855
C   C   0.840832691169939   0.2559395877945464   0.143568173848112   -0.206855
C   C   0.9183287998704889   0.24595645634172492   0.07122261015574624   -0.034409
C   C   0.8816728763507308   0.25404163289390996   0.12877737950703577   -0.034408
C   C   0.9426076669471714   0.24827561481176805   0.0906835611968956   0.013452
C   C   0.8573890223411244   0.25172387272646723   0.1093162773281291   0.013449
C   C   0.9600697219147478   0.29102595191785285   0.08893051435015942   0.012402
C   C   0.8399311124586623   0.2089748362920206   0.11106932417486529   0.012402
C   C   0.9860493957595431   0.20725357927148616   0.10158089577258078   0.013292
C   C   0.8139517524992815   0.2927462334346587   0.09841894275244391   0.013292
C   C   0.9721888094088772   0.16406933565437698   0.10303363189559382   -0.09837
C   C   0.8278077800709847   0.3359303794208055   0.09696635776718815   -0.098369
C   C   0.813484455939637   0.1242566388232787   0.11349145787309739   -0.10479
C   C   0.9865123379771302   0.37574252354704707   0.08650838065192733   -0.104791
C   C   0.8655528744567583   0.12607365198419884   0.12335667270429068   -0.098715
C   C   0.9344432965092176   0.37392736376262176   0.0766433169584913   -0.098714
C   C   0.8805319056500551   0.16749216865343214   0.12214817519704846   -0.096134
C   C   0.9194647836382408   0.3325073188848031   0.07785166332797624   -0.096134
C   C   0.8682221619198005   0.1675838455486179   0.003881368744808345   0.623045
C   C   0.9317750312307024   0.33241440667391936   0.19611786522918723   0.623046
C   C   0.89964977026861   0.11985893579727114   0.005862180191771398   -0.20986
C   C   0.9003514922587614   0.38014035647903943   0.19413796060876787   -0.20986
C   C   0.8659575484383394   0.09031465098588733   0.0049780243116604676   -0.017061
C   C   0.9340396736323895   0.4096830154508756   0.19502211648887882   -0.017061
C   C   0.8841502725194579   0.044360873253166386   0.0027371047844117883   0.026296
C   C   0.9158464408690261   0.4556381261302569   0.19726348942939934   0.026296
C   C   0.850677969432336   0.011231051593275879   0.013332314983286419   0.025848
C   C   0.9493183963304699   0.48876960671061287   0.1866672212662237   0.025848
C   C   0.932790132853758   0.03430508697657747   0.18928341584480834   0.040543
C   C   0.867207074756858   0.46569287235307255   0.010716271542459051   0.040543
C   C   0.9666001763340158   0.06644595017461513   0.1783697583913365   -0.168803
C   C   0.8333967463114114   0.4335523988729892   0.021630835822474607   -0.168803
C   C   0.8201489571301052   0.05338537697861584   0.16838559814516077   -0.063547
C   C   0.9798479606952845   0.44661306969995085   0.03161484493089307   -0.063547
C   C   0.836500880610671   0.009397618382715134   0.16598250780434645   -0.067322
C   C   0.9635007006221525   0.4906006007589045   0.0340177841339501   -0.067322
C   C   0.9987434610331172   0.4791154518915415   0.17371018133427324   -0.174895
C   C   0.8012535276804803   0.020883353035852485   0.026289203777479585   -0.174895
O   O   0.8843819435695558   0.2652120097773184   0.030814419368317428   -0.437155
O   O   0.9156194043061365   0.23478734785493216   0.1691851168811927   -0.437151
O   O   0.9809807337636056   0.22650768617181755   0.025100958729713407   -0.489246
O   O   0.8190205432238785   0.27349131321160586   0.1748996354840977   -0.489245
O   O   0.8945844301626196   0.19214860199390885   0.01136011838848855   -0.485901
O   O   0.9054125681910535   0.30785000767156034   0.18863956899877884   -0.485901
O   O   0.8167942885829347   0.18137369514753326   0.19408657377129132   -0.444925
O   O   0.9832023958853234   0.3186258900216645   0.005913113615976079   -0.444928
Co   Co   0.845565991515285   0.26227177350438324   0.20589950088060252   0.660548
Co   Co   0.9544310113878138   0.2377265990331846   0.3940992590056852   0.660505
H   H   0.809439652877704   0.24315656625470458   0.2593508801216336   0.101236
H   H   0.9905608673396796   0.25684505796195856   0.3406478797646541   0.101236
H   H   0.8682058116721895   0.24651538701116885   0.2681954616778886   0.064241
H   H   0.9317958030302861   0.253482009216775   0.3318048095859719   0.064241
H   H   0.938609488490118   0.16278476269673933   0.29237750284331576   0.106092
H   H   0.861391079927642   0.3372158852102999   0.30762276842054476   0.106092
H   H   0.804124989853599   0.09128616945620369   0.31437409203841743   0.099055
H   H   0.9958714334790468   0.40871317777919736   0.28562617922544303   0.099059
H   H   0.8967646068559885   0.09461489611778873   0.33148137478538436   0.101565
H   H   0.9032316072197144   0.4053851014534314   0.26851889647847615   0.101565
H   H   0.9139029281722338   0.16919243618522828   0.33278569363074456   0.112443
H   H   0.8860930766465256   0.33080821172181096   0.26721457763311596   0.112443
H   H   0.9524479163544296   0.11125081658744054   0.206458710582553   0.088649
H   H   0.8475479838358586   0.38875015648750816   0.39354156068130747   0.088649
H   H   0.8139397772433065   0.10529645951054525   0.20501836775563725   0.057464
H   H   0.9860564368323965   0.3947035380606748   0.39498190350822326   0.057464
H   H   0.9527273525665455   0.10137795584964848   0.378639377813113   0.115031
H   H   0.8472742139355535   0.3986204166879193   0.22135938207317468   0.115031
H   H   0.8503255842273177   0.07713005578318319   0.362416250946257   0.098993
H   H   0.94967587764631   0.4228686419222941   0.2375825089400306   0.098993
H   H   0.8792325996207617   0.4995287243888948   0.3580982452206555   0.102561
H   H   0.9207640893969224   0.00047062365240163606   0.24190051466563217   0.102561
H   H   0.8094232908866832   0.4466973142601616   0.37044317723560605   0.106668
H   H   0.9905734463313773   0.05330105747151073   0.22955709402825447   0.106668
C   C   0.9403077382195146   0.2451199361469867   0.23616634815428028   0.628584
C   C   0.8596928301982455   0.25488071176005245   0.36383392310958024   0.628584
C   C   0.9591660591816922   0.2440598130518129   0.2564324100284811   -0.206855
C   C   0.8408299456370675   0.25594083485522634   0.3435678612353794   -0.206855
C   C   0.9183258595407874   0.2459580608453366   0.2712227509562855   -0.034409
C   C   0.8816701452779724   0.2540425870617026   0.328777520307575   -0.034408
C   C   0.9426095896417718   0.24827653670453836   0.290683248584163   0.013452
C   C   0.8573863669766116   0.25172508751212475   0.3093155113021247   0.013449
C   C   0.9600680178465539   0.2910240449303998   0.2889300505996696   0.012402
C   C   0.8399289850565448   0.208974327607168   0.3110687092866181   0.012402
C   C   0.9860469544720107   0.2072540460903622   0.30158028088433364   0.013292
C   C   0.8139490021463726   0.2927475781263009   0.29841847900195406   0.013292
C   C   0.97219092208027   0.1640699977351778   0.30303271473183213   -0.09837
C   C   0.8278095981371135   0.33593162648148533   0.29696604515445557   -0.098369
C   C   0.8134818246753125   0.12425736545412416   0.3134914475358794   -0.10479
C   C   0.9865141801434472   0.375743282452915   0.28650882372798114   -0.104791
C   C   0.8655554201021501   0.12607272050047438   0.3233562089538008   -0.098715
C   C   0.9344415828009485   0.37392565203709355   0.27664255093248685   -0.098714
C   C   0.8805339570733152   0.16749227722348095   0.3221486182731023   -0.096134
C   C   0.9194620477454448   0.3325083706835582   0.2778516529907582   -0.096134
C   C   0.8682243179715321   0.1675836289507572   0.20388181182086218   0.623045
C   C   0.931776878217057   0.3324150679488248   0.39611845944299834   0.623046
C   C   0.8996473338011155   0.11985930498518477   0.2058617164412815   -0.20986
C   C   0.9003487274457392   0.3801419940635688   0.3941370434450061   -0.20986
C   C   0.8659596755698451   0.09031502017380097   0.2049775605611706   -0.017061
C   C   0.9340414724183677   0.40968465303540497   0.3950211993251171   -0.017061
C   C   0.8841522805623792   0.044361860501876765   0.20273618762065007   0.026296
C   C   0.9158482396550043   0.4556397637147863   0.3972625722656376   0.026296
C   C   0.8506754476165206   0.011231355425249473   0.21333245578382568   0.025848
C   C   0.9493212896015399   0.488767016306423   0.3866678154800348   0.025848
C   C   0.9327921890970557   0.03430509791566383   0.3892840100586195   0.040543
C   C   0.867208902463062   0.46569392415182764   0.21071626120524103   0.040543
C   C   0.9666021843769371   0.06644693742332544   0.3783688412275748   -0.168803
C   C   0.8333985450973895   0.43355403645751855   0.22162991865871287   -0.168803
C   C   0.8201510698014979   0.05338603905941666   0.36838468098139904   -0.063547
C   C   0.9798497643013003   0.4466146096535178   0.23161407890488864   -0.063547
C   C   0.8364984296830636   0.009398280463515984   0.3659815906405847   -0.067322
C   C   0.9634979454492061   0.490602043081509   0.23401716924570296   -0.067322
C   C   0.9987407444204718   0.47911611316644687   0.3737107755480844   -0.174895
C   C   0.8012555742837028   0.020883559236863664   0.22628949571577614   -0.174895
O   O   0.8843793171252688   0.2652126387772015   0.2308145601688567   -0.437155
O   O   0.9156166876934909   0.23478800912983766   0.3691857110950038   -0.437151
O   O   0.980978226407903   0.22650769711090393   0.22510155294352452   -0.489246
O   O   0.8190177784108567   0.2734929507961352   0.374898718320336   -0.489245
O   O   0.8945861532403521   0.1921499789605734   0.21136010805127053   -0.485901
O   O   0.9054098515784078   0.3078506689464657   0.38864016321259   -0.485901
O   O   0.8167919904841754   0.1813730557508006   0.39408716798510246   -0.444925
O   O   0.9832050606192998   0.3186243404771433   0.20591310327875806   -0.444928
Co   Co   0.8455678385016395   0.26227243477928874   0.40590009509441366   0.660548
Co   Co   0.9544328583741685   0.23772726030808994   0.5940998532194963   0.660505
H   H   0.8094379825497738   0.24315397585051468   0.4593514743354447   0.101236
H   H   0.9905581507270339   0.256845719236864   0.5406484739784653   0.101236
H   H   0.8682030468591675   0.24651702459569824   0.4681945445141269   0.064241
H   H   0.931793038217264   0.2534836468013044   0.5318038924222103   0.064241
H   H   0.9386077699618114   0.16278314860217336   0.49237658567955406   0.106092
H   H   0.86138831511462   0.3372175227948293   0.507621851256783   0.106092
H   H   0.8041274164104065   0.09128585603327594   0.5143731748746557   0.099055
H   H   0.9958686686660247   0.4087148153637267   0.4856252620616814   0.099059
H   H   0.8967672426697391   0.09461393235904192   0.5314804576216227   0.101565
H   H   0.903233454206069   0.40538576272833676   0.4685194906922873   0.101565
H   H   0.9139047269582123   0.16919407376975765   0.5327847764669829   0.112443
H   H   0.8860948754325038   0.33080984930634044   0.4672136604693542   0.112443
H   H   0.9524498197688793   0.11125212900406045   0.4064577934187913   0.088649
H   H   0.8475508289065522   0.3887485423929423   0.5935406435175459   0.088649
H   H   0.8139424612574333   0.1052945194421745   0.40501896196944837   0.057464
H   H   0.9860582356183748   0.39470517564520435   0.5949809863444615   0.057464
H   H   0.9527246359538999   0.10137861712455393   0.5786399720269242   0.115031
H   H   0.8472714973229081   0.39862107796282475   0.4213599762869858   0.115031
H   H   0.8503275358421437   0.07713039189017912   0.5624168451600682   0.098993
H   H   0.9496731610336643   0.4228693031971996   0.43758310315384175   0.098993
H   H   0.8792344466071164   0.49952938566380034   0.5580988394344665   0.102561
H   H   0.9207662502686917   0.0004703094235785077   0.4419011088794433   0.102561
H   H   0.8094250896726614   0.44669895184469116   0.5704422600718443   0.106668
H   H   0.9905756072031466   0.05330074324268763   0.42955768824206564   0.106668
C   C   0.940306019691208   0.24511832205242085   0.4361654309905185   0.628584
C   C   0.8596900653852234   0.25488234934458187   0.5638330059458185   0.628584
C   C   0.9591689042523859   0.244058198957247   0.4564314928647194   -0.206855
C   C   0.8408317926234221   0.25594149613013173   0.5435684554491905   -0.206855
C   C   0.918328704611481   0.24595644675077077   0.47122183379252375   -0.034409
C   C   0.8816719440639504   0.2540442246462319   0.5287766031438134   -0.034408
C   C   0.9426114366281263   0.2482771979794438   0.49068384279797417   0.013452
C   C   0.8573882139629663   0.25172574878703025   0.5093161055159358   0.013449
C   C   0.9600698648329086   0.29102470620530524   0.4889306448134807   0.012402
C   C   0.8399308320428994   0.20897498888207344   0.5110693035004292   0.012402
C   C   0.9860488014583654   0.2072547073652677   0.5015808750981448   0.013292
C   C   0.8139518954174425   0.292744987722111   0.4984190732157652   0.013292
C   C   0.9721882054676243   0.16407065901008333   0.5030333089456431   -0.09837
C   C   0.8278079278091833   0.3359290360772955   0.4969666393682667   -0.098369
C   C   0.813483671661667   0.12425802672902969   0.5134920417496904   -0.10479
C   C   0.9865159789294254   0.3757449200374445   0.48650790656421944   -0.104791
C   C   0.8655572670885048   0.1260733817753798   0.5233568031676119   -0.098715
C   C   0.9344434297873031   0.3739263133119989   0.47664314514629796   -0.098714
C   C   0.8805357558592933   0.16749391480801035   0.5221477011093406   -0.096134
C   C   0.9194648928161384   0.3325067565889923   0.4778507358269965   -0.096134
C   C   0.8682219716723963   0.16758396586364843   0.4038808946571004   0.623045
C   C   0.9317741616044114   0.3324157292237302   0.5961190536568095   0.623046
C   C   0.8996490761589987   0.11986029142799981   0.40586231065509265   -0.20986
C   C   0.9003505744320938   0.38014265533847436   0.5941376376588172   -0.20986
C   C   0.8659573774710857   0.09031438077706827   0.4049781547749817   -0.017061
C   C   0.9340433194047222   0.4096853143103104   0.5950217935389283   -0.017061
C   C   0.8841498778351482   0.04436154627305361   0.40273678183446115   0.026296
C   C   0.9158465693270741   0.45563717331059655   0.5972631664794488   0.026296
C   C   0.8506775602879135   0.011232017506050296   0.41333153862006394   0.025848
C   C   0.9493230883875181   0.4887686538909524   0.5866668983162731   0.025848
C   C   0.9327899474263915   0.034305109660645594   0.5892830928948578   0.040543
C   C   0.86720613765004   0.46569556173635707   0.4107153440414793   0.040543
C   C   0.9665992585073484   0.06644824903405006   0.5783694354413859   -0.168803
C   C   0.8333958284847441   0.43355469773242405   0.42163051287252395   -0.168803
C   C   0.8201490855881532   0.053384424158955335   0.5683852751952102   -0.063547
C   C   0.9798470476886546   0.44661527092842335   0.4316146731186998   -0.063547
C   C   0.8365009044402474   0.009396990730964283   0.5659821848543958   -0.067322
C   C   0.9634997924355607   0.49060270435641457   0.43401776345951404   -0.067322
C   C   0.99874254320645   0.4791177507509763   0.5737098583843226   -0.174895
C   C   0.8012576869550957   0.020884221317664486   0.4262885785520144   -0.174895
O   O   0.884381115911247   0.26521427636173095   0.43081364300509495   -0.437155
O   O   0.9156184864794691   0.23478964671436708   0.569184793931242   -0.437151
O   O   0.9809800251938813   0.22650933469543338   0.4251006357797628   -0.489246
O   O   0.819019625397211   0.2734936120710407   0.5748993125341471   -0.489245
O   O   0.8945889983110458   0.19214836486600756   0.41135919088750883   -0.485901
O   O   0.9054116503643861   0.30785230653099516   0.5886392460488283   -0.485901
O   O   0.8167937892701536   0.18137469333532996   0.5940862508213407   -0.444925
O   O   0.9832069076056544   0.3186250017520488   0.40591369749256917   -0.444928
Co   Co   0.8455696372876178   0.26227407236381806   0.6058991779306518   0.660548
Co   Co   0.9544300935611463   0.23772889789261942   0.7940989360557346   0.660505
H   H   0.8094398295361286   0.24315463712542013   0.6593520685492559   0.101236
H   H   0.9905609957977276   0.25684410514229816   0.7406475568147035   0.101236
H   H   0.8682048938455219   0.24651768587060374   0.6681951387279379   0.064241
H   H   0.9317948852036186   0.25348430807620986   0.7318044866360213   0.064241
H   H   0.938609616948166   0.1627838098770788   0.6923771798933651   0.106092
H   H   0.8613901621009746   0.33721818406973486   0.707622445470594   0.106092
H   H   0.8041292633967612   0.09128651730818138   0.7143737690884668   0.099055
H   H   0.9958705156523794   0.4087154766386323   0.6856258562754924   0.099059
H   H   0.8967645260570933   0.09461459363394736   0.7314810518354337   0.101565
H   H   0.9032317356777625   0.4053841486337709   0.6685185735285255   0.101565
H   H   0.9139076202292824   0.16919148336556777   0.732785370680794   0.112443
H   H   0.8860932051045738   0.33080725890215046   0.6672142546831653   0.112443
H   H   0.9524481494409491   0.11124953859987063   0.6064583876326024   0.088649
H   H   0.8475526758929068   0.3887492036678477   0.7935412377313569   0.088649
H   H   0.8139442600434114   0.10529615702670392   0.6050180448056867   0.057464
H   H   0.9860565652904446   0.3947025852410143   0.7949815805582727   0.057464
H   H   0.9527264347398778   0.1013802547090833   0.7786390548631624   0.115031
H   H   0.8472732961088864   0.3986227155473542   0.621359059123224   0.115031
H   H   0.8503247710291216   0.07713202947470865   0.7624159279963064   0.098993
H   H   0.9496749598196425   0.4228709407817291   0.63758218599008   0.098993
H   H   0.8792316817940944   0.49953102324832976   0.7580979222707048   0.102561
H   H   0.9207680972550463   0.00047097069848395234   0.6419017030932544   0.102561
H   H   0.8094223730600156   0.4466996131195966   0.7704428542856554   0.106668
H   H   0.9905728423901246   0.053302380827217   0.6295567710783039   0.106668
C   C   0.9403078666775624   0.24511898332732635   0.6361660252043296   0.628584
C   C   0.8596929586562935   0.254879758940392   0.7638336001596295   0.628584
C   C   0.9591661876397403   0.24405886023215245   0.6564320870785304   -0.206855
C   C   0.8408346376941157   0.25593988203556584   0.7435675382854288   -0.206855
C   C   0.9183259879988354   0.2459571080256761   0.6712224280063348   -0.034409
C   C   0.881669227451305   0.2540448859211375   0.7287771973576244   -0.034408
C   C   0.9426097180998197   0.24827558388487786   0.6906829256342124   0.013452
C   C   0.8573911072340363   0.2517231583828403   0.7093166997297469   0.013449
C   C   0.9600671000198867   0.29102634378983466   0.6889297276497189   0.012402
C   C   0.8399281154302538   0.20897565015697894   0.7110698977142403   0.012402
C   C   0.986051646529059   0.2072530932707018   0.701579957934383   0.013292
C   C   0.8139491306044206   0.29274662530664053   0.6984181560520034   0.013292
C   C   0.9721910987386944   0.1640680686058934   0.7030339031594544   -0.09837
C   C   0.8278097265951615   0.33593067366182483   0.696965722204505   -0.098369
C   C   0.8134865167323607   0.12425641263446374   0.7134911245859287   -0.10479
C   C   0.9865143086014954   0.3757423296332546   0.6865085007780305   -0.104791
C   C   0.8655545022754829   0.12607501935990928   0.7233558860038503   -0.098715
C   C   0.9344452767736576   0.3739269745869044   0.6766437393601091   -0.098714
C   C   0.8805340855313631   0.16749132440382053   0.7221482953231516   -0.096134
C   C   0.9194667398024928   0.33250741786389787   0.6778513300408076   -0.096134
C   C   0.8682238186587511   0.16758462713855393   0.6038814888709115   0.623045
C   C   0.9317759603903898   0.3324173668082596   0.7961181364930476   0.623046
C   C   0.8996519212296923   0.11985867733343386   0.605861393491331   -0.20986
C   C   0.9003489041041636   0.3801400649342844   0.7941382318726283   -0.20986
C   C   0.8659591762570641   0.0903160183615977   0.6049772376112199   -0.017061
C   C   0.9340405545917002   0.40968695189483995   0.7950208763751665   -0.017061
C   C   0.8841524572208036   0.044359931372592365   0.6027373760482724   0.026296
C   C   0.9158483681130523   0.4556388108951259   0.797262249315687   0.026296
C   C   0.8506794072742679   0.011232678780955685   0.6133321328338751   0.025848
C   C   0.9493203717748727   0.48876931516585775   0.7866674925300843   0.025848
C   C   0.9327917944127462   0.034305770935551094   0.7892836871086688   0.040543
C   C   0.8672079846363945   0.4656962230112626   0.6107159382552904   0.040543
C   C   0.966602103578042   0.0664466349394841   0.7783685182776241   -0.168803
C   C   0.8333987217558139   0.43355210732823424   0.6216311070863351   -0.168803
C   C   0.8201508843741313   0.05338606174348487   0.7683843580314484   -0.063547
C   C   0.9798499409597247   0.4466126805242334   0.6316152673325108   -0.063547
C   C   0.8364981396272254   0.009398628315493707   0.765981267690634   -0.067322
C   C   0.963498073907254   0.49060109026184867   0.6340168462957523   -0.067322
C   C   0.9987443901928046   0.47911841202588185   0.7737104525981338   -0.174895
C   C   0.8012553888563361   0.020883581920931815   0.6262891727658255   -0.174895
O   O   0.8843794455833167   0.2652116859575411   0.6308142372189061   -0.437155
O   O   0.9156168161515389   0.23478705631017727   0.7691853881450532   -0.437151
O   O   0.9809783548659513   0.22650674429124357   0.6251012299935739   -0.489246
O   O   0.8190179068689047   0.27349199797647483   0.7748983953703854   -0.489245
O   O   0.8945862816983998   0.19214902614091306   0.6113597851013199   -0.485901
O   O   0.9054134973507407   0.30785296780590066   0.7886398402626393   -0.485901
O   O   0.8167956362565082   0.18137535461023557   0.7940868450351518   -0.444925
O   O   0.9832041427926327   0.31862663933657814   0.6059127803288075   -0.444928
Co   Co   0.8455669206749721   0.26227473363872356   0.8058997721444631   0.660548
Co   Co   0.9544329868322164   0.2377263074884296   0.9940995302695457   0.660505
H   H   0.8094370647231065   0.2431562747099496   0.8593511513854941   0.101236
H   H   0.9905628427840822   0.25684476641720366   0.9406481510285146   0.101236
H   H   0.8682021772328762   0.24651834714550924   0.8681957329417491   0.064241
H   H   0.9317932148756883   0.25348171767202   0.9318050808498325   0.064241
H   H   0.9386114639345206   0.16278447115198436   0.8923777741071762   0.106092
H   H   0.8613884917730446   0.3372155936655449   0.9076230396844053   0.106092
H   H   0.8041264985837393   0.09128815489271092   0.9143728519247051   0.099055
H   H   0.9958734089234493   0.40871288623444246   0.8856264504893036   0.099059
H   H   0.8967663248430716   0.09461623121847673   0.931480134671672   0.101565
H   H   0.9032335826641169   0.4053848099086764   0.8685191677423367   0.101565
H   H   0.9139048554162603   0.1691931209500972   0.9327844535170322   0.112443
H   H   0.8860950520909283   0.33080792017705585   0.8672148488969764   0.112443
H   H   0.9524499482269275   0.11125117618440006   0.8064574704688406   0.088649
H   H   0.8475499110798848   0.38875084125237735   0.9935403205675951   0.088649
H   H   0.8139415434307659   0.10529681830160931   0.8050186390194978   0.057464
H   H   0.9860583640764228   0.39470422282554385   0.994980663394511   0.057464
H   H   0.9527237181272323   0.10138091598398902   0.9786396490769734   0.115031
H   H   0.8472761893799562   0.39862012514316436   0.8213596533370352   0.115031
H   H   0.8503276643001917   0.07712943907051861   0.9624165222101175   0.098993
H   H   0.949672243206997   0.42287160205663443   0.8375827802038911   0.098993
H   H   0.8792335287804489   0.49953168452323515   0.958098516484516   0.102561
H   H   0.9207663787267396   0.00046935660391800305   0.8419007859294927   0.102561
H   H   0.809424171845994   0.4467012507041258   0.9704419371218937   0.106668
H   H   0.9905757356611946   0.053299790423027016   0.829557365292115   0.106668
C   C   0.940305150064917   0.24511964460223168   0.8361666194181409   0.628584
C   C   0.8596947574422718   0.2548813965249215   0.9638326829958679   0.628584
C   C   0.9591679864257184   0.24406049781668193   0.8564311699147688   -0.206855
C   C   0.8408319210814701   0.2559405433104712   0.9435681324992399   -0.206855
C   C   0.9183277867848136   0.2459587456102056   0.8712215108425732   -0.034409
C   C   0.8816721207223751   0.25404229551694757   0.9287777915714355   -0.034408
C   C   0.9426115650861744   0.2482762451597833   0.8906835198480235   0.013452
C   C   0.8573883424210142   0.25172479596736985   0.9093157825659852   0.013449
C   C   0.9600689470062412   0.2910270050647401   0.88893032186353   0.012402
C   C   0.8399299142162321   0.20897728774150837   0.9110689805504787   0.012402
C   C   0.9860489299164136   0.20725375454560724   0.9015805521481942   0.013292
C   C   0.8139509775907753   0.29274728658154603   0.8984187502658145   0.013292
C   C   0.9721928975246726   0.16406970619042283   0.9030329859956926   -0.09837
C   C   0.8278070099825159   0.3359313349367302   0.896966316418316   -0.098369
C   C   0.8134838001197151   0.12425707390936913   0.9134917187997399   -0.10479
C   C   0.9865161073874736   0.3757439672177839   0.8865075836142688   -0.104791
C   C   0.8655563492618374   0.12607568063481478   0.9233564802176613   -0.098715
C   C   0.9344425119606358   0.3739286121714338   0.8766428221963474   -0.098714
C   C   0.8805358843173413   0.16749296198834995   0.92214737815939   -0.096134
C   C   0.9194640231898471   0.3325080791388032   0.8778519242546188   -0.096134
C   C   0.8682256174447293   0.16758626472308336   0.8038805717071499   0.623045
C   C   0.9317742900624595   0.3324147764040698   0.9961187307068589   0.623046
C   C   0.8996492046170467   0.1198593386083393   0.805861987705142   -0.20986
C   C   0.9003507028901421   0.38014170251881396   0.9941373147088666   -0.20986
C   C   0.8659564596444184   0.09031667963650325   0.8049778318250311   -0.017061
C   C   0.9340434478627703   0.40968436149065013   0.9950214705889777   -0.017061
C   C   0.8841542560067819   0.04436156895712173   0.8027364588845106   0.026296
C   C   0.9158502150994069   0.4556394721700314   0.9972628435294981   0.026296
C   C   0.8506776887459613   0.011231064686389902   0.8133312156701133   0.025848
C   C   0.9493222187612272   0.48876997644076337   0.9866680867438954   0.025848
C   C   0.932789029599724   0.03430740852008052   0.989282769944907   0.040543
C   C   0.8672108779074645   0.4656936326070725   0.8107165324691016   0.040543
C   C   0.9666039505643966   0.06644729621438972   0.9783691124914352   -0.168803
C   C   0.8333959569427918   0.43355374491276366   0.8216301899225734   -0.168803
C   C   0.820152731360486   0.053386723018390314   0.9683849522452594   -0.063547
C   C   0.9798471761467027   0.44661431810876295   0.8316143501687492   -0.063547
C   C   0.8364999866135799   0.009399289590399151   0.9659818619044452   -0.067322
C   C   0.9634999208936086   0.4906017515367539   0.8340174405095635   -0.067322
C   C   0.9987427198648741   0.479115821621692   0.9737110468119449   -0.174895
C   C   0.8012571876423142   0.020885219505461294   0.8262882556020638   -0.174895
O   O   0.8843812925696714   0.2652123472324466   0.8308148314327172   -0.437155
O   O   0.9156186631378935   0.23478771758508254   0.9691859823588644   -0.437151
O   O   0.9809801536519295   0.22650838187577294   0.8251003128298121   -0.489246
O   O   0.8190197538552594   0.2734926592513802   0.9748989895841965   -0.489245
O   O   0.8945881286847546   0.19214968741581828   0.811360379315131   -0.485901
O   O   0.905411778822434   0.3078513537113349   0.9886389230988777   -0.485901
O   O   0.8167939177282014   0.18137374051566946   0.99408592787139   -0.444925
O   O   0.9832059897789869   0.3186273006114837   0.8059133745426185   -0.444928
Co   Co   0.8455652404060487   0.7622712706335727   0.005900115768849663   0.660548
Co   Co   0.954430269918653   0.7377259009004494   0.19410017616944686   0.660505
H   H   0.8094389017684681   0.7431560633838942   0.059351495009880746   0.101236
H   H   0.9905601114104058   0.7568446527221107   0.14064834351514394   0.101236
H   H   0.868205036462765   0.7465153722951704   0.06819532087734932   0.064241
H   H   0.9317950278208615   0.7534819945007766   0.13180466878543265   0.064241
H   H   0.9386097547453714   0.6627815939326079   0.09237721090501921   0.106092
H   H   0.8613903047182176   0.8372158704943014   0.10762262762000549   0.106092
H   H   0.804129396373929   0.5912843989946727   0.11437364896236363   0.099055
H   H   0.9958706630896601   0.9087130654322365   0.08562618956266108   0.099059
H   H   0.896763607929508   0.5946158246304964   0.13148078057157322   0.101565
H   H   0.9032308416503654   0.905384891475508   0.06851905795345148   0.101565
H   H   0.9139067069217347   0.6691926167311546   0.13278525055469073   0.112443
H   H   0.8860923062571391   0.83080809937485   0.06721458797033396   0.112443
H   H   0.9524472409534391   0.6112505743344949   0.006458418644256462   0.088649
H   H   0.847552804050037   0.8887471829853015   0.19354096646749638   0.088649
H   H   0.8139444123007297   0.6052936481893457   0.0050185292306125584   0.057464
H   H   0.9860556471628593   0.8947038162375637   0.19498130929441213   0.057464
H   H   0.9527266110973844   0.6013772577169133   0.17864029497687473   0.115031
H   H   0.8472734628263175   0.8986199138171088   0.021359996961421823   0.115031
H   H   0.8503249473866281   0.5771290324825383   0.16241716811001877   0.098993
H   H   0.9496751265370738   0.9228681390514837   0.037583123828277776   0.098993
H   H   0.8792318581516008   0.9995280262561597   0.15809916238441718   0.102561
H   H   0.9207636569931384   0.5004690476469001   0.04190128069163665   0.102561
H   H   0.8094225012171459   0.9466975924370505   0.1704425830217949   0.106668
H   H   0.9905729946474429   0.5532998719898589   0.029557255503229785   0.106668
C   C   0.9403069678301277   0.7451198238000258   0.03616635849149831   0.628584
C   C   0.8596920405287083   0.7548809899369412   0.1638333288957691   0.628584
C   C   0.9591652695121551   0.7440600912287016   0.05643181581466999   -0.206855
C   C   0.8408291848877559   0.7559405272463405   0.143568173848112   -0.206855
C   C   0.9183261306160785   0.7459547944502427   0.07122261015574624   -0.034409
C   C   0.8816693700685481   0.754042572345704   0.12877737950703577   -0.034408
C   C   0.9426088288924602   0.7482762290956527   0.0906835611968956   0.013452
C   C   0.8573901842864133   0.7517244870103519   0.1093162773281291   0.013449
C   C   0.9600672619172803   0.7910236396905517   0.08893051435015942   0.012402
C   C   0.8399282339473086   0.7089738247363575   0.11106932417486529   0.012402
C   C   0.9860462033627748   0.7072535432195517   0.10158089577258078   0.013292
C   C   0.8139482462170988   0.7927471728864529   0.09841894275244391   0.013292
C   C   0.9721901806111091   0.6640692996024425   0.10303363189559382   -0.09837
C   C   0.8278098836725176   0.8359280671935043   0.09696635776718815   -0.098369
C   C   0.813485617884926   0.6242572531071633   0.11349145787309739   -0.10479
C   C   0.9865133952939478   0.8757434629988413   0.08650838065192733   -0.104791
C   C   0.8655546641728765   0.6260723152606262   0.12335667270429068   -0.098715
C   C   0.9344408365117499   0.8739250515353206   0.0766433169584913   -0.098714
C   C   0.8805331722238156   0.6674924577694072   0.12214817519704846   -0.096134
C   C   0.9194612773560579   0.8325082583365974   0.07785166332797624   -0.096134
C   C   0.8682239516359186   0.6675825088250454   0.003881368744808345   0.623045
C   C   0.9317760885475198   0.8324153461257136   0.19611786522918723   0.623046
C   C   0.8996464732433702   0.6198592249132463   0.005862180191771398   -0.20986
C   C   0.9003479859765783   0.8801412959308336   0.19413796060876787   -0.20986
C   C   0.8659593381544577   0.5903133142623148   0.0049780243116604676   -0.017061
C   C   0.9340407309492068   0.9096839549026697   0.19502211648887882   -0.017061
C   C   0.8841515390932183   0.5443611623691416   0.0027371047844117883   0.026296
C   C   0.9158474981858435   0.9556390655820509   0.19726348942939934   0.026296
C   C   0.8506795498915111   0.5112303652055225   0.013332314983286419   0.025848
C   C   0.9493204999320028   0.9887672944833116   0.1866672212662237   0.025848
C   C   0.9327919225698763   0.5343037502530049   0.18928341584480834   0.040543
C   C   0.8672081320736752   0.9656938118048668   0.010716271542459051   0.040543
C   C   0.9666022799355486   0.566443637947314   0.1783697583913365   -0.168803
C   C   0.8333978036282286   0.9335533383247834   0.021630835822474607   -0.168803
C   C   0.8201510607316379   0.5533830647513146   0.16838559814516077   -0.063547
C   C   0.9798490180121018   0.946614009151745   0.03161484493089307   -0.063547
C   C   0.8364983159847318   0.5093956313233234   0.16598250780434645   -0.067322
C   C   0.9634971943399697   0.9906015402106986   0.0340177841339501   -0.067322
C   C   0.9987399547509344   0.9791163913433355   0.17371018133427324   -0.174895
C   C   0.8012555266535415   0.5208813659764608   0.026289203777479585   -0.174895
O   O   0.8843785419158444   0.765212624061203   0.030814419368317428   -0.437155
O   O   0.9156158980239536   0.7347882873067264   0.1691851168811927   -0.437151
O   O   0.980977436738366   0.7265079752877927   0.025100958729713407   -0.489246
O   O   0.8190170369416958   0.7734922526633999   0.1748996354840977   -0.489245
O   O   0.8945864291356806   0.6921466149345172   0.01136011838848855   -0.485901
O   O   0.9054090619088706   0.8078509471233545   0.18863956899877884   -0.485901
O   O   0.8167957644136383   0.6813733339276892   0.19408657377129132   -0.444925
O   O   0.9832042902299133   0.8186242281301824   0.005913113615976079   -0.444928
Co   Co   0.8455670488321022   0.7622727129561775   0.20589950088060252   0.660548
Co   Co   0.9544320687046312   0.7377275384849789   0.3940992590056852   0.660505
H   H   0.8094371928802366   0.7431542540274033   0.2593508801216336   0.101236
H   H   0.9905584073422121   0.7568427457346574   0.3406478797646541   0.101236
H   H   0.8682023053900064   0.746516326462963   0.2681954616778886   0.064241
H   H   0.931792296748103   0.7534829486685691   0.3318048095859719   0.064241
H   H   0.9386070284926505   0.6627824504694382   0.29237750284331576   0.106092
H   H   0.8613886199301747   0.8372135729829987   0.30762276842054476   0.106092
H   H   0.8041266749412457   0.5912851579005407   0.31437409203841743   0.099055
H   H   0.9958724907958642   0.9087141172309914   0.28562617922544303   0.099059
H   H   0.8967665012005781   0.5946132342263066   0.33148137478538436   0.101565
H   H   0.9032337108212471   0.9053827892261301   0.26851889647847615   0.101565
H   H   0.9139050317737669   0.6691901239579271   0.33278569363074456   0.112443
H   H   0.8860951802480586   0.8308058994945097   0.26721457763311596   0.112443
H   H   0.9524490782997187   0.6112514308713252   0.206458710582553   0.088649
H   H   0.8475500874373914   0.888747844260207   0.39354156068130747   0.088649
H   H   0.8139416715878961   0.6052947976190632   0.20501836775563725   0.057464
H   H   0.9860585404339293   0.8947012258333735   0.39498190350822326   0.057464
H   H   0.9527238462843626   0.6013788953014427   0.378639377813113   0.115031
H   H   0.8472707076533705   0.8986213561397134   0.22135938207317468   0.115031
H   H   0.8503267461726064   0.5771306700670678   0.362416250946257   0.098993
H   H   0.949672371364127   0.9228695813740885   0.2375825089400306   0.098993
H   H   0.8792336569375789   0.999529663840689   0.3580982452206555   0.102561
H   H   0.9207654605991543   0.5004705876004673   0.24190051466563217   0.102561
H   H   0.8094243482035005   0.9466982537119559   0.37044317723560605   0.106668
H   H   0.9905748175336093   0.5533010214195763   0.22955709402825447   0.106668
C   C   0.9403052782220472   0.7451176239196855   0.23616634815428028   0.628584
C   C   0.8596949337997782   0.7548783995327514   0.36383392310958024   0.628584
C   C   0.9591681627832249   0.7440575008245118   0.2564324100284811   -0.206855
C   C   0.8408320492386003   0.7559385226279252   0.3435678612353794   -0.206855
C   C   0.9183279631423201   0.7459557486180355   0.2712227509562855   -0.034409
C   C   0.8816712025947898   0.7540435265134968   0.328777520307575   -0.034408
C   C   0.9426116932433044   0.7482742244772371   0.290683248584163   0.013452
C   C   0.8573884705781444   0.7517227752848236   0.3093155113021247   0.013449
C   C   0.9600690751633715   0.7910249843821939   0.2889300505996696   0.012402
C   C   0.8399300423733622   0.7089752670589622   0.3110687092866181   0.012402
C   C   0.9860490580735437   0.707251733863061   0.30158028088433364   0.013292
C   C   0.8139511057479053   0.7927452658989997   0.29841847900195406   0.013292
C   C   0.9721919793970873   0.664070937186972   0.30303271473183213   -0.09837
C   C   0.8278071381396461   0.8359293142541842   0.29696604515445557   -0.098369
C   C   0.8134839282768453   0.6242550532268231   0.3134914475358794   -0.10479
C   C   0.9865162837449801   0.8757409702256138   0.28650882372798114   -0.104791
C   C   0.8655564774189675   0.6260736599522686   0.3233562089538008   -0.098715
C   C   0.934442640117766   0.8739265914888874   0.27664255093248685   -0.098714
C   C   0.8805360606748479   0.6674899649961797   0.3221486182731023   -0.096134
C   C   0.9194641513469773   0.832506058456257   0.2778516529907582   -0.096134
C   C   0.8682257938022357   0.6675832677309133   0.20388181182086218   0.623045
C   C   0.9317733719348742   0.832416007400619   0.39611845944299834   0.623046
C   C   0.8996493327741769   0.6198573179257931   0.2058617164412815   -0.20986
C   C   0.9003508310472722   0.8801396818362677   0.3941370434450061   -0.20986
C   C   0.8659565878015485   0.590314658953957   0.2049775605611706   -0.017061
C   C   0.934042529735185   0.9096855924871994   0.3950211993251171   -0.017061
C   C   0.8841487742801963   0.5443627999536709   0.20273618762065007   0.026296
C   C   0.915845779657537   0.9556374514874852   0.3972625722656376   0.026296
C   C   0.8506768188187526   0.511231319373315   0.21333245578382568   0.025848
C   C   0.9493223469183575   0.988767955758217   0.3866678154800348   0.025848
C   C   0.9327892059572305   0.5343044115279103   0.3892840100586195   0.040543
C   C   0.8672099597798792   0.9656948636036219   0.21071626120524103   0.040543
C   C   0.9665995151225267   0.5664452755318433   0.3783688412275748   -0.168803
C   C   0.833396085099922   0.9335517242302173   0.22162991865871287   -0.168803
C   C   0.820148295918616   0.5533847023358441   0.36838468098139904   -0.063547
C   C   0.9798473043038328   0.9466122974262168   0.23161407890488864   -0.063547
C   C   0.8365001147707101   0.5093972689078529   0.3659815906405847   -0.067322
C   C   0.9634990027660233   0.9906029825333034   0.23401716924570296   -0.067322
C   C   0.9987418017372888   0.9791170526182411   0.3737107755480844   -0.174895
C   C   0.8012573639998207   0.5208822225132911   0.22628949571577614   -0.174895
O   O   0.8843814207268016   0.7652103265499004   0.2308145601688567   -0.437155
O   O   0.9156187912950237   0.7347856969025365   0.3691857110950038   -0.437151
O   O   0.980980330009436   0.7265053848836027   0.22510155294352452   -0.489246
O   O   0.8190198820123895   0.773490638568834   0.374898718320336   -0.489245
O   O   0.8945882568418847   0.6921476667332722   0.21136010805127053   -0.485901
O   O   0.9054119551799406   0.8078483567191648   0.38864016321259   -0.485901
O   O   0.8167930478009927   0.6813739952025948   0.39408716798510246   -0.444925
O   O   0.9832061179361171   0.8186252799289375   0.20591310327875806   -0.444928
Co   Co   0.8455688958184568   0.7622733742310828   0.40590009509441366   0.660548
Co   Co   0.9544303983767009   0.737724948080789   0.5940998532194963   0.660505
H   H   0.8094390398665913   0.7431549153023089   0.4593514743354447   0.101236
H   H   0.9905602543285666   0.7568434070095631   0.5406484739784653   0.101236
H   H   0.8682041041759848   0.7465179640474925   0.4681945445141269   0.064241
H   H   0.9317951418187967   0.7534813345740032   0.5318038924222103   0.064241
H   H   0.9386088272786287   0.6627840880539675   0.49237658567955406   0.106092
H   H   0.8613904187161527   0.8372152105675281   0.507621851256783   0.106092
H   H   0.8041284737272241   0.59128679548507   0.5143731748746557   0.099055
H   H   0.9958707722675575   0.9087125031364256   0.4856252620616814   0.099059
H   H   0.8967682999865563   0.594614871810836   0.5314804576216227   0.101565
H   H   0.9032309942086015   0.9053834505010356   0.4685194906922873   0.101565
H   H   0.9139068305597451   0.6691917615424565   0.5327847764669829   0.112443
H   H   0.8860924154350365   0.8308075370790391   0.4672136604693542   0.112443
H   H   0.9524473597714118   0.6112498167767593   0.4064577934187913   0.088649
H   H   0.8475518862233696   0.8887494818447363   0.5935406435175459   0.088649
H   H   0.8139435185742506   0.6052954588939687   0.40501896196944837   0.057464
H   H   0.9860557756209074   0.894702863417903   0.5949809863444615   0.057464
H   H   0.9527256932707172   0.601379556576348   0.5786399720269242   0.115031
H   H   0.8472736009244406   0.8986187657355237   0.4213599762869858   0.115031
H   H   0.8503250758446764   0.5771280796628779   0.5624168451600682   0.098993
H   H   0.9496742183504816   0.9228702426489939   0.43758310315384175   0.098993
H   H   0.8792309403249333   0.9995303251155945   0.5580988394344665   0.102561
H   H   0.9207683538702244   0.5004679971962772   0.4419011088794433   0.102561
H   H   0.8094261469894788   0.9466998912964855   0.5704422600718443   0.106668
H   H   0.9905731472056793   0.5532984310153863   0.42955768824206564   0.106668
C   C   0.9403070770080254   0.745119261504215   0.4361654309905185   0.628584
C   C   0.8596921689867562   0.7548800371172808   0.5638330059458185   0.628584
C   C   0.959165397970203   0.7440591384090413   0.4564314928647194   -0.206855
C   C   0.840833896224955   0.7559391839028305   0.5435684554491905   -0.206855
C   C   0.918325198329298   0.745957386202565   0.47122183379252375   -0.034409
C   C   0.8816694840664833   0.7540419124189307   0.5287766031438134   -0.034408
C   C   0.9426089766306589   0.7482748857521425   0.49068384279797417   0.013452
C   C   0.857390317564499   0.7517234365597291   0.5093161055159358   0.013449
C   C   0.9600663585507259   0.7910256456570997   0.4889306448134807   0.012402
C   C   0.8399329356444323   0.7089726766547724   0.5110693035004292   0.012402
C   C   0.9860509050598983   0.7072523951379666   0.5015808750981448   0.013292
C   C   0.8139483891352596   0.7927459271739052   0.4984190732157652   0.013292
C   C   0.9721903090691573   0.6640683467827821   0.5030333089456431   -0.09837
C   C   0.8278089851260008   0.8359299755290895   0.4969666393682667   -0.098369
C   C   0.8134857752632   0.6242557145017285   0.5134920417496904   -0.10479
C   C   0.9865135189319582   0.8757426078101431   0.48650790656421944   -0.104791
C   C   0.8655537608063218   0.626074321227174   0.5233568031676119   -0.098715
C   C   0.9344455333888361   0.8739240010846978   0.47664314514629796   -0.098714
C   C   0.8805332958618258   0.6674916025807093   0.5221477011093406   -0.096134
C   C   0.9194659501329555   0.8325076960407864   0.4778507358269965   -0.096134
C   C   0.8682230289892138   0.6675849053154426   0.4038808946571004   0.623045
C   C   0.9317762652059443   0.8324134169964289   0.5961190536568095   0.623046
C   C   0.8996511797605315   0.6198579792006986   0.40586231065509265   -0.20986
C   C   0.9003481144346265   0.8801403431111731   0.5941376376588172   -0.20986
C   C   0.8659584347879031   0.5903153202288625   0.4049781547749817   -0.017061
C   C   0.9340408594072549   0.9096830020830092   0.5950217935389283   -0.017061
C   C   0.8841516675512664   0.5443602095494811   0.40273678183446115   0.026296
C   C   0.9158476266438916   0.9556381127623907   0.5972631664794488   0.026296
C   C   0.8506796638894462   0.5112297052787491   0.41333153862006394   0.025848
C   C   0.9493195821053352   0.9887695933427467   0.5866668983162731   0.025848
C   C   0.9327910047432086   0.5343060491124397   0.5892830928948578   0.040543
C   C   0.8672071949668572   0.9656965011881511   0.4107153440414793   0.040543
C   C   0.9666013621088811   0.5664459368067489   0.5783694354413859   -0.168803
C   C   0.8333979320862765   0.933552385505123   0.42163051287252395   -0.168803
C   C   0.8201501429049707   0.5533853636107495   0.5683852751952102   -0.063547
C   C   0.9798491512901873   0.9466129587011222   0.4316146731186998   -0.063547
C   C   0.8364973981580647   0.5093979301827585   0.5659821848543958   -0.067322
C   C   0.9635018960370935   0.9906003921291133   0.43401776345951404   -0.067322
C   C   0.9987446468079825   0.979115438523675   0.5737098583843226   -0.174895
C   C   0.8012545991867989   0.5208838600978205   0.4262885785520144   -0.174895
O   O   0.8843786559137798   0.7652119641344297   0.43081364300509495   -0.437155
O   O   0.9156205900810018   0.7347873344870659   0.569184793931242   -0.437151
O   O   0.9809775651964139   0.7265070224681323   0.4251006357797628   -0.489246
O   O   0.8190171653997437   0.7734912998437397   0.5748993125341471   -0.489245
O   O   0.8945854920288626   0.6921493043178016   0.41135919088750883   -0.485901
O   O   0.9054137539659188   0.8078499943036941   0.5886392460488283   -0.485901
O   O   0.8167958928716863   0.6813723811080289   0.5940862508213407   -0.444925
O   O   0.9832034013234715   0.8186259412038429   0.40591369749256917   -0.444928
Co   Co   0.8455671772901505   0.7622717601365171   0.6058991779306518   0.660548
Co   Co   0.954432197162679   0.7377265856653183   0.7940989360557346   0.660505
H   H   0.8094408868529457   0.7431555765772144   0.6593520685492559   0.101236
H   H   0.9905620531145449   0.7568450445940922   0.7406475568147035   0.101236
H   H   0.8682069974470548   0.7465153736433027   0.6681951387279379   0.064241
H   H   0.9317924252061511   0.7534819958489087   0.7318044866360213   0.064241
H   H   0.9386106742649833   0.662784749328873   0.6923771798933651   0.106092
H   H   0.8613877021035071   0.8372158718424336   0.707622445470594   0.106092
H   H   0.8041268033992938   0.5912842050808802   0.7143737690884668   0.099055
H   H   0.9958726192539121   0.9087131644113309   0.6856258562754924   0.099059
H   H   0.8967655833739107   0.5946155330857417   0.7314810518354337   0.101565
H   H   0.9032327929945797   0.9053850880855651   0.6685185735285255   0.101565
H   H   0.9139041139470995   0.6691924228173621   0.732785370680794   0.112443
H   H   0.8860942624213911   0.8308081983539447   0.6672142546831653   0.112443
H   H   0.9524492067577665   0.6112504780516649   0.6064583876326024   0.088649
H   H   0.8475491696107238   0.8887501431196421   0.7935412377313569   0.088649
H   H   0.8139407537612287   0.605297096478498   0.6050180448056867   0.057464
H   H   0.9860576226072618   0.8947035246928086   0.7949815805582727   0.057464
H   H   0.9527285383414107   0.6013779424817821   0.7786390548631624   0.115031
H   H   0.8472753997104189   0.8986204033200529   0.621359059123224   0.115031
H   H   0.8503268746306546   0.5771297172474074   0.7624159279963064   0.098993
H   H   0.9496724998221749   0.9228686285544281   0.63758218599008   0.098993
H   H   0.879233785395627   0.9995287110210286   0.7580979222707048   0.102561
H   H   0.920765637257579   0.5004686584711828   0.6419017030932544   0.102561
H   H   0.8094244766615486   0.9466973008922955   0.7704428542856554   0.106668
H   H   0.9905749459916575   0.5533000685999159   0.6295567710783039   0.106668
C   C   0.9403043603953797   0.7451199227791203   0.6361660252043296   0.628584
C   C   0.8596940159731108   0.7548806983921863   0.7638336001596295   0.628584
C   C   0.9591672449565576   0.7440597996839466   0.6564320870785304   -0.206855
C   C   0.840831131411933   0.75594082148736   0.7435675382854288   -0.206855
C   C   0.9183280916003681   0.745954795798375   0.6712224280063348   -0.034409
C   C   0.8816713310528379   0.7540425736938362   0.7287771973576244   -0.034408
C   C   0.9426107754166373   0.7482765233366719   0.6906829256342124   0.013452
C   C   0.8573876009518535   0.7517240978346347   0.7093166997297469   0.013449
C   C   0.9600692036214193   0.7910240315625334   0.6889297276497189   0.012402
C   C   0.8399302190317866   0.7089733379296778   0.7110698977142403   0.012402
C   C   0.9860481402468763   0.7072540327224959   0.701579957934383   0.013292
C   C   0.8139501879212379   0.7927475647584347   0.6984181560520034   0.013292
C   C   0.9721921560555119   0.6640690080576876   0.7030339031594544   -0.09837
C   C   0.8278062203129789   0.835931613113619   0.696965722204505   -0.098369
C   C   0.8134830104501778   0.624257352086258   0.7134911245859287   -0.10479
C   C   0.9865153659183127   0.8757432690850486   0.6865085007780305   -0.104791
C   C   0.8655566058770157   0.6260727071326081   0.7233558860038503   -0.098715
C   C   0.9344428167761905   0.8739246623596032   0.6766437393601091   -0.098714
C   C   0.8805351428481805   0.6674922638556148   0.7221482953231516   -0.096134
C   C   0.9194632335203101   0.832508357315692   0.6778513300408076   -0.096134
C   C   0.8682259222602838   0.6675823149112527   0.6038814888709115   0.623045
C   C   0.9317780639919224   0.8324150545809585   0.7961181364930476   0.623046
C   C   0.8996484149475094   0.6198596167852282   0.605861393491331   -0.20986
C   C   0.9003499614209811   0.8801410043860786   0.7941382318726283   -0.20986
C   C   0.8659567162595964   0.5903137061342965   0.6049772376112199   -0.017061
C   C   0.9340426581932331   0.9096846396675387   0.7950208763751665   -0.017061
C   C   0.8841535145376209   0.5443608708243866   0.6027373760482724   0.026296
C   C   0.9158448618308695   0.9556397503469203   0.797262249315687   0.026296
C   C   0.8506769472768005   0.5112303665536546   0.6133321328338751   0.025848
C   C   0.9493224753764052   0.9887670029385567   0.7866674925300843   0.025848
C   C   0.9327893344152786   0.5343034587082501   0.7892836871086688   0.040543
C   C   0.8672100882379272   0.9656939107839615   0.6107159382552904   0.040543
C   C   0.9666031608948593   0.5664475743912782   0.7783685182776241   -0.168803
C   C   0.8333997790726313   0.9335530467800284   0.6216311070863351   -0.168803
C   C   0.8201519416909486   0.5533870011952788   0.7683843580314484   -0.063547
C   C   0.9798464346775417   0.9466136199760278   0.6316152673325108   -0.063547
C   C   0.8364991969440428   0.5093995677672878   0.765981267690634   -0.067322
C   C   0.9634991312240713   0.9906020297136429   0.6340168462957523   -0.067322
C   C   0.9987419301953371   0.9791160997985804   0.7737104525981338   -0.174895
C   C   0.8012564461731535   0.520884521372726   0.6262891727658255   -0.174895
O   O   0.8843805029001343   0.7652126254093353   0.6308142372189061   -0.437155
O   O   0.9156178734683564   0.7347879957619713   0.7691853881450532   -0.437151
O   O   0.9809794121827685   0.7265076837430378   0.6251012299935739   -0.489246
O   O   0.819018964185722   0.7734929374282689   0.7748983953703854   -0.489245
O   O   0.8945873390152175   0.692149965592707   0.6113597851013199   -0.485901
O   O   0.9054110373532732   0.8078506555785996   0.7886398402626393   -0.485901
O   O   0.8167931762590407   0.6813730423829344   0.7940868450351518   -0.444925
O   O   0.9832052001094498   0.8186275787883723   0.6059127803288075   -0.444928
Co   Co   0.845569024276505   0.7622724214114225   0.8058997721444631   0.660548
Co   Co   0.9544294805500334   0.7377272469402238   0.9940995302695457   0.660505
H   H   0.8094391683246392   0.7431539624826484   0.8593511513854941   0.101236
H   H   0.9905593365018993   0.7568457058689977   0.9406481510285146   0.101236
H   H   0.8682042808344091   0.7465160349182081   0.8681957329417491   0.064241
H   H   0.9317942721925058   0.7534826571238141   0.9318050808498325   0.064241
H   H   0.9386090039370533   0.662782158924683   0.8923777741071762   0.106092
H   H   0.8613895490898617   0.8372165331173392   0.9076230396844053   0.106092
H   H   0.804128602185272   0.5912858426654096   0.9143728519247051   0.099055
H   H   0.9958699026412665   0.9087138256862366   0.8856264504893036   0.099059
H   H   0.8967684284446044   0.5946139189911754   0.931480134671672   0.101565
H   H   0.9032346399809343   0.9053857493604704   0.8685191677423367   0.101565
H   H   0.9139069590177931   0.669190808722796   0.9327844535170322   0.112443
H   H   0.8860961094077457   0.8308088596288501   0.8672148488969764   0.112443
H   H   0.9524510055437446   0.6112521156361943   0.8064574704688406   0.088649
H   H   0.8475520146814175   0.888748529025076   0.9935403205675951   0.088649
H   H   0.8139426007475833   0.6052977577534037   0.8050186390194978   0.057464
H   H   0.98605942139324   0.894705162277338   0.994980663394511   0.057464
H   H   0.9527258217287651   0.6013786037566877   0.9786396490769734   0.115031
H   H   0.8472726830977734   0.8986210645949583   0.8213596533370352   0.115031
H   H   0.850324158018009   0.5771303785223127   0.9624165222101175   0.098993
H   H   0.9496743468085296   0.9228692898293334   0.8375827802038911   0.098993
H   H   0.8792356323819815   0.999529372295934   0.958098516484516   0.102561
H   H   0.9207674360435572   0.5004702960557121   0.8419007859294927   0.102561
H   H   0.8094262754475269   0.9466989384768248   0.9704419371218937   0.106668
H   H   0.9905767929780122   0.5533007298748212   0.829557365292115   0.106668
C   C   0.9403072536664497   0.7451173323749307   0.8361666194181409   0.628584
C   C   0.8596912511600888   0.7548823359767154   0.9638326829958679   0.628584
C   C   0.9591655264282509   0.7440581855893807   0.8564311699147688   -0.206855
C   C   0.8408329783982875   0.7559414827622654   0.9435681324992399   -0.206855
C   C   0.9183298903863465   0.7459564333829043   0.8712215108425732   -0.034409
C   C   0.8816731780391924   0.7540432349687418   0.9287777915714355   -0.034408
C   C   0.9426136686877074   0.7482739329324822   0.8906835198480235   0.013452
C   C   0.8573904460225472   0.7517224837400686   0.9093157825659852   0.013449
C   C   0.9600710506077741   0.7910246928374389   0.88893032186353   0.012402
C   C   0.8399320178177648   0.7089749755142072   0.9110689805504787   0.012402
C   C   0.9860499872332309   0.7072546939974014   0.9015805521481942   0.013292
C   C   0.8139530811923079   0.7927449743542448   0.8984187502658145   0.013292
C   C   0.9721893912424897   0.6640706456422171   0.9030329859956926   -0.09837
C   C   0.8278091135840489   0.8359290227094293   0.896966316418316   -0.098369
C   C   0.8134848574365324   0.6242580133611634   0.9134917187997399   -0.10479
C   C   0.9865126011052907   0.8757449066695783   0.8865075836142688   -0.104791
C   C   0.8655584528633702   0.6260733684075136   0.9233564802176613   -0.098715
C   C   0.9344446155621685   0.8739262999441328   0.8766428221963474   -0.098714
C   C   0.8805323780351584   0.667493901440144   0.92214737815939   -0.096134
C   C   0.9194661267913801   0.8325057669115022   0.8778519242546188   -0.096134
C   C   0.8682231574472618   0.6675839524957822   0.8038805717071499   0.623045
C   C   0.9317753473792768   0.8324157158558639   0.9961187307068589   0.623046
C   C   0.8996502619338641   0.6198602780601336   0.805861987705142   -0.20986
C   C   0.9003528064916748   0.8801393902915128   0.9941373147088666   -0.20986
C   C   0.8659585632459511   0.5903143674092021   0.8049778318250311   -0.017061
C   C   0.9340399415805873   0.9096853009424443   0.9950214705889777   -0.017061
C   C   0.8841507497245992   0.5443625084089159   0.8027364588845106   0.026296
C   C   0.9158477551019396   0.9556371599427302   0.9972628435294981   0.026296
C   C   0.8506787460627787   0.511232004138184   0.8133312156701133   0.025848
C   C   0.9493243223627599   0.988767664213462   0.9866680867438954   0.025848
C   C   0.932791133201257   0.5343050962927796   0.989282769944907   0.040543
C   C   0.8672073716252816   0.9656945720588668   0.8107165324691016   0.040543
C   C   0.966601490566929   0.5664449839870884   0.9783691124914352   -0.168803
C   C   0.8333970142596094   0.9335546843645578   0.8216301899225734   -0.168803
C   C   0.8201502713630185   0.5533844107910892   0.9683849522452594   -0.063547
C   C   0.97984823346352   0.9466152575605572   0.8316143501687492   -0.063547
C   C   0.8365020902151129   0.5093969773630979   0.9659818619044452   -0.067322
C   C   0.9635009782104259   0.9906026909885483   0.8340174405095635   -0.067322
C   C   0.9987437771816918   0.9791167610734861   0.9737110468119449   -0.174895
C   C   0.8012592912438471   0.52088290727816   0.8262882556020638   -0.174895
O   O   0.8843833961712041   0.7652100350051452   0.8308148314327172   -0.437155
O   O   0.9156207667394265   0.7347854053577814   0.9691859823588644   -0.437151
O   O   0.9809812109687467   0.726509321327567   0.8251003128298121   -0.489246
O   O   0.8190218574567921   0.7734903470240792   0.9748989895841965   -0.489245
O   O   0.8945856686872872   0.6921473751885173   0.811360379315131   -0.485901
O   O   0.9054128361392514   0.8078522931631288   0.9886389230988777   -0.485901
O   O   0.8167949750450189   0.6813746799674637   0.99408592787139   -0.444925
O   O   0.9832035297815196   0.8186249883841826   0.8059133745426185   -0.444928
