# Supplementary material for: Probing Structural Defects in MOFs Using Water Stability
Source: J Phys Chem C Nanomater Interfaces. 2024 Feb 23;128(9):3975–84. doi: 10.1021/acs.jpcc.3c07497 (PMC10926153; doi:10.1021/acs.jpcc.3c07497)
Supplement: Supplementary file 2 — jp3c07497_si_002.zip [file jp3c07497_si_002.zip › SI/Sample input files/CIF files/Pristine/GUBJEV.cif]

#######################################################################
#
#                 Cambridge Crystallographic Data Centre
#                                CCDC 
#
#######################################################################
#
# If this CIF has been generated from an entry in the Cambridge 
# Structural Database, then it will include bibliographic, chemical, 
# crystal, experimental, refinement or atomic coordinate data resulting 
# from the CCDC's data processing and validation procedures.
#
#######################################################################
data_image0
_symmetry_cell_setting           triclinic
_symmetry_space_group_name_H-M   'P 1'
_symmetry_Int_Tables_number      1
_space_group_name_Hall           'P 1'
loop_
_symmetry_equiv_pos_site_id
_symmetry_equiv_pos_as_xyz
1 x,y,z
_cell_length_a                   13.589183
_cell_length_b                   13.891939
_cell_length_c                   19.507689
_cell_angle_alpha                75.225769
_cell_angle_beta                 69.616028
_cell_angle_gamma                60.715664
_cell_volume                     2994.714430
loop_
_atom_site_label
_atom_site_fract_x
_atom_site_fract_y
_atom_site_fract_z
_atom_site_charge
C 0.8088379356258361 0.6047320182694244 0.9135024656980357 0.586835
C 0.6794487300717452 0.6578978266423314 0.9232153488599365 -0.054839
C 0.6016224534174061 0.7109356352917935 0.9861251691075587 -0.078670
C 0.4818961958915111 0.7666954833335575 0.9927234140687522 -0.173423
C 0.4382200811589038 0.7686068194013653 0.9368426844668887 0.186327
C 0.5154929093068096 0.7124071160188373 0.8747679428677149 -0.176458
C 0.6351182097313717 0.6586462396684838 0.8678314139503723 -0.074469
C 0.0965155576747538 0.3035595633918875 0.9080452506256539 0.608886
C 0.1564641575875240 0.1795964256845961 0.9198010584616688 -0.040201
C 0.2698297726246026 0.1207897971719935 0.8767817291965867 -0.087884
C 0.3256651403587478 0.0054027932247806 0.8866562429257401 -0.177695
C 0.2656299498151908 0.9472991135182736 0.9373039902392835 0.182643
C 0.1521629949999971 0.0059406566788381 0.9807993310276395 -0.177155
C 0.0990160336917712 0.1213700752141168 0.9730078191372163 -0.085969
C 0.1184956183633116 0.6131692403022815 0.8605445061302964 0.578756
C 0.1656461192404486 0.6722876163584236 0.8827469468594832 -0.062604
C 0.1501840418600751 0.7794922953831523 0.8502841582486272 -0.073008
C 0.1960831490979494 0.8339231414224965 0.8714640485438540 -0.190521
C 0.2620278624193240 0.7796965702053984 0.9234684762273173 0.194098
C 0.2782138755411405 0.6717663325680079 0.9555062038395719 -0.184597
C 0.2288886440899818 0.6194602464265938 0.9359921491018998 -0.053564
C 0.0373254505584204 0.4330020573518606 0.6953405324862562 0.102968
C 0.9626746869717886 0.5669975610857589 0.3046594399401930 0.102992
C 0.0207674067530296 0.4368163825855680 0.6285273330603739 -0.194935
C 0.9792322059981801 0.5631837424287837 0.3714727594527611 -0.194855
C 0.0231003923924870 0.5261287705419075 0.5754089647275286 0.201686
C 0.9768986310139909 0.4738715245518907 0.4245911503722760 0.201570
C 0.0405813976306454 0.6083240170621030 0.5914885471829990 -0.162426
C 0.9594182069969318 0.3916760928062684 0.4085114599009148 -0.162452
C 0.0543949299527829 0.5990017682246882 0.6607061969886656 0.108533
C 0.9456051846070254 0.4009978424033798 0.3392939091264551 0.108531
C 0.1911626741383821 0.3952678647897915 0.0864970593323207 0.586900
C 0.3205516886763595 0.3421023508961870 0.0767843226555491 -0.054816
C 0.3983781275129253 0.2890645090937694 0.0138744250266436 -0.078606
C 0.5181043836813557 0.2333045280936615 0.0072762082651926 -0.173460
C 0.5617801458564903 0.2313932478929686 0.0631570693989013 0.186274
C 0.4845075009663096 0.2875930024886670 0.1252318266832497 -0.176436
C 0.3648824141628992 0.3413538292382984 0.1321681676494988 -0.074545
C 0.9034850835150139 0.6964402127192645 0.0919542872008637 0.608828
C 0.8435366111741756 0.8204036685046565 0.0801990872135702 -0.040199
C 0.7301709988140395 0.8792102880489066 0.1232181737682316 -0.087877
C 0.6743354923987731 0.9945973711520107 0.1133436585466400 -0.177726
C 0.7343704360484681 0.0527010346618396 0.0626960357999680 0.182696
C 0.8478376670426463 0.9940597084714690 0.0192008249190807 -0.177179
C 0.9009848883572507 0.8786302161746290 0.0269923424985979 -0.086004
C 0.8815056574471166 0.3868289944143128 0.1394546265225975 0.578747
C 0.8343538240543221 0.3277123053641705 0.1172526472480656 -0.062672
C 0.8498152219928585 0.2205081683565575 0.1497156317014189 -0.073055
C 0.8039166259441376 0.1660764608961093 0.1285358461347132 -0.190476
C 0.7379721412397099 0.2203040414863106 0.0765314242780149 0.194050
C 0.7217855364706759 0.3282337868051728 0.0444936563457376 -0.184577
C 0.7711105532570822 0.3805402441458296 0.0640074120534191 -0.053553
C 0.8271173199494831 0.8952152316367687 0.5864844776038100 0.590152
C 0.1728815022040353 0.1047848720000813 0.4135157325364845 0.590101
C 0.7605437875726899 0.8420833833102184 0.5767930225318187 -0.055946
C 0.2394560304722340 0.1579160088406266 0.4232076511932366 -0.055955
C 0.7986700882083587 0.7890428884327124 0.5138840761188754 -0.080107
C 0.2013297563225165 0.2109569275118229 0.4861166000429967 -0.080099
C 0.7412973908556659 0.7332963193562136 0.5072700701116559 -0.173353
C 0.2587025983985769 0.2667039045586377 0.4927299220703042 -0.173350
C 0.6436077934788397 0.7314189125500838 0.5631426988176613 0.187000
C 0.3563919674721386 0.2685812601322360 0.4368571294143152 0.186941
C 0.6026160561287836 0.7876143299626085 0.6252171750052499 -0.177870
C 0.3973832481143309 0.2123856550047823 0.3747828119008038 -0.177854
C 0.6615634791341901 0.8413401538332583 0.6321711394894537 -0.073101
C 0.3384361632518920 0.1586592998971894 0.3678293255015080 -0.073157
C 0.8080871491956931 0.1964939466386786 0.5919460386330596 0.607294
C 0.1919119819937224 0.8035063883004652 0.4080548421490631 0.607326
C 0.7558646775788225 0.3204495582841783 0.5801767194097611 -0.040943
C 0.2441342603302688 0.6795509894005645 0.4198240336471768 -0.040934
C 0.7674128983405722 0.3792347152318535 0.6232008810847876 -0.087605
C 0.2325857376100171 0.6207658814344177 0.3767997919182929 -0.087604
C 0.7176932810573877 0.4946211704049864 0.6133458868966211 -0.176806
C 0.2823054370531917 0.5053795028028825 0.3866545479400101 -0.176802
C 0.6501959277061312 0.5527286869801876 0.5627049923191991 0.183003
C 0.3498039962759074 0.4472713281270858 0.4372945493580924 0.182970
C 0.6389072741284476 0.4941041629777084 0.5191753563765542 -0.175475
C 0.3610924261866222 0.5058959329985977 0.4808245551639086 -0.175453
C 0.6934261207995113 0.3786740968029358 0.5269546968242976 -0.085050
C 0.3065742564246233 0.6213259809869413 0.4730451283600673 -0.084998
C 0.0921193631695723 0.8869088671849351 0.6394705450197190 0.576717
C 0.9078804911610060 0.1130905568866184 0.3605291031879231 0.576762
C 0.2205699444541360 0.8277564653198694 0.6172792407242081 -0.057192
C 0.7794296936552330 0.1722438085697552 0.3827207580096513 -0.057252
C 0.2798254826966464 0.7205488120328648 0.6497408303468333 -0.075463
C 0.7201745350261469 0.2794515746819145 0.3502591427869376 -0.075446
C 0.4013326942809939 0.6661113915032546 0.6285809083344861 -0.188524
C 0.5986674288368083 0.3338889510292165 0.3714188626840499 -0.188542
C 0.4650900012484933 0.7203221817208019 0.5765860584489564 0.192696
C 0.5349096204469102 0.2796784128431596 0.4234136248721534 0.192699
C 0.4053779341813737 0.8282544620595782 0.5445576398455561 -0.180950
C 0.5946217619104359 0.1717461818460860 0.4554421964587790 -0.180919
C 0.2842354313930850 0.8805852705977301 0.5640509085276896 -0.059344
C 0.7157642084873809 0.1194152431641453 0.4359492610521244 -0.059293
C 0.6656688583165364 0.0669838869838338 0.8046885453974063 0.102307
C 0.3343313565385011 0.9330137636252138 0.1953115670803630 0.102330
C 0.5861049524967882 0.0631313934078788 0.8714912340297969 -0.193102
C 0.4138955008517146 0.9368667373160123 0.1285090138243651 -0.193169
C 0.6246550437818215 0.9738018821388617 0.9245930049100983 0.199557
C 0.3753452929799149 0.0261973596683915 0.0754078264996347 0.199596
C 0.7404206247569339 0.8915954509719778 0.9085018054519418 -0.163167
C 0.2595800549296553 0.1084041359640446 0.0914992985708051 -0.163181
C 0.8141348292832208 0.9009715999658828 0.8392928714319445 0.111368
C 0.1858655949028889 0.0990274406130951 0.1607080885112911 0.111490
H 0.6370759291445912 0.7084280462865684 0.0291177588822255 0.110099
H 0.4207101408840704 0.8089179468780162 0.0411759970282867 0.108530
H 0.4807668055362485 0.7139727097715840 0.8316095755276630 0.113622
H 0.6965094050674133 0.6184456866801445 0.8187197824346938 0.109798
H 0.3129921041336283 0.1666794232802797 0.8346712162750594 0.108669
H 0.4140112774435417 0.9593571341141354 0.8533408855877078 0.113232
H 0.1064599120133001 0.9600570483954152 0.0203555677928570 0.116147
H 0.0118715063969053 0.1680870248365048 0.0073255352434342 0.104716
H 0.1038454346743174 0.8183799216549619 0.8074277054637955 0.112222
H 0.1850105002115823 0.9169910698354459 0.8461515346700913 0.117033
H 0.3291856762909564 0.6302671720348719 0.9958474186109839 0.119333
H 0.2383777571567006 0.5369831115474077 0.9613327345299570 0.112024
H 0.0378628053767393 0.3655407961020305 0.7388373780767162 0.101991
H 0.9621374529600050 0.6344589024814304 0.2611621857594350 0.101997
H 0.0060959148948411 0.3732412452278603 0.6164730111846081 0.126985
H 0.9939037827790532 0.6267588877501019 0.3835266468577555 0.126936
H 0.0419962426535010 0.6784469405399230 0.5510741830808881 0.142446
H 0.9580035779969875 0.3215526123646480 0.4489260135573647 0.142480
H 0.0649651111427746 0.6618930108479272 0.6774879392873461 0.110618
H 0.9350350620303628 0.3381069015814835 0.3225119687167258 0.110616
H 0.3629246116053007 0.2915719349641165 0.9708818952118574 0.110115
H 0.5792907978185717 0.1910818505631469 0.9588238334497738 0.108549
H 0.5192335072679907 0.2860273028845006 0.1683902496145231 0.113636
H 0.3034908373978736 0.3815542906593934 0.1812798161646436 0.109792
H 0.6870086930996562 0.8333207552388167 0.1653287463813690 0.108681
H 0.5859890959568584 0.0406427865381925 0.1466587198509914 0.113249
H 0.8935401165742395 0.0399436045652889 0.9796444586092580 0.116166
H 0.9881292716915672 0.8319136424779040 0.9926742757902380 0.104703
H 0.8961537386139844 0.1816209678439498 0.1925724359300281 0.112239
H 0.8149892670736903 0.0830083499629969 0.1538486041428534 0.117056
H 0.6708136702732247 0.3697333093853241 0.0041520752968935 0.119320
H 0.7616220765497169 0.4630175059818978 0.0386666637415316 0.112030
H 0.8746220829862865 0.7915304898670101 0.4708959048044502 0.110958
H 0.1253774057605579 0.2084699796236615 0.5291047748425156 0.110982
H 0.7708565595369234 0.6910282712855352 0.4588292195658883 0.108417
H 0.2291434848530553 0.3089720287396917 0.5411705796105345 0.108414
H 0.5262900946399131 0.7860500964185093 0.6683767385389658 0.113950
H 0.4737087776699719 0.2139500852741965 0.3316231565554226 0.113938
H 0.6336145374209926 0.8815504266749217 0.6812826914182627 0.109625
H 0.3663843098895517 0.1184493642399957 0.3187176918204999 0.109665
H 0.8143558944540080 0.3333214728143435 0.6653102647492944 0.108564
H 0.1856429068073974 0.6666794154118932 0.3346904915006840 0.108533
H 0.7266568310737735 0.5406550026219247 0.6466689219301952 0.111649
H 0.2733422613420724 0.4593455069114342 0.3533313621320029 0.111639
H 0.5868762315885812 0.5400157727818002 0.4796169831298178 0.115701
H 0.4131238930751446 0.4599843871834146 0.5203823688687778 0.115696
H 0.6873552534463291 0.3319675938354348 0.4926190180494316 0.104070
H 0.3126449464321922 0.6680322978655682 0.5073814487698222 0.104053
H 0.2295031996315660 0.6816729294890860 0.6925936170624514 0.112009
H 0.7704970268648428 0.3183271159439273 0.3074064261242600 0.112013
H 0.4480088062477300 0.5830427353316655 0.6538981734577051 0.117102
H 0.5519914544224125 0.4169576373082038 0.3461014949383048 0.117101
H 0.4552077775452232 0.8697418915200394 0.5042201516955270 0.118792
H 0.5447914454702691 0.1302591398594395 0.4957795789775181 0.118794
H 0.2366117526078720 0.9630685753710196 0.5386972014250275 0.112895
H 0.7633875404111332 0.0369319646334701 0.4613030765996257 0.112876
H 0.6422295514657125 0.1344703623666442 0.7612074611196493 0.102150
H 0.3577703244327434 0.8655261806888658 0.2387921339302819 0.102157
H 0.4958023544541318 0.1266987433034594 0.8835642388275453 0.126884
H 0.5041975951643970 0.8732995768966877 0.1164357026494412 0.126882
H 0.7715758580568077 0.8214536340151691 0.9489031139757337 0.142114
H 0.2284250104986400 0.1785463553761413 0.0510983112764987 0.142082
H 0.9044025399882142 0.8381085130848807 0.8225013718382825 0.109410
H 0.0955981865763149 0.1618904621743707 0.1774995960102533 0.109348
N 0.3163237616652843 0.8297624158270527 0.9423694084340988 -0.183641
N 0.0536695541686069 0.5125892480946331 0.7111286772161588 -0.219242
N 0.9463306797693614 0.4874107279530925 0.2888711064397857 -0.219240
N 0.0082996248238602 0.5385464461798389 0.5049768819770118 -0.112565
N 0.9916998867066645 0.4614537028502938 0.4950235773492044 -0.112536
N 0.6836766317749202 0.1702376825992941 0.0576303792814165 -0.183644
N 0.5883635694891899 0.6702648537803180 0.5576659962342975 -0.183631
N 0.4116360031467556 0.3297355894637405 0.4423337698061230 -0.183588
N 0.7774090278069422 0.9874280454893657 0.7888923758366678 -0.219938
N 0.2225910216386278 0.0125703252400759 0.2111082166889059 -0.219926
N 0.5518018215230509 0.9614095409905553 0.9950184652451404 -0.112069
N 0.4481984142749777 0.0385898108422820 0.0049822625959022 -0.112048
O 0.8460773137460771 0.6066487731702209 0.9641167929146062 -0.566162
O 0.8723268704779106 0.5631683373759261 0.8524396946637823 -0.555989
O 0.1216492309235791 0.3454888216374264 0.8411977308008275 -0.563779
O 0.0258903342092843 0.3567362418081541 0.9627723974745278 -0.564835
O 0.0845697464581870 0.6455977221781023 0.8019158327464150 -0.532467
O 0.1147505245641924 0.5238841119755272 0.8995010553068656 -0.579433
O 0.1539236301367026 0.3933511678575258 0.0358828166301959 -0.566188
O 0.1276732794025578 0.4368315708793209 0.1475601832661468 -0.556004
O 0.8783510615289943 0.6545102735422242 0.1588018171182670 -0.563757
O 0.9741099024734242 0.6432641706097277 0.0372270097518188 -0.564777
O 0.9154302016225987 0.3544000353595748 0.1980841973139094 -0.532448
O 0.8852553921652471 0.4761114023413810 0.1004978891950491 -0.579406
O 0.9167899732689286 0.8933912908029691 0.5357966734114388 -0.569785
O 0.0832074321945352 0.1066107979136241 0.4642026067325783 -0.569754
O 0.7881616140476262 0.9366393620843657 0.6475800435413491 -0.556921
O 0.2118375611273416 0.0633612970065912 0.3524200876204697 -0.556901
O 0.8082987550931315 0.1546070023470344 0.6588055231624134 -0.563085
O 0.1917012048305005 0.8453926927583408 0.3411951014539120 -0.563119
O 0.8453156082726577 0.1432768162070368 0.5372539171041527 -0.564026
O 0.1546834948741698 0.8567240537895673 0.4627466329510173 -0.564045
O 0.0319395238107596 0.8545237450753064 0.6980845290765249 -0.531487
O 0.9680602258701471 0.1454744804167827 0.3019139840560627 -0.531491
O 0.0381185960482269 0.9762089914042950 0.6004898582497746 -0.578989
O 0.9618810043933640 0.0237915311274573 0.3995106082508533 -0.579016
Zn 0.0430530793075527 0.5095856959196402 0.8193936493494977 0.830353
Zn 0.0000015212806039 0.5000000423964394 -0.0000008101369753 1.036235
Zn 0.9569475378900691 0.4904129059933744 0.1806064864741638 0.830322
Zn -0.0000008754054007 0.0000009703981310 0.5000003277565933 1.037280
Zn 0.8720799731257594 0.9905818307286016 0.6806103957407615 0.830772
Zn 0.1279194037225765 0.0094176559888281 0.3193902074814868 0.830764
