# Supplementary material for: Probing Structural Defects in MOFs Using Water Stability
Source: J Phys Chem C Nanomater Interfaces. 2024 Feb 23;128(9):3975–84. doi: 10.1021/acs.jpcc.3c07497 (PMC10926153; doi:10.1021/acs.jpcc.3c07497)
Supplement: Supplementary file 2 — jp3c07497_si_002.zip [file jp3c07497_si_002.zip › SI/Sample input files/CIF files/Pristine/TOPMIU_Co.cif]

#######################################################################
#
#                 Cambridge Crystallographic Data Centre
#                                CCDC 
#
#######################################################################
#
# If this CIF has been generated from an entry in the Cambridge 
# Structural Database, then it will include bibliographic, chemical, 
# crystal, experimental, refinement or atomic coordinate data resulting 
# from the CCDC's data processing and validation procedures.
#
#######################################################################
data_image0
_symmetry_cell_setting           triclinic
_symmetry_space_group_name_H-M   'P 1'
_symmetry_Int_Tables_number      1
_space_group_name_Hall           'P 1'
loop_
_symmetry_equiv_pos_site_id
_symmetry_equiv_pos_as_xyz
1 x,y,z
_cell_length_a                   6.559
_cell_length_b                   10.8815
_cell_length_c                   10.8815
_cell_angle_alpha                73.1171
_cell_angle_beta                 72.4626
_cell_angle_gamma                72.4626
_cell_volume                     688.886
loop_
_atom_site_label
_atom_site_fract_x
_atom_site_fract_y
_atom_site_fract_z
_atom_site_charge
C 0.5088474449955221 0.8508334339452767 0.1481560006163194 0.565417
C 0.5084577922678835 0.9630060482161261 0.0355730617816516 -0.039239
C 0.6218895267875140 0.9408837898946507 0.9085345531356371 -0.089838
C 0.3926503960028249 0.0916131375151222 0.0557089290923300 -0.073562
C 0.6148974535347596 0.0462788938945773 0.8000350050144646 -0.079294
C 0.3908788392736522 0.1988060564420143 0.9489463859198436 -0.039517
C 0.5003133479951859 0.1758270103637213 0.8209586055781318 -0.059063
C 0.7246294178790950 0.0227348258086989 0.6648747464773130 0.573220
C 0.2775220091345541 0.3362338293416899 0.9752558194513619 0.581941
C 0.2399621065072235 0.9105813952599826 0.7795922356558631 0.565278
C 0.7678106477818186 0.2190684150490292 0.0793210299392308 0.574924
C 0.1183220207285142 0.0493169215437951 0.7946977276130660 -0.058935
C 0.8904723311813275 0.2015526168679781 0.9416040006758349 -0.048213
C 0.0035553449386042 0.0731091026360143 0.9210695857254707 -0.076857
C 0.8924102324111431 0.3078547706604892 0.8336793561438567 -0.074879
C 0.1190082721938225 0.1555855253905620 0.6867837651060607 -0.094444
C 0.0063757082828166 0.2853371232210175 0.7059370842434697 -0.055999
C 0.0093470930875529 0.3981954072657781 0.5906268871919421 0.577538
Co 0.7433275291265371 0.1062248477120760 0.3687992726369431 0.974877
Co 0.2679625348327151 0.6228897376152583 0.8931257924772060 0.837013
Co 0.4999305328663892 0.6594664143789456 0.3464074203811615 0.995972
H 0.5413488537317522 0.3197666925451013 0.2480256546359778 0.378389
H 0.4699834428475533 0.7426912078687155 0.6793618642464111 0.367941
H 0.3652914350592875 0.3046131046055393 0.3954523501373475 0.396188
H 0.6338128106761234 0.5908984898611254 0.6806362446084261 0.402984
H 0.7144388715478955 0.8404449603399596 0.8969653177157706 0.093432
H 0.3068896886852496 0.1075652125496557 0.1555022182049468 0.118654
H 0.4978084029323863 0.2588977641541545 0.7372033194727129 0.118041
H 0.8676786835493466 0.8261640160149277 0.7211156822390247 0.389590
H 0.0017199022482817 0.9907544639047431 0.0052469385432692 0.117625
H 0.2082656110282801 0.1378982317775953 0.5879541035146211 0.111345
H 0.8027594468164734 0.4081298197020992 0.8480660165941262 0.120334
H 0.1956490465311866 0.5176562599154233 0.3531831051354744 0.367469
H 0.8269616712159585 0.6426881004549254 0.4690255433125922 0.371853
H 0.1941282404015959 0.6083476125826477 0.2131301425045211 0.399334
H 0.8147483535548012 0.7866205699206563 0.3814043154072865 0.402068
H 0.3442249419090602 0.6469441430965546 0.5948469452749023 0.390046
H 0.6319122590648220 0.3959367346798332 0.3748406010266085 0.402003
H 0.1660138921425494 0.6061056326898847 0.5429858217695700 0.384104
H 0.8307053821098195 0.4411734516240585 0.4043912054286673 0.388364
H 0.0605232989591968 0.2518751198975737 0.2328399631437998 0.395527
H 0.0510274155547461 0.2280156805010738 0.3871981105962113 0.389409
H 0.1085724396898460 0.9030329219157767 0.3243401832700898 0.405541
H 0.9701752019498705 0.8828439919593989 0.4718229759480684 0.387348
H 0.9122584421848000 0.6517807369982921 0.1031881411627120 0.393536
H 0.0736529496077257 0.5024300127336080 0.1013240366089552 0.371273
H 0.4389923731080405 0.9765777817551073 0.3620223349013297 0.399008
H 0.4316261661218432 0.9708625219218026 0.5130433590700663 0.389066
H 0.5547074807919524 0.6344561661686172 0.0415460269341081 0.383453
H 0.6033422522776362 0.4857181996629650 0.0186438514156284 0.383498
O 0.5225375415006868 0.2953381060863188 0.3494660718482530 -0.760527
O 0.4784549751903145 0.6414006285248759 0.6985774036346746 -0.748835
O 0.6198025441898686 0.7319233361654124 0.1338166202628879 -0.569873
O 0.3949816015753713 0.8683797785079009 0.2645034896498235 -0.560990
O 0.6970488046286348 0.1114008279799366 0.5657572637177257 -0.480251
O 0.3274937693899360 0.4326005006507927 0.8837023977946559 -0.549138
O 0.8613028490783391 0.9041930490486103 0.6447199926987001 -0.478978
O 0.1427580683688651 0.3511469363401892 0.0869014520543771 -0.553016
O 0.7955092214303532 0.1170853498920651 0.1706250513659948 -0.552043
O 0.1944000587200060 0.8181763551363863 0.8775585684126564 -0.558536
O 0.3843789538739230 0.8899733333900499 0.6720579157773533 -0.551666
O 0.6401411075002388 0.3326997511152722 0.0992227107545343 -0.543438
O 0.9390331754595013 0.5185751857425331 0.6111014388224392 -0.580783
O 0.0810835930715894 0.3737472584454238 0.4727667463032953 -0.591816
O 0.2612010505637755 0.5885490158807741 0.2907226673302161 -0.794467
O 0.7398770464502363 0.7120202338211196 0.4114715440258327 -0.790932
O 0.2642795801563191 0.6671670381430588 0.5211787912986842 -0.775338
O 0.6829410696426933 0.4722595536947873 0.3852209389597416 -0.796848
O 0.0179514277174797 0.1939430716784857 0.3207768617810832 -0.781512
O 0.9552168729144488 0.9096109955037941 0.3791140758164863 -0.749546
O 0.0685309496757541 0.6010858654648431 0.0915492562055513 -0.746694
O 0.4608197997777203 0.0248668530406437 0.4219241587025507 -0.781573
O 0.5717030029916421 0.5826165782532046 0.9735405226252233 -0.776960
