# Supplementary material for: Probing Structural Defects in MOFs Using Water Stability
Source: J Phys Chem C Nanomater Interfaces. 2024 Feb 23;128(9):3975–84. doi: 10.1021/acs.jpcc.3c07497 (PMC10926153; doi:10.1021/acs.jpcc.3c07497)
Supplement: Supplementary file 2 — jp3c07497_si_002.zip [file jp3c07497_si_002.zip › SI/Sample input files/CIF files/Pristine/TOPMIU_Ni.cif]

#######################################################################
#
#                 Cambridge Crystallographic Data Centre
#                                CCDC 
#
#######################################################################
#
# If this CIF has been generated from an entry in the Cambridge 
# Structural Database, then it will include bibliographic, chemical, 
# crystal, experimental, refinement or atomic coordinate data resulting 
# from the CCDC's data processing and validation procedures.
#
#######################################################################
data_image0
_symmetry_cell_setting           triclinic
_symmetry_space_group_name_H-M   'P 1'
_symmetry_Int_Tables_number      1
_space_group_name_Hall           'P 1'
loop_
_symmetry_equiv_pos_site_id
_symmetry_equiv_pos_as_xyz
1 x,y,z
_cell_length_a                   6.559
_cell_length_b                   10.8815
_cell_length_c                   10.8815
_cell_angle_alpha                73.1171
_cell_angle_beta                 72.4626
_cell_angle_gamma                72.4626
_cell_volume                     688.886
loop_
_atom_site_label
_atom_site_fract_x
_atom_site_fract_y
_atom_site_fract_z
_atom_site_charge
C 0.5131408560859919 0.8534089902173292 0.1503962431676606 0.566613
C 0.5068966686963690 0.9648068180525952 0.0357871529355784 -0.049319
C 0.6225797437574188 0.9441814989111725 0.9074763825309891 -0.074548
C 0.3856283352123094 0.0921767563060348 0.0563176374817540 -0.079902
C 0.6130835970410388 0.0494885974093720 0.7983790087029058 -0.039550
C 0.3866366428380816 0.2000281298833800 0.9490128615813770 -0.044054
C 0.4983018175804078 0.1779893400103693 0.8198829743912981 -0.069095
C 0.7247561491342784 0.0230727228128382 0.6603960049955938 0.572402
C 0.2764953328241656 0.3378150296600280 0.9750874839674856 0.581615
C 0.2339250500574510 0.9093890093279687 0.7794503379208729 0.587256
C 0.7695249622048443 0.2210388394432488 0.0803826978374327 0.568775
C 0.1155297412743074 0.0488875447359878 0.7946887732522768 -0.045803
C 0.8885127523594785 0.2018776724534475 0.9415946263594552 -0.036315
C 0.0024081640648905 0.0732436158589306 0.9220339906680866 -0.072100
C 0.8855636426411851 0.3074561769029512 0.8319241159769644 -0.072993
C 0.1157017881874313 0.1550859901716257 0.6853669180844427 -0.079115
C 0.0001097673641312 0.2847873961663293 0.7034737792595763 -0.060195
C 0.9985901008157606 0.3964664003533840 0.5858703204186095 0.566959
Ni 0.7361743468996980 0.1090619350994303 0.3709821862330442 1.032511
Ni 0.2692880272164697 0.6235230287409876 0.8896635597347956 0.813534
Ni 0.5083994132593076 0.6617273735845489 0.3448148235726855 1.043102
H 0.5426943065415369 0.3229570660669199 0.2532925409040254 0.381887
H 0.4646014398791659 0.7434078943731757 0.6748827962546581 0.376800
H 0.3632982148509279 0.3002887969733133 0.3988571390972069 0.401089
H 0.6253038762770629 0.5904132909489004 0.6758996715929241 0.407714
H 0.7218720746554381 0.8458550082028011 0.8936846642527354 0.116977
H 0.2963147491509728 0.1068129875395722 0.1567845182908429 0.118297
H 0.4954501926687969 0.2615860113178931 0.7355573570361590 0.114457
H 0.0037221081606157 0.9908917457385620 0.0072795067987639 0.119101
H 0.2037682179235890 0.1375018097640076 0.5856191552250954 0.113298
H 0.7880478760055568 0.4065166310347709 0.8453716503555585 0.112874
H 0.2036240930929015 0.5212707937454878 0.3492520033604338 0.365449
H 0.8253920163761439 0.6444873416961572 0.4623459708165946 0.379314
H 0.2195626231372058 0.6083089372055166 0.2068082215459224 0.409161
H 0.8120383644566233 0.7939572703660538 0.3838919679674199 0.412060
H 0.3464901299518912 0.6359911911910922 0.5983772366837600 0.401737
H 0.6357229962697986 0.4023075207381375 0.3701714723852544 0.404061
H 0.1740471723169836 0.5981207514778354 0.5426234704527063 0.392957
H 0.8298658140083791 0.4489210668875788 0.3972876328941152 0.389224
H 0.0528651262208628 0.2533643041229092 0.2317222334844773 0.395712
H 0.0322075488208697 0.2319254910840774 0.3865286998321126 0.393218
H 0.0926985742052864 0.9077741506078414 0.3406490570116358 0.407363
H 0.9297073621025708 0.9003547747076723 0.4892461962332366 0.382115
H 0.9430151451409240 0.6566974195200859 0.1065070482008314 0.413411
H 0.0830935585409718 0.5036360637741746 0.1027670958012690 0.375323
H 0.4432665042913169 0.9767423292549620 0.3642201313586250 0.400897
H 0.4277185632618725 0.9725204544995165 0.5156708378137270 0.394685
O 0.5199080300070609 0.2974804289186346 0.3540226494594941 -0.747005
O 0.4730172390701997 0.6409719303925030 0.6972261629129557 -0.731822
O 0.6422882314852907 0.7380590915995311 0.1368570545928036 -0.536696
O 0.3905868998536027 0.8673877429120961 0.2667866247592690 -0.561599
O 0.6849128133692264 0.1181049052896747 0.5649997736060477 -0.552405
O 0.3362057982403384 0.4346506565242415 0.8832867735711180 -0.533120
O 0.8504292026144308 0.9086206325416339 0.6453276638277690 -0.554192
O 0.1356959706494529 0.3526433297256754 0.0864723834786316 -0.532705
O 0.7904517459947845 0.1186611184146745 0.1721998298518022 -0.551236
O 0.1871151548356190 0.8164425821019914 0.8797322279518834 -0.531913
O 0.3757983214840314 0.8900895069658497 0.6694456204952107 -0.520950
O 0.6510521271001789 0.3367539353715969 0.1002543636571509 -0.545480
O 0.9240991793335936 0.5185389876811750 0.6032573971339160 -0.582277
O 0.0712092645506023 0.3706296313108271 0.4687212994451926 -0.589143
O 0.2816221795375420 0.5880533049704694 0.2842620374802365 -0.771506
O 0.7454276073247704 0.7146824281493370 0.4044877076189925 -0.797700
O 0.2808200975709211 0.6540867137212990 0.5214743843434638 -0.770561
O 0.7068435213388305 0.4789440462866274 0.3567030174382217 -0.786060
O 0.0138176049402911 0.1921263859657229 0.3202165787383278 -0.764621
O 0.9373462801690911 0.9136257747558058 0.3914311582226369 -0.746352
O 0.0925284478241732 0.6009922921050688 0.0907625795172986 -0.715808
O 0.4582771458558360 0.0274403159641328 0.4232199009375797 -0.765807
