# Supplementary material for: Probing Structural Defects in MOFs Using Water Stability
Source: J Phys Chem C Nanomater Interfaces. 2024 Feb 23;128(9):3975–84. doi: 10.1021/acs.jpcc.3c07497 (PMC10926153; doi:10.1021/acs.jpcc.3c07497)
Supplement: Supplementary file 2 — jp3c07497_si_002.zip [file jp3c07497_si_002.zip › SI/Sample input files/CIF files/Pristine/TOPMIU_Zn.cif]

#######################################################################
#
#                 Cambridge Crystallographic Data Centre
#                                CCDC 
#
#######################################################################
#
# If this CIF has been generated from an entry in the Cambridge 
# Structural Database, then it will include bibliographic, chemical, 
# crystal, experimental, refinement or atomic coordinate data resulting 
# from the CCDC's data processing and validation procedures.
#
#######################################################################
data_image0
_symmetry_cell_setting           triclinic
_symmetry_space_group_name_H-M   'P 1'
_symmetry_Int_Tables_number      1
_space_group_name_Hall           'P 1'
loop_
_symmetry_equiv_pos_site_id
_symmetry_equiv_pos_as_xyz
1 x,y,z
_cell_length_a                   6.559
_cell_length_b                   10.8815
_cell_length_c                   10.8815
_cell_angle_alpha                73.1171
_cell_angle_beta                 72.4626
_cell_angle_gamma                72.4626
_cell_volume                     688.886
loop_
_atom_site_label
_atom_site_fract_x
_atom_site_fract_y
_atom_site_fract_z
_atom_site_charge
C 0.5027695142039076 0.8516922166704070 0.1486155330784011 0.569754
C 0.5012293610122858 0.9623024059704951 0.0367003687057661 -0.067334
C 0.6223267540800401 0.9419190798538913 0.9092854793180363 -0.069983
C 0.3801058913661853 0.0908033461421439 0.0559463930716655 -0.069427
C 0.6170596636057829 0.0464914466769972 0.8012247719846369 -0.038425
C 0.3851890958181213 0.1978804812574414 0.9498336475885910 -0.051396
C 0.5012353211355020 0.1756058336692027 0.8217792959107144 -0.055729
C 0.7314091988207574 0.0193342063875191 0.6642096941773882 0.584793
C 0.2742950702352046 0.3362312215430646 0.9753632304512088 0.596596
C 0.2311384091903690 0.9126991910655491 0.7781716075314138 0.609282
C 0.7652484668349144 0.2235880839347750 0.0799022499250164 0.593243
C 0.1141460450388223 0.0519600666691187 0.7948974798341304 -0.050724
C 0.8881192303612482 0.2049764794120045 0.9421431469772363 -0.047302
C 0.9986504464832608 0.0747114199297034 0.9227198451245059 -0.113674
C 0.8923498804967009 0.3111277681065469 0.8355988032916440 -0.126616
C 0.1211945309818464 0.1572655518393322 0.6876158531833977 -0.089444
C 0.0100390497370375 0.2905950436624680 0.7048850295395709 -0.087684
C 0.0156913817767163 0.3959173771063301 0.5935325181380120 0.422540
Zn 0.7365650445269420 0.1068127191089045 0.3724112297789687 1.038902
Zn 0.2894441174929133 0.6213729362722998 0.8978558448998247 0.995185
Zn 0.5106693667222656 0.6554563698020983 0.3429623271346655 1.039688
H 0.5326835657466462 0.3220659131771678 0.2534964914158581 0.377168
H 0.4647777013420780 0.7491360759142164 0.6780695814380545 0.375006
H 0.3603394899761816 0.3116517610989435 0.4016764082489366 0.397826
H 0.6351296854422414 0.5977466483029297 0.6727634562451170 0.386375
H 0.7210364063022398 0.8433088415843102 0.8952090716608861 0.110305
H 0.2877915090478019 0.1063060703032651 0.1551825218382478 0.113008
H 0.5023455153516019 0.2584579044744931 0.7380437067271579 0.110752
H 0.9944523410931966 0.9922791988745497 0.0065387798933365 0.112425
H 0.2113916568456448 0.1387229192322333 0.5889548210110346 0.106873
H 0.8006184337815551 0.4105138250205837 0.8523312256822326 0.087081
H 0.9514292415890063 0.5560317041299172 0.6930944983184294 0.381586
H 0.1944052204778299 0.5156945633143786 0.3561862198360070 0.362718
H 0.8321013223430618 0.6473536320654504 0.4612689936368948 0.374860
H 0.1982736299804126 0.6074187068147514 0.2153842401223686 0.400054
H 0.8110299253566320 0.7959582996103028 0.3867167563365239 0.404820
H 0.3530890914771266 0.6433632350192499 0.5962287709892176 0.393343
H 0.6445428767128319 0.3982974213965170 0.3663576950903757 0.399781
H 0.1720764239798803 0.6135517553048163 0.5371348182299108 0.366718
H 0.8414497146200447 0.4442236170724387 0.3981144239609555 0.385345
H 0.0546570451404759 0.2543033296127610 0.2380219820033810 0.390613
H 0.0389436137179160 0.2375819438645564 0.3921474265988683 0.387374
H 0.0958912439489384 0.9007227114474220 0.3463915551848513 0.405031
H 0.9353535117647787 0.8982658345541955 0.4952610880042926 0.375393
H 0.9217353840817896 0.6574501588327175 0.1002349441892938 0.406599
H 0.0708936859644045 0.5045567881595970 0.0997811192197251 0.368878
H 0.4339628122141931 0.9759460466727459 0.3595846443566760 0.394915
H 0.4217603040461982 0.9730761670017011 0.5120614460496108 0.393246
H 0.5697281961067825 0.6410208099363636 0.0387746022121487 0.390194
H 0.6064696349756921 0.4871071912285452 0.0214529805862367 0.384570
O 0.5161375427916814 0.2992821944637664 0.3541025939306240 -0.757495
O 0.4821659712112407 0.6447637966221337 0.6990156482528660 -0.752785
O 0.6178441674437377 0.7322366229563207 0.1331768225335579 -0.583138
O 0.3909715790986770 0.8681623094149916 0.2661503447730089 -0.560652
O 0.6936266954829979 0.1146931253388391 0.5689122378279924 -0.567617
O 0.3279169272398160 0.4320854677414849 0.8824389776756797 -0.576481
O 0.8554842389166925 0.9042050862211989 0.6497349611101447 -0.577972
O 0.1390134344055121 0.3530801462677747 0.0856967838010314 -0.544284
O 0.7926230771385844 0.1219341837500215 0.1712017206942078 -0.546771
O 0.1864518306280489 0.8195234176681594 0.8770081462267870 -0.559116
O 0.3714307987805213 0.8917972177432631 0.6701847180022539 -0.529336
O 0.6376689530132574 0.3366017167798488 0.1009476283177528 -0.553742
O 0.9339482199350829 0.5290932445004624 0.6105778494329778 -0.518571
O 0.0805704574267578 0.3822917931311772 0.4696068241390616 -0.578260
O 0.2641801259285572 0.5861680683902187 0.2927589258654834 -0.784495
O 0.7495175641399265 0.7150786161473037 0.4029794872506873 -0.783992
O 0.2868541585965503 0.6631275505862128 0.5175266572702254 -0.751517
O 0.7160632086127704 0.4747673288627127 0.3563922013899518 -0.782101
O 0.0140169996593911 0.1970679492893776 0.3261654786543107 -0.763346
O 0.9420751591276957 0.9095291618943471 0.3963890570623749 -0.756379
O 0.0727372660235256 0.6035223150876557 0.0903347504718370 -0.744400
O 0.4582338554720684 0.0242408153001077 0.4201201922376200 -0.771634
O 0.5748526880084263 0.5845703352871600 0.9748850442466954 -0.781018
