# Supplementary material for: Probing Structural Defects in MOFs Using Water Stability
Source: J Phys Chem C Nanomater Interfaces. 2024 Feb 23;128(9):3975–84. doi: 10.1021/acs.jpcc.3c07497 (PMC10926153; doi:10.1021/acs.jpcc.3c07497)
Supplement: Supplementary file 2 — jp3c07497_si_002.zip [file jp3c07497_si_002.zip › SI/Sample input files/CIF files/Pristine/ZORFAQ.cif]

#######################################################################
#
#                 Cambridge Crystallographic Data Centre
#                                CCDC 
#
#######################################################################
#
# If this CIF has been generated from an entry in the Cambridge 
# Structural Database, then it will include bibliographic, chemical, 
# crystal, experimental, refinement or atomic coordinate data resulting 
# from the CCDC's data processing and validation procedures.
#
#######################################################################
data_image0
_symmetry_cell_setting           triclinic
_symmetry_space_group_name_H-M   'P 1'
_symmetry_Int_Tables_number      1
_space_group_name_Hall           'P 1'
loop_
_symmetry_equiv_pos_site_id
_symmetry_equiv_pos_as_xyz
1 x,y,z
_cell_length_a                   12.941861
_cell_length_b                   21.911623
_cell_length_c                   21.580654
_cell_angle_alpha                98.815971
_cell_angle_beta                 89.967293
_cell_angle_gamma                107.162888
_cell_volume                     5771.718118
loop_
_atom_site_label
_atom_site_fract_x
_atom_site_fract_y
_atom_site_fract_z
_atom_site_charge
C 0.4716140218979287 0.1744022666817178 0.4884403349543490 0.552886
C 0.5283859781020713 0.8255977333182823 0.5115596650456509 0.552886
C 0.4686452763204816 0.1057844248692357 0.4863240742406539 -0.031556
C 0.5313547236795189 0.8942155751307638 0.5136759257593458 -0.031556
C 0.5340677022864111 0.0891404911544376 0.5273118006180413 -0.147959
C 0.4659322977135887 0.9108595088455624 0.4726881993819585 -0.147959
C 0.5350494880843011 0.0243360290768752 0.5232038540010877 0.073805
C 0.4649505119156986 0.9756639709231247 0.4767961459989122 0.073806
C 0.3999329029966904 0.0577586762024261 0.4403779427237741 -0.110464
C 0.6000670970033100 0.9422413237975732 0.5596220572762267 -0.110464
C 0.3970142415969085 0.9939914969475248 0.4362732884357566 -0.129967
C 0.6029857584030915 0.0060085030524752 0.5637267115642430 -0.129967
C 0.7020386377061438 0.3736145345892412 0.4820480815411021 0.548518
C 0.2979613622938564 0.6263854654107587 0.5179519184588978 0.548518
C 0.8189873371927743 0.4124916533294127 0.4846866332187378 -0.019282
C 0.1810126628072256 0.5875083466705870 0.5153133667812623 -0.019282
C 0.8959880301387133 0.3839237522311958 0.4558448970269482 -0.109498
C 0.1040119698612861 0.6160762477688040 0.5441551029730516 -0.109498
C 0.0032396468290748 0.4196443252211324 0.4563267153620887 -0.139601
C 0.9967603531709249 0.5803556747788671 0.5436732846379111 -0.139601
C 0.8517655314623019 0.4763898559153130 0.5137334691934113 -0.149139
C 0.1482344685376976 0.5236101440846864 0.4862665308065888 -0.149139
C 0.9611776774197908 0.5144619472195998 0.5146853701421299 0.068345
C 0.0388223225802086 0.4855380527804002 0.4853146298578707 0.068344
C 0.2876180535206147 0.2777069219426120 0.5773893569588870 -0.031275
C 0.2186819176810506 0.3088115225313511 0.6061763525398352 -0.118278
C 0.3496531360729391 0.3789088519893499 0.5628137104710397 0.359114
C 0.4154061851257164 0.4391689254669428 0.5414248045248763 -0.474785
C 0.2166833350814299 0.4234222634053327 0.6240101672986273 0.185277
C 0.2858531070995262 0.4765146311634350 0.6629441961290692 -0.160330
C 0.2440374280903886 0.5236409501467578 0.6940959041237024 -0.060806
C 0.1336950567237991 0.5184496280417944 0.6868033212708946 -0.144372
C 0.0664860920219139 0.4661317113716882 0.6453024791727957 -0.054408
C 0.1077050244805165 0.4184796178492948 0.6138897578711444 -0.157909
C 0.9690981549578610 0.5894237703095313 0.7122081789486354 -0.146530
C 0.9674168240078983 0.6536251907043313 0.7157004186253347 -0.056787
C 0.8743208613093276 0.6672117099582747 0.6975310329080967 -0.171568
C 0.7824127593437837 0.6164613408201701 0.6739012639301591 0.184370
C 0.7820051586053900 0.5521112646766956 0.6713119063133697 -0.157703
C 0.8742802626380417 0.5390890193142384 0.6913578978929837 -0.053167
C 0.5828504053040660 0.5934318293569164 0.6636726638736686 -0.114494
C 0.5161197216704810 0.6174138307900310 0.6319399165819916 -0.033655
C 0.6815833443486303 0.6731716009272003 0.6149022369810350 0.346537
C 0.7751645716842245 0.7204514090915378 0.5917225294573174 -0.469482
C 0.1925028727743598 0.6482234618165053 0.7530091745198048 -0.178172
C 0.2208164607194033 0.6841903569349040 0.8133051335556383 -0.048892
C 0.2939078540331327 0.7462726716389415 0.8207813362540279 -0.163462
C 0.3378769873993664 0.7719056950445788 0.7677355559132790 0.188261
C 0.3138574901252410 0.7352696633961330 0.7075680291153941 -0.156805
C 0.2409511961733719 0.6733994201872261 0.7004188109494187 -0.073083
C 0.3690648375502893 0.8881625278486956 0.8074310833754599 -0.113292
C 0.4475264218898869 0.9436923703708172 0.8002153347261790 -0.029024
C 0.5002306181838120 0.8637579488912588 0.7501344511534134 0.363990
C 0.5659544910964222 0.8263010077237735 0.7145573325721678 -0.481331
C 0.7123819464793848 0.7222930780573874 0.4226106430411128 -0.031275
C 0.7813180823189495 0.6911884774686488 0.3938236474601643 -0.118278
C 0.6503468639270613 0.6210911480106505 0.4371862895289601 0.359114
C 0.5845938148742837 0.5608310745330570 0.4585751954751235 -0.474785
C 0.7833166649185707 0.5765777365946669 0.3759898327013721 0.185277
C 0.7141468929004742 0.5234853688365650 0.3370558038709304 -0.160330
C 0.7559625719096111 0.4763590498532423 0.3059040958762977 -0.060806
C 0.8663049432762003 0.4815503719582056 0.3131966787291054 -0.144372
C 0.9335139079780861 0.5338682886283113 0.3546975208272036 -0.054408
C 0.8922949755194836 0.5815203821507050 0.3861102421288550 -0.157909
C 0.0309018450421387 0.4105762296904688 0.2877918210513652 -0.146530
C 0.0325831759921019 0.3463748092956682 0.2842995813746650 -0.056787
C 0.1256791386906720 0.3327882900417255 0.3024689670919037 -0.171568
C 0.2175872406562162 0.3835386591798295 0.3260987360698410 0.184370
C 0.2179948413946103 0.4478887353233042 0.3286880936866303 -0.157703
C 0.1257197373619580 0.4609109806857621 0.3086421021070156 -0.053167
C 0.4171495946959344 0.4065681706430834 0.3363273361263314 -0.114494
C 0.4838802783295189 0.3825861692099691 0.3680600834180083 -0.033655
C 0.3184166556513699 0.3268283990727994 0.3850977630189656 0.346537
C 0.2248354283157754 0.2795485909084622 0.4082774705426820 -0.469482
C 0.8074971272256400 0.3517765381834948 0.2469908254801950 -0.178172
C 0.7791835392805970 0.3158096430650965 0.1866948664443621 -0.048892
C 0.7060921459668673 0.2537273283610582 0.1792186637459721 -0.163462
C 0.6621230126006338 0.2280943049554204 0.2322644440867210 0.188261
C 0.6861425098747597 0.2647303366038677 0.2924319708846060 -0.156805
C 0.7590488038266278 0.3266005798127735 0.2995811890505810 -0.073083
C 0.6309351624497097 0.1118374721513040 0.1925689166245402 -0.113292
C 0.5524735781101127 0.0563076296291825 0.1997846652738214 -0.029024
C 0.4997693818161871 0.1362420511087411 0.2498655488465866 0.363990
C 0.4340455089035776 0.1736989922762269 0.2854426674278325 -0.481331
C 0.0099516472979378 0.7223645158138704 0.9225054184790167 -0.032345
C 0.9099087821876024 0.6913463015361375 0.8937711981002581 -0.116979
C 0.9704473201318865 0.6211825686356397 0.9372086271973827 0.357175
C 0.9755891587741810 0.5608662460546959 0.9586088494162034 -0.474068
C 0.7931622836236548 0.5767777224336632 0.8760210592860561 0.183912
C 0.8094580797667480 0.5236911306706702 0.8371233965914405 -0.159951
C 0.7206983846583203 0.4765023108823228 0.8059743101689464 -0.060961
C 0.6154982657064644 0.4816492501672891 0.8132082025077741 -0.144088
C 0.6003670137282960 0.5339688793673201 0.8546593383465203 -0.054403
C 0.6890558953525321 0.5816630306852377 0.8861080062142686 -0.155905
C 0.3800238463322608 0.4107682844673187 0.7876326935132903 -0.147719
C 0.3141705956294794 0.3465989393914281 0.7843143717204043 -0.057649
C 0.2074825895044675 0.3331145549103824 0.8024947503669597 -0.170378
C 0.1663192386237173 0.3839176688238117 0.8260309675770959 0.184454
C 0.2302271129623421 0.4482334717221523 0.8284224333644723 -0.157944
C 0.3355074487012173 0.4611539210187095 0.8083311716547279 -0.052983
C 0.9898541496550438 0.4070319564546699 0.8365416006606604 -0.112217
C 0.8991761434365835 0.3830055369138363 0.8683214126597684 -0.034737
C 0.0089370024861840 0.3272199456686178 0.8851636879678394 0.344440
C 0.0553670628384506 0.2799802273975175 0.9083427249785521 -0.467724
C 0.5445998906164289 0.3518426051175760 0.7469299065497597 -0.178443
C 0.5365832859078036 0.3157220276199563 0.6866682888283250 -0.048410
C 0.5473846958806277 0.2535810181866527 0.6792227290218401 -0.163752
C 0.5658671112993615 0.2280287913523980 0.7322864735776791 0.187794
C 0.5788514450376288 0.2648077232804994 0.7924104181054595 -0.155795
C 0.5680525243223402 0.3267334444509098 0.7995094603396449 -0.073813
C 0.4809161522547395 0.1117282360592664 0.6926836841660964 -0.112172
C 0.5039247140948611 0.0562300908858844 0.6999587263642518 -0.030804
C 0.6363460819737485 0.1362264505231032 0.7500268762458534 0.364684
C 0.7394423181043775 0.1737245620099740 0.7855776082794247 -0.481319
C 0.0684601851192774 0.0862968554173831 0.4905913044117940 -0.143454
C 0.9315398148807222 0.9137031445826169 0.5094086955882063 -0.143454
C 0.8217104604508191 0.9944076018677932 0.6511316682079696 0.551689
C 0.1782895395491808 0.0055923981322068 0.3488683317920308 0.551689
C 0.8846384381335968 0.9851464805888931 0.5943708773302998 -0.020471
C 0.1153615618664035 0.0148535194111068 0.4056291226697000 -0.020471
C 0.9465997187529639 0.0387981001418377 0.5708032158993447 -0.140839
C 0.0534002812470359 0.9612018998581617 0.4291967841006549 -0.140839
C 0.0038068518731232 0.0320038247059242 0.5157561077006607 0.077686
C 0.9961931481268841 0.9679961752940754 0.4842438922993390 0.077685
C 0.8768009349997896 0.9218634659508889 0.5632247835809082 -0.105865
C 0.1231990650002104 0.0781365340491112 0.4367752164190924 -0.105865
C 0.9815814604773458 0.9136594785345342 0.0094328153021471 -0.144693
C 0.0184185395226542 0.0863405214654663 0.9905671846978528 -0.144693
C 0.8275184989451145 0.0060148355999971 0.8490457630339040 0.549887
C 0.1724815010548856 0.9939851644000031 0.1509542369660967 0.549887
C 0.8996838051448518 0.0150683506404214 0.9057170318330506 -0.018956
C 0.1003161948551483 0.9849316493595789 0.0942829681669491 -0.018956
C 0.9076551181664230 0.9613425758598305 0.9292720312321592 -0.141995
C 0.0923448818335768 0.0386574241401695 0.0707279687678406 -0.141994
C 0.9715865619201025 0.9680284341399298 0.9842819575758792 0.078452
C 0.0284134380798978 0.0319715658600700 0.0157180424241211 0.078452
C 0.9554661154092846 0.0782922661353594 0.9368265964387206 -0.105998
C 0.0445338845907149 0.9217077338646409 0.0631734035612789 -0.105998
C 0.9900483527020618 0.2776354841861297 0.0774945815209833 -0.032345
C 0.0900912178123973 0.3086536984638621 0.1062288018997424 -0.116979
C 0.0295526798681140 0.3788174313643602 0.0627913728026170 0.357175
C 0.0244108412258188 0.4391337539453051 0.0413911505837961 -0.474068
C 0.2068377163763453 0.4232222775663368 0.1239789407139443 0.183912
C 0.1905419202332521 0.4763088693293301 0.1628766034085598 -0.159951
C 0.2793016153416797 0.5234976891176768 0.1940256898310538 -0.060961
C 0.3845017342935355 0.5183507498327111 0.1867917974922259 -0.144088
C 0.3996329862717031 0.4660311206326804 0.1453406616534799 -0.054403
C 0.3109441046474677 0.4183369693147619 0.1138919937857318 -0.155905
C 0.6199761536677395 0.5892317155326823 0.2123673064867093 -0.147719
C 0.6858294043705205 0.6534010606085723 0.2156856282795957 -0.057649
C 0.7925174104955325 0.6668854450896174 0.1975052496330406 -0.170378
C 0.8336807613762830 0.6160823311761879 0.1739690324229041 0.184454
C 0.7697728870376587 0.5517665282778479 0.1715775666355273 -0.157944
C 0.6644925512987829 0.5388460789812909 0.1916688283452718 -0.052983
C 0.0101458503449565 0.5929680435453226 0.1634583993393396 -0.112217
C 0.1008238565634172 0.6169944630861636 0.1316785873402311 -0.034737
C 0.9910629975138155 0.6727800543313820 0.1148363120321606 0.344440
C 0.9446329371615496 0.7200197726024830 0.0916572750214479 -0.467724
C 0.4554001093835710 0.6481573948824249 0.2530700934502403 -0.178443
C 0.4634167140921962 0.6842779723800435 0.3133317111716756 -0.048410
C 0.4526153041193721 0.7464189818133464 0.3207772709781598 -0.163752
C 0.4341328887006382 0.7719712086476022 0.2677135264223205 0.187794
C 0.4211485549623708 0.7351922767195012 0.2075895818945400 -0.155795
C 0.4319474756776598 0.6732665555490898 0.2004905396603552 -0.073813
C 0.5190838477452604 0.8882717639407330 0.3073163158339034 -0.112172
C 0.4960752859051384 0.9437699091141150 0.3000412736357483 -0.030804
C 0.3636539180262514 0.8637735494768964 0.2499731237541464 0.364684
C 0.2605576818956227 0.8262754379900260 0.2144223917205759 -0.481319
C 0.2972018234067680 0.8255727902049081 0.0113198259145634 0.554678
C 0.7027981765932317 0.1744272097950918 0.9886801740854373 0.554678
C 0.3628666879572434 0.8942067607742190 0.0135831241613056 -0.032579
C 0.6371333120427565 0.1057932392257810 0.9864168758386942 -0.032579
C 0.4450757813547318 0.9108763005823795 0.9726534695038911 -0.147690
C 0.5549242186452681 0.0891236994176207 0.0273465304961090 -0.147690
C 0.5107839959550493 0.9756801378615131 0.9767976872085150 0.074760
C 0.4892160040449511 0.0243198621384867 0.0232023127914852 0.074761
C 0.3420254056805582 0.9422097702556099 0.0595480070483320 -0.110794
C 0.6579745943194424 0.0577902297443900 0.9404519929516681 -0.110794
C 0.4028650019964719 0.0059805358335441 0.0636941828716066 -0.131151
C 0.5971349980035283 0.9940194641664559 0.9363058171283933 -0.131151
C 0.3282508712035386 0.6264277323206511 0.0181576827057738 0.548245
C 0.6717491287964616 0.3735722676793489 0.9818423172942261 0.548245
C 0.4063790249036555 0.5875406633619829 0.0156120076958251 -0.020221
C 0.5936209750963447 0.4124593366380174 0.9843879923041747 -0.020221
C 0.5118653114314308 0.6159990945564159 0.0445246706067240 -0.108813
C 0.4881346885685691 0.3840009054435838 0.9554753293932683 -0.108813
C 0.5834225857594879 0.5802535781545365 0.0438755550843198 -0.138419
C 0.4165774142405116 0.4197464218454636 0.9561244449156805 -0.138419
C 0.3754236097788751 0.5236949450408298 0.9864350540613405 -0.149799
C 0.6245763902211251 0.4763050549591704 0.0135649459386593 -0.149799
C 0.4467656356392357 0.4855837221267151 0.9853022814663009 0.067585
C 0.5532343643607709 0.5144162778732848 0.0146977185336991 0.067585
Cd 0.4920360075380472 0.2986453223293795 0.4807834103339655 0.854965
Cd 0.6937796610895388 0.0000530933546890 0.7502147723081437 0.870582
Cd 0.5079639924619525 0.7013546776706200 0.5192165896660343 0.854965
Cd 0.3062203389104611 -0.0000530933546890 0.2497852276918563 0.870582
Cd 0.1930044658981134 0.7013951446904749 0.0191874810418880 0.854519
Cd 0.8069955341018866 0.2986048553095256 0.9808125189581119 0.854519
H 0.5862414669111040 0.1264155166198938 0.5626273996655179 0.106138
H 0.4137585330888956 0.8735844833801060 0.4373726003344824 0.106138
H 0.3503005180096565 0.0730565681297764 0.4088900053186482 0.110094
H 0.6496994819903442 0.9269434318702230 0.5911099946813516 0.110094
H 0.3424681429906979 0.9569711972407635 0.4016416495980621 0.108578
H 0.6575318570093019 0.0430288027592363 0.5983583504019383 0.108578
H 0.8674657430321825 0.3333682045723003 0.4336255481771328 0.114747
H 0.1325342569678171 0.6666317954276995 0.5663744518228673 0.114747
H 0.0626479922343360 0.3980124975022566 0.4339567965720253 0.094071
H 0.9373520077656636 0.6019875024977431 0.5660432034279749 0.094071
H 0.7915520445724993 0.4973336450527810 0.5359098116573904 0.105257
H 0.2084479554275012 0.5026663549472195 0.4640901883426096 0.105257
H 0.2857148898236693 0.2275069116181900 0.5741459778176606 0.127177
H 0.1482018093095087 0.2932724719150683 0.6334460878129116 0.130190
H 0.3768388460543485 0.4776952020328240 0.5503959687253621 0.142971
H 0.4960009511804807 0.4560100893847771 0.5653595307031822 0.174229
H 0.4269290855169141 0.4293919565506216 0.4908946519079951 0.148076
H 0.3700354959573256 0.4782391538243895 0.6708991994750920 0.132830
H 0.2970237427652872 0.5642376039676135 0.7260465609307655 0.103213
H 0.9819006188493828 0.4622640270317517 0.6363671731077375 0.099520
H 0.0555876641642026 0.3779795736340706 0.5814750747438191 0.121786
H 0.0388490755192636 0.6934899274045215 0.7337219487839135 0.110016
H 0.8728308951640636 0.7171150075906735 0.7024073545331627 0.128983
H 0.7094286814409552 0.5125469727291199 0.6544509910872205 0.136240
H 0.8712777505305052 0.4888447548959189 0.6911135239591680 0.104998
H 0.5670798667018913 0.5537951834248191 0.6904825471826482 0.133941
H 0.4284459222763474 0.6034509511066432 0.6285686253989564 0.112226
H 0.8483357273964303 0.7050042945122088 0.5917848799381398 0.140778
H 0.7559424337529709 0.7259103876364538 0.5438262758253664 0.151729
H 0.7923980139292391 0.7684860246515115 0.6208251917497822 0.172186
H 0.1852887408929675 0.6637157911566454 0.8541781398067805 0.115314
H 0.3153126516964005 0.7741802350736686 0.8678945906798979 0.136982
H 0.3487116937675962 0.7549944749350791 0.6663053041622693 0.140823
H 0.2210582221311257 0.6458172108851797 0.6532357377929510 0.097510
H 0.2937428977379526 0.8790109321755547 0.8312214144798515 0.129843
H 0.4522884955593048 0.9934673200455869 0.8181303333434545 0.117625
H 0.5439391430215833 0.7766831931427599 0.7248525226547712 0.134527
H 0.5559678864577023 0.8241654913576321 0.6634691589579759 0.170742
H 0.6519061773039607 0.8507429490394770 0.7275713407279251 0.178491
H 0.7142851101763306 0.7724930883818102 0.4258540221823394 0.127177
H 0.8517981906904912 0.7067275280849322 0.3665539121870883 0.130190
H 0.6231611539456515 0.5223047979671763 0.4496040312746378 0.142971
H 0.5039990488195195 0.5439899106152226 0.4346404692968175 0.174229
H 0.5730709144830853 0.5706080434493783 0.5091053480920047 0.148076
H 0.6299645040426745 0.5217608461756110 0.3291008005249075 0.132830
H 0.7029762572347124 0.4357623960323862 0.2739534390692344 0.103213
H 0.0180993811506172 0.5377359729682483 0.3636328268922625 0.099520
H 0.9444123358357975 0.6220204263659294 0.4185249252561808 0.121786
H 0.9611509244807365 0.3065100725954784 0.2662780512160870 0.110016
H 0.1271691048359362 0.2828849924093266 0.2975926454668366 0.128983
H 0.2905713185590451 0.4874530272708795 0.3455490089127798 0.136240
H 0.1287222494694951 0.5111552451040814 0.3088864760408321 0.104998
H 0.4329201332981084 0.4462048165751811 0.3095174528173512 0.133941
H 0.5715540777236527 0.3965490488933563 0.3714313746010440 0.112226
H 0.1516642726035698 0.2949957054877912 0.4082151200618607 0.140778
H 0.2440575662470298 0.2740896123635456 0.4561737241746340 0.151729
H 0.2076019860707604 0.2315139753484883 0.3791748082502177 0.172186
H 0.8147112591070318 0.3362842088433548 0.1458218601932194 0.115314
H 0.6846873483035991 0.2258197649263317 0.1321054093201021 0.136982
H 0.6512883062324041 0.2450055250649211 0.3336946958377306 0.140823
H 0.7789417778688745 0.3541827891148205 0.3467642622070490 0.097510
H 0.7062571022620472 0.1209890678244447 0.1687785855201482 0.129843
H 0.5477115044406953 0.0065326799544136 0.1818696666565452 0.117625
H 0.4560608569784168 0.2233168068572406 0.2751474773452292 0.134527
H 0.4440321135423045 0.1758345086423677 0.3365308410420243 0.170742
H 0.3480938226960388 0.1492570509605233 0.2724286592720748 0.178491
H 0.0583444858307305 0.7725286206190001 0.9256635465267988 0.127539
H 0.8551253104108479 0.7069664038325495 0.8665095968424533 0.129572
H 0.8983179079821723 0.5225066790328988 0.9497763023013951 0.143008
H 0.0390361782362587 0.5437859970385128 0.9345168673612171 0.174434
H 0.9970917078575676 0.5706229372975588 0.0090969854590768 0.148009
H 0.8919597928940282 0.5220085917249997 0.8291818813949466 0.132879
H 0.7332886832075176 0.4358981619818261 0.7740702306210618 0.103239
H 0.5195715252088087 0.5377924008267819 0.8635381792716978 0.099028
H 0.6772605088076963 0.6221470674437499 0.9185220884104848 0.120998
H 0.3457417398806317 0.3066687497040821 0.7664400289011057 0.110156
H 0.1561149831789627 0.2832274480153383 0.7978071810170273 0.128754
H 0.1972422849374240 0.4878442228389029 0.8452503802088437 0.136529
H 0.3827694674750303 0.5113614174189431 0.8084337361263590 0.104926
H 0.0136907819005970 0.4467335445642632 0.8098149698603059 0.133320
H 0.8254619827649230 0.3969757898064249 0.8717359284402024 0.112603
H 0.1439874603070169 0.2955256228123426 0.9083988319142363 0.140127
H 0.0304487007577503 0.2744353314801458 0.9561992649296935 0.151255
H 0.0249194686344227 0.2319605715565945 0.8791898690132339 0.172073
H 0.5215553189281964 0.3361486479350396 0.6457774319727750 0.115535
H 0.5407947064205084 0.2255960296550666 0.6321300936450376 0.136593
H 0.5941014589065431 0.2451512001380287 0.8336851785163736 0.140829
H 0.5760286008588339 0.3544210656352823 0.8466674795767823 0.098112
H 0.4147591654965348 0.1208196190570639 0.6688552035133971 0.129780
H 0.4590092094608622 0.0064549537438185 0.6820474335389939 0.118182
H 0.7670614915918894 0.2233219599194836 0.7752305795808808 0.134604
H 0.7315042850138092 0.1759160280305999 0.8366676798158039 0.170758
H 0.8009483457282082 0.1492551431657031 0.7725166403835632 0.178308
H 0.0738107891200481 0.1346892693847873 0.5152185930610005 0.086198
H 0.9261892108799521 0.8653107306152129 0.4847814069389996 0.086198
H 0.9492112880049064 0.0866744149630148 0.5953750945443496 0.105474
H 0.0507887119950934 0.9133255850369923 0.4046249054556513 0.105474
H 0.8249881292077759 0.8808080588984393 0.5824624634431375 0.103595
H 0.1750118707922246 0.1191919411015609 0.4175375365568625 0.103595
H 0.9383008923635097 0.8653095945647669 0.9848419981407458 0.087032
H 0.0616991076364902 0.1346904054352337 0.0151580018592540 0.087031
H 0.8622118616706521 0.9134889730088808 0.9047663532499622 0.105817
H 0.1377881383293478 0.0865110269911263 0.0952336467500374 0.105816
H 0.9448348549264887 0.1193618262650445 0.9175627236793539 0.103659
H 0.0551651450735111 0.8806381737349558 0.0824372763206464 0.103659
H 0.9416555141692701 0.2274713793810000 0.0743364534732013 0.127539
H 0.1448746895891518 0.2930335961674514 0.1334904031575462 0.129573
H 0.1016820920178277 0.4774933209671011 0.0502236976986051 0.143008
H 0.9609638217637413 0.4562140029614867 0.0654831326387832 0.174434
H 0.0029082921424321 0.4293770627024417 0.9909030145409230 0.148009
H 0.1080402071059717 0.4779914082750006 0.1708181186050539 0.132879
H 0.2667113167924826 0.5641018380181739 0.2259297693789384 0.103239
H 0.4804284747911909 0.4622075991732175 0.1364618207283026 0.099028
H 0.3227394911923036 0.3778529325562506 0.0814779115895155 0.120998
H 0.6542582601193688 0.6933312502959175 0.2335599710988944 0.110156
H 0.8438850168210377 0.7167725519846614 0.2021928189829731 0.128754
H 0.8027577150625763 0.5121557771610971 0.1547496197911566 0.136529
H 0.6172305325249696 0.4886385825810571 0.1915662638736407 0.104926
H -0.0136907819005971 0.5532664554357373 0.1901850301396937 0.133320
H 0.1745380172350764 0.6030242101935759 0.1282640715597976 0.112603
H 0.8560125396929833 0.7044743771876578 0.0916011680857630 0.140126
H 0.9695512992422500 0.7255646685198537 0.0438007350703058 0.151255
H 0.9750805313655767 0.7680394284434061 0.1208101309867660 0.172073
H 0.4784446810718035 0.6638513520649605 0.3542225680272244 0.115535
H 0.4592052935794919 0.7744039703449330 0.3678699063549625 0.136593
H 0.4058985410934563 0.7548487998619713 0.1663148214836264 0.140829
H 0.4239713991411664 0.6455789343647177 0.1533325204232177 0.098112
H 0.5852408345034651 0.8791803809429363 0.3311447964866029 0.129780
H 0.5409907905391382 0.9935450462561813 0.3179525664610058 0.118182
H 0.2329385084081107 0.7766780400805164 0.2247694204191189 0.134604
H 0.2684957149861910 0.8240839719694001 0.1633323201841963 0.170758
H 0.1990516542717913 0.8507448568342968 0.2274833596164368 0.178309
H 0.4601741971615130 0.8736005700585937 0.9373870466058387 0.105832
H 0.5398258028384868 0.1263994299414063 0.0626129533941611 0.105832
H 0.2769918146277323 0.9269019352842420 0.0909891735340392 0.110689
H 0.7230081853722677 0.0730980647157579 0.9090108264659604 0.110689
H 0.3852819549914619 0.0430121372662354 0.0983161272529824 0.108822
H 0.6147180450085381 0.9569878627337643 0.9016838727470177 0.108822
H 0.5339203961623468 0.6665103522374802 0.0669099030394693 0.114369
H 0.4660796038376538 0.3334896477625196 0.9330900969605310 0.114369
H 0.6644108270435187 0.6017809052197371 0.0662903650399455 0.093220
H 0.3355891729564808 0.3982190947802627 0.9337096349600547 0.093220
H 0.2943546704025933 0.5028370245023023 0.9642258794660128 0.106089
H 0.7056453295974069 0.4971629754976975 0.0357741205339876 0.106089
N 0.3676761347774410 0.3214905555570377 0.5505198987142242 -0.357998
N 0.2585089302449816 0.3728124425004922 0.5967500234505315 -0.051437
N 0.6878361049364343 0.6291288084469874 0.6530969368986260 -0.053985
N 0.5778370234744420 0.6660937086744935 0.6016430506442634 -0.350190
N 0.4022774208752268 0.8376506954642590 0.7752326120786325 -0.058015
N 0.5281561048051252 0.9279909744692996 0.7651301513691919 -0.353000
N 0.6323238652225585 0.6785094444429618 0.4494801012857760 -0.357998
N 0.7414910697550189 0.6271875574995076 0.4032499765494690 -0.051437
N 0.3121638950635668 0.3708711915530128 0.3469030631013746 -0.053985
N 0.4221629765255581 0.3339062913255071 0.3983569493557363 -0.350190
N 0.5977225791247731 0.1623493045357411 0.2247673879213671 -0.058015
N 0.4718438951948748 0.0720090255307005 0.2348698486308081 -0.353000
N 0.0460254708869507 0.6785310358800852 0.9494183481542550 -0.356771
N 0.8855050834302617 0.6273756164889495 0.9033125709226310 -0.051149
N 0.0591634490096731 0.3713100997323483 0.8469809126064218 -0.054413
N 0.9122629215236181 0.3342820326051418 0.8985223373235695 -0.349204
N 0.5645269223220448 0.1622867398461195 0.7248566044773375 -0.059087
N 0.6001555258641041 0.0719878642541628 0.7350890764690171 -0.351765
N 0.9539745291130493 0.3214689641199152 0.0505816518457448 -0.356771
N 0.1144949165697386 0.3726243835110499 0.0966874290773691 -0.051149
N 0.9408365509903267 0.6286899002676514 0.1530190873935789 -0.054413
N 0.0877370784763816 0.6657179673948580 0.1014776626764310 -0.349204
N 0.4354730776779553 0.8377132601538801 0.2751433955226630 -0.059087
N 0.3998444741358957 0.9280121357458372 0.2649109235309829 -0.351765
O 0.4257737560240273 0.1892143748171349 0.4426149934487456 -0.550444
O 0.5742262439759728 0.8107856251828653 0.5573850065512540 -0.550444
O 0.5207297860700510 0.2170906439472034 0.5346398979759646 -0.565455
O 0.4792702139299486 0.7829093560527965 0.4653601020240348 -0.565455
O 0.6709761899934813 0.3218901556888986 0.4418719476172924 -0.548443
O 0.3290238100065187 0.6781098443111010 0.5581280523827088 -0.548443
O 0.6382036178616841 0.3939789564456151 0.5192231385338664 -0.567403
O 0.3617963821383154 0.6060210435543850 0.4807768614661339 -0.567403
O 0.0605765271641686 0.5450873997294611 0.8037950116402717 -0.632816
O 0.9394234728358309 0.4549126002705389 0.1962049883597284 -0.632816
O 0.5162077990768736 0.4551212242116849 0.6961952652306465 -0.633559
O 0.7675148507005480 0.9434581047219076 0.6728030620647458 -0.560431
O 0.2324851492994522 0.0565418952780924 0.3271969379352546 -0.560431
O 0.8202727440148450 0.0510183433492416 0.6741992922669845 -0.572328
O 0.1797272559851551 0.9489816566507583 0.3258007077330152 -0.572328
O 0.8243833898064741 0.0570073108294853 0.8274278403764134 -0.560022
O 0.1756166101935262 0.9429926891705147 0.1725721596235864 -0.560022
O 0.7693232057212835 0.9494504326859714 0.8259425492600525 -0.570693
O 0.2306767942787166 0.0505495673140285 0.1740574507399473 -0.570693
O 0.4837922009231268 0.5448787757883153 0.3038047347693545 -0.633559
O 0.2360298432302250 0.8107408469757905 0.0569833235813159 -0.551046
O 0.7639701567697744 0.1892591530242097 0.9430166764186845 -0.551046
O 0.3040471374266822 0.7829319829465596 0.9651846058693599 -0.565872
O 0.6959528625733169 0.2170680170534408 0.0348153941306400 -0.565872
O 0.3487651107099804 0.6781913971131303 0.0582812827465349 -0.548307
O 0.6512348892900198 0.3218086028868700 0.9417187172534646 -0.548307
O 0.2441528958237252 0.6059911303855571 0.9809458546186081 -0.567002
O 0.7558471041762745 0.3940088696144436 0.0190541453813916 -0.567002
P 0.0860132766940080 0.5727131092499229 0.7438020630549296 0.801670
P 0.9139867233059924 0.4272868907500771 0.2561979369450701 0.801670
P 0.5138050652447484 0.4274097253119638 0.7561490937766053 0.802160
P 0.4861949347552515 0.5725902746880362 0.2438509062233947 0.802160
