# Supplementary material for: Probing Structural Defects in MOFs Using Water Stability
Source: J Phys Chem C Nanomater Interfaces. 2024 Feb 23;128(9):3975–84. doi: 10.1021/acs.jpcc.3c07497 (PMC10926153; doi:10.1021/acs.jpcc.3c07497)
Supplement: Supplementary file 2 — jp3c07497_si_002.zip [file jp3c07497_si_002.zip › SI/Sample input files/CIF files/Pristine/ATOXAJ.cif]

#######################################################################
#
#                 Cambridge Crystallographic Data Centre
#                                CCDC 
#
#######################################################################
#
# If this CIF has been generated from an entry in the Cambridge 
# Structural Database, then it will include bibliographic, chemical, 
# crystal, experimental, refinement or atomic coordinate data resulting 
# from the CCDC's data processing and validation procedures.
#
#######################################################################
data_ZnH10C14NO4
_symmetry_cell_setting           triclinic
_symmetry_space_group_name_H-M   'P 1'
_symmetry_Int_Tables_number      1
_space_group_name_Hall           'P 1'
loop_
_symmetry_equiv_pos_site_id
_symmetry_equiv_pos_as_xyz
1 x,y,z
_cell_length_a                   10.925000
_cell_length_b                   10.946000
_cell_length_c                   13.972000
_cell_angle_alpha                95.199997
_cell_angle_beta                 99.229996
_cell_angle_gamma                99.889999
_cell_volume                     1612.656313
loop_
_atom_site_label
_atom_site_fract_x
_atom_site_fract_y
_atom_site_fract_z
_atom_site_charge
Zn 0.3420899999999999 0.7226799999999999 0.8868099999999999 0.845045
Zn 0.2818700000000000 0.6819399999999999 0.6698400000000000 0.854875
Zn 0.6579099999999999 0.2773200000000000 0.1131900000000000 0.845045
Zn 0.7181300000000000 0.3180600000000000 0.3301600000000000 0.854875
H 0.2717000000000000 0.0655000000000000 0.6385000000000000 0.121144
H 0.2600000000000000 0.2791999999999999 0.6350999999999999 0.117213
H 0.3599999999999999 0.3401000000000000 0.9248999999999999 0.117031
H 0.3642000000000000 0.1295000000000000 0.9294999999999999 0.117808
H 0.8640999999999999 0.6464999999999999 0.6249000000000000 0.118696
H 0.6594000000000000 0.6722999999999999 0.6371000000000000 0.112666
H 0.7580999999999999 0.7430999999999999 0.9259999999999998 0.116475
H 0.9652999999999999 0.7316999999999999 0.9141999999999999 0.122533
H 0.3640000000000000 0.9060000000000000 0.0654000000000000 0.108783
H 0.2753999999999999 0.5363999999999999 0.1870000000000000 0.124526
H 0.2988999999999999 0.5460000000000000 0.0276000000000000 0.097379
H 0.4802000000000000 0.7605999999999999 0.3820000000000000 0.129078
H 0.4670000000000000 0.7468999999999999 0.5447000000000000 0.103665
H 0.1053000000000000 0.6440999999999999 0.4767000000000000 0.102868
H 0.3476730000000000 0.9213149999999999 0.2351140000000000 0.124999
H 0.0927624000000000 0.6567990000000000 0.3048230000000000 0.131158
H 0.7282999999999998 0.9344999999999999 0.3614999999999999 0.121145
H 0.7399999999999999 0.7207999999999999 0.3648999999999999 0.117198
H 0.6400000000000000 0.6598999999999998 0.0751000000000000 0.117031
H 0.6357999999999999 0.8705000000000001 0.0705000000000000 0.117807
H 0.1359000000000000 0.3535000000000000 0.3750999999999999 0.118690
H 0.3406000000000000 0.3277000000000000 0.3628999999999999 0.112662
H 0.2419000000000000 0.2569000000000000 0.0740000000000000 0.116473
H 0.0347000000000000 0.2683000000000000 0.0858000000000000 0.122529
H 0.6360000000000000 0.0940000000000000 0.9345999999999999 0.108783
H 0.7245999999999999 0.4636000000000000 0.8129999999999998 0.124526
H 0.7010999999999999 0.4539999999999999 0.9723999999999999 0.097374
H 0.5198000000000000 0.2394000000000000 0.6179999999999999 0.129075
H 0.5330000000000000 0.2530999999999999 0.4552999999999999 0.103663
H 0.8946999999999999 0.3558999999999999 0.5232999999999999 0.102864
H 0.6523270000000000 0.0786845000000000 0.7648859999999998 0.124997
H 0.9072380000000000 0.3432009999999999 0.6951769999999999 0.131157
C 0.3250999999999999 0.9393999999999999 0.7877999999999998 0.582116
C 0.3190000000000000 0.0780000000000000 0.7856999999999998 -0.019224
C 0.2877999999999999 0.1198000000000000 0.6962000000000000 -0.124060
C 0.2811000000000000 0.2494000000000000 0.6945999999999999 -0.128361
C 0.3048000000000000 0.3290000000000000 0.7780999999999999 -0.021857
C 0.3396999999999999 0.2853999999999999 0.8673999999999997 -0.111947
C 0.3440000000000000 0.1590000000000000 0.8696999999999999 -0.113215
C 0.3007000000000000 0.4656000000000000 0.7727999999999999 0.597556
C 0.0709999999999999 0.6853999999999999 0.7593999999999999 0.589868
C 0.9356999999999999 0.6916999999999999 0.7688999999999998 -0.013559
C 0.8441999999999998 0.6695999999999999 0.6854000000000000 -0.126934
C 0.7203000000000001 0.6829000000000000 0.6934000000000000 -0.123338
C 0.6873999999999999 0.7109999999999999 0.7820999999999999 -0.024517
C 0.7794000000000000 0.7267999999999999 0.8648999999999999 -0.115442
C 0.9037999999999998 0.7186999999999999 0.8579999999999998 -0.109988
C 0.5529999999999999 0.7169999999999999 0.7898999999999999 0.590062
C 0.3472000000000000 0.8304999999999999 0.0909000000000000 0.091044
C 0.3353999999999999 0.8328999999999998 0.1889000000000000 -0.165076
C 0.3079000000000000 0.7210999999999999 0.2260000000000000 0.112598
C 0.2943000000000000 0.6135999999999999 0.1646000000000000 -0.182176
C 0.3088000000000000 0.6203999999999998 0.0683000000000000 0.118787
C 0.2938999999999999 0.7147000000000000 0.3294000000000000 0.114235
C 0.4017000000000000 0.7375999999999999 0.3997000000000000 -0.184367
C 0.3941000000000000 0.7267000000000000 0.4974000000000000 0.094179
C 0.1824000000000000 0.6673000000000000 0.4570000000000000 0.102828
C 0.1808000000000000 0.6775999999999999 0.3574999999999999 -0.166988
C 0.6749000000000001 0.0606000000000000 0.2122000000000000 0.582117
C 0.6809999999999999 0.9220000000000000 0.2143000000000000 -0.019223
C 0.7121999999999999 0.8801999999999999 0.3038000000000000 -0.124058
C 0.7188999999999999 0.7506000000000000 0.3054000000000000 -0.128356
C 0.6951999999999999 0.6709999999999999 0.2219000000000000 -0.021857
C 0.6602999999999999 0.7145999999999999 0.1326000000000000 -0.111945
C 0.6560000000000000 0.8410000000000000 0.1303000000000000 -0.113213
C 0.6993000000000000 0.5343999999999999 0.2272000000000000 0.597556
C 0.9290000000000000 0.3145999999999999 0.2406000000000000 0.589868
C 0.0643000000000000 0.3083000000000000 0.2311000000000000 -0.013560
C 0.1558000000000000 0.3304000000000000 0.3145999999999999 -0.126928
C 0.2797000000000000 0.3171000000000000 0.3065999999999999 -0.123337
C 0.3125999999999999 0.2889999999999999 0.2179000000000000 -0.024517
C 0.2206000000000000 0.2732000000000000 0.1351000000000000 -0.115443
C 0.0962000000000000 0.2812999999999999 0.1420000000000000 -0.109992
C 0.4470000000000000 0.2829999999999999 0.2101000000000000 0.590062
C 0.6527999999999999 0.1695000000000000 0.9090999999999998 0.091044
C 0.6645999999999999 0.1671000000000000 0.8110999999999998 -0.165073
C 0.6921000000000000 0.2788999999999999 0.7739999999999999 0.112599
C 0.7057000000000000 0.3864000000000000 0.8353999999999999 -0.182178
C 0.6911999999999999 0.3796000000000000 0.9316999999999998 0.118788
C 0.7060999999999998 0.2853000000000000 0.6705999999999999 0.114235
C 0.5983000000000001 0.2624000000000000 0.6002999999999998 -0.184367
C 0.6059000000000000 0.2733000000000000 0.5025999999999999 0.094176
C 0.8175999999999999 0.3326999999999999 0.5429999999999999 0.102830
C 0.8191999999999999 0.3224000000000000 0.6424999999999998 -0.166981
N 0.3351000000000000 0.7239000000000000 0.0318000000000000 -0.188184
N 0.2832000000000000 0.6875999999999999 0.5234999999999999 -0.185358
N 0.6649000000000000 0.2761000000000000 0.9681999999999997 -0.188184
N 0.7168000000000000 0.3124000000000000 0.4764999999999999 -0.185358
O 0.3020999999999999 0.8693999999999998 0.7063999999999999 -0.568008
O 0.3522000000000000 0.9064000000000000 0.8716999999999999 -0.534745
O 0.3250000000000000 0.5355999999999999 0.8537999999999998 -0.569480
O 0.2702999999999999 0.5015999999999999 0.6916999999999999 -0.549434
O 0.0964000000000000 0.6711999999999999 0.6748999999999999 -0.547786
O 0.1480999999999999 0.7002000000000000 0.8384999999999999 -0.570342
O 0.4745999999999999 0.7005999999999999 0.7111999999999998 -0.575922
O 0.5286999999999999 0.7375999999999999 0.8743999999999997 -0.538896
O 0.6978999999999999 0.1306000000000000 0.2936000000000000 -0.568008
O 0.6478000000000000 0.0935999999999999 0.1283000000000000 -0.534745
O 0.6749999999999999 0.4643999999999999 0.1462000000000000 -0.569479
O 0.7296999999999999 0.4984000000000000 0.3083000000000000 -0.549433
O 0.9036000000000000 0.3288000000000000 0.3251000000000000 -0.547786
O 0.8519000000000000 0.2998000000000000 0.1615000000000000 -0.570342
O 0.5253999999999999 0.2993999999999999 0.2887999999999999 -0.575922
O 0.4713000000000000 0.2624000000000000 0.1256000000000000 -0.538896
