# Supplementary material for: Probing Structural Defects in MOFs Using Water Stability
Source: J Phys Chem C Nanomater Interfaces. 2024 Feb 23;128(9):3975–84. doi: 10.1021/acs.jpcc.3c07497 (PMC10926153; doi:10.1021/acs.jpcc.3c07497)
Supplement: Supplementary file 2 — jp3c07497_si_002.zip [file jp3c07497_si_002.zip › SI/Sample input files/CIF files/Pristine/QAVWAN_NO_CH3.cif]

#######################################################################
#
#                 Cambridge Crystallographic Data Centre
#                                CCDC 
#
#######################################################################
#
# If this CIF has been generated from an entry in the Cambridge 
# Structural Database, then it will include bibliographic, chemical, 
# crystal, experimental, refinement or atomic coordinate data resulting 
# from the CCDC's data processing and validation procedures.
#
#######################################################################
data_ZnH12C18NO4
_symmetry_cell_setting           triclinic
_symmetry_space_group_name_H-M   'P 1'
_symmetry_Int_Tables_number      1
_space_group_name_Hall           'P 1'
loop_
_symmetry_equiv_pos_site_id
_symmetry_equiv_pos_as_xyz
1 x,y,z
_cell_length_a                   13.013301
_cell_length_b                   13.0133004
_cell_length_c                   13.92200000
_cell_angle_alpha                106.373001
_cell_angle_beta                 106.373001
_cell_angle_gamma                91.273399
_cell_volume                     2157.011828
loop_
_atom_site_label
_atom_site_fract_x
_atom_site_fract_y
_atom_site_fract_z
_atom_site_charge
Zn 0.1875000000000000 0.8667800000000000 0.8666200000000001 0.857332
Zn 0.1332200000000000 0.8125000000000000 0.6333800000000002 0.857332
Zn 0.8125000000000001 0.1332200000000000 0.1333800000000000 0.857332
Zn 0.8667800000000000 0.1875000000000000 0.3666200000000001 0.857332
H 0.5371000000000000 0.8993000000000001 0.9387000000000001 0.118559
H 0.7154000000000000 0.8992000000000000 0.9512000000000000 0.115489
H 0.4557000000000000 0.8077000000000001 0.6225000000000001 0.118790
H 0.8589000000000001 0.8609000000000001 0.8615000000000002 0.114443
H 0.0470000000000000 0.9240000000000000 0.9967000000000001 0.096260
H 0.0196000000000000 0.9106000000000001 0.1484000000000000 0.132564
H 0.3093000000000000 0.7987000000000001 0.2208000000000000 0.133969
H 0.7800000000000000 0.7858000000000002 0.5464000000000001 0.115083
H 0.5983000000000001 0.7865000000000001 0.5355000000000000 0.115223
H 0.1007000000000000 0.4629000000000001 0.5613000000000000 0.118561
H 0.1008000000000000 0.2846000000000000 0.5488000000000000 0.115489
H 0.1923000000000000 0.5443000000000000 0.8774999999999999 0.118790
H 0.1391000000000000 0.1411000000000000 0.6385000000000001 0.114443
H 0.0760000000000000 0.9530000000000001 0.5033000000000000 0.096260
H 0.0894000000000000 0.9804000000000002 0.3516000000000001 0.132564
H 0.2013000000000000 0.6907000000000001 0.2792000000000000 0.133969
H 0.2142000000000000 0.2200000000000000 0.9536000000000001 0.115083
H 0.2135000000000000 0.4017000000000001 0.9645000000000001 0.115224
H 0.1836950000000000 0.6565440000000001 0.4349890000000001 0.105906
H 0.3434560000000000 0.8163050000000001 0.0650108000000000 0.105905
H 0.4629000000000000 0.1007000000000000 0.0613000000000000 0.118559
H 0.2846000000000001 0.1008000000000000 0.0488000000000000 0.115489
H 0.5443000000000001 0.1923000000000001 0.3775000000000001 0.118790
H 0.1411000000000000 0.1391000000000000 0.1385000000000000 0.114444
H 0.9530000000000001 0.0760000000000000 0.0033000000000001 0.096260
H 0.9804000000000003 0.0894000000000000 0.8516000000000001 0.132564
H 0.6907000000000000 0.2013000000000001 0.7792000000000001 0.133969
H 0.2200000000000000 0.2142000000000000 0.4536000000000000 0.115084
H 0.4017000000000000 0.2135000000000000 0.4645000000000001 0.115223
H 0.8993000000000001 0.5371000000000000 0.4387000000000000 0.118561
H 0.8992000000000000 0.7154000000000000 0.4512000000000000 0.115489
H 0.8077000000000001 0.4557000000000000 0.1225000000000000 0.118790
H 0.8609000000000001 0.8589000000000000 0.3615000000000000 0.114444
H 0.9240000000000000 0.0470000000000000 0.4967000000000000 0.096260
H 0.9106000000000000 0.0196000000000000 0.6484000000000001 0.132564
H 0.7987000000000001 0.3093000000000001 0.7208000000000001 0.133969
H 0.7857999999999999 0.7800000000000000 0.0464000000000000 0.115084
H 0.7865000000000001 0.5983000000000002 0.0355000000000000 0.115223
H 0.6565440000000001 0.1836950000000000 0.9349890000000001 0.105906
H 0.8163049999999999 0.3434560000000000 0.5650110000000002 0.105906
C 0.3612000000000000 0.8498000000000001 0.7707000000000002 0.602572
C 0.4779000000000000 0.8517000000000002 0.7778000000000002 -0.018718
C 0.5581000000000000 0.8799000000000000 0.8764000000000001 -0.106930
C 0.6632000000000001 0.8796000000000002 0.8839000000000001 -0.147580
C 0.5091000000000000 0.8253000000000001 0.6890000000000001 -0.163267
C 0.6971000000000002 0.8505000000000003 0.7925000000000001 0.080534
C 0.8054000000000000 0.8480000000000002 0.7955000000000001 -0.172245
C 0.1012000000000000 0.8982000000000000 0.0430000000000000 0.107666
C 0.0842000000000000 0.8906000000000001 0.1328000000000000 -0.165838
C 0.1626000000000000 0.8530000000000001 0.2014000000000000 0.120781
C 0.2549000000000000 0.8253000000000000 0.1755000000000000 -0.196819
C 0.2689000000000000 0.8361000000000001 0.0833000000000000 0.117643
C 0.8369000000000000 0.8275000000000001 0.7067000000000000 -0.027728
C 0.9545000000000000 0.8307000000000001 0.7141999999999999 0.588996
C 0.7589000000000000 0.8025000000000001 0.6086000000000000 -0.121346
C 0.6508000000000000 0.8020000000000002 0.6022999999999999 -0.149202
C 0.6173000000000000 0.8239000000000002 0.6933000000000001 0.080753
C 0.1502000000000000 0.6388000000000000 0.7293000000000001 0.602572
C 0.1483000000000000 0.5221000000000000 0.7222000000000001 -0.018715
C 0.1201000000000000 0.4419000000000001 0.6236000000000000 -0.106938
C 0.1204000000000000 0.3368000000000000 0.6161000000000001 -0.147575
C 0.1747000000000000 0.4909000000000000 0.8110000000000002 -0.163267
C 0.1495000000000000 0.3029000000000001 0.7075000000000001 0.080534
C 0.1520000000000000 0.1946000000000000 0.7045000000000001 -0.172245
C 0.1018000000000000 0.8988000000000002 0.4570000000000000 0.107666
C 0.1094000000000000 0.9158000000000002 0.3672000000000001 -0.165838
C 0.1470000000000000 0.8374000000000001 0.2986000000000000 0.120780
C 0.1747000000000000 0.7451000000000000 0.3245000000000001 -0.196819
C 0.1639000000000000 0.7311000000000001 0.4167000000000001 0.117642
C 0.1725000000000000 0.1631000000000000 0.7933000000000001 -0.027728
C 0.1693000000000000 0.0455000000000000 0.7858000000000001 0.588997
C 0.1975000000000000 0.2411000000000000 0.8914000000000001 -0.121346
C 0.1980000000000000 0.3492000000000001 0.8977000000000002 -0.149202
C 0.1761000000000000 0.3827000000000000 0.8067000000000001 0.080753
C 0.6388000000000000 0.1502000000000000 0.2293000000000000 0.602572
C 0.5221000000000001 0.1483000000000000 0.2222000000000000 -0.018718
C 0.4419000000000000 0.1201000000000000 0.1236000000000000 -0.106929
C 0.3368000000000000 0.1204000000000000 0.1161000000000000 -0.147581
C 0.4909000000000000 0.1747000000000000 0.3110000000000001 -0.163267
C 0.3029000000000001 0.1495000000000000 0.2075000000000000 0.080534
C 0.1946000000000000 0.1520000000000000 0.2045000000000000 -0.172246
C 0.8988000000000000 0.1018000000000000 0.9570000000000001 0.107666
C 0.9157999999999999 0.1094000000000000 0.8672000000000001 -0.165838
C 0.8374000000000000 0.1470000000000000 0.7986000000000001 0.120781
C 0.7451000000000000 0.1747000000000000 0.8245000000000000 -0.196820
C 0.7311000000000000 0.1639000000000000 0.9167000000000001 0.117642
C 0.1631000000000000 0.1725000000000000 0.2933000000000000 -0.027728
C 0.0455000000000000 0.1693000000000000 0.2858000000000000 0.588996
C 0.2411000000000000 0.1975000000000000 0.3914000000000001 -0.121346
C 0.3492000000000000 0.1980000000000000 0.3977000000000000 -0.149201
C 0.3827000000000000 0.1761000000000000 0.3067000000000000 0.080752
C 0.8498000000000000 0.3612000000000001 0.2707000000000000 0.602572
C 0.8517000000000000 0.4779000000000000 0.2778000000000000 -0.018715
C 0.8799000000000001 0.5581000000000002 0.3764000000000001 -0.106937
C 0.8796000000000000 0.6632000000000000 0.3839000000000000 -0.147575
C 0.8253000000000000 0.5091000000000001 0.1890000000000000 -0.163266
C 0.8505000000000001 0.6971000000000003 0.2925000000000000 0.080534
C 0.8479999999999999 0.8054000000000000 0.2955000000000000 -0.172246
C 0.8982000000000001 0.1012000000000000 0.5430000000000000 0.107666
C 0.8906000000000001 0.0842000000000000 0.6328000000000001 -0.165838
C 0.8530000000000001 0.1626000000000000 0.7014000000000001 0.120780
C 0.8253000000000000 0.2549000000000000 0.6755000000000000 -0.196820
C 0.8361000000000001 0.2689000000000000 0.5833000000000000 0.117642
C 0.8275000000000000 0.8369000000000002 0.2067000000000000 -0.027728
C 0.8307000000000001 0.9545000000000001 0.2142000000000000 0.588997
C 0.8025000000000000 0.7589000000000000 0.1086000000000000 -0.121346
C 0.8020000000000002 0.6508000000000002 0.1023000000000000 -0.149201
C 0.8238999999999999 0.6173000000000000 0.1933000000000000 0.080752
N 0.1911000000000000 0.8709000000000001 0.0159000000000000 -0.212332
N 0.1291000000000000 0.8089000000000000 0.4841000000000000 -0.212332
N 0.8089000000000001 0.1291000000000000 0.9841000000000000 -0.212332
N 0.8709000000000001 0.1911000000000000 0.5159000000000000 -0.212332
O 0.3365100000000000 0.8888900000000001 0.8546000000000000 -0.553926
O 0.2948000000000000 0.8080000000000002 0.6811000000000000 -0.565771
O 0.9776800000000000 0.8303200000000001 0.6319000000000001 -0.550044
O 0.0212000000000001 0.8356000000000001 0.8012000000000000 -0.570818
O 0.1111100000000000 0.6634900000000001 0.6454000000000000 -0.553926
O 0.1920000000000000 0.7052000000000002 0.8189000000000000 -0.565771
O 0.1696800000000000 0.0223200000000000 0.8681000000000001 -0.550044
O 0.1644000000000000 0.9788000000000001 0.6988000000000000 -0.570818
O 0.6634900000000001 0.1111100000000000 0.1454000000000000 -0.553926
O 0.7052000000000002 0.1920000000000000 0.3189000000000001 -0.565771
O 0.0223200000000000 0.1696800000000000 0.3681000000000000 -0.550044
O 0.9788000000000000 0.1644000000000000 0.1988000000000000 -0.570818
O 0.8888900000000001 0.3365100000000000 0.3546000000000000 -0.553926
O 0.8080000000000001 0.2948000000000000 0.1811000000000000 -0.565771
O 0.8303200000000002 0.9776800000000001 0.1319000000000000 -0.550044
O 0.8356000000000000 0.0212000000000001 0.3012000000000000 -0.570818
