# Supplementary material for: Probing Structural Defects in MOFs Using Water Stability
Source: J Phys Chem C Nanomater Interfaces. 2024 Feb 23;128(9):3975–84. doi: 10.1021/acs.jpcc.3c07497 (PMC10926153; doi:10.1021/acs.jpcc.3c07497)
Supplement: Supplementary file 2 — jp3c07497_si_002.zip [file jp3c07497_si_002.zip › SI/Sample input files/CIF files/Pristine/BIBXUH.cif]

{'_ref': 'TBD', '_srcid': 'CAKYAQ_clean', 'submitters': [{'name': 'Dalar Nazarian Jeff Camp and David Sholl', 'email': 'dalar@gatech.edu jcamp6@gatech.edu'}], '_method': 'VASP DFT with PBE;DDEC'}
data_Ni4H27C36(N4O)3
_symmetry_space_group_name_H-M   'P 1'
_cell_length_a   18.065741
_cell_length_b   18.065741
_cell_length_c   18.065741
_cell_angle_alpha   60.000004
_cell_angle_beta   60.000004
_cell_angle_gamma   60.000004
_symmetry_Int_Tables_number   1
_chemical_formula_structural   Ni4H27C36(N4O)3
_chemical_formula_sum   'Ni8 H54 C72 N24 O6'
_cell_volume   4169.196349
_cell_formula_units_Z   2
loop_
 _symmetry_equiv_pos_site_id
 _symmetry_equiv_pos_as_xyz
  1  'x, y, z'
loop_
_atom_site_label
_atom_site_fract_x
_atom_site_fract_y
_atom_site_fract_z
_atom_site_charge
Ni 0.8158806018933452 0.0613731327025287 0.0613731327020674 0.695309
Ni 0.0613731327025287 0.8158806018935544 0.0613731327019618 0.695309
Ni 0.0613731327020674 0.0613731327019618 0.8158806018938619 0.695309
Ni 0.0613731327020660 0.0613731327019623 0.0613731327021160 0.695322
Ni 0.9386268672974712 0.1841193981064457 0.9386268672980380 0.695317
Ni 0.1841193981066550 0.9386268672974712 0.9386268672979327 0.695317
Ni 0.9386268672979327 0.9386268672980380 0.1841193981061383 0.695317
Ni 0.9386268672979341 0.9386268672980377 0.9386268672978838 0.695330
H 0.8796382391237009 0.1203617608764277 0.1203617608768047 0.375613
H 0.1203617608762988 0.8796382391235725 0.8796382391231952 0.375613
H 0.8796382391236995 0.1203617608764283 0.8796382391230662 0.375613
H 0.1203617608763005 0.8796382391235715 0.1203617608769342 0.375613
H 0.8796382391231339 0.8796382391228774 0.1203617608769938 0.375613
H 0.1203617608768660 0.1203617608771227 0.8796382391230062 0.375613
H 0.5165926414925426 0.6521718276074741 0.9156177654499914 0.095538
H 0.3895314901093681 0.7800914481561634 0.9151885308672358 0.094266
H 0.6521718276072580 0.5165926414925845 0.9156177654500794 0.095536
H 0.7800914481561900 0.3895314901097719 0.9151885308670181 0.094266
H 0.9156177654500988 0.9156177654499710 0.5165926414922197 0.095537
H 0.9151885308672222 0.9151885308670321 0.3895314901104185 0.094274
H 0.9156177654500999 0.9156177654499706 0.6521718276077091 0.095533
H 0.9151885308672194 0.9151885308670331 0.7800914481553276 0.094274
H 0.5165926414920646 0.9156177654500840 0.9156177654501509 0.095536
H 0.3895314901094284 0.9151885308681251 0.9151885308672159 0.094274
H 0.6521718276071654 0.9156177654505560 0.9156177654501104 0.095533
H 0.7800914481552983 0.9151885308669591 0.9151885308673157 0.094273
H 0.9156177654501929 0.5165926414919992 0.6521718276076787 0.095537
H 0.9151885308681114 0.3895314901098457 0.7800914481550302 0.094266
H 0.9156177654505772 0.6521718276073613 0.5165926414920603 0.095536
H 0.9151885308671617 0.7800914481550703 0.3895314901104387 0.094266
H 0.5165926414920662 0.9156177654500838 0.6521718276076993 0.095537
H 0.3895314901094283 0.9151885308681250 0.7800914481552337 0.094265
H 0.6521718276071661 0.9156177654505561 0.5165926414921694 0.095535
H 0.7800914481553011 0.9151885308669582 0.3895314901104247 0.094265
H 0.9156177654505767 0.6521718276073610 0.9156177654500012 0.095534
H 0.9151885308671595 0.7800914481550710 0.9151885308673295 0.094273
H 0.9156177654501915 0.5165926414919997 0.9156177654501295 0.095535
H 0.9151885308681118 0.3895314901098456 0.9151885308670122 0.094274
H 0.3478281723927421 0.4834073585074153 0.0843822345499205 0.095538
H 0.2199085518438095 0.6104685098902281 0.0848114691329817 0.094266
H 0.4834073585074571 0.3478281723925258 0.0843822345500084 0.095536
H 0.6104685098906318 0.2199085518438368 0.0848114691327643 0.094266
H 0.0843822345499008 0.0843822345500291 0.4834073585077803 0.095537
H 0.0848114691327779 0.0848114691329680 0.6104685098895813 0.094275
H 0.0843822345498996 0.0843822345500295 0.3478281723922907 0.095533
H 0.0848114691327806 0.0848114691329671 0.2199085518446725 0.094274
H 0.0843822345498085 0.4834073585080007 0.0843822345498703 0.095536
H 0.0848114691318884 0.6104685098901541 0.0848114691329880 0.094274
H 0.0843822345494232 0.3478281723926390 0.0843822345499987 0.095533
H 0.0848114691328408 0.2199085518449291 0.0848114691326706 0.094273
H 0.4834073585079338 0.0843822345499162 0.3478281723923005 0.095537
H 0.6104685098905716 0.0848114691318749 0.2199085518447663 0.094266
H 0.3478281723928344 0.0843822345494440 0.4834073585078305 0.095536
H 0.2199085518446990 0.0848114691330417 0.6104685098895751 0.094266
H 0.0843822345498072 0.4834073585080010 0.3478281723923216 0.095537
H 0.0848114691318886 0.6104685098901546 0.2199085518449700 0.094265
H 0.0843822345494230 0.3478281723926393 0.4834073585079395 0.095536
H 0.0848114691328381 0.2199085518449299 0.6104685098895614 0.094265
H 0.3478281723928346 0.0843822345494440 0.0843822345498897 0.095534
H 0.2199085518447017 0.0848114691330409 0.0848114691326843 0.094273
H 0.4834073585079352 0.0843822345499158 0.0843822345498492 0.095535
H 0.6104685098905717 0.0848114691318750 0.0848114691327844 0.094274
C 0.4210430211432243 0.5789569788567959 -0.0000000000000102 0.085020
C 0.3405889872325912 0.6594110127673438 0.0000000000000327 -0.038981
C 0.5789569788567754 0.4210430211432040 0.0000000000000102 0.085018
C 0.6594110127674088 0.3405889872326561 -0.0000000000000327 -0.038981
C -0.0000000000000001 0.0000000000000000 0.4210430211431347 0.085046
C 0.0000000000000004 -0.0000000000000001 0.3405889872328788 -0.039066
C 0.0000000000000001 -0.0000000000000000 0.5789569788568656 0.085046
C -0.0000000000000004 0.0000000000000001 0.6594110127671214 -0.039066
C 0.4210430211431795 -0.0000000000000546 0.0000000000000047 0.085046
C 0.3405889872327345 0.0000000000001752 -0.0000000000000150 -0.039066
C 0.5789569788568205 0.0000000000000546 -0.0000000000000047 0.085045
C 0.6594110127672655 -0.0000000000001752 0.0000000000000150 -0.039067
C -0.0000000000000445 0.4210430211431493 0.5789569788568802 0.085019
C 0.0000000000001427 0.3405889872328314 0.6594110127670738 -0.038981
C 0.0000000000000445 0.5789569788568506 0.4210430211431199 0.085019
C -0.0000000000001427 0.6594110127671687 0.3405889872329264 -0.038981
C 0.4210430211431797 -0.0000000000000546 0.5789569788568704 0.085019
C 0.3405889872327338 0.0000000000001754 0.6594110127671062 -0.038981
C 0.5789569788568202 0.0000000000000546 0.4210430211431300 0.085019
C 0.6594110127672658 -0.0000000000001754 0.3405889872328937 -0.038981
C 0.0000000000000446 0.5789569788568506 -0.0000000000000149 0.085046
C -0.0000000000001431 0.6594110127671688 0.0000000000000477 -0.039066
C -0.0000000000000446 0.4210430211431495 0.0000000000000149 0.085045
C 0.0000000000001431 0.3405889872328313 -0.0000000000000477 -0.039067
C 0.5087361776136003 0.5854681728017277 0.9528978247923361 -0.130983
C 0.3354910143804772 0.7511463255037052 0.9566813300579123 -0.050108
C 0.5854681728018157 0.5087361776135296 0.9528978247923274 -0.130976
C 0.7511463255036522 0.3354910143804801 0.9566813300579377 -0.050108
C 0.9528978247922921 0.9528978247923716 0.5087361776135992 -0.130975
C 0.9566813300579388 0.9566813300579109 0.3354910143803801 -0.050069
C 0.9528978247922921 0.9528978247923717 0.5854681728017448 -0.130987
C 0.9566813300579389 0.9566813300579037 0.7511463255037770 -0.050075
C 0.5087361776137947 0.9528978247921801 0.9528978247922713 -0.130974
C 0.3354910143803604 0.9566813300579116 0.9566813300579513 -0.050068
C 0.5854681728019722 0.9528978247921331 0.9528978247922752 -0.130986
C 0.7511463255036459 0.9566813300580471 0.9566813300579396 -0.050075
C 0.9528978247921358 0.5087361776137678 0.5854681728017967 -0.130983
C 0.9566813300579454 0.3354910143803369 0.7511463255037751 -0.050107
C 0.9528978247920978 0.5854681728019265 0.5087361776136640 -0.130976
C 0.9566813300580558 0.7511463255036972 0.3354910143803411 -0.050107
C 0.5087361776137942 0.9528978247921802 0.5854681728017611 -0.130983
C 0.3354910143803607 0.9566813300579117 0.7511463255037762 -0.050106
C 0.5854681728019716 0.9528978247921331 0.5087361776136197 -0.130975
C 0.7511463255036458 0.9566813300580541 0.3354910143803681 -0.050107
C 0.9528978247920981 0.5854681728019192 0.9528978247923194 -0.130993
C 0.9566813300580557 0.7511463255036972 0.9566813300579131 -0.050074
C 0.9528978247921362 0.5087361776137679 0.9528978247923064 -0.130967
C 0.9566813300579451 0.3354910143803370 0.9566813300579496 -0.050067
C 0.4145318271981773 0.4912638223864705 0.0471021752076728 -0.130983
C 0.2488536744963476 0.6645089856195201 0.0433186699420624 -0.050112
C 0.4912638223863999 0.4145318271982653 0.0471021752076640 -0.130976
C 0.6645089856195228 0.2488536744962949 0.0433186699420876 -0.050112
C 0.0471021752077079 0.0471021752076285 0.4912638223864010 -0.130975
C 0.0433186699420613 0.0433186699420890 0.6645089856196201 -0.050072
C 0.0471021752077080 0.0471021752076285 0.4145318271982552 -0.130987
C 0.0433186699420610 0.0433186699420891 0.2488536744962231 -0.050079
C 0.0471021752078638 0.4912638223862324 0.0471021752076932 -0.130974
C 0.0433186699420550 0.6645089856196630 0.0433186699420502 -0.050072
C 0.0471021752079020 0.4145318271980739 0.0471021752076805 -0.130986
C 0.0433186699419446 0.2488536744963027 0.0433186699420870 -0.050078
C 0.4912638223862057 0.0471021752078199 0.4145318271982388 -0.130983
C 0.6645089856196393 0.0433186699420813 0.2488536744962235 -0.050111
C 0.4145318271980212 0.0471021752078668 0.4912638223863805 -0.130976
C 0.2488536744963541 0.0433186699419460 0.6645089856196325 -0.050111
C 0.0471021752078643 0.4912638223862321 0.4145318271982031 -0.130983
C 0.0433186699420546 0.6645089856196630 0.2488536744962251 -0.050110
C 0.0471021752079025 0.4145318271980739 0.4912638223863360 -0.130975
C 0.0433186699419446 0.2488536744963028 0.6645089856196587 -0.050110
C 0.4145318271980209 0.0471021752078670 0.0471021752077249 -0.130993
C 0.2488536744963542 0.0433186699419460 0.0433186699420603 -0.050078
C 0.4912638223862051 0.0471021752078201 0.0471021752077289 -0.130967
C 0.6645089856196396 0.0433186699420811 0.0433186699420487 -0.050071
N 0.2482555208307142 0.8049464327952138 0.9733990231870393 -0.174477
N 0.8049464327952324 0.2482555208306777 0.9733990231870485 -0.174477
N 0.9733990231870303 0.9733990231870580 0.2482555208306613 -0.174479
N 0.9733990231870304 0.9733990231870580 0.8049464327952578 -0.174507
N 0.2482555208307554 0.9733990231869594 0.9733990231870256 -0.174480
N 0.8049464327953130 0.9733990231870070 0.9733990231870219 -0.174507
N 0.9733990231869499 0.2482555208307285 0.8049464327952845 -0.174478
N 0.9733990231869890 0.8049464327953121 0.2482555208306750 -0.174477
N 0.2482555208307554 0.9733990231869594 0.8049464327952666 -0.174478
N 0.8049464327953127 0.9733990231870072 0.2482555208306657 -0.174478
N 0.9733990231869888 0.8049464327953120 0.9733990231870313 -0.174507
N 0.9733990231869499 0.2482555208307283 0.9733990231870443 -0.174480
N 0.1950535672047675 0.7517444791693219 0.0266009768129516 -0.174450
N 0.7517444791692857 0.1950535672047863 0.0266009768129605 -0.174450
N 0.0266009768129698 0.0266009768129422 0.7517444791693386 -0.174452
N 0.0266009768129697 0.0266009768129422 0.1950535672047420 -0.174479
N 0.0266009768130500 0.7517444791692716 0.0266009768129559 -0.174452
N 0.0266009768130109 0.1950535672046878 0.0266009768129690 -0.174479
N 0.7517444791692443 0.0266009768130407 0.1950535672047337 -0.174450
N 0.1950535672046874 0.0266009768129928 0.7517444791693342 -0.174450
N 0.0266009768130501 0.7517444791692717 0.1950535672047153 -0.174450
N 0.0266009768130112 0.1950535672046878 0.7517444791693250 -0.174450
N 0.1950535672046872 0.0266009768129929 0.0266009768129784 -0.174479
N 0.7517444791692444 0.0266009768130407 0.0266009768129743 -0.174452
O 0.9178408936058580 0.0821591063942846 0.0821591063947007 -0.731771
O 0.0821591063941423 0.9178408936057155 0.9178408936052991 -0.731771
O 0.9178408936058557 0.0821591063942852 0.9178408936051562 -0.731771
O 0.0821591063941442 0.9178408936057147 0.0821591063948436 -0.731771
O 0.9178408936052314 0.9178408936049478 0.0821591063949094 -0.731771
O 0.0821591063947683 0.0821591063950517 0.9178408936050910 -0.731771
