# Supplementary material for: Probing Structural Defects in MOFs Using Water Stability
Source: J Phys Chem C Nanomater Interfaces. 2024 Feb 23;128(9):3975–84. doi: 10.1021/acs.jpcc.3c07497 (PMC10926153; doi:10.1021/acs.jpcc.3c07497)
Supplement: Supplementary file 2 — jp3c07497_si_002.zip [file jp3c07497_si_002.zip › SI/Sample input files/CIF files/Pristine/MUBWEO.cif]

#######################################################################
#
#                 Cambridge Crystallographic Data Centre
#                                CCDC 
#
#######################################################################
#
# If this CIF has been generated from an entry in the Cambridge 
# Structural Database, then it will include bibliographic, chemical, 
# crystal, experimental, refinement or atomic coordinate data resulting 
# from the CCDC's data processing and validation procedures.
#
#######################################################################
data_image0
_symmetry_cell_setting           triclinic
_symmetry_space_group_name_H-M   'P 1'
_symmetry_Int_Tables_number      1
_space_group_name_Hall           'P 1'
loop_
_symmetry_equiv_pos_site_id
_symmetry_equiv_pos_as_xyz
1 x,y,z
_cell_length_a                   12.2884
_cell_length_b                   16.4889
_cell_length_c                   27.659
_cell_angle_alpha                98.4415
_cell_angle_beta                 90
_cell_angle_gamma                90
_cell_volume                     5543.61
loop_
_atom_site_label
_atom_site_fract_x
_atom_site_fract_y
_atom_site_fract_z
_atom_site_charge
Zn 0.3873207407992473 0.4650308792742477 0.9986021771747998 0.856420
Zn 0.1129378466822964 0.9654400209640505 0.4989169404105804 0.857149
Zn 0.0357852512220354 0.5664878188658791 0.7199875534992545 0.852652
Zn 0.5364764060995681 0.9331323684310645 0.7800113194633050 0.852574
Zn 0.6078433141723525 0.3623187459292782 0.6333292237325926 0.728782
Zn 0.6125291137468215 0.5349628327099804 0.0012224751799008 0.857086
Zn 0.8869068014071108 0.0354909333312272 0.5010561816448786 0.858268
Zn 0.9638199704273100 0.4332030311249870 0.2802099123522153 0.852864
Zn 0.4636258056973525 0.0669571982445365 0.2199834155785549 0.852715
Zn 0.3926541750693573 0.6372995604833467 0.3659432170620641 0.727509
Zn 0.1073997782375911 0.1376561263862256 0.8658414134897829 0.729508
Zn 0.8927711095447891 0.8624807328461076 0.1343202513897257 0.728974
H 0.5487405519552510 0.7162628129764976 0.8969282290237964 0.108944
H 0.0467683808651889 0.7822432943202048 0.6020117041902842 0.108874
H 0.7778793129922587 0.3351379146002407 0.9302560356367893 0.102534
H 0.2775302205587472 0.1650836437575241 0.5700477687056950 0.102330
H 0.4565196188632820 0.2280578816294968 0.9004838792408926 0.109615
H 0.9561899870156282 0.2721607806796189 0.5992832131449536 0.109505
H 0.2908212656403236 0.9747783404530020 0.4156383163134612 0.121432
H 0.3137977834828224 0.5229791551024990 0.8570873099373728 0.107143
H 0.8141464098548251 0.9766657432217075 0.6423323871755781 0.106933
H 0.8141536344468453 0.3601063840885063 0.7127909877682103 0.116525
H 0.3252216432765932 0.7196475011893252 0.7738758393296445 0.107440
H 0.8237711308396173 0.7795793860429078 0.7251781085870089 0.107631
H 0.7477847290436541 0.0891550065078210 0.8544852252270576 0.114675
H 0.2476546676955830 0.4110976057515367 0.6456086813548877 0.115104
H 0.3285650055027026 0.8908189339546412 0.5529146496954094 0.112745
H 0.5710043364624127 0.1883310229560617 0.6568093038542334 0.119633
H 0.6612256742523827 0.4424719479465277 0.5347176745192588 0.104751
H 0.3397085336418587 0.5580172197175184 0.4647917086090781 0.103784
H 0.7963402441681868 0.5078004131657406 0.6610404514013877 0.132951
H 0.2932365907092520 0.8995374689967740 0.7336429144036825 0.106655
H 0.7543713974932555 0.2168825763805358 0.5730159705709647 0.118054
H 0.2484518307377517 0.7833988986580538 0.4265557173834438 0.117038
H 0.8843597849197644 0.0708234744826124 0.7748792935804744 0.108894
H 0.5369874170026284 0.0615975780654027 0.7001432478593189 0.124772
H 0.7240219373793374 0.6682155266795589 0.6823777291123556 0.135271
H 0.5771554984133483 0.8171357778466602 0.4784056149159496 0.112355
H 0.6072483063759251 0.9070285763306297 0.5214943102244322 0.097125
H 0.4472681927228290 0.5113579348635140 0.6534666138287604 0.120877
H 0.9189339557269145 0.2881215836475268 0.7711520217807903 0.094942
H 0.8411932444318914 0.2144269893655391 0.7966972538009736 0.101859
H 0.9564546402252738 0.4744096244035780 0.4095729792797745 0.119512
H 0.0427883711783057 0.5288098480265206 0.5910701833227978 0.121327
H 0.8637901274940459 0.2382932212592597 0.4864399805860588 0.142905
H 0.1395604853302408 0.7636500335965939 0.5135402855807188 0.142629
H 0.5425762661182968 0.8378397581442978 0.6809405979504677 0.105020
H 0.1723149186031709 0.9778534239519799 0.6250336091227287 0.120328
H 0.1443976798977951 0.9171109677643124 0.6710181661092106 0.107241
H 0.7529802435201648 0.4298980199932820 0.4475185661055700 0.099371
H 0.2472508872773340 0.5719508751901446 0.5532282225436412 0.099814
H 0.8473208326445860 0.3500780472667137 0.4287149964736998 0.128570
H 0.1548251154202092 0.6524343487450298 0.5716108398187314 0.129004
H 0.7125886718821453 0.1196570451302549 0.7204773382801696 0.139425
H 0.4049288216877359 0.6568047998286175 0.6793930344243770 0.116948
H 0.5086224287016812 0.7195321609608781 0.7117549047947495 0.116141
H 0.5063629971760752 0.9162066880093283 0.4223685920920609 0.132517
H 0.0097980967591376 0.9630087868768897 0.7331051551734651 0.093104
H 0.3470301302822281 0.0798477574469218 0.6436075197063938 0.123753
H 0.8919380030362319 0.4351490954800518 0.5601166306213781 0.098637
H 0.1070747266258292 0.5681812440187998 0.4404106812279543 0.099974
H 0.5661715834511861 0.9153466329626273 0.6113058713263243 0.099984
H 0.4861911614768336 0.7013260471655561 0.5061843528170747 0.105780
H 0.1690763023393009 0.1365224979100013 0.6561609460768523 0.095613
H 0.0456983025694295 0.2436824451548671 0.6980813057969673 0.100509
H 0.4633909391524124 0.6241751007677983 0.5757549514724853 0.089989
H 0.4512129431149371 0.2834977829197544 0.1028676567774369 0.109292
H 0.9518898694311712 0.2168616636084796 0.3971140198839065 0.109456
H 0.2220426690687664 0.6649098594482744 0.0696683300036507 0.102528
H 0.7219487853796170 0.8350979904710336 0.4302436206665979 0.102140
H 0.5435209281183021 0.7718785176843046 0.0994001062646690 0.109675
H 0.0433784866604883 0.7280334511396148 0.4012748423154833 0.109589
H 0.7090980107720709 0.0260713695585127 0.5846511644520365 0.122175
H 0.6857352664701621 0.4771073256131763 0.1426473094117411 0.107505
H 0.1856012286081044 0.0229618400428617 0.3573758907271035 0.107552
H 0.1860049379536149 0.6398068487108924 0.2866883049083417 0.116418
H 0.6748647929042494 0.2805322097600978 0.2259232167342209 0.107317
H 0.1751414817353965 0.2195269270620880 0.2741013723664416 0.107572
H 0.2524247557986196 0.9108683535585416 0.1454860685959549 0.114546
H 0.7518790651645136 0.5886614794216980 0.3554312876872570 0.114730
H 0.6714270901551626 0.1101911656239789 0.4474067692282633 0.112081
H 0.4283930268247684 0.8117910517257445 0.3433794381007722 0.118907
H 0.2047328655308515 0.4912185173595889 0.3380079458504059 0.132869
H 0.7066814479278334 0.1006111210120890 0.2664632233646522 0.106427
H 0.1149738379308705 0.9294035442826739 0.2250981946329131 0.108411
H 0.4627099104083194 0.9385975086224362 0.2997892437269405 0.125016
H 0.2787158948569570 0.3312612294631875 0.3170617404286089 0.135512
H 0.4232943825615215 0.1847497310088264 0.5220336204440115 0.111987
H 0.3927980145631477 0.0950741831396398 0.4789420167290190 0.097604
H 0.5536833920759666 0.4895613363056496 0.3473139465204784 0.120873
H 0.0809820209142377 0.7121801245019478 0.2286256736373968 0.095171
H 0.1586378761233868 0.7861807728343275 0.2033223903720356 0.101896
H 0.4560294467457406 0.1640740769421501 0.3196376202364892 0.105318
H 0.8273219506303195 0.0222210924890578 0.3751044487754946 0.120800
H 0.8553893575139514 0.0829365402444275 0.3291396945127947 0.106954
H 0.2868403446832802 0.8807364818133349 0.2798129267968348 0.139704
H 0.5978443565620104 0.3447212368082693 0.3213221715033359 0.117836
H 0.4954352012033029 0.2811326222151626 0.2885475552072889 0.116262
H 0.4939473486578334 0.0854484324951150 0.5781222625105569 0.133271
H 0.9894543527190314 0.0371010295405267 0.2669433564946224 0.093308
H 0.6525249497856189 0.9203999547021788 0.3565027945660919 0.123719
H 0.4315587941124193 0.0869360212450656 0.3894203608132363 0.100366
H 0.5195065124033657 0.2993731399503941 0.4941796634387678 0.104767
H 0.8308475453421050 0.8635111392959062 0.3440232594657970 0.095801
H 0.9543234574977603 0.7563794597105378 0.3019897474039994 0.101011
H 0.5447627382129416 0.3762280216078371 0.4243233366508954 0.090224
H 0.3134709808391749 0.1400035531421348 0.7867403673702069 0.116068
H 0.0713411646849581 0.3121124060852711 0.8428613952491932 0.119682
H 0.7928706375577386 0.6003296764513295 0.7663530700751682 0.106855
H 0.3848348820154247 0.4292810667491811 0.7248312821232984 0.108830
H 0.0369268347924367 0.4386256312393921 0.7999422872741578 0.124758
H 0.4187489132459191 0.2120089252469301 0.7287084614562694 0.095060
H 0.3412108210332203 0.2856825228838147 0.7030520659363043 0.101584
H 0.6726519425809010 0.5222093919692422 0.8751329929508160 0.120651
H 0.6446869037617583 0.5830403841292046 0.8291857234938695 0.107199
H 0.2131232907573821 0.3807754134910886 0.7793517037606548 0.139823
H 0.5103237421404645 0.5371428988725643 0.7668177793468729 0.093009
H 0.8474696487431247 0.4206095591770388 0.8567231930073284 0.123869
H 0.6691717537060652 0.3636562932623723 0.8439538136166440 0.095815
H 0.5457501217505338 0.2564178978248021 0.8017939511863323 0.100516
H 0.2085734252891229 0.4740620303836675 0.9152850152755064 0.121544
H 0.1721744646583714 0.3905036290813184 0.0527014198244977 0.112324
H 0.7043780999808406 0.0079286728136566 0.1611808185695014 0.133188
H 0.7769347831577865 0.1683258748718874 0.1820970451870769 0.135140
H 0.9231259193442538 0.3157589419278621 0.9783532081674886 0.111581
H 0.8930583681164703 0.4055447910747758 0.0213430839597331 0.097365
H 0.0535854027481184 0.0114052188880469 0.1543411137441808 0.121587
H 0.9549875444508567 0.3369814566570873 0.1807680987115337 0.105239
H 0.0963043934017196 0.1567256611105208 0.1799094689537533 0.118014
H 0.9927965708951251 0.2197035278568272 0.2120661523681655 0.116913
H 0.9932215951498418 0.4150141313024351 0.9221477196816931 0.133299
H 0.9315159887040775 0.4138801139844567 0.1108185688899961 0.100063
H 0.0200635634050399 0.2013892764488399 0.0064549239252714 0.106081
H 0.0443256777386440 0.1247916332270461 0.0767131640896039 0.090336
H 0.1663858468300517 0.0566922165252739 0.9635978102546369 0.104740
H 0.8335553589363411 0.9434926477977135 0.0365200456543666 0.104393
H 0.2513426574751998 0.2841796385039836 0.9266897944576066 0.116907
H 0.7489234031173780 0.7159179347536704 0.0733921366107504 0.116981
H 0.4582915395340252 0.0284306983853586 0.0908652735736428 0.120626
H 0.5417306312782730 0.9716101679255381 0.9091894718472434 0.120491
H 0.3609548775105740 0.2648199688654886 0.0137122844891364 0.142165
H 0.6392338120899388 0.7352604817523530 0.9863839418335802 0.142336
H 0.2551193408065320 0.0738296285854401 0.0539040363741310 0.100324
H 0.7449036133012307 0.9262454760068612 0.9461653179304761 0.100335
H 0.3497434000615349 0.1533612086523850 0.0709715176315673 0.128024
H 0.6503753534368837 0.8466643771747452 0.9291150214826068 0.127897
H 0.3929617045846862 0.0666284593572215 0.9400384378540646 0.099043
H 0.6070421655831044 0.9334200201224844 0.0600189634191008 0.099314
H 0.6864418799434615 0.8599959106540543 0.2133304598459631 0.115994
H 0.9286726949996739 0.6880046022973938 0.1571552516644299 0.119600
H 0.2065662523125145 0.3995312080299365 0.2337453345560392 0.106639
H 0.6150748550098183 0.5704919624248134 0.2749702329054020 0.109426
H 0.9628910106326518 0.5616738978250854 0.2003765032500286 0.124992
H 0.5810074959988154 0.7877796404867555 0.2712029393751807 0.094857
H 0.6584500265274014 0.7140089625581627 0.2968438522108954 0.102496
H 0.3267781422800182 0.4774917522787940 0.1248957538420630 0.119838
H 0.3548366710816690 0.4167876133778383 0.1708942826860955 0.107308
H 0.7867804068322770 0.6191351224311810 0.2205175489306030 0.140214
H 0.4894162329648782 0.4626963789101755 0.2331184291147916 0.093507
H 0.1522474931143110 0.5793963735139939 0.1434369905017996 0.124288
H 0.3304630872856633 0.6361738021136637 0.1559919774743468 0.095416
H 0.4539994308570076 0.7433814891663649 0.1980776228461061 0.099880
H 0.7909814435665296 0.5258582550315772 0.0846187557647171 0.121896
H 0.8278944001701763 0.6094919261631712 0.9472305886353884 0.112175
H 0.2957300909082938 0.9921444423353625 0.8388599424345220 0.133051
H 0.2230723775662955 0.8317614582077547 0.8179880711509550 0.135149
H 0.0767405006031794 0.6841563638292262 0.0217473326410071 0.112050
H 0.1068245385726962 0.5944141786523596 0.9787130892589510 0.097737
H 0.9465423851549423 0.9887823521105820 0.8458438402914313 0.121838
H 0.0451597929721343 0.6632447289716293 0.8193597786838712 0.104718
H 0.9037062550879355 0.8434682812383629 0.8202728276692726 0.118634
H 0.0072008098712082 0.7804509148399476 0.7881079998036705 0.117420
H 0.0063561393682676 0.5849281091106514 0.0778973775661844 0.133212
H 0.0685509293748658 0.5862409498548801 0.8892632416874573 0.099889
H 0.9797397194836854 0.7985749494986418 0.9936952671103706 0.105927
H 0.9555431846548541 0.8752886410626642 0.9234897256720910 0.090427
C 0.5626777573388850 0.3676329779544671 0.9431090921512131 0.584254
C 0.0622578821076489 0.1324075760889496 0.5570258573090782 0.585096
C 0.7776972688325313 0.2108136118166387 0.8929191238134900 -0.059158
C 0.2773676309493032 0.2893643457934689 0.6073104718682533 -0.059134
C 0.4813067712526393 0.6885243959976161 0.8734846028113809 -0.104804
C 0.9795018035439860 0.8101202664115053 0.6254248483062685 -0.102601
C 0.6126234608934200 0.2889459319774528 0.9191140899988983 -0.036535
C 0.1122148527232738 0.2111486739776965 0.5809729625192026 -0.036330
C 0.7277027113155958 0.2827040993691758 0.9155552780269446 -0.110517
C 0.2272852259935129 0.2174387633944265 0.5846611447651212 -0.110609
C 0.3107019509438861 0.6169171592734695 0.8118964314330910 -0.039948
C 0.8100713790172989 0.8824359382257964 0.6872189852282282 -0.040879
C 0.4422945778353843 0.7264184733433620 0.8346071507642722 -0.041010
C 0.9401827835809408 0.7722452664605345 0.6642469564990463 -0.041745
C 0.5463554720615383 0.2231991072816712 0.8987571020090149 -0.087758
C 0.0460455383161713 0.2769279343475278 0.6011565653278582 -0.088944
C 0.3314458609313804 0.9494678138370709 0.4451435323659574 -0.047893
C 0.3488919950891289 0.5805283570142035 0.8513349873599053 -0.094536
C 0.8485255673094296 0.9188010683884686 0.6478533597821975 -0.094316
C 0.9010864595081214 0.2068891701835351 0.8878127058292946 0.561907
C 0.4008197490773730 0.2932005703505901 0.6124417899871203 0.561304
C 0.5953961370008394 0.1517472881153817 0.8748616232894646 -0.034135
C 0.0951833839473423 0.3484318891321320 0.6250357319367443 -0.033653
C 0.7635939732984468 0.3057868123706594 0.7074639701338878 0.098980
C 0.5263533367446913 0.0828044896581640 0.8484929056149686 0.558927
C 0.0261899778230765 0.4173569067912989 0.6512336825726793 0.558070
C 0.3563640630100158 0.6905560308053630 0.8041334946484997 -0.116174
C 0.8548568771053205 0.8084822746003676 0.6948449492738717 -0.117774
C 0.7108893958406107 0.1453297214219196 0.8729255652997523 -0.094613
C 0.2106951489084137 0.3548756855490957 0.6271608059251427 -0.094191
C 0.4697859917742470 0.5775728345796430 0.9254988519965693 0.591436
C 0.9695326974131314 0.9218072807308068 0.5738850444135998 0.591583
C 0.3464670591217226 0.9071206323701623 0.5167517852640129 0.075510
C 0.4332020967715500 0.6165652935220167 0.8825577821359812 -0.037530
C 0.9323020185036116 0.8824731292104022 0.6165558223108178 -0.039016
C 0.5262251975965128 0.8138051317068482 0.5539240043424825 0.081662
C 0.6411752097646654 0.2132564995096257 0.6789929478091777 -0.041628
C 0.2194133361244510 0.5769013669374218 0.7794322444868889 0.569954
C 0.7196552949306678 0.9230410037031895 0.7198864740732850 0.570045
C 0.4935134101854000 0.8049340829119179 0.8264476624597258 0.550470
C 0.9912454186792917 0.6937123895954498 0.6724707722085318 0.551853
C 0.6989333180051222 0.3834787688964346 0.5340928994898074 0.070535
C 0.3020672659781698 0.6170626567145037 0.4658975198701368 0.068462
C 0.7132284801205659 0.5330774926115013 0.6623768094937202 -0.021424
C 0.3344874675347533 0.9464707872241814 0.7174160723505918 0.088382
C 0.7503847783622249 0.2667735870454293 0.5522577220912294 -0.026795
C 0.2519075763126504 0.7336761614715539 0.4474672415175596 -0.026806
C 0.9477342995218603 0.0852863801289591 0.7491945230826333 -0.120870
C 0.4570469147495739 0.0323401968137726 0.6991044950801150 -0.032456
C 0.6782933316367579 0.6120891834512254 0.6732086015810105 -0.104743
C 0.0986014206860344 0.0424630878750986 0.6921851280788108 0.083771
C 0.9567735106750750 0.1643353765047783 0.7393576867544043 0.084590
C 0.5462500613289250 0.8585257151370779 0.5110366605002362 -0.113283
C 0.5324371584319526 0.5317348111355489 0.6581380844738797 0.081550
C 0.8772312494116482 0.2292981676150494 0.7622323877118699 -0.099691
C 0.9751665644246355 0.4866431988612929 0.4493970625404790 -0.124340
C 0.0239597773170348 0.5167109619300567 0.5512486615175550 -0.124759
C 0.4991968336786257 0.7266322858895882 0.6333164727586297 0.089218
C 0.8048081943708775 0.2766328587115471 0.5092672126738333 -0.083837
C 0.1977637189394790 0.7246065946942097 0.4906660991197304 -0.085533
C 0.5277726311485912 0.8085568086203726 0.6426843101878654 -0.123352
C 0.1730581204352153 0.9770727653060836 0.6654076082320565 -0.112911
C 0.8189666045964091 0.3936449240521815 0.4609755796280154 -0.107455
C 0.1818978999050820 0.6083616163449562 0.5393484695419579 -0.108976
C 0.9129544840361934 0.4485767069723680 0.4823043982516568 0.073650
C 0.0865745536481679 0.5544087416318757 0.5182540176665454 0.075973
C 0.7094952721195099 0.1798466981208361 0.7104460041130632 -0.121507
C 0.4893774976089553 0.6800546438498354 0.6763737328332617 -0.106951
C 0.4377116689037997 0.9218389013422038 0.4481960241964621 -0.092308
C 0.0184313586891010 0.0248512205037045 0.7258481163927029 -0.126127
C 0.3647435615851000 0.0408266500651026 0.6707778378818275 -0.133449
C 0.9381090197527190 0.4640785258909356 0.5333764723723973 -0.149920
C 0.0609803026629061 0.5393098880188688 0.4672058110327481 -0.151028
C 0.5413251190005349 0.8518926887663685 0.6033518454177860 -0.125548
C 0.4963932991720699 0.7317945995937407 0.5446229291882475 -0.123522
C 0.1079803162623505 0.1219246252367081 0.6827685107101428 -0.123359
C 0.0381070256131200 0.1823045402608149 0.7061670477238670 -0.120615
C 0.4829668283542182 0.6885982433388624 0.5838938773820814 -0.138616
C 0.4372366181847673 0.6323955478828298 0.0566693780952279 0.583340
C 0.9373286538934722 0.8678595252476879 0.4433791075679456 0.585475
C 0.2223712111943450 0.7892246554814161 0.1070427978773214 -0.059430
C 0.7221826626866280 0.7105714816416417 0.3934289926833894 -0.058353
C 0.5186362285088353 0.3113328312000254 0.1262796963157349 -0.105127
C 0.0190783970241305 0.1889039025048102 0.3737015714882235 -0.104418
C 0.3873452056807734 0.7110479839914938 0.0807485926337990 -0.036748
C 0.8873428723602699 0.7889133835621378 0.4196649701071662 -0.037247
C 0.2722733045342044 0.7173260114551295 0.0843554304942404 -0.110008
C 0.7722261458117058 0.7825937077279012 0.4159465145636922 -0.110047
C 0.6890499583953950 0.3832259110967793 0.1878412674747421 -0.041479
C 0.1890670064496312 0.1168036111173120 0.3121733607639174 -0.041117
C 0.5577917643965221 0.2735150216081337 0.1651635809725658 -0.041582
C 0.0582816563232690 0.2266591225712905 0.3348160899483659 -0.041099
C 0.4536808733782219 0.7767432345245058 0.1011336122378461 -0.087161
C 0.9535333419348093 0.7230735197511081 0.3995572880929767 -0.087682
C 0.6685220077096524 0.0513924424567051 0.5551324630325913 -0.046081
C 0.6507731921622660 0.4195067164735981 0.1483839054153504 -0.093970
C 0.1507786544345007 0.0805776031247971 0.3516243112870636 -0.094146
C 0.0989703167114736 0.7931837540844530 0.1121771977531667 0.562287
C 0.5987592845481770 0.7069533597363011 0.3879265782606693 0.558956
C 0.4047556765438395 0.8482076093793866 0.1250509673926856 -0.035174
C 0.9044126145976565 0.6514818641680145 0.3757601233743582 -0.034512
C 0.2362434284763734 0.6942746075771253 0.2922905881741413 0.098863
C 0.4739493156270238 0.9171126143028115 0.1513900297421789 0.559401
C 0.9735895123557521 0.5828306241607767 0.3491221058365366 0.558823
C 0.6436455988105004 0.3095149241100633 0.1956349186555073 -0.115266
C 0.1438681328721160 0.1905377797897967 0.3043608815862869 -0.115780
C 0.2892588895285458 0.8546793548911901 0.1270278515574015 -0.094073
C 0.7888960731568859 0.6449533117248518 0.3737310015657509 -0.096255
C 0.5298319344070337 0.4222981545828191 0.0742528004881624 0.589119
C 0.0300752609394316 0.0778687656781141 0.4256987656268061 0.591373
C 0.6535201548764232 0.0938220300998865 0.4835553419027183 0.075682
C 0.5665290529666821 0.3833529244101720 0.1171764026732385 -0.036850
C 0.0667668477413071 0.1168209509005735 0.3828055525338732 -0.038841
C 0.4746818083682899 0.1879114592305948 0.4465494873390728 0.080740
C 0.3583704480635673 0.7868609004834125 0.3210790763079486 -0.040189
C 0.7801163079746111 0.4234971317919743 0.2203411029068558 0.570975
C 0.2799807152948940 0.0764804218352439 0.2797300448811895 0.570823
C 0.5066690470631018 0.1949915319113177 0.1733691843245906 0.550991
C 0.0076632813640810 0.3053596166315135 0.3266638270988231 0.552114
C 0.2880733260772402 0.4664479448841489 0.3368483054068121 -0.021217
C 0.6653712482871007 0.0536733677705610 0.2826647451446935 0.088817
C 0.0516929902581918 0.9148922050693908 0.2508096597524885 -0.120330
C 0.5426839196648616 0.9678252936129177 0.3008913034543146 -0.032703
C 0.3238608282448410 0.3876584650124517 0.3261021360514900 -0.105074
C 0.9009852942867075 0.9575838314270801 0.3079287798236994 0.083599
C 0.0429006012395251 0.8358532099066383 0.2606703846674470 0.084627
C 0.4541509196976228 0.1433007565118943 0.4894316421184964 -0.112167
C 0.4688133719953111 0.4687578618339900 0.3420062582064736 0.082910
C 0.1225516454085177 0.7710305113499301 0.2377051467824340 -0.099794
C 0.5032239476035417 0.2745543611390254 0.3670656739259641 0.088916
C 0.4721898856023826 0.1931558733506576 0.3578236367510592 -0.123052
C 0.8266075024956365 0.0230005661159840 0.3347299115496001 -0.113887
C 0.2900402663192284 0.8204229215050618 0.2896887095946035 -0.122008
C 0.5136060510708599 0.3208859079174849 0.3239552865176030 -0.108781
C 0.5624472580718126 0.0794601095009011 0.5522043648095398 -0.093431
C 0.9809303950088037 0.9752518873687958 0.2741899624272564 -0.127215
C 0.6348870341655921 0.9593466575973286 0.3292843113692161 -0.133801
C 0.4580831700378047 0.1500351897612265 0.3972282749994341 -0.124615
C 0.5069714293230265 0.2694631673996304 0.4557478159732404 -0.123660
C 0.8918511118681094 0.8781123618818815 0.3173770754944183 -0.122127
C 0.9617632157270191 0.8177906918963560 0.2939367811244504 -0.121214
C 0.5214143248392207 0.3124111040422828 0.4164274959232750 -0.138606
C 0.2632513683707908 0.1944217958867127 0.7921475455134566 0.101212
C 0.1413131797925863 0.2871099510025695 0.8206615991490214 -0.042195
C 0.8343136845974589 0.5535825729397542 0.7826779035870788 0.089419
C 0.4480986621082254 0.4148452763155290 0.7506145037231789 -0.120885
C 0.9570207427493511 0.4678619172117029 0.8010299087699754 -0.032910
C 0.5988779301250373 0.4576834589762694 0.8078525486206415 0.082936
C 0.4569598747350129 0.3358008503172220 0.7604659556066593 0.084444
C 0.3772328081580836 0.2708510292773674 0.7375533679864098 -0.099800
C 0.6733237404732956 0.5230857530525339 0.8347688255796423 -0.114336
C 0.2098135840404565 0.3205236149929415 0.7893048174328086 -0.120896
C 0.5188651147127830 0.4752941431277923 0.7740616115184050 -0.125826
C 0.8649971299309177 0.4595191196928499 0.8294832090613835 -0.133181
C 0.6081640016256344 0.3782134876420812 0.8172497888405066 -0.122869
C 0.5382474107423998 0.3178114356443740 0.7937340636216869 -0.120786
C 0.1681981210815187 0.4488342469986710 0.9448586763570410 -0.047349
C 0.1538983387674042 0.4066352877101085 0.0165127782571335 0.075764
C 0.9748901894361954 0.3128649193972000 0.0538699168790759 0.081807
C 0.7875741667548211 0.0331584554157330 0.1626826413135740 -0.022231
C 0.8226735154207866 0.1121706838686350 0.1734417651515694 -0.105052
C 0.9542990652135223 0.3573231773370247 0.0108947064241036 -0.112313
C 0.9684302357620951 0.0317883706645702 0.1587305371409307 0.082008
C 0.0022903970124879 0.2264025048803381 0.1336130084432625 0.088538
C 0.9714937703482833 0.3078040007318439 0.1426542799270654 -0.123233
C 0.0119496008240749 0.1800513455227127 0.1767724786210203 -0.108709
C 0.0620339312015781 0.4209601119331371 0.9479713057758183 -0.093019
C 0.9579440614118420 0.3507906039191592 0.1031331494755192 -0.125290
C 0.0072114394608638 0.2313399511123341 0.0448470987946301 -0.125209
C 0.0210233736763625 0.1886023007357397 0.0843125665513778 -0.137047
C 0.2012495630532414 0.1167668932618418 0.9653338336034923 0.069394
C 0.7988109737033859 0.8833738183285615 0.0347751210389180 0.069271
C 0.2488490244359052 0.2342108549291113 0.9474278409091537 -0.028205
C 0.7513677664177938 0.7658992161852468 0.0526713621998893 -0.028578
C 0.4764487845135303 0.0157970168282178 0.0510146523906485 -0.124646
C 0.5235812200324695 0.9842489047653302 0.9490403563656009 -0.124675
C 0.3032259725908246 0.2254064638350018 0.9906797069650801 -0.085354
C 0.6969565913641266 0.7746736106199574 0.0094134927925060 -0.085559
C 0.3208174935789034 0.1089775153871848 0.0391856190486084 -0.107304
C 0.6792484020274174 0.8910821022482152 0.9608977309364760 -0.107103
C 0.4142495958618084 0.0535465583288706 0.0179440423178261 0.074824
C 0.5857672338835402 0.9464897062530717 0.9821100804914423 0.074286
C 0.4387557038763821 0.0375913465902724 0.9668621037909408 -0.149496
C 0.5612528165017625 0.9624512438307344 0.0331923230154452 -0.149411
C 0.7366698853477454 0.8055821673789678 0.2078948230496118 0.100923
C 0.8586672160724209 0.7129538151280783 0.1793533502572422 -0.042317
C 0.1652542686751823 0.4463792077997931 0.2174602530337533 0.088324
C 0.5517761989869465 0.5849436888770355 0.2492095339043696 -0.119417
C 0.0427405492613826 0.5323357586973833 0.1992371665871913 -0.031882
C 0.4007853101545266 0.5421397642301518 0.1920823527937570 0.082548
C 0.5428926180756830 0.6639910244231289 0.2393696912918457 0.083706
C 0.6225511290213063 0.7289485805754915 0.2623415047978335 -0.099560
C 0.3261955413140640 0.4767238809389099 0.1652700074458431 -0.113122
C 0.7901203910144496 0.6794445121447864 0.2106473833270606 -0.121425
C 0.4808968773245463 0.5245196395004724 0.2258262056571285 -0.128072
C 0.1346957567007172 0.5405408716185801 0.1707113532471683 -0.135073
C 0.3915435406793115 0.6215995797945467 0.1826625589034030 -0.122194
C 0.4615290523347707 0.6819918861646832 0.2061366824166799 -0.120289
C 0.8314505170969715 0.5511077744271486 0.0550696495225329 -0.047598
C 0.8460152603330745 0.5933306659773910 0.9834260425112112 0.076538
C 0.0250589212783696 0.6871765431193670 0.9462378612383239 0.082599
C 0.2125254984789251 0.9669369831722726 0.8373810923998941 -0.022473
C 0.1773726376659168 0.8879284156163176 0.8266356822557702 -0.104903
C 0.0455865170927114 0.6426361143328454 0.9891804002139933 -0.112999
C 0.0316697195520776 0.9683689063063040 0.8413934762766692 0.081453
C 0.9977336018391523 0.7737572116634279 0.8665488986643010 0.088362
C 0.0285984877687364 0.6923733168691458 0.8574744342692799 -0.122363
C 0.9880542558740703 0.8201302536556504 0.8233976471125211 -0.110824
C 0.9376230361106491 0.5789964890896602 0.0520318476296802 -0.092814
C 0.0421031146631632 0.6493270846935800 0.8969673465447439 -0.126094
C 0.9926862924650856 0.7686894977735672 0.9552939627929230 -0.125193
C 0.9789126151143958 0.8114901620334424 0.9158531539621450 -0.137069
N 0.2754329550534425 0.9400048336130926 0.4881903532990815 -0.277068
N 0.6754724134107764 0.2917779475868987 0.6774646503827427 -0.286154
N 0.4370216275395466 0.9732409645046316 0.7279869411328732 -0.286241
N 0.6212085520456491 0.4836755541856390 0.6531155606311287 -0.296728
N 0.6848142927685736 0.3338448707036918 0.5673672417582304 -0.279518
N 0.3165618214111363 0.6661453289290480 0.4323984186505210 -0.278378
N 0.7859292866795272 0.2392082538326586 0.7280441801089375 0.059351
N 0.4457357418339457 0.8950337607561193 0.4935462350416941 0.046099
N 0.7705963694087012 0.3503391513833271 0.4981397290000495 0.040053
N 0.2312057816804765 0.6508519719786812 0.5020288024612913 0.041887
N 0.2879566851350908 0.9858927204335100 0.6828544454714615 0.050963
N 0.5637638626936549 0.6099826455321836 0.6705500759805707 0.042502
N 0.7244241855038074 0.0605946022859461 0.5120077794067655 -0.277914
N 0.3242277000052827 0.7082252401054892 0.3223819637760827 -0.285552
N 0.5628717112944579 0.0269072721031873 0.2720244479174501 -0.286370
N 0.3795148367504493 0.5163342671701995 0.3466466804895803 -0.295082
N 0.2138152351516999 0.7610141930033971 0.2718948511318728 0.059322
N 0.5544351800240953 0.1063192119222551 0.5068740477110818 0.045781
N 0.7117527328042221 0.0142530063391431 0.3172514252761667 0.051632
N 0.4383073773435384 0.3904251045763514 0.3293090231349236 0.043692
N 0.1752061534663791 0.2084846350657552 0.8221104472170495 -0.285690
N 0.9367083782291773 0.5267757014016352 0.7720367045485270 -0.285574
N 0.2858958721717856 0.2610531820207712 0.7716871009387067 0.058066
N 0.7881499453176314 0.5143567977830599 0.8173782748216062 0.051457
N 0.2245897270649477 0.4396241752884354 0.9878998333583316 -0.276859
N 0.8795099005863858 0.9837143562830082 0.1536045064514870 -0.295301
N 0.0544822314885065 0.3941887202357472 0.9933415714556296 0.045248
N 0.9372011789288147 0.1100415026870415 0.1709759219236455 0.042684
N 0.1855546751479979 0.1659950243683440 0.9319934787529265 -0.279426
N 0.8145745093277634 0.8341566499451610 0.0681150605445562 -0.278706
N 0.2713343992200619 0.1511444679924609 0.0017133158409526 0.039983
N 0.7287739666518611 0.8489639484463792 0.9983861548909556 0.040014
N 0.8247779053496509 0.7915973269668349 0.1779630875723215 -0.285761
N 0.0629713988039842 0.4733504082035118 0.2281835702158996 -0.286459
N 0.7139929869630234 0.7388754407918020 0.2282811817479766 0.058533
N 0.2114392683183774 0.4855663787299573 0.1827399835738508 0.052137
N 0.7752133144945228 0.5603301962615483 0.0119888905127867 -0.277258
N 0.1206208670645399 0.0164065452616800 0.8464834957132775 -0.295937
N 0.9453528726985887 0.6057690291029358 0.0066699038651359 0.044804
N 0.0628475124358125 0.8901006241418792 0.8291481569441430 0.044342
O 0.1692260545317865 0.6223630869748175 0.7522091450204589 -0.574364
O 0.6700654435735750 0.8780320051186450 0.7475090871567994 -0.574534
O 0.4600317579436516 0.3679487899463684 0.9533450774860817 -0.542756
O 0.9596101477662118 0.1319367495312934 0.5467115932505796 -0.544188
O 0.4445835859070990 0.8402491770412465 0.7929225507296288 -0.573741
O 0.9434839689560501 0.6590498762282577 0.7064898592626950 -0.574677
O 0.6282833347305649 0.4280678102812712 0.9514309135931696 -0.564054
O 0.1278271584435310 0.0719980704157880 0.5488226866429984 -0.563047
O 0.5844950087884885 0.0196472034792321 0.8312815453911968 -0.556375
O 0.0842974511596133 0.4806397082588328 0.6684451551837516 -0.555398
O 0.5670481919891515 0.5934734117817652 0.9428919855591636 -0.561337
O 0.0671437715074110 0.9062751771463463 0.5570033824767592 -0.560902
O 0.4236967396424864 0.0900988313633761 0.8443138821754560 -0.571728
O 0.9235313756896781 0.4100034107971991 0.6553580865076648 -0.571403
O 0.5772809284662165 0.8316025463388584 0.8507148457651105 -0.549385
O 0.0739579028572948 0.6666697637828111 0.6476630822815550 -0.549709
O 0.9434300500588323 0.1359534107215105 0.8728786656096570 -0.567410
O 0.4434187773882243 0.3640421761568284 0.6274179549188158 -0.567561
O 0.3995923426575798 0.5313330628236135 0.9412742287414393 -0.540699
O 0.8993610651997475 0.9677545433175153 0.5578562721132234 -0.542049
O 0.1946811972894273 0.5047028814592346 0.7811251647130848 -0.561098
O 0.6953791112046028 0.9951880082879025 0.7178895407263960 -0.561087
O 0.9571189787278912 0.2707174635660438 0.8968776573969445 -0.570141
O 0.4565005854336339 0.2292730538824710 0.6032929977178210 -0.569290
O 0.8300770702759692 0.3782050220896958 0.2477210775601708 -0.575018
O 0.3298673732962104 0.1217060797002557 0.2523171389924510 -0.574719
O 0.5399216278988398 0.6320250236671694 0.0464783520502976 -0.542704
O 0.0399286436923891 0.8681872651054876 0.4537664234743058 -0.544604
O 0.5555741769256983 0.1597583042908771 0.2069186261683942 -0.574358
O 0.0561077767817224 0.3402639334920465 0.2928493007605126 -0.575167
O 0.3715481440067638 0.5720218061087602 0.0482308934394831 -0.563347
O 0.8717245866325440 0.9281916528701285 0.4513507251306479 -0.564109
O 0.4160385254977405 0.9803928121383574 0.1685281364136542 -0.556192
O 0.9154368133859550 0.5199359626099539 0.3313406468331657 -0.556821
O 0.4324804965287850 0.4064732987545808 0.0569255111804887 -0.560746
O 0.9327309100531659 0.0936717886045163 0.4428876981641978 -0.561243
O 0.5765883322604182 0.9095996098236661 0.1555958779202540 -0.572207
O 0.0762533266297603 0.5904613159939575 0.3452430690443547 -0.571665
O 0.4229172109659677 0.1682863710777792 0.1490915151117846 -0.549239
O 0.9246849184982530 0.3325794788690112 0.3511862040421927 -0.549497
O 0.0566790016448714 0.8640808485321519 0.1272552393927160 -0.567167
O 0.5567191483585775 0.6366232107019396 0.3712789702495460 -0.565881
O 0.6000002270250576 0.4684588628182569 0.0583853567142019 -0.539610
O 0.1001398019708862 0.0317127883708294 0.4416544093616542 -0.540585
O 0.8047518193137639 0.4956658938653350 0.2185081316423136 -0.561171
O 0.3044744717188583 0.0043066110368353 0.2816006426909179 -0.561180
O 0.0428797137869148 0.7293910393867922 0.1029855364853427 -0.570325
O 0.5430327401886870 0.7707106513852852 0.3981936003572289 -0.568508
