# Supplementary material for: Probing Structural Defects in MOFs Using Water Stability
Source: J Phys Chem C Nanomater Interfaces. 2024 Feb 23;128(9):3975–84. doi: 10.1021/acs.jpcc.3c07497 (PMC10926153; doi:10.1021/acs.jpcc.3c07497)
Supplement: Supplementary file 2 — jp3c07497_si_002.zip [file jp3c07497_si_002.zip › SI/Sample input files/CIF files/Pristine/QOWRAV02.cif]

data_image0
_cell_length_a       26.999632
_cell_length_b       26.999632
_cell_length_c       26.999632
_cell_angle_alpha    90
_cell_angle_beta     90
_cell_angle_gamma    90
_symmetry_space_group_name_H-M    "P 1"
_symmetry_int_tables_number       1
loop_
  _symmetry_equiv_pos_as_xyz
  'x, y, z'
loop_
_atom_site_label
_atom_site_fract_x
_atom_site_fract_y
_atom_site_fract_z
_atom_site_charge
O 0.4469258539476940 0.0505660516129035 0.1482129952645220 -0.518502
O 0.4483428311920593 0.0501450627310184 0.2328694600372137 -0.521691
O 0.5530741460523064 0.9494339483870964 0.1482129952645220 -0.518502
O 0.5516571688079407 0.9498549372689816 0.2328694600372137 -0.521691
O 0.5530741460523064 0.0505660516129035 0.8517870047354782 -0.518502
O 0.5516571688079407 0.0501450627310184 0.7671305399627860 -0.521691
O 0.4469258539476940 0.9494339483870964 0.8517870047354782 -0.518502
O 0.4483428311920593 0.9498549372689816 0.7671305399627860 -0.521691
O 0.1482129952645220 0.4469258539476940 0.0505660516129035 -0.518502
O 0.2328694600372137 0.4483428311920593 0.0501450627310184 -0.521691
O 0.1482129952645220 0.5530741460523064 0.9494339483870964 -0.518502
O 0.2328694600372137 0.5516571688079407 0.9498549372689816 -0.521691
O 0.8517870047354782 0.5530741460523064 0.0505660516129035 -0.518502
O 0.7671305399627860 0.5516571688079407 0.0501450627310184 -0.521691
O 0.8517870047354782 0.4469258539476940 0.9494339483870964 -0.518502
O 0.7671305399627860 0.4483428311920593 0.9498549372689816 -0.521691
O 0.0505660516129035 0.1482129952645220 0.4469258539476940 -0.518502
O 0.0501450627310184 0.2328694600372137 0.4483428311920593 -0.521691
O 0.9494339483870964 0.1482129952645220 0.5530741460523064 -0.518502
O 0.9498549372689816 0.2328694600372137 0.5516571688079407 -0.521691
O 0.0505660516129035 0.8517870047354782 0.5530741460523064 -0.518502
O 0.0501450627310184 0.7671305399627860 0.5516571688079407 -0.521691
O 0.9494339483870964 0.8517870047354783 0.4469258539476940 -0.518502
O 0.9498549372689816 0.7671305399627860 0.4483428311920593 -0.521691
O 0.5530741460523064 0.9494339483870964 0.8517870047354783 -0.518502
O 0.5516571688079407 0.9498549372689816 0.7671305399627860 -0.521691
O 0.4469258539476940 0.0505660516129035 0.8517870047354782 -0.518502
O 0.4483428311920593 0.0501450627310184 0.7671305399627860 -0.521691
O 0.4469258539476940 0.9494339483870964 0.1482129952645220 -0.518502
O 0.4483428311920593 0.9498549372689816 0.2328694600372137 -0.521691
O 0.5530741460523064 0.0505660516129035 0.1482129952645220 -0.518502
O 0.5516571688079407 0.0501450627310184 0.2328694600372137 -0.521691
O 0.8517870047354782 0.5530741460523064 0.9494339483870964 -0.518502
O 0.7671305399627860 0.5516571688079407 0.9498549372689816 -0.521691
O 0.8517870047354782 0.4469258539476940 0.0505660516129035 -0.518502
O 0.7671305399627860 0.4483428311920593 0.0501450627310184 -0.521691
O 0.1482129952645220 0.4469258539476940 0.9494339483870964 -0.518502
O 0.2328694600372137 0.4483428311920593 0.9498549372689816 -0.521691
O 0.1482129952645220 0.5530741460523064 0.0505660516129035 -0.518502
O 0.2328694600372137 0.5516571688079407 0.0501450627310184 -0.521691
O 0.9494339483870964 0.8517870047354783 0.5530741460523064 -0.518502
O 0.9498549372689816 0.7671305399627860 0.5516571688079407 -0.521691
O 0.0505660516129035 0.8517870047354783 0.4469258539476940 -0.518502
O 0.0501450627310184 0.7671305399627860 0.4483428311920593 -0.521691
O 0.9494339483870964 0.1482129952645220 0.4469258539476940 -0.518502
O 0.9498549372689816 0.2328694600372137 0.4483428311920593 -0.521691
O 0.0505660516129035 0.1482129952645220 0.5530741460523064 -0.518502
O 0.0501450627310184 0.2328694600372137 0.5516571688079407 -0.521691
O 0.9469258539476936 0.5505660516129036 0.6482129952645217 -0.518502
O 0.9483428311920593 0.5501450627310184 0.7328694600372140 -0.521691
O 0.0530741460523061 0.4494339483870965 0.6482129952645217 -0.518502
O 0.0516571688079407 0.4498549372689816 0.7328694600372140 -0.521691
O 0.0530741460523061 0.5505660516129036 0.3517870047354780 -0.518502
O 0.0516571688079407 0.5501450627310184 0.2671305399627863 -0.521691
O 0.9469258539476936 0.4494339483870965 0.3517870047354780 -0.518502
O 0.9483428311920593 0.4498549372689816 0.2671305399627863 -0.521691
O 0.6482129952645218 0.9469258539476936 0.5505660516129036 -0.518502
O 0.7328694600372140 0.9483428311920593 0.5501450627310184 -0.521691
O 0.6482129952645218 0.0530741460523061 0.4494339483870965 -0.518502
O 0.7328694600372140 0.0516571688079407 0.4498549372689816 -0.521691
O 0.3517870047354780 0.0530741460523061 0.5505660516129036 -0.518502
O 0.2671305399627863 0.0516571688079407 0.5501450627310184 -0.521691
O 0.3517870047354780 0.9469258539476936 0.4494339483870965 -0.518502
O 0.2671305399627863 0.9483428311920593 0.4498549372689816 -0.521691
O 0.5505660516129036 0.6482129952645218 0.9469258539476936 -0.518502
O 0.5501450627310184 0.7328694600372140 0.9483428311920593 -0.521691
O 0.4494339483870965 0.6482129952645218 0.0530741460523061 -0.518502
O 0.4498549372689816 0.7328694600372140 0.0516571688079407 -0.521691
O 0.5505660516129036 0.3517870047354780 0.0530741460523061 -0.518502
O 0.5501450627310184 0.2671305399627863 0.0516571688079407 -0.521691
O 0.4494339483870965 0.3517870047354780 0.9469258539476936 -0.518502
O 0.4498549372689816 0.2671305399627863 0.9483428311920593 -0.521691
O 0.0530741460523061 0.4494339483870965 0.3517870047354780 -0.518502
O 0.0516571688079407 0.4498549372689816 0.2671305399627863 -0.521691
O 0.9469258539476936 0.5505660516129036 0.3517870047354780 -0.518502
O 0.9483428311920593 0.5501450627310184 0.2671305399627863 -0.521691
O 0.9469258539476936 0.4494339483870965 0.6482129952645218 -0.518502
O 0.9483428311920593 0.4498549372689816 0.7328694600372140 -0.521691
O 0.0530741460523061 0.5505660516129036 0.6482129952645218 -0.518502
O 0.0516571688079407 0.5501450627310184 0.7328694600372140 -0.521691
O 0.3517870047354780 0.0530741460523061 0.4494339483870965 -0.518502
O 0.2671305399627863 0.0516571688079407 0.4498549372689816 -0.521691
O 0.3517870047354780 0.9469258539476936 0.5505660516129036 -0.518502
O 0.2671305399627863 0.9483428311920593 0.5501450627310184 -0.521691
O 0.6482129952645218 0.9469258539476936 0.4494339483870965 -0.518502
O 0.7328694600372140 0.9483428311920593 0.4498549372689816 -0.521691
O 0.6482129952645218 0.0530741460523061 0.5505660516129036 -0.518502
O 0.7328694600372140 0.0516571688079407 0.5501450627310184 -0.521691
O 0.4494339483870965 0.3517870047354780 0.0530741460523061 -0.518502
O 0.4498549372689816 0.2671305399627863 0.0516571688079407 -0.521691
O 0.5505660516129036 0.3517870047354780 0.9469258539476936 -0.518502
O 0.5501450627310184 0.2671305399627863 0.9483428311920593 -0.521691
O 0.4494339483870965 0.6482129952645218 0.9469258539476936 -0.518502
O 0.4498549372689816 0.7328694600372140 0.9483428311920593 -0.521691
O 0.5505660516129036 0.6482129952645217 0.0530741460523061 -0.518502
O 0.5501450627310184 0.7328694600372140 0.0516571688079407 -0.521691
C 0.2948135049100534 0.1463571066402878 0.1983149018187959 0.075570
C 0.4303005449200565 0.0626487769262224 0.1908067785498278 0.579224
C 0.3600732222868501 0.1081049598490895 0.1493277563986001 -0.080955
C 0.3190382718942451 0.1303614643286428 0.2415567054666990 -0.137566
C 0.3160154527050085 0.1347309707544244 0.1521746003292422 -0.137191
C 0.3632904703072392 0.1043542555612136 0.2389204729454820 -0.082587
C 0.2167909877686124 0.1701183066487339 0.2420713443782747 -0.170829
C 0.3842053574742550 0.0929758465868997 0.1927765393981642 -0.037534
C 0.2498556367967998 0.1771305679629026 0.2026372591884488 0.074297
C 0.7051864950899467 0.8536428933597120 0.1983149018187959 0.075570
C 0.5696994550799435 0.9373512230737777 0.1908067785498278 0.579224
C 0.6399267777131498 0.8918950401509106 0.1493277563986001 -0.080955
C 0.6809617281057548 0.8696385356713571 0.2415567054666990 -0.137566
C 0.6839845472949914 0.8652690292455755 0.1521746003292422 -0.137191
C 0.6367095296927608 0.8956457444387863 0.2389204729454820 -0.082587
C 0.7832090122313877 0.8298816933512659 0.2420713443782747 -0.170829
C 0.6157946425257449 0.9070241534131001 0.1927765393981642 -0.037534
C 0.7501443632032003 0.8228694320370974 0.2026372591884488 0.074297
C 0.7051864950899467 0.1463571066402878 0.8016850981812036 0.075570
C 0.5696994550799435 0.0626487769262224 0.8091932214501718 0.579224
C 0.6399267777131498 0.1081049598490895 0.8506722436013998 -0.080955
C 0.6809617281057548 0.1303614643286428 0.7584432945333006 -0.137566
C 0.6839845472949914 0.1347309707544244 0.8478253996707582 -0.137191
C 0.6367095296927608 0.1043542555612136 0.7610795270545181 -0.082587
C 0.7832090122313877 0.1701183066487339 0.7579286556217254 -0.170829
C 0.6157946425257449 0.0929758465868997 0.8072234606018359 -0.037534
C 0.7501443632032003 0.1771305679629026 0.7973627408115510 0.074297
C 0.2948135049100534 0.8536428933597120 0.8016850981812036 0.075570
C 0.4303005449200565 0.9373512230737777 0.8091932214501718 0.579224
C 0.3600732222868501 0.8918950401509106 0.8506722436013998 -0.080955
C 0.3190382718942451 0.8696385356713571 0.7584432945333007 -0.137566
C 0.3160154527050085 0.8652690292455755 0.8478253996707582 -0.137191
C 0.3632904703072392 0.8956457444387863 0.7610795270545181 -0.082587
C 0.2167909877686124 0.8298816933512659 0.7579286556217254 -0.170829
C 0.3842053574742550 0.9070241534131001 0.8072234606018359 -0.037534
C 0.2498556367967998 0.8228694320370974 0.7973627408115510 0.074297
C 0.1983149018187959 0.2948135049100534 0.1463571066402878 0.075570
C 0.1908067785498278 0.4303005449200565 0.0626487769262224 0.579224
C 0.1493277563986001 0.3600732222868501 0.1081049598490895 -0.080955
C 0.2415567054666990 0.3190382718942451 0.1303614643286428 -0.137566
C 0.1521746003292422 0.3160154527050085 0.1347309707544244 -0.137191
C 0.2389204729454820 0.3632904703072392 0.1043542555612136 -0.082587
C 0.2420713443782747 0.2167909877686124 0.1701183066487339 -0.170829
C 0.1927765393981642 0.3842053574742550 0.0929758465868997 -0.037534
C 0.2026372591884488 0.2498556367967998 0.1771305679629026 0.074297
C 0.1983149018187959 0.7051864950899467 0.8536428933597120 0.075570
C 0.1908067785498278 0.5696994550799435 0.9373512230737777 0.579224
C 0.1493277563986001 0.6399267777131498 0.8918950401509106 -0.080955
C 0.2415567054666990 0.6809617281057548 0.8696385356713571 -0.137566
C 0.1521746003292422 0.6839845472949914 0.8652690292455755 -0.137191
C 0.2389204729454820 0.6367095296927608 0.8956457444387863 -0.082587
C 0.2420713443782747 0.7832090122313877 0.8298816933512659 -0.170829
C 0.1927765393981642 0.6157946425257449 0.9070241534131001 -0.037534
C 0.2026372591884488 0.7501443632032003 0.8228694320370974 0.074297
C 0.8016850981812036 0.7051864950899467 0.1463571066402878 0.075570
C 0.8091932214501718 0.5696994550799435 0.0626487769262224 0.579224
C 0.8506722436013998 0.6399267777131498 0.1081049598490895 -0.080955
C 0.7584432945333007 0.6809617281057548 0.1303614643286428 -0.137566
C 0.8478253996707582 0.6839845472949914 0.1347309707544244 -0.137191
C 0.7610795270545181 0.6367095296927608 0.1043542555612136 -0.082587
C 0.7579286556217254 0.7832090122313877 0.1701183066487339 -0.170829
C 0.8072234606018359 0.6157946425257449 0.0929758465868997 -0.037534
C 0.7973627408115510 0.7501443632032003 0.1771305679629026 0.074297
C 0.8016850981812036 0.2948135049100534 0.8536428933597120 0.075570
C 0.8091932214501718 0.4303005449200565 0.9373512230737777 0.579224
C 0.8506722436013998 0.3600732222868501 0.8918950401509106 -0.080955
C 0.7584432945333007 0.3190382718942451 0.8696385356713571 -0.137566
C 0.8478253996707582 0.3160154527050085 0.8652690292455755 -0.137191
C 0.7610795270545181 0.3632904703072392 0.8956457444387863 -0.082587
C 0.7579286556217254 0.2167909877686124 0.8298816933512659 -0.170829
C 0.8072234606018359 0.3842053574742550 0.9070241534131001 -0.037534
C 0.7973627408115510 0.2498556367967998 0.8228694320370974 0.074297
C 0.1463571066402878 0.1983149018187959 0.2948135049100534 0.075570
C 0.0626487769262224 0.1908067785498278 0.4303005449200565 0.579224
C 0.1081049598490895 0.1493277563986001 0.3600732222868501 -0.080955
C 0.1303614643286428 0.2415567054666990 0.3190382718942451 -0.137566
C 0.1347309707544244 0.1521746003292422 0.3160154527050085 -0.137191
C 0.1043542555612136 0.2389204729454820 0.3632904703072392 -0.082587
C 0.1701183066487339 0.2420713443782747 0.2167909877686124 -0.170829
C 0.0929758465868997 0.1927765393981642 0.3842053574742550 -0.037534
C 0.1771305679629026 0.2026372591884488 0.2498556367967998 0.074298
C 0.8536428933597120 0.1983149018187959 0.7051864950899467 0.075570
C 0.9373512230737777 0.1908067785498278 0.5696994550799435 0.579224
C 0.8918950401509106 0.1493277563986001 0.6399267777131498 -0.080955
C 0.8696385356713571 0.2415567054666990 0.6809617281057548 -0.137566
C 0.8652690292455755 0.1521746003292422 0.6839845472949914 -0.137191
C 0.8956457444387863 0.2389204729454820 0.6367095296927608 -0.082587
C 0.8298816933512659 0.2420713443782747 0.7832090122313877 -0.170829
C 0.9070241534131001 0.1927765393981642 0.6157946425257449 -0.037534
C 0.8228694320370974 0.2026372591884488 0.7501443632032003 0.074298
C 0.1463571066402878 0.8016850981812036 0.7051864950899467 0.075570
C 0.0626487769262224 0.8091932214501718 0.5696994550799435 0.579224
C 0.1081049598490895 0.8506722436013998 0.6399267777131498 -0.080955
C 0.1303614643286428 0.7584432945333007 0.6809617281057548 -0.137566
C 0.1347309707544244 0.8478253996707582 0.6839845472949914 -0.137191
C 0.1043542555612136 0.7610795270545181 0.6367095296927608 -0.082587
C 0.1701183066487339 0.7579286556217254 0.7832090122313877 -0.170829
C 0.0929758465868997 0.8072234606018359 0.6157946425257449 -0.037534
C 0.1771305679629026 0.7973627408115510 0.7501443632032003 0.074298
C 0.8536428933597120 0.8016850981812036 0.2948135049100534 0.075570
C 0.9373512230737777 0.8091932214501718 0.4303005449200565 0.579224
C 0.8918950401509106 0.8506722436013998 0.3600732222868501 -0.080955
C 0.8696385356713571 0.7584432945333007 0.3190382718942451 -0.137566
C 0.8652690292455755 0.8478253996707582 0.3160154527050085 -0.137191
C 0.8956457444387863 0.7610795270545181 0.3632904703072392 -0.082587
C 0.8298816933512659 0.7579286556217254 0.2167909877686124 -0.170829
C 0.9070241534131001 0.8072234606018359 0.3842053574742550 -0.037534
C 0.8228694320370974 0.7973627408115510 0.2498556367967998 0.074298
C 0.7051864950899467 0.8536428933597120 0.8016850981812036 0.075570
C 0.5696994550799435 0.9373512230737777 0.8091932214501718 0.579224
C 0.6399267777131498 0.8918950401509106 0.8506722436013998 -0.080955
C 0.6809617281057548 0.8696385356713571 0.7584432945333007 -0.137566
C 0.6839845472949914 0.8652690292455755 0.8478253996707582 -0.137191
C 0.6367095296927608 0.8956457444387863 0.7610795270545181 -0.082587
C 0.7832090122313877 0.8298816933512659 0.7579286556217254 -0.170829
C 0.6157946425257449 0.9070241534131001 0.8072234606018359 -0.037534
C 0.7501443632032003 0.8228694320370974 0.7973627408115510 0.074297
C 0.2948135049100534 0.1463571066402878 0.8016850981812036 0.075570
C 0.4303005449200565 0.0626487769262224 0.8091932214501718 0.579224
C 0.3600732222868501 0.1081049598490895 0.8506722436013998 -0.080955
C 0.3190382718942451 0.1303614643286428 0.7584432945333007 -0.137566
C 0.3160154527050085 0.1347309707544244 0.8478253996707582 -0.137191
C 0.3632904703072392 0.1043542555612136 0.7610795270545181 -0.082587
C 0.2167909877686124 0.1701183066487339 0.7579286556217254 -0.170829
C 0.3842053574742550 0.0929758465868997 0.8072234606018359 -0.037534
C 0.2498556367967998 0.1771305679629026 0.7973627408115510 0.074297
C 0.2948135049100534 0.8536428933597120 0.1983149018187959 0.075570
C 0.4303005449200565 0.9373512230737777 0.1908067785498278 0.579224
C 0.3600732222868501 0.8918950401509106 0.1493277563986001 -0.080955
C 0.3190382718942451 0.8696385356713571 0.2415567054666990 -0.137566
C 0.3160154527050085 0.8652690292455755 0.1521746003292422 -0.137191
C 0.3632904703072392 0.8956457444387863 0.2389204729454820 -0.082587
C 0.2167909877686124 0.8298816933512659 0.2420713443782747 -0.170829
C 0.3842053574742550 0.9070241534131001 0.1927765393981642 -0.037534
C 0.2498556367967998 0.8228694320370974 0.2026372591884488 0.074297
C 0.7051864950899467 0.1463571066402878 0.1983149018187959 0.075570
C 0.5696994550799435 0.0626487769262224 0.1908067785498278 0.579224
C 0.6399267777131498 0.1081049598490895 0.1493277563986001 -0.080955
C 0.6809617281057548 0.1303614643286428 0.2415567054666990 -0.137566
C 0.6839845472949914 0.1347309707544244 0.1521746003292422 -0.137191
C 0.6367095296927608 0.1043542555612136 0.2389204729454820 -0.082587
C 0.7832090122313877 0.1701183066487339 0.2420713443782747 -0.170829
C 0.6157946425257449 0.0929758465868997 0.1927765393981642 -0.037534
C 0.7501443632032003 0.1771305679629026 0.2026372591884488 0.074297
C 0.8016850981812036 0.7051864950899467 0.8536428933597120 0.075570
C 0.8091932214501718 0.5696994550799435 0.9373512230737777 0.579224
C 0.8506722436013998 0.6399267777131498 0.8918950401509106 -0.080955
C 0.7584432945333007 0.6809617281057548 0.8696385356713571 -0.137566
C 0.8478253996707582 0.6839845472949914 0.8652690292455755 -0.137191
C 0.7610795270545181 0.6367095296927608 0.8956457444387863 -0.082587
C 0.7579286556217254 0.7832090122313877 0.8298816933512659 -0.170829
C 0.8072234606018359 0.6157946425257449 0.9070241534131001 -0.037534
C 0.7973627408115510 0.7501443632032003 0.8228694320370974 0.074297
C 0.8016850981812036 0.2948135049100534 0.1463571066402878 0.075570
C 0.8091932214501718 0.4303005449200565 0.0626487769262224 0.579224
C 0.8506722436013998 0.3600732222868501 0.1081049598490895 -0.080955
C 0.7584432945333007 0.3190382718942451 0.1303614643286428 -0.137566
C 0.8478253996707582 0.3160154527050085 0.1347309707544244 -0.137191
C 0.7610795270545181 0.3632904703072392 0.1043542555612136 -0.082587
C 0.7579286556217254 0.2167909877686124 0.1701183066487339 -0.170829
C 0.8072234606018359 0.3842053574742550 0.0929758465868997 -0.037534
C 0.7973627408115510 0.2498556367967998 0.1771305679629026 0.074297
C 0.1983149018187959 0.2948135049100534 0.8536428933597120 0.075570
C 0.1908067785498278 0.4303005449200565 0.9373512230737777 0.579224
C 0.1493277563986001 0.3600732222868501 0.8918950401509106 -0.080955
C 0.2415567054666990 0.3190382718942451 0.8696385356713571 -0.137566
C 0.1521746003292422 0.3160154527050085 0.8652690292455755 -0.137191
C 0.2389204729454820 0.3632904703072392 0.8956457444387863 -0.082587
C 0.2420713443782747 0.2167909877686124 0.8298816933512659 -0.170829
C 0.1927765393981642 0.3842053574742550 0.9070241534131001 -0.037534
C 0.2026372591884488 0.2498556367967998 0.8228694320370974 0.074297
C 0.1983149018187959 0.7051864950899467 0.1463571066402878 0.075570
C 0.1908067785498278 0.5696994550799435 0.0626487769262224 0.579224
C 0.1493277563986001 0.6399267777131498 0.1081049598490895 -0.080955
C 0.2415567054666990 0.6809617281057548 0.1303614643286428 -0.137566
C 0.1521746003292422 0.6839845472949914 0.1347309707544244 -0.137191
C 0.2389204729454820 0.6367095296927608 0.1043542555612136 -0.082587
C 0.2420713443782747 0.7832090122313877 0.1701183066487339 -0.170829
C 0.1927765393981642 0.6157946425257449 0.0929758465868997 -0.037534
C 0.2026372591884488 0.7501443632032003 0.1771305679629026 0.074297
C 0.8536428933597120 0.8016850981812036 0.7051864950899467 0.075570
C 0.9373512230737777 0.8091932214501718 0.5696994550799435 0.579224
C 0.8918950401509106 0.8506722436013998 0.6399267777131498 -0.080955
C 0.8696385356713571 0.7584432945333007 0.6809617281057548 -0.137566
C 0.8652690292455755 0.8478253996707582 0.6839845472949914 -0.137191
C 0.8956457444387863 0.7610795270545181 0.6367095296927608 -0.082587
C 0.8298816933512659 0.7579286556217254 0.7832090122313877 -0.170829
C 0.9070241534131001 0.8072234606018359 0.6157946425257449 -0.037534
C 0.8228694320370974 0.7973627408115510 0.7501443632032003 0.074298
C 0.1463571066402878 0.8016850981812036 0.2948135049100534 0.075570
C 0.0626487769262224 0.8091932214501718 0.4303005449200565 0.579224
C 0.1081049598490895 0.8506722436013998 0.3600732222868501 -0.080955
C 0.1303614643286428 0.7584432945333007 0.3190382718942451 -0.137566
C 0.1347309707544244 0.8478253996707582 0.3160154527050085 -0.137191
C 0.1043542555612136 0.7610795270545181 0.3632904703072392 -0.082587
C 0.1701183066487339 0.7579286556217254 0.2167909877686124 -0.170829
C 0.0929758465868997 0.8072234606018359 0.3842053574742550 -0.037534
C 0.1771305679629026 0.7973627408115510 0.2498556367967998 0.074298
C 0.8536428933597120 0.1983149018187959 0.2948135049100534 0.075570
C 0.9373512230737777 0.1908067785498278 0.4303005449200565 0.579224
C 0.8918950401509106 0.1493277563986001 0.3600732222868501 -0.080955
C 0.8696385356713571 0.2415567054666990 0.3190382718942451 -0.137566
C 0.8652690292455755 0.1521746003292422 0.3160154527050085 -0.137191
C 0.8956457444387863 0.2389204729454820 0.3632904703072392 -0.082587
C 0.8298816933512659 0.2420713443782747 0.2167909877686124 -0.170829
C 0.9070241534131001 0.1927765393981642 0.3842053574742550 -0.037534
C 0.8228694320370974 0.2026372591884488 0.2498556367967998 0.074298
C 0.1463571066402878 0.1983149018187959 0.7051864950899467 0.075570
C 0.0626487769262224 0.1908067785498278 0.5696994550799435 0.579224
C 0.1081049598490895 0.1493277563986001 0.6399267777131498 -0.080955
C 0.1303614643286428 0.2415567054666990 0.6809617281057548 -0.137566
C 0.1347309707544244 0.1521746003292422 0.6839845472949914 -0.137191
C 0.1043542555612136 0.2389204729454820 0.6367095296927608 -0.082587
C 0.1701183066487339 0.2420713443782747 0.7832090122313877 -0.170829
C 0.0929758465868997 0.1927765393981642 0.6157946425257449 -0.037534
C 0.1771305679629026 0.2026372591884488 0.7501443632032003 0.074298
C 0.7948135049100533 0.6463571066402880 0.6983149018187964 0.075570
C 0.9303005449200565 0.5626487769262223 0.6908067785498282 0.579224
C 0.8600732222868502 0.6081049598490894 0.6493277563986002 -0.080955
C 0.8190382718942452 0.6303614643286429 0.7415567054666993 -0.137566
C 0.8160154527050086 0.6347309707544245 0.6521746003292418 -0.137191
C 0.8632904703072392 0.6043542555612137 0.7389204729454819 -0.082587
C 0.7167909877686123 0.6701183066487341 0.7420713443782746 -0.170829
C 0.8842053574742551 0.5929758465868999 0.6927765393981641 -0.037534
C 0.7498556367967997 0.6771305679629026 0.7026372591884490 0.074297
C 0.2051864950899466 0.3536428933597123 0.6983149018187964 0.075570
C 0.0696994550799435 0.4373512230737774 0.6908067785498282 0.579224
C 0.1399267777131498 0.3918950401509105 0.6493277563986002 -0.080955
C 0.1809617281057550 0.3696385356713573 0.7415567054666993 -0.137566
C 0.1839845472949914 0.3652690292455754 0.6521746003292418 -0.137191
C 0.1367095296927609 0.3956457444387866 0.7389204729454819 -0.082587
C 0.2832090122313877 0.3298816933512660 0.7420713443782746 -0.170829
C 0.1157946425257450 0.4070241534131004 0.6927765393981641 -0.037534
C 0.2501443632032002 0.3228694320370974 0.7026372591884490 0.074297
C 0.2051864950899466 0.6463571066402880 0.3016850981812039 0.075570
C 0.0696994550799435 0.5626487769262223 0.3091932214501724 0.579224
C 0.1399267777131498 0.6081049598490894 0.3506722436014001 -0.080955
C 0.1809617281057550 0.6303614643286429 0.2584432945333009 -0.137566
C 0.1839845472949914 0.6347309707544245 0.3478253996707578 -0.137191
C 0.1367095296927609 0.6043542555612137 0.2610795270545181 -0.082587
C 0.2832090122313877 0.6701183066487341 0.2579286556217252 -0.170829
C 0.1157946425257450 0.5929758465868999 0.3072234606018359 -0.037534
C 0.2501443632032002 0.6771305679629026 0.2973627408115512 0.074297
C 0.7948135049100533 0.3536428933597123 0.3016850981812039 0.075570
C 0.9303005449200565 0.4373512230737774 0.3091932214501724 0.579224
C 0.8600732222868502 0.3918950401509105 0.3506722436014001 -0.080955
C 0.8190382718942452 0.3696385356713573 0.2584432945333009 -0.137566
C 0.8160154527050086 0.3652690292455754 0.3478253996707578 -0.137191
C 0.8632904703072392 0.3956457444387866 0.2610795270545181 -0.082587
C 0.7167909877686123 0.3298816933512660 0.2579286556217252 -0.170829
C 0.8842053574742551 0.4070241534131004 0.3072234606018359 -0.037534
C 0.7498556367967997 0.3228694320370974 0.2973627408115512 0.074297
C 0.6983149018187964 0.7948135049100533 0.6463571066402880 0.075570
C 0.6908067785498282 0.9303005449200565 0.5626487769262223 0.579224
C 0.6493277563986002 0.8600732222868502 0.6081049598490894 -0.080955
C 0.7415567054666994 0.8190382718942452 0.6303614643286429 -0.137566
C 0.6521746003292418 0.8160154527050086 0.6347309707544245 -0.137191
C 0.7389204729454819 0.8632904703072392 0.6043542555612137 -0.082587
C 0.7420713443782746 0.7167909877686123 0.6701183066487341 -0.170829
C 0.6927765393981641 0.8842053574742551 0.5929758465868999 -0.037534
C 0.7026372591884490 0.7498556367967997 0.6771305679629026 0.074297
C 0.6983149018187964 0.2051864950899466 0.3536428933597123 0.075570
C 0.6908067785498282 0.0696994550799435 0.4373512230737774 0.579224
C 0.6493277563986002 0.1399267777131498 0.3918950401509105 -0.080955
C 0.7415567054666993 0.1809617281057550 0.3696385356713573 -0.137566
C 0.6521746003292418 0.1839845472949914 0.3652690292455754 -0.137191
C 0.7389204729454819 0.1367095296927609 0.3956457444387866 -0.082587
C 0.7420713443782746 0.2832090122313877 0.3298816933512660 -0.170829
C 0.6927765393981641 0.1157946425257450 0.4070241534131004 -0.037534
C 0.7026372591884490 0.2501443632032002 0.3228694320370974 0.074297
C 0.3016850981812039 0.2051864950899466 0.6463571066402880 0.075570
C 0.3091932214501724 0.0696994550799435 0.5626487769262223 0.579224
C 0.3506722436014001 0.1399267777131498 0.6081049598490894 -0.080955
C 0.2584432945333009 0.1809617281057550 0.6303614643286429 -0.137566
C 0.3478253996707578 0.1839845472949914 0.6347309707544245 -0.137191
C 0.2610795270545181 0.1367095296927609 0.6043542555612137 -0.082587
C 0.2579286556217252 0.2832090122313877 0.6701183066487341 -0.170829
C 0.3072234606018359 0.1157946425257450 0.5929758465868999 -0.037534
C 0.2973627408115512 0.2501443632032002 0.6771305679629026 0.074297
C 0.3016850981812039 0.7948135049100533 0.3536428933597123 0.075570
C 0.3091932214501724 0.9303005449200565 0.4373512230737774 0.579224
C 0.3506722436014001 0.8600732222868502 0.3918950401509105 -0.080955
C 0.2584432945333009 0.8190382718942452 0.3696385356713573 -0.137566
C 0.3478253996707578 0.8160154527050086 0.3652690292455754 -0.137191
C 0.2610795270545181 0.8632904703072392 0.3956457444387866 -0.082587
C 0.2579286556217252 0.7167909877686123 0.3298816933512660 -0.170829
C 0.3072234606018359 0.8842053574742551 0.4070241534131004 -0.037534
C 0.2973627408115512 0.7498556367967997 0.3228694320370974 0.074297
C 0.6463571066402880 0.6983149018187964 0.7948135049100533 0.075570
C 0.5626487769262223 0.6908067785498282 0.9303005449200565 0.579224
C 0.6081049598490894 0.6493277563986002 0.8600732222868502 -0.080955
C 0.6303614643286429 0.7415567054666993 0.8190382718942452 -0.137566
C 0.6347309707544245 0.6521746003292418 0.8160154527050086 -0.137191
C 0.6043542555612137 0.7389204729454819 0.8632904703072392 -0.082587
C 0.6701183066487341 0.7420713443782746 0.7167909877686123 -0.170829
C 0.5929758465868999 0.6927765393981641 0.8842053574742551 -0.037534
C 0.6771305679629026 0.7026372591884490 0.7498556367967997 0.074298
C 0.3536428933597123 0.6983149018187964 0.2051864950899466 0.075570
C 0.4373512230737774 0.6908067785498282 0.0696994550799435 0.579224
C 0.3918950401509105 0.6493277563986002 0.1399267777131498 -0.080955
C 0.3696385356713573 0.7415567054666993 0.1809617281057550 -0.137566
C 0.3652690292455754 0.6521746003292418 0.1839845472949914 -0.137191
C 0.3956457444387866 0.7389204729454819 0.1367095296927609 -0.082587
C 0.3298816933512660 0.7420713443782746 0.2832090122313877 -0.170829
C 0.4070241534131004 0.6927765393981641 0.1157946425257450 -0.037534
C 0.3228694320370974 0.7026372591884490 0.2501443632032002 0.074298
C 0.6463571066402880 0.3016850981812039 0.2051864950899466 0.075570
C 0.5626487769262223 0.3091932214501724 0.0696994550799435 0.579224
C 0.6081049598490894 0.3506722436014001 0.1399267777131498 -0.080955
C 0.6303614643286429 0.2584432945333009 0.1809617281057550 -0.137566
C 0.6347309707544245 0.3478253996707578 0.1839845472949914 -0.137191
C 0.6043542555612137 0.2610795270545181 0.1367095296927609 -0.082587
C 0.6701183066487341 0.2579286556217252 0.2832090122313877 -0.170829
C 0.5929758465868999 0.3072234606018359 0.1157946425257450 -0.037534
C 0.6771305679629026 0.2973627408115512 0.2501443632032002 0.074298
C 0.3536428933597123 0.3016850981812039 0.7948135049100533 0.075570
C 0.4373512230737774 0.3091932214501724 0.9303005449200565 0.579224
C 0.3918950401509105 0.3506722436014001 0.8600732222868502 -0.080955
C 0.3696385356713573 0.2584432945333009 0.8190382718942452 -0.137566
C 0.3652690292455754 0.3478253996707578 0.8160154527050086 -0.137191
C 0.3956457444387866 0.2610795270545181 0.8632904703072392 -0.082587
C 0.3298816933512660 0.2579286556217252 0.7167909877686123 -0.170829
C 0.4070241534131004 0.3072234606018359 0.8842053574742551 -0.037534
C 0.3228694320370974 0.2973627408115512 0.7498556367967997 0.074298
C 0.2051864950899466 0.3536428933597123 0.3016850981812039 0.075570
C 0.0696994550799435 0.4373512230737774 0.3091932214501724 0.579224
C 0.1399267777131498 0.3918950401509105 0.3506722436014001 -0.080955
C 0.1809617281057550 0.3696385356713573 0.2584432945333009 -0.137566
C 0.1839845472949914 0.3652690292455754 0.3478253996707578 -0.137191
C 0.1367095296927609 0.3956457444387866 0.2610795270545181 -0.082587
C 0.2832090122313877 0.3298816933512660 0.2579286556217252 -0.170829
C 0.1157946425257450 0.4070241534131004 0.3072234606018359 -0.037534
C 0.2501443632032002 0.3228694320370974 0.2973627408115512 0.074297
C 0.7948135049100533 0.6463571066402880 0.3016850981812039 0.075570
C 0.9303005449200565 0.5626487769262223 0.3091932214501724 0.579224
C 0.8600732222868502 0.6081049598490894 0.3506722436014001 -0.080955
C 0.8190382718942452 0.6303614643286429 0.2584432945333009 -0.137566
C 0.8160154527050086 0.6347309707544245 0.3478253996707578 -0.137191
C 0.8632904703072392 0.6043542555612137 0.2610795270545181 -0.082587
C 0.7167909877686123 0.6701183066487341 0.2579286556217252 -0.170829
C 0.8842053574742551 0.5929758465868999 0.3072234606018359 -0.037534
C 0.7498556367967997 0.6771305679629026 0.2973627408115512 0.074297
C 0.7948135049100533 0.3536428933597123 0.6983149018187963 0.075570
C 0.9303005449200565 0.4373512230737774 0.6908067785498282 0.579224
C 0.8600732222868502 0.3918950401509105 0.6493277563986002 -0.080955
C 0.8190382718942452 0.3696385356713573 0.7415567054666994 -0.137566
C 0.8160154527050086 0.3652690292455754 0.6521746003292418 -0.137191
C 0.8632904703072392 0.3956457444387866 0.7389204729454819 -0.082587
C 0.7167909877686123 0.3298816933512660 0.7420713443782746 -0.170829
C 0.8842053574742551 0.4070241534131004 0.6927765393981641 -0.037534
C 0.7498556367967997 0.3228694320370974 0.7026372591884490 0.074297
C 0.2051864950899466 0.6463571066402880 0.6983149018187964 0.075570
C 0.0696994550799435 0.5626487769262223 0.6908067785498282 0.579224
C 0.1399267777131498 0.6081049598490894 0.6493277563986002 -0.080955
C 0.1809617281057550 0.6303614643286429 0.7415567054666993 -0.137566
C 0.1839845472949914 0.6347309707544245 0.6521746003292418 -0.137191
C 0.1367095296927609 0.6043542555612137 0.7389204729454819 -0.082587
C 0.2832090122313877 0.6701183066487341 0.7420713443782746 -0.170829
C 0.1157946425257450 0.5929758465868999 0.6927765393981641 -0.037534
C 0.2501443632032002 0.6771305679629026 0.7026372591884490 0.074297
C 0.3016850981812039 0.2051864950899466 0.3536428933597123 0.075570
C 0.3091932214501724 0.0696994550799435 0.4373512230737774 0.579224
C 0.3506722436014001 0.1399267777131498 0.3918950401509105 -0.080955
C 0.2584432945333009 0.1809617281057550 0.3696385356713573 -0.137566
C 0.3478253996707578 0.1839845472949914 0.3652690292455754 -0.137191
C 0.2610795270545181 0.1367095296927609 0.3956457444387866 -0.082587
C 0.2579286556217252 0.2832090122313877 0.3298816933512660 -0.170829
C 0.3072234606018359 0.1157946425257450 0.4070241534131004 -0.037534
C 0.2973627408115512 0.2501443632032002 0.3228694320370974 0.074297
C 0.3016850981812039 0.7948135049100533 0.6463571066402880 0.075570
C 0.3091932214501724 0.9303005449200565 0.5626487769262223 0.579224
C 0.3506722436014001 0.8600732222868502 0.6081049598490894 -0.080955
C 0.2584432945333009 0.8190382718942452 0.6303614643286429 -0.137566
C 0.3478253996707578 0.8160154527050086 0.6347309707544245 -0.137191
C 0.2610795270545181 0.8632904703072392 0.6043542555612137 -0.082587
C 0.2579286556217252 0.7167909877686123 0.6701183066487341 -0.170829
C 0.3072234606018359 0.8842053574742551 0.5929758465868999 -0.037534
C 0.2973627408115512 0.7498556367967997 0.6771305679629026 0.074297
C 0.6983149018187964 0.7948135049100533 0.3536428933597123 0.075570
C 0.6908067785498282 0.9303005449200565 0.4373512230737774 0.579224
C 0.6493277563986002 0.8600732222868502 0.3918950401509105 -0.080955
C 0.7415567054666993 0.8190382718942452 0.3696385356713573 -0.137566
C 0.6521746003292418 0.8160154527050086 0.3652690292455754 -0.137191
C 0.7389204729454819 0.8632904703072392 0.3956457444387866 -0.082587
C 0.7420713443782746 0.7167909877686123 0.3298816933512660 -0.170829
C 0.6927765393981641 0.8842053574742551 0.4070241534131004 -0.037534
C 0.7026372591884490 0.7498556367967997 0.3228694320370974 0.074297
C 0.6983149018187964 0.2051864950899466 0.6463571066402880 0.075570
C 0.6908067785498282 0.0696994550799435 0.5626487769262223 0.579224
C 0.6493277563986002 0.1399267777131498 0.6081049598490894 -0.080955
C 0.7415567054666993 0.1809617281057550 0.6303614643286429 -0.137566
C 0.6521746003292418 0.1839845472949914 0.6347309707544245 -0.137191
C 0.7389204729454819 0.1367095296927609 0.6043542555612137 -0.082587
C 0.7420713443782746 0.2832090122313877 0.6701183066487341 -0.170829
C 0.6927765393981641 0.1157946425257450 0.5929758465868999 -0.037534
C 0.7026372591884490 0.2501443632032002 0.6771305679629026 0.074297
C 0.3536428933597123 0.3016850981812039 0.2051864950899466 0.075570
C 0.4373512230737774 0.3091932214501724 0.0696994550799435 0.579224
C 0.3918950401509105 0.3506722436014001 0.1399267777131498 -0.080955
C 0.3696385356713573 0.2584432945333009 0.1809617281057550 -0.137566
C 0.3652690292455754 0.3478253996707578 0.1839845472949914 -0.137191
C 0.3956457444387866 0.2610795270545181 0.1367095296927609 -0.082587
C 0.3298816933512660 0.2579286556217252 0.2832090122313877 -0.170829
C 0.4070241534131004 0.3072234606018359 0.1157946425257450 -0.037534
C 0.3228694320370974 0.2973627408115512 0.2501443632032002 0.074298
C 0.6463571066402880 0.3016850981812039 0.7948135049100533 0.075570
C 0.5626487769262223 0.3091932214501724 0.9303005449200565 0.579224
C 0.6081049598490894 0.3506722436014001 0.8600732222868502 -0.080955
C 0.6303614643286429 0.2584432945333009 0.8190382718942452 -0.137566
C 0.6347309707544245 0.3478253996707578 0.8160154527050086 -0.137191
C 0.6043542555612137 0.2610795270545181 0.8632904703072392 -0.082587
C 0.6701183066487341 0.2579286556217252 0.7167909877686123 -0.170829
C 0.5929758465868999 0.3072234606018359 0.8842053574742551 -0.037534
C 0.6771305679629026 0.2973627408115512 0.7498556367967997 0.074298
C 0.3536428933597123 0.6983149018187964 0.7948135049100533 0.075570
C 0.4373512230737774 0.6908067785498282 0.9303005449200565 0.579224
C 0.3918950401509105 0.6493277563986002 0.8600732222868502 -0.080955
C 0.3696385356713573 0.7415567054666993 0.8190382718942452 -0.137566
C 0.3652690292455754 0.6521746003292418 0.8160154527050086 -0.137191
C 0.3956457444387866 0.7389204729454819 0.8632904703072392 -0.082587
C 0.3298816933512660 0.7420713443782746 0.7167909877686123 -0.170829
C 0.4070241534131004 0.6927765393981641 0.8842053574742551 -0.037534
C 0.3228694320370974 0.7026372591884490 0.7498556367967997 0.074298
C 0.6463571066402880 0.6983149018187964 0.2051864950899466 0.075570
C 0.5626487769262223 0.6908067785498282 0.0696994550799435 0.579224
C 0.6081049598490894 0.6493277563986002 0.1399267777131498 -0.080955
C 0.6303614643286429 0.7415567054666993 0.1809617281057550 -0.137566
C 0.6347309707544245 0.6521746003292418 0.1839845472949914 -0.137191
C 0.6043542555612137 0.7389204729454819 0.1367095296927609 -0.082587
C 0.6701183066487341 0.7420713443782746 0.2832090122313877 -0.170829
C 0.5929758465868999 0.6927765393981641 0.1157946425257450 -0.037534
C 0.6771305679629026 0.7026372591884490 0.2501443632032002 0.074298
H 0.3760446465458312 0.0982938618663635 0.1136022453835434 0.115861
H 0.3037052552313865 0.1396640511390419 0.2776904641249943 0.097760
H 0.2974086915823646 0.1462434373849855 0.1182152054449421 0.106626
H 0.3821810445129463 0.0924796933758388 0.2725112678461933 0.116393
H 0.2231943741838335 0.1399926967719337 0.2682128109829514 0.101750
H 0.6239553534541691 0.9017061381336364 0.1136022453835434 0.115861
H 0.6962947447686135 0.8603359488609579 0.2776904641249943 0.097760
H 0.7025913084176353 0.8537565626150148 0.1182152054449421 0.106626
H 0.6178189554870539 0.9075203066241614 0.2725112678461933 0.116393
H 0.7768056258161664 0.8600073032280664 0.2682128109829514 0.101750
H 0.6239553534541691 0.0982938618663635 0.8863977546164566 0.115861
H 0.6962947447686135 0.1396640511390420 0.7223095358750059 0.097760
H 0.7025913084176353 0.1462434373849855 0.8817847945550581 0.106626
H 0.6178189554870539 0.0924796933758388 0.7274887321538065 0.116393
H 0.7768056258161664 0.1399926967719337 0.7317871890170485 0.101750
H 0.3760446465458312 0.9017061381336364 0.8863977546164566 0.115861
H 0.3037052552313865 0.8603359488609579 0.7223095358750059 0.097760
H 0.2974086915823646 0.8537565626150148 0.8817847945550581 0.106626
H 0.3821810445129463 0.9075203066241614 0.7274887321538065 0.116393
H 0.2231943741838335 0.8600073032280664 0.7317871890170485 0.101750
H 0.1136022453835434 0.3760446465458312 0.0982938618663635 0.115861
H 0.2776904641249943 0.3037052552313865 0.1396640511390419 0.097760
H 0.1182152054449421 0.2974086915823646 0.1462434373849855 0.106626
H 0.2725112678461933 0.3821810445129463 0.0924796933758388 0.116393
H 0.2682128109829514 0.2231943741838335 0.1399926967719337 0.101750
H 0.1136022453835434 0.6239553534541691 0.9017061381336364 0.115861
H 0.2776904641249943 0.6962947447686135 0.8603359488609579 0.097760
H 0.1182152054449421 0.7025913084176353 0.8537565626150148 0.106626
H 0.2725112678461933 0.6178189554870539 0.9075203066241614 0.116393
H 0.2682128109829514 0.7768056258161664 0.8600073032280664 0.101750
H 0.8863977546164566 0.6239553534541691 0.0982938618663635 0.115861
H 0.7223095358750059 0.6962947447686135 0.1396640511390419 0.097760
H 0.8817847945550581 0.7025913084176353 0.1462434373849855 0.106626
H 0.7274887321538065 0.6178189554870539 0.0924796933758388 0.116393
H 0.7317871890170485 0.7768056258161664 0.1399926967719337 0.101750
H 0.8863977546164566 0.3760446465458312 0.9017061381336364 0.115861
H 0.7223095358750059 0.3037052552313865 0.8603359488609579 0.097760
H 0.8817847945550581 0.2974086915823646 0.8537565626150148 0.106626
H 0.7274887321538065 0.3821810445129463 0.9075203066241614 0.116393
H 0.7317871890170485 0.2231943741838335 0.8600073032280664 0.101750
H 0.0982938618663635 0.1136022453835434 0.3760446465458312 0.115861
H 0.1396640511390419 0.2776904641249943 0.3037052552313865 0.097760
H 0.1462434373849855 0.1182152054449421 0.2974086915823646 0.106626
H 0.0924796933758388 0.2725112678461933 0.3821810445129463 0.116393
H 0.1399926967719337 0.2682128109829514 0.2231943741838335 0.101750
H 0.9017061381336364 0.1136022453835434 0.6239553534541691 0.115861
H 0.8603359488609579 0.2776904641249943 0.6962947447686135 0.097760
H 0.8537565626150148 0.1182152054449421 0.7025913084176353 0.106626
H 0.9075203066241614 0.2725112678461933 0.6178189554870539 0.116393
H 0.8600073032280664 0.2682128109829514 0.7768056258161664 0.101750
H 0.0982938618663635 0.8863977546164566 0.6239553534541691 0.115861
H 0.1396640511390420 0.7223095358750059 0.6962947447686135 0.097760
H 0.1462434373849855 0.8817847945550581 0.7025913084176353 0.106626
H 0.0924796933758388 0.7274887321538065 0.6178189554870539 0.116393
H 0.1399926967719337 0.7317871890170485 0.7768056258161664 0.101750
H 0.9017061381336364 0.8863977546164566 0.3760446465458312 0.115861
H 0.8603359488609579 0.7223095358750059 0.3037052552313865 0.097760
H 0.8537565626150148 0.8817847945550581 0.2974086915823646 0.106626
H 0.9075203066241614 0.7274887321538065 0.3821810445129463 0.116393
H 0.8600073032280664 0.7317871890170485 0.2231943741838335 0.101750
H 0.6239553534541691 0.9017061381336364 0.8863977546164566 0.115861
H 0.6962947447686135 0.8603359488609579 0.7223095358750059 0.097760
H 0.7025913084176353 0.8537565626150148 0.8817847945550581 0.106627
H 0.6178189554870539 0.9075203066241614 0.7274887321538065 0.116393
H 0.7768056258161664 0.8600073032280664 0.7317871890170485 0.101750
H 0.3760446465458312 0.0982938618663635 0.8863977546164566 0.115861
H 0.3037052552313865 0.1396640511390419 0.7223095358750059 0.097760
H 0.2974086915823646 0.1462434373849855 0.8817847945550581 0.106627
H 0.3821810445129463 0.0924796933758388 0.7274887321538065 0.116393
H 0.2231943741838335 0.1399926967719337 0.7317871890170485 0.101750
H 0.3760446465458312 0.9017061381336364 0.1136022453835434 0.115861
H 0.3037052552313865 0.8603359488609579 0.2776904641249943 0.097760
H 0.2974086915823646 0.8537565626150146 0.1182152054449421 0.106627
H 0.3821810445129463 0.9075203066241614 0.2725112678461933 0.116393
H 0.2231943741838335 0.8600073032280664 0.2682128109829514 0.101750
H 0.6239553534541691 0.0982938618663635 0.1136022453835434 0.115861
H 0.6962947447686135 0.1396640511390419 0.2776904641249943 0.097760
H 0.7025913084176353 0.1462434373849855 0.1182152054449421 0.106627
H 0.6178189554870539 0.0924796933758388 0.2725112678461933 0.116393
H 0.7768056258161664 0.1399926967719337 0.2682128109829514 0.101750
H 0.8863977546164566 0.6239553534541691 0.9017061381336364 0.115861
H 0.7223095358750059 0.6962947447686135 0.8603359488609579 0.097760
H 0.8817847945550581 0.7025913084176353 0.8537565626150148 0.106627
H 0.7274887321538065 0.6178189554870539 0.9075203066241614 0.116393
H 0.7317871890170485 0.7768056258161664 0.8600073032280664 0.101750
H 0.8863977546164566 0.3760446465458312 0.0982938618663635 0.115861
H 0.7223095358750059 0.3037052552313865 0.1396640511390419 0.097760
H 0.8817847945550581 0.2974086915823646 0.1462434373849855 0.106627
H 0.7274887321538065 0.3821810445129463 0.0924796933758388 0.116393
H 0.7317871890170485 0.2231943741838335 0.1399926967719337 0.101750
H 0.1136022453835434 0.3760446465458312 0.9017061381336364 0.115861
H 0.2776904641249943 0.3037052552313865 0.8603359488609579 0.097760
H 0.1182152054449421 0.2974086915823646 0.8537565626150148 0.106627
H 0.2725112678461933 0.3821810445129463 0.9075203066241614 0.116393
H 0.2682128109829514 0.2231943741838335 0.8600073032280664 0.101750
H 0.1136022453835434 0.6239553534541691 0.0982938618663635 0.115861
H 0.2776904641249943 0.6962947447686135 0.1396640511390419 0.097760
H 0.1182152054449421 0.7025913084176353 0.1462434373849855 0.106627
H 0.2725112678461933 0.6178189554870539 0.0924796933758388 0.116393
H 0.2682128109829514 0.7768056258161664 0.1399926967719337 0.101750
H 0.9017061381336364 0.8863977546164566 0.6239553534541691 0.115861
H 0.8603359488609579 0.7223095358750059 0.6962947447686135 0.097760
H 0.8537565626150146 0.8817847945550581 0.7025913084176353 0.106627
H 0.9075203066241614 0.7274887321538065 0.6178189554870539 0.116393
H 0.8600073032280664 0.7317871890170485 0.7768056258161664 0.101750
H 0.0982938618663635 0.8863977546164566 0.3760446465458312 0.115861
H 0.1396640511390420 0.7223095358750059 0.3037052552313865 0.097760
H 0.1462434373849855 0.8817847945550581 0.2974086915823646 0.106627
H 0.0924796933758388 0.7274887321538065 0.3821810445129463 0.116393
H 0.1399926967719337 0.7317871890170485 0.2231943741838335 0.101750
H 0.9017061381336364 0.1136022453835434 0.3760446465458312 0.115861
H 0.8603359488609579 0.2776904641249943 0.3037052552313865 0.097760
H 0.8537565626150148 0.1182152054449421 0.2974086915823646 0.106627
H 0.9075203066241614 0.2725112678461933 0.3821810445129463 0.116393
H 0.8600073032280664 0.2682128109829514 0.2231943741838335 0.101750
H 0.0982938618663635 0.1136022453835434 0.6239553534541691 0.115861
H 0.1396640511390419 0.2776904641249943 0.6962947447686135 0.097760
H 0.1462434373849855 0.1182152054449421 0.7025913084176353 0.106627
H 0.0924796933758388 0.2725112678461933 0.6178189554870539 0.116393
H 0.1399926967719337 0.2682128109829514 0.7768056258161664 0.101750
H 0.8760446465458309 0.5982938618663636 0.6136022453835434 0.115861
H 0.8037052552313865 0.6396640511390421 0.7776904641249941 0.097760
H 0.7974086915823647 0.6462434373849852 0.6182152054449419 0.106626
H 0.8821810445129461 0.5924796933758386 0.7725112678461935 0.116393
H 0.7231943741838336 0.6399926967719336 0.7682128109829515 0.101750
H 0.1239553534541689 0.4017061381336366 0.6136022453835434 0.115861
H 0.1962947447686136 0.3603359488609579 0.7776904641249941 0.097760
H 0.2025913084176352 0.3537565626150145 0.6182152054449419 0.106626
H 0.1178189554870537 0.4075203066241612 0.7725112678461935 0.116393
H 0.2768056258161664 0.3600073032280664 0.7682128109829515 0.101750
H 0.1239553534541689 0.5982938618663636 0.3863977546164567 0.115861
H 0.1962947447686136 0.6396640511390421 0.2223095358750057 0.097760
H 0.2025913084176352 0.6462434373849854 0.3817847945550579 0.106626
H 0.1178189554870537 0.5924796933758386 0.2274887321538067 0.116393
H 0.2768056258161664 0.6399926967719336 0.2317871890170486 0.101750
H 0.8760446465458309 0.4017061381336366 0.3863977546164567 0.115861
H 0.8037052552313865 0.3603359488609579 0.2223095358750057 0.097760
H 0.7974086915823647 0.3537565626150145 0.3817847945550579 0.106626
H 0.8821810445129461 0.4075203066241612 0.2274887321538067 0.116393
H 0.7231943741838336 0.3600073032280664 0.2317871890170486 0.101750
H 0.6136022453835434 0.8760446465458309 0.5982938618663636 0.115861
H 0.7776904641249941 0.8037052552313865 0.6396640511390421 0.097760
H 0.6182152054449419 0.7974086915823647 0.6462434373849852 0.106626
H 0.7725112678461935 0.8821810445129461 0.5924796933758386 0.116393
H 0.7682128109829515 0.7231943741838336 0.6399926967719336 0.101750
H 0.6136022453835434 0.1239553534541689 0.4017061381336366 0.115861
H 0.7776904641249941 0.1962947447686136 0.3603359488609579 0.097760
H 0.6182152054449419 0.2025913084176352 0.3537565626150145 0.106626
H 0.7725112678461935 0.1178189554870537 0.4075203066241612 0.116393
H 0.7682128109829515 0.2768056258161664 0.3600073032280664 0.101750
H 0.3863977546164567 0.1239553534541689 0.5982938618663636 0.115861
H 0.2223095358750057 0.1962947447686136 0.6396640511390421 0.097760
H 0.3817847945550579 0.2025913084176352 0.6462434373849852 0.106626
H 0.2274887321538067 0.1178189554870537 0.5924796933758386 0.116393
H 0.2317871890170486 0.2768056258161664 0.6399926967719336 0.101750
H 0.3863977546164567 0.8760446465458309 0.4017061381336366 0.115861
H 0.2223095358750057 0.8037052552313865 0.3603359488609579 0.097760
H 0.3817847945550579 0.7974086915823647 0.3537565626150145 0.106626
H 0.2274887321538067 0.8821810445129461 0.4075203066241612 0.116393
H 0.2317871890170486 0.7231943741838336 0.3600073032280664 0.101750
H 0.5982938618663636 0.6136022453835434 0.8760446465458309 0.115861
H 0.6396640511390421 0.7776904641249941 0.8037052552313865 0.097760
H 0.6462434373849854 0.6182152054449419 0.7974086915823647 0.106626
H 0.5924796933758386 0.7725112678461935 0.8821810445129461 0.116393
H 0.6399926967719336 0.7682128109829515 0.7231943741838336 0.101750
H 0.4017061381336366 0.6136022453835434 0.1239553534541689 0.115861
H 0.3603359488609579 0.7776904641249941 0.1962947447686136 0.097760
H 0.3537565626150145 0.6182152054449419 0.2025913084176352 0.106626
H 0.4075203066241612 0.7725112678461935 0.1178189554870537 0.116393
H 0.3600073032280664 0.7682128109829515 0.2768056258161664 0.101750
H 0.5982938618663636 0.3863977546164567 0.1239553534541689 0.115861
H 0.6396640511390421 0.2223095358750057 0.1962947447686136 0.097760
H 0.6462434373849852 0.3817847945550579 0.2025913084176352 0.106626
H 0.5924796933758386 0.2274887321538067 0.1178189554870537 0.116393
H 0.6399926967719336 0.2317871890170486 0.2768056258161664 0.101750
H 0.4017061381336366 0.3863977546164567 0.8760446465458309 0.115861
H 0.3603359488609579 0.2223095358750057 0.8037052552313865 0.097760
H 0.3537565626150145 0.3817847945550579 0.7974086915823647 0.106626
H 0.4075203066241612 0.2274887321538067 0.8821810445129461 0.116393
H 0.3600073032280664 0.2317871890170486 0.7231943741838336 0.101750
H 0.1239553534541689 0.4017061381336366 0.3863977546164567 0.115861
H 0.1962947447686136 0.3603359488609579 0.2223095358750057 0.097760
H 0.2025913084176352 0.3537565626150145 0.3817847945550579 0.106627
H 0.1178189554870537 0.4075203066241612 0.2274887321538067 0.116393
H 0.2768056258161664 0.3600073032280664 0.2317871890170486 0.101750
H 0.8760446465458309 0.5982938618663636 0.3863977546164567 0.115861
H 0.8037052552313865 0.6396640511390421 0.2223095358750057 0.097760
H 0.7974086915823647 0.6462434373849852 0.3817847945550579 0.106627
H 0.8821810445129461 0.5924796933758386 0.2274887321538067 0.116393
H 0.7231943741838336 0.6399926967719336 0.2317871890170486 0.101750
H 0.8760446465458309 0.4017061381336366 0.6136022453835434 0.115861
H 0.8037052552313865 0.3603359488609579 0.7776904641249941 0.097760
H 0.7974086915823647 0.3537565626150145 0.6182152054449419 0.106627
H 0.8821810445129461 0.4075203066241612 0.7725112678461935 0.116393
H 0.7231943741838336 0.3600073032280664 0.7682128109829515 0.101750
H 0.1239553534541689 0.5982938618663636 0.6136022453835434 0.115861
H 0.1962947447686136 0.6396640511390421 0.7776904641249941 0.097760
H 0.2025913084176352 0.6462434373849854 0.6182152054449419 0.106627
H 0.1178189554870537 0.5924796933758386 0.7725112678461935 0.116393
H 0.2768056258161664 0.6399926967719336 0.7682128109829515 0.101750
H 0.3863977546164567 0.1239553534541689 0.4017061381336366 0.115861
H 0.2223095358750057 0.1962947447686136 0.3603359488609579 0.097760
H 0.3817847945550579 0.2025913084176352 0.3537565626150145 0.106627
H 0.2274887321538067 0.1178189554870537 0.4075203066241612 0.116393
H 0.2317871890170486 0.2768056258161664 0.3600073032280664 0.101750
H 0.3863977546164567 0.8760446465458309 0.5982938618663636 0.115861
H 0.2223095358750057 0.8037052552313865 0.6396640511390421 0.097760
H 0.3817847945550579 0.7974086915823647 0.6462434373849852 0.106627
H 0.2274887321538067 0.8821810445129461 0.5924796933758386 0.116393
H 0.2317871890170486 0.7231943741838336 0.6399926967719336 0.101750
H 0.6136022453835434 0.8760446465458309 0.4017061381336366 0.115861
H 0.7776904641249941 0.8037052552313865 0.3603359488609579 0.097760
H 0.6182152054449419 0.7974086915823647 0.3537565626150145 0.106627
H 0.7725112678461935 0.8821810445129461 0.4075203066241612 0.116393
H 0.7682128109829515 0.7231943741838336 0.3600073032280664 0.101750
H 0.6136022453835434 0.1239553534541689 0.5982938618663636 0.115861
H 0.7776904641249941 0.1962947447686136 0.6396640511390421 0.097760
H 0.6182152054449419 0.2025913084176352 0.6462434373849852 0.106627
H 0.7725112678461935 0.1178189554870537 0.5924796933758386 0.116393
H 0.7682128109829515 0.2768056258161664 0.6399926967719336 0.101750
H 0.4017061381336366 0.3863977546164567 0.1239553534541689 0.115861
H 0.3603359488609579 0.2223095358750057 0.1962947447686136 0.097760
H 0.3537565626150145 0.3817847945550579 0.2025913084176352 0.106627
H 0.4075203066241612 0.2274887321538067 0.1178189554870537 0.116393
H 0.3600073032280664 0.2317871890170486 0.2768056258161664 0.101750
H 0.5982938618663636 0.3863977546164567 0.8760446465458309 0.115861
H 0.6396640511390421 0.2223095358750057 0.8037052552313865 0.097760
H 0.6462434373849852 0.3817847945550579 0.7974086915823647 0.106627
H 0.5924796933758386 0.2274887321538067 0.8821810445129461 0.116393
H 0.6399926967719336 0.2317871890170486 0.7231943741838336 0.101750
H 0.4017061381336366 0.6136022453835434 0.8760446465458309 0.115861
H 0.3603359488609579 0.7776904641249941 0.8037052552313865 0.097760
H 0.3537565626150145 0.6182152054449419 0.7974086915823647 0.106627
H 0.4075203066241612 0.7725112678461935 0.8821810445129461 0.116393
H 0.3600073032280664 0.7682128109829515 0.7231943741838336 0.101750
H 0.5982938618663636 0.6136022453835434 0.1239553534541689 0.115861
H 0.6396640511390421 0.7776904641249941 0.1962947447686136 0.097760
H 0.6462434373849852 0.6182152054449419 0.2025913084176352 0.106627
H 0.5924796933758386 0.7725112678461935 0.1178189554870537 0.116393
H 0.6399926967719336 0.7682128109829515 0.2768056258161664 0.101750
Cu 0.5000000000000000 0.0000000000000000 0.1442198522653932 0.828403
Cu 0.5000000000000000 0.0000000000000000 0.2359415221208905 0.849090
Cu 0.5000000000000000 0.0000000000000000 0.8557801477346070 0.828403
Cu 0.5000000000000000 0.0000000000000000 0.7640584778791097 0.849090
Cu 0.1442198522653932 0.5000000000000000 -0.0000000000000000 0.828403
Cu 0.2359415221208905 0.5000000000000000 -0.0000000000000000 0.849090
Cu 0.8557801477346070 0.5000000000000000 -0.0000000000000000 0.828403
Cu 0.7640584778791097 0.5000000000000000 -0.0000000000000000 0.849090
Cu 0.0000000000000000 0.1442198522653932 0.5000000000000000 0.828403
Cu 0.0000000000000000 0.2359415221208905 0.5000000000000000 0.849090
Cu 0.0000000000000000 0.8557801477346070 0.5000000000000000 0.828403
Cu 0.0000000000000000 0.7640584778791097 0.5000000000000000 0.849090
Cu 0.0000000000000000 0.5000000000000000 0.6442198522653930 0.828403
Cu 0.0000000000000000 0.5000000000000000 0.7359415221208903 0.849090
Cu 0.0000000000000000 0.5000000000000000 0.3557801477346069 0.828403
Cu 0.0000000000000000 0.5000000000000000 0.2640584778791097 0.849090
Cu 0.6442198522653930 0.0000000000000000 0.5000000000000000 0.828403
Cu 0.7359415221208903 0.0000000000000000 0.5000000000000000 0.849090
Cu 0.3557801477346069 0.0000000000000000 0.5000000000000000 0.828403
Cu 0.2640584778791097 0.0000000000000000 0.5000000000000000 0.849090
Cu 0.5000000000000000 0.6442198522653930 -0.0000000000000000 0.828403
Cu 0.5000000000000000 0.7359415221208903 -0.0000000000000000 0.849090
Cu 0.5000000000000000 0.3557801477346069 -0.0000000000000000 0.828403
Cu 0.5000000000000000 0.2640584778791097 -0.0000000000000000 0.849090
