# Supplementary material for: Probing Structural Defects in MOFs Using Water Stability
Source: J Phys Chem C Nanomater Interfaces. 2024 Feb 23;128(9):3975–84. doi: 10.1021/acs.jpcc.3c07497 (PMC10926153; doi:10.1021/acs.jpcc.3c07497)
Supplement: Supplementary file 2 — jp3c07497_si_002.zip [file jp3c07497_si_002.zip › SI/Sample input files/CIF files/Pristine/IDIWIB.cif]

#######################################################################
#
#                 Cambridge Crystallographic Data Centre
#                                CCDC 
#
#######################################################################
#
# If this CIF has been generated from an entry in the Cambridge 
# Structural Database, then it will include bibliographic, chemical, 
# crystal, experimental, refinement or atomic coordinate data resulting 
# from the CCDC's data processing and validation procedures.
#
#######################################################################
data_global
_symmetry_cell_setting           triclinic
_symmetry_space_group_name_H-M   'P 1'
_symmetry_Int_Tables_number      1
_space_group_name_Hall           'P 1'
loop_
_symmetry_equiv_pos_site_id
_symmetry_equiv_pos_as_xyz
1 x,y,z
_cell_length_a                   6.86153046
_cell_length_b                   16.34777730
_cell_length_c                   13.84501018
_cell_angle_alpha                90.03026283
_cell_angle_beta                 89.90385087
_cell_angle_gamma                89.90375782
_cell_volume                     1553
loop_
_atom_site_label
_atom_site_fract_x
_atom_site_fract_y
_atom_site_fract_z
_atom_site_charge
V 0.5890285301895601 0.2510713241837331 0.7688945238059448 1.772140
V 0.0888940476812118 0.2501175515839349 0.7361530166046891 1.773011
V 0.2134925647496878 0.7517886742674700 0.2352983897993671 1.770971
V 0.7130404685163040 0.7487551565091927 0.2701501757192559 1.768604
O 0.8734105088542818 0.2489869740200504 0.6888148165705110 -0.728281
O 0.2149636467580949 0.3317738682111186 0.6525695001231644 -0.585032
O 0.9275612768174119 0.7459966217159918 0.3183545217712662 -0.722799
O 0.5415269740116314 0.1642020741874651 0.6725252962277687 -0.564072
O 0.0417183896122665 0.1671681653669259 0.8369477837905798 -0.562827
O 0.2628847096111822 0.6640034021425842 0.3287919551143110 -0.564797
O 0.5831740844409156 0.8272088268807403 0.3568322478962078 -0.590059
O 0.4277268349231805 0.7532950283097598 0.1865212435484814 -0.725573
O 0.2174768492334817 0.1652843523436279 0.6601280485474903 -0.591849
O 0.2607794855296604 0.8357623940692106 0.3345911913486916 -0.565594
O 0.0403381029135571 0.3392042081131219 0.8296935295995906 -0.565058
O 0.7170826982238595 0.1696608381873281 0.8524685559005666 -0.589536
O 0.7634519364597183 0.6719787419019457 0.1630415462845948 -0.561361
O 0.3748028342801650 0.2520176930214227 0.8179672912869133 -0.731370
O 0.7575286684564401 0.8415538986940722 0.1825468753399297 -0.565428
O 0.5393088829326687 0.3344101395168098 0.6691418939858421 -0.561067
O 0.5870432618139990 0.6585127221076005 0.3397154396110946 -0.589178
O 0.0801036346031856 0.8382592032806305 0.1616798393891208 -0.594615
O 0.0887751544860921 0.6687507995078477 0.1535893262271288 -0.588962
O 0.7159199095214992 0.3381833158452214 0.8432610567863559 -0.589697
C 0.2447993246227977 0.5084112052222670 0.4324932790136974 0.282233
C 0.2394558884047750 0.0498882471323065 0.5012954949546444 0.281010
C 0.0629446636315635 0.9601366353440843 0.0209414497032536 -0.063111
C 0.9140561177945343 0.8693211876983560 0.1465108045433007 0.635346
C 0.8906699858465204 0.4415293713449584 0.9266461575713005 -0.143727
C 0.7450563406486733 0.5635181594473525 0.0024849104605530 -0.230888
C 0.2355516477767378 0.4427596619879585 0.4974769056474711 -0.230514
C 0.7423238586295251 0.9943377211773426 0.0736787522282015 0.282704
C 0.4194422573217644 0.6319891987066084 0.3600296684838739 0.636077
C 0.0692143460704030 0.5209843523585773 0.0471009513495293 -0.113935
C 0.5676681865698647 0.9514671613001667 0.4993744643845360 -0.116042
C 0.5578240095557755 0.4764647451698753 0.5535275563366843 -0.113404
C 0.7371148640488538 0.4973849710740680 0.9380627193795056 0.281131
C 0.3924037839865474 0.4274748272425918 0.5590671956287785 0.005582
C 0.0591784390113973 0.0251234013689569 0.9547839555554307 -0.118207
C 0.8834402101639891 0.1422573428863521 0.8744674970726247 0.615078
C 0.7357233758531578 0.0600338831338106 0.0086152841682493 -0.231252
C 0.4193447224479620 0.8598469370076182 0.3725723330907784 0.622313
C 0.8804951573877706 0.3682004218433895 0.8616704358621050 0.638340
C 0.9223684579301695 0.6435658505288965 0.1294807192053771 0.621936
C 0.8941488333276379 0.0747581012490251 0.9478948524190949 0.004530
C 0.9120824994025465 0.5747221787837333 0.0579043821370359 0.004500
C 0.5642803831860093 0.5412530896688332 0.4871934773344812 -0.065638
C 0.9039832505222972 0.9422474275891501 0.0809779094793824 -0.144086
C 0.3810191014133693 0.3595115674895559 0.6316017924595022 0.618548
C 0.2465725238337581 0.9823995333442489 0.4388778036599639 -0.225851
C 0.4110155479032302 0.9323201137950001 0.4389529655374174 0.002294
C 0.5580430952476499 0.0198786256438783 0.5604418000153897 -0.063329
C 0.0581397614761073 0.4555828551934879 0.9816129219659344 -0.062714
C 0.3828339213905831 0.1384603268368645 0.6360050717200533 0.633782
C 0.3926666625238994 0.0699882442771857 0.5641406506084673 -0.142130
C 0.4072087671090130 0.5595684998547930 0.4260525134362614 -0.142317
H 0.6778273135001904 0.0363454459000126 0.6078676259372862 0.125611
H 0.6907287864096556 0.5803881049090485 0.4812721883274326 0.124880
H 0.1782282552953240 0.4129792127972501 0.9718488337712172 0.127957
H 0.1888063150738425 0.9203597803623363 0.0276510070485477 0.124457
H 0.6946479787907028 0.9121320104441092 0.4979712899381971 0.125140
H 0.1270891440634492 0.9692574201446607 0.3899297246054051 0.153397
H 0.1815051171889953 0.0376381449417695 0.9074822800215822 0.127362
H 0.6782707073462334 0.4633539031641384 0.6019013815628521 0.127164
H 0.1090164683267888 0.4035187624510094 0.4996422784920935 0.153858
H 0.1972732564519573 0.5306965674592662 0.0911792917895953 0.125164
H 0.6093712619644430 0.0996442177280119 0.0054232392631448 0.152739
H 0.6244049539645870 0.6061440330742361 0.0088455528578390 0.155108
F 0.0918887360368370 0.5210151135614982 0.3726608582978250 -0.131771
F 0.0797242502269600 0.0981091884739806 0.4984057366589686 -0.131166
F 0.5869965185513233 0.9824803123712573 0.1320380958576199 -0.130611
F 0.5760664971497813 0.4889469625483030 0.8828478748786459 -0.135123
