# Supplementary material for: Probing Structural Defects in MOFs Using Water Stability
Source: J Phys Chem C Nanomater Interfaces. 2024 Feb 23;128(9):3975–84. doi: 10.1021/acs.jpcc.3c07497 (PMC10926153; doi:10.1021/acs.jpcc.3c07497)
Supplement: Supplementary file 2 — jp3c07497_si_002.zip [file jp3c07497_si_002.zip › SI/Sample input files/CIF files/Pristine/VOXREI.cif]

#######################################################################
#
#                 Cambridge Crystallographic Data Centre
#                                CCDC 
#
#######################################################################
#
# If this CIF has been generated from an entry in the Cambridge 
# Structural Database, then it will include bibliographic, chemical, 
# crystal, experimental, refinement or atomic coordinate data resulting 
# from the CCDC's data processing and validation procedures.
#
#######################################################################
data_image0
_symmetry_cell_setting           triclinic
_symmetry_space_group_name_H-M   'P 1'
_symmetry_Int_Tables_number      1
_space_group_name_Hall           'P 1'
loop_
_symmetry_equiv_pos_site_id
_symmetry_equiv_pos_as_xyz
1 x,y,z
_cell_length_a                   12.235950
_cell_length_b                   15.150393
_cell_length_c                   16.430891
_cell_angle_alpha                99.246887
_cell_angle_beta                 91.707558
_cell_angle_gamma                109.302933
_cell_volume                     2826.099075
loop_
_atom_site_label
_atom_site_fract_x
_atom_site_fract_y
_atom_site_fract_z
_atom_site_charge
Cd 0.0659020607596161 0.1346697359947147 0.4859600830580076 0.905876
Cd 0.9340936598618698 0.8653269090667079 0.5140377185982032 0.905876
Cd 0.4014834074650674 0.3276426256758956 0.9928864016713459 0.863613
Cd 0.5985176608122047 0.6723567486014639 0.0071113486241592 0.863573
H 0.8252973239318794 0.0042475316733209 0.3373972069942207 0.101236
H 0.8377164992984619 0.1764824440743864 0.5686465548688011 0.110788
H 0.6071891385197140 0.0668579159825517 0.5163765273950419 0.116921
H 0.6668433998588671 0.8367804000192701 0.3540032593660647 0.133728
H 0.4897351845187675 0.7120107862313395 0.2800569225323861 0.105715
H 0.3120413565076202 0.9158796043710854 0.2952990760433596 0.109264
H 0.4883784450198776 0.0404262720914748 0.3685236912983123 0.104688
H 0.3624609101885863 0.7482669760965746 0.0656207819241619 0.104813
H 0.1344373115774619 0.8818979974410092 0.1872240382892194 0.103742
H 0.3157210531452712 0.7441985733725075 0.4141550766381631 0.097092
H 0.1718710338180304 0.5329771276031485 0.1943014681933954 0.112016
H 0.1057115633766253 0.4098211130519159 0.2801731352941242 0.104151
H 0.0445457553129240 0.7035291096338893 0.2948525859470691 0.100384
H 0.0912334670806225 0.6264373277267629 0.0383759617347581 0.099371
H 0.8897339812511620 0.5115054060158472 0.0159478119663673 0.109704
H 0.8420471095348100 0.5905725595857794 0.2725433254972057 0.112825
H 0.6806820677537323 0.4780686586532701 0.0097967080467866 0.127147
H 0.7354222714295625 0.4248098292725686 0.2511951610452626 0.127332
H 0.5113081125379989 0.3136425491505338 0.1824900371427176 0.115552
H 0.1438646883986294 0.2302987336710429 0.2442897243040840 0.115319
H 0.9487761932245076 0.2004751514293014 0.2952441855449849 0.101082
H 0.8360881298584943 0.2918784213353103 0.0821486181584660 0.093285
H 0.0343831386484408 0.3229806365080179 0.0326942206378114 0.101727
H 0.3516388672009197 0.1408055263291271 0.0850553543090108 0.112972
H 0.3802912576058173 0.1313657232995228 0.8293810502297078 0.112908
H 0.3321412806107314 0.9479847079667486 0.8623634453908099 0.121486
H 0.1935736565982595 0.0067068346014033 0.1024015215287083 0.108755
H 0.4176520460641791 0.8718423879803809 0.9778372074595110 0.103651
H 0.0479149896393787 0.3409058743727639 0.6071363157640914 0.114675
H 0.0947052428122158 0.5154691174475136 0.5548730767271267 0.124363
H 0.1630326512576334 0.3156624360178593 0.3693087706470439 0.102425
H 0.2553532432125610 0.6189663843771159 0.4998557643960256 0.107470
H 0.1498633930545710 0.2355769139374318 0.7929206100536650 0.112951
H 0.8501388538391133 0.7644244074113257 0.2070786803286670 0.112980
H 0.3258182867902212 0.1457610074290662 0.2525641261093312 0.114091
H 0.5185146984963829 0.1612424463164508 0.2002176117905210 0.089848
H 0.6756245500482204 0.2397663507871865 0.4504774893595184 0.086797
H 0.4802743485853901 0.2169543472279281 0.5031015429079382 0.109305
H 0.7944188170240060 0.2253629576659490 0.3455068513343205 0.101490
H 0.6982086199521743 0.2319873429117895 0.1722388535629531 0.082486
H 0.9403159943072179 0.9426489808170605 0.7036001095611191 0.110795
H 0.0596847589198817 0.0573510318583263 0.2963983741929412 0.110808
H 0.9392182938007352 0.9117087014618662 0.8454696246454736 0.094509
H 0.0607832514431692 0.0882919381897956 0.1545288317833870 0.094555
H 0.1439959403361157 0.2061256275634965 0.9359007869642344 0.103180
H 0.8560072076635005 0.7938748763165714 0.0640978593676941 0.103144
H 0.0836687672423290 0.1016596042291343 0.0341638689722239 0.094628
H 0.9163355110277740 0.8983419708977094 0.9658348508838555 0.094598
H 0.1746985017779178 0.9957528477967174 0.6626044686816753 0.101197
H 0.1622833240501172 0.8235178545015086 0.4313553487605662 0.110829
H 0.3928104182785253 0.9331432084084155 0.4836267509694828 0.116850
H 0.3331540129881058 0.1632214627032221 0.6459979432569323 0.133764
H 0.5102633168176254 0.2879919633803046 0.7199411468056645 0.105728
H 0.6879553195440432 0.0841220911884924 0.7047052796014692 0.109293
H 0.5116174525100258 0.9595754940525378 0.6314810353521365 0.104642
H 0.6375393003082853 0.2517335108739667 0.9343816540795615 0.104803
H 0.8655621463323263 0.1181040852669374 0.8127765076425058 0.103744
H 0.6842794383395738 0.2558028698376129 0.5858467605462412 0.097127
H 0.8281288879074546 0.4670244437709339 0.8056993301644203 0.111986
H 0.8942899947178948 0.5901804583541713 0.7198277710010373 0.104110
H 0.9554535923666121 0.2964718421824828 0.7051477323982128 0.100395
H 0.9087648593498968 0.3735632428142217 0.9616246731408722 0.099368
H 0.1102656727235522 0.4884947736078157 0.9840525189990300 0.109721
H 0.1579523962484710 0.4094277348079749 0.7274574411022217 0.112833
H 0.3193180746926392 0.5219306959833566 0.9902028617964027 0.127194
H 0.2645747825047692 0.5751894876677184 0.7488046824664231 0.127288
H 0.4886899927652827 0.6863559023215917 0.8175076083358840 0.115584
H 0.8561357579360788 0.7697007882231048 0.7557101697090105 0.115320
H 0.0512241287315681 0.7995238365118056 0.7047562109907355 0.101119
H 0.1639124624777564 0.7081221152260259 0.9178520394081168 0.093292
H 0.9656174328177577 0.6770186856168711 0.9673052052907952 0.101686
H 0.6483628397868164 0.8591931591219117 0.9149438829609911 0.112968
H 0.6197097040141518 0.8686318737626256 0.1706173289841607 0.112873
H 0.6678596132347286 0.0520131745540794 0.1376372849704838 0.121539
H 0.8064287235790866 -0.0067056095571405 0.8975976619072408 0.108662
H 0.5823486865713856 0.1281566093884423 0.0221637006874165 0.103657
H 0.9520844247000791 0.6590925032661200 0.3928615538728387 0.114649
H 0.9052955786120709 0.4845303851808710 0.4451284539325058 0.124275
H 0.8369669444811905 0.6843380238133226 0.6306904099465368 0.102429
H 0.7446480236660049 0.3810337075545728 0.5001446329824755 0.107431
H 0.6741812768296883 0.8542385584914630 0.7474353194639639 0.114088
H 0.4814859980560264 0.8387564864028845 0.7997815410972160 0.089871
H 0.3243746975128078 0.7602330654747662 0.5495218231365981 0.086776
H 0.5197247892925209 0.7830452672433590 0.4968971806449154 0.109281
H 0.2055814248049871 0.7746356181726746 0.6544926529779739 0.101493
H 0.3017927567056639 0.7680124267167063 0.8277604459410129 0.082491
H 0.6160727738642759 0.5445379782176920 0.8165631064941095 0.106975
H 0.3839254684887843 0.4554605237377591 0.1834371874271403 0.106987
H 0.6458379201326739 0.6054118239861578 0.6837345131279265 0.099618
H 0.3541610423071077 0.3945888753923020 0.3162663875406587 0.099640
H 0.3372767883077189 0.3750409599550013 0.5696206649371656 0.104263
H 0.6627201939330027 0.6249604092409817 0.4303807252186650 0.104349
H 0.3035743771599971 0.3223735252908996 0.7039897305408839 0.113012
H 0.6964240454718205 0.6776274327390663 0.2960118531531384 0.113020
H 0.5921822578707990 0.5942617171934259 0.5430829529791728 0.094917
H 0.4078168517966919 0.4057393098566720 0.4569194976496604 0.094902
C 0.7997189758868969 0.0378414864744828 0.3933229250400953 0.118752
C 0.8008710680078048 0.1256070406199518 0.5121154214151751 -0.032390
C 0.6867486422371187 0.0722898197361876 0.4873205954852094 -0.093505
C 0.5884759991413685 0.9463891752852069 0.3644003147699143 0.159569
C 0.5903448648161934 0.8543941015993630 0.3383096909421631 -0.156915
C 0.4904290932609114 0.7846061508134992 0.2972128425724965 -0.107246
C 0.3889011536306238 0.8050244890469586 0.2809122603129972 0.065357
C 0.3901937446480713 0.8984242303596511 0.3058689802651278 -0.107832
C 0.4892094301425842 0.9688223727727128 0.3476260343446960 -0.171284
C 0.2779874219348941 0.7272481803194828 0.2493156204496606 -0.030091
C 0.2071120761025218 0.7320829180800286 0.1857904716557331 -0.028610
C 0.2446983563160191 0.8060904340204401 0.1329959026966676 0.071653
C 0.3238952913449472 0.8041568379191777 0.0732224881658589 -0.115984
C 0.1973320317176617 0.8794265786511387 0.1420819681314584 -0.101926
C 0.2446280322657322 0.6491911622326427 0.2979210774597762 0.068250
C 0.2688202413371648 0.6710291205918683 0.3844816535739471 -0.115629
C 0.1881054305951026 0.5532963448387187 0.2613887081806600 -0.086278
C 0.1515883186580456 0.4832079107371925 0.3096176593864866 -0.162332
C 0.0118585328674296 0.6586181023987574 0.2345138699215096 -0.101216
C 0.0844501448428915 0.6683734515175400 0.1695175029761727 0.068386
C 0.0374368247497371 0.6172841426872866 0.0902041798742949 -0.114463
C 0.9244428360374204 0.5525945541833002 0.0773283772736943 -0.157339
C 0.8562231054159265 0.5399774718436029 0.1440109583398439 0.177154
C 0.8986531396307983 0.5952111719312846 0.2223312041169891 -0.152836
C 0.6653986914983054 0.4460519925763839 0.0647819644020375 0.100696
C 0.6904424179425199 0.4182402474253969 0.1916488490300011 -0.092518
C 0.5815372302049938 0.3623928105566723 0.1564138854219195 -0.032423
C 0.2190436616296106 0.2956262711838757 0.1041330950959758 0.550215
C 0.1019469867390007 0.2810334433774574 0.1362790384045759 -0.037782
C 0.0766654721335632 0.2458950970156336 0.2100839895000117 -0.106751
C 0.9669705837602034 0.2292540556294461 0.2384264569840188 -0.130804
C 0.8785824618935045 0.2465015398026040 0.1933019390607224 0.108400
C 0.9044357810368232 0.2800532306211194 0.1184219036837806 -0.130298
C 0.0144498187455524 0.2977387639518850 0.0906947818734679 -0.088031
C 0.3565106766244949 0.1144463658535374 0.0203926934453075 0.076988
C 0.3693323170018188 0.1060317707591938 0.8877126189911335 -0.012165
C 0.3470672142159743 0.0154168899688726 0.9030652950987668 -0.096026
C 0.3083684377911249 0.9468859636670245 0.0346514392989397 0.161271
C 0.2304072094624560 0.9500578067098024 0.0945068973060130 -0.156434
C 0.3551067989025550 0.8737298426501442 0.0234197359655579 -0.164097
C 0.0782218058355840 0.3622506031741073 0.5498267026627387 -0.025993
C 0.1020747591248802 0.4486735706992152 0.5253310754512474 -0.122039
C 0.1357528655336634 0.3450244419462319 0.4263329910666269 0.093775
C 0.1739889967829940 0.5074752686189157 0.3957439780387280 0.162534
C 0.2341007072798983 0.6013739742322478 0.4331271621562622 -0.166182
C 0.0441896717075671 0.1100962925466793 0.6514320177870855 0.549515
C 0.9558098275825599 0.8899037205536890 0.3485664024559578 0.549611
C 0.0446542257426600 0.0915752733222709 0.7381045649082268 -0.059763
C 0.9553460603366902 0.9084255433183203 0.2618942027555302 -0.059896
C 0.1025379396220278 0.1648483764604299 0.8045489633690582 -0.087536
C 0.8974627105379228 0.8351520932844623 0.1954490780037432 -0.087489
C 0.3912030019046568 0.1802921321354224 0.3809669024686770 -0.022059
C 0.2732172018661581 0.1641639396150699 0.4115841616017410 0.550973
C 0.4032981278530187 0.1663308720608381 0.2955047620999413 -0.087466
C 0.5116881764796921 0.1770849979017138 0.2666152022779184 -0.127396
C 0.6124744862512808 0.2058800777715199 0.3221065204143621 0.108621
C 0.5987948811667104 0.2206405801036070 0.4074560134425922 -0.152060
C 0.4902383913581986 0.2074175326320186 0.4368563435174384 -0.096134
C 0.7288985511211689 0.2198227362019582 0.2962972367037154 -0.134807
C 0.7620093538928749 0.2304237241055002 0.2195452675609086 -0.144595
C 0.9868532712755101 0.0000155814692206 0.7543029077498898 -0.108177
C 0.0131471385764112 -0.0000150368834477 0.2456963415611759 -0.108134
C 0.9851924426964250 0.9830941075927951 0.8347076247075538 -0.135246
C 0.0148083610360651 0.0169068846180961 0.1652914889060844 -0.135367
C 0.1002238637604985 0.1474576112183248 0.8852875320329007 -0.121367
C 0.8997781521806405 0.8525430984878982 0.1147112312547576 -0.121373
C 0.0403063286401362 0.0562979943996294 0.9023851304260911 0.106646
C 0.9596961078930863 0.9437027759919470 0.0976140610259471 0.106717
C 0.0327466461603349 0.0405169996034790 0.9875262310634380 -0.125003
C 0.9672561966706109 0.9594831835378655 0.0124734411350914 -0.124916
C 0.2002782045785799 0.9621588320757405 0.6066792050858880 0.118730
C 0.1991272445760355 0.8743941286713510 0.4878867562624180 -0.032498
C 0.3132493161812172 0.9277116287397478 0.5126819132391273 -0.093360
C 0.4115209647709252 0.0536122039064138 0.6356024110728817 0.159530
C 0.4096526420225504 0.1456079310242770 0.6616917440547644 -0.156996
C 0.5095702054179492 0.2153959588056033 0.7027884120727995 -0.107224
C 0.6110974312624290 0.1949772705141231 0.7190887020765759 0.065431
C 0.6098031087418243 0.1015769980349502 0.6941343706528278 -0.107893
C 0.5107865737268217 0.0311787301932502 0.6523788655280013 -0.171187
C 0.7220113581994116 0.2727541254479613 0.7506853842764910 -0.030176
C 0.7928854419853544 0.2679179267747596 0.8142108815958231 -0.028526
C 0.7553010392773526 0.1939098508781104 0.8670048875224744 0.071614
C 0.6761045464339072 0.1958430680991958 0.9267781945524239 -0.115917
C 0.8026694899593835 0.1205751461649277 0.8579192190883022 -0.101933
C 0.7553718031001612 0.3508108140536971 0.7020802672855324 0.068302
C 0.7311799043686541 0.3289721641472326 0.6155198713774441 -0.115692
C 0.8118949138954299 0.4467052609900920 0.7386121273228472 -0.086232
C 0.8484127280876504 0.5167933778235871 0.6903827068084901 -0.162277
C 0.9881401624583206 0.3413814255881860 0.7654868060717435 -0.101227
C 0.9155487670515222 0.3316273441507878 0.8304832332531649 0.068341
C 0.9625614022602236 0.3827165204559294 0.9097962712848560 -0.114522
C 0.0755564065642810 0.4474056624771921 0.9226722751689664 -0.157306
C 0.1437758514444163 0.4600219311000933 0.8559893826677180 0.177061
C 0.1013459281499118 0.4047885928585875 0.7776693706748832 -0.152793
C 0.3346005632831025 0.5539474936014107 0.9352171893486252 0.100596
C 0.3095550287486036 0.5817582627002262 0.8083498746894666 -0.092414
C 0.4184618287121918 0.6376053972400625 0.8435842099772550 -0.032533
C 0.7809551236573761 0.7043721951868480 0.8958648800214747 0.550206
C 0.8980527036267476 0.7189663247670706 0.8637208138144472 -0.037853
C 0.9233357050997408 0.7541051305054587 0.7899159628934778 -0.106773
C 0.0330306652819598 0.7707453235447391 0.7615737707356617 -0.130807
C 0.1214173238329777 0.7534973862250709 0.8066983754212758 0.108421
C 0.0955646707870625 0.7199466238556684 0.8815788388977949 -0.130330
C 0.9855500593920308 0.7022604414775208 0.9093047785230060 -0.087901
C 0.6434910861014109 0.8855517524786868 0.9796057321872443 0.076986
C 0.6306675661241257 0.8939659908046020 0.1122854829826732 -0.012167
C 0.6529336541090561 0.9845806252075451 0.0969340830552952 -0.096089
C 0.6916311502000358 0.0531122659121400 0.9653484106513219 0.161280
C 0.7695934854101468 0.0499427055153320 0.9054930067691018 -0.156337
C 0.6448948163804684 0.1262708558130341 0.9765817814929043 -0.164177
C 0.9217765253922037 0.6377472951936257 0.4501726799225558 -0.025999
C 0.8979274034596061 0.5513277849161916 0.4746692526194354 -0.121902
C 0.8642472128920923 0.6549757651704627 0.5736663005339753 0.093791
C 0.8260114817570113 0.4925258841874720 0.6042563145668218 0.162353
C 0.7658986144384694 0.3986267272022418 0.5668736811398287 -0.166085
C 0.6087966727361348 0.8197088050401671 0.6190321249461120 -0.022024
C 0.7267823255373782 0.8358358198275435 0.5884160466179010 0.550835
C 0.5967014483531617 0.8336684736946267 0.7044941961005646 -0.087482
C 0.4883120485007710 0.8229154560424746 0.7333839996278609 -0.127414
C 0.3875252176683665 0.7941187466194304 0.6778931814116611 0.108614
C 0.4012042340629247 0.7793581372415757 0.5925433454355720 -0.152025
C 0.5097613062690343 0.7925828498968357 0.5631428865265864 -0.096118
C 0.2711016122513007 0.7801762466561448 0.7037027050786423 -0.134777
C 0.2379908073373603 0.7695759907923303 0.7804547331706991 -0.144674
C 0.4426068272394378 0.3952562083721294 0.8484964116138974 0.541798
C 0.5573933751607761 0.6047432340228031 0.1515038359615542 0.541885
C 0.4597188133717967 0.4294095677973360 0.7681430063662263 -0.046113
C 0.5402805155819006 0.5705912633480263 0.2318571301740112 -0.046074
C 0.5561415147637199 0.5087105108725998 0.7617770969220429 -0.085412
C 0.4438577416595061 0.4912900976802611 0.2382238315143327 -0.085461
C 0.5727100768325671 0.5414810569627003 0.6873695218470947 -0.130214
C 0.4272900189826862 0.4585198294052427 0.3126315831211818 -0.130245
C 0.4969482501317276 0.4925998220366706 0.6159765335817547 0.112592
C 0.5030501029969527 0.5074008685736443 0.3840249545943469 0.112573
C 0.3990009105401322 0.4132732212659700 0.6232489545070924 -0.134145
C 0.6009965015562280 0.5867277144792906 0.3767527392456911 -0.134211
C 0.3797857561362229 0.3831553751102181 0.6985578730907018 -0.100584
C 0.6202126122092659 0.6168452156940648 0.3014428516928475 -0.100607
C 0.5242293471922755 0.5247126662816672 0.5379422804175180 -0.130541
C 0.4757684002980705 0.4752879346165999 0.4620581710708105 -0.130433
N 0.0999550378175165 0.2987161769416207 0.4878973396680101 -0.293549
N 0.1381189758250395 0.4367739470675642 0.4460468945803747 0.011166
N 0.8702058520651329 0.1038758758400106 0.4527379596654176 -0.301971
N 0.6871789798030109 0.0168922965822612 0.4116563427784652 0.012915
N 0.7429096438092875 0.4710826840473630 0.1330281162335023 0.009789
N 0.5673364216532976 0.3803484763621911 0.0777755007061553 -0.291545
N 0.3755033777175888 0.1668214509433024 0.9613420230676689 -0.294621
N 0.3389745912805804 0.0216252918531275 0.9877761950361680 0.009835
N 0.9000437682747306 0.7012834089767211 0.5121013494895290 -0.293568
N 0.8618828165184237 0.5632261547014698 0.5539523853578744 0.011243
N 0.1297922926027215 0.8961244737013400 0.5472637811004550 -0.301940
N 0.3128185274559220 0.9831092340900220 0.5883453480997759 0.012977
N 0.2570890514782239 0.5289165512300756 0.8669714425687924 0.009864
N 0.4326631524115412 0.6196507003417817 0.9222227852547030 -0.291477
N 0.6244980406905326 0.8331772519986126 0.0386570193495370 -0.294578
N 0.6610264909657281 0.9783727770997548 0.0122233422077838 0.009856
O 0.2582578333348003 0.1441257521849293 0.4841554807635507 -0.545838
O 0.1933977628632626 0.1712241294949701 0.3644559856169877 -0.561169
O 0.0850011137609218 0.1950586105741818 0.6388952223862374 -0.555285
O 0.9149988523043129 0.8049405096681945 0.3611016877859074 -0.555344
O 0.0043449147875907 0.0392416376686585 0.5908707926321662 -0.581099
O 0.9956539088876244 0.9607571742732726 0.4091285892683325 -0.581114
O 0.2412766547800106 0.3434372794274119 0.0444748915349440 -0.557974
O 0.2870645820943098 0.2598979775986351 0.1341351757922229 -0.567967
O 0.7417437935440402 0.8558785270076993 0.5158456945241376 -0.545767
O 0.8066002561673217 0.8287720589277211 0.6355432733780060 -0.561129
O 0.7587202706984316 0.6565576362699421 0.9555208644495724 -0.557921
O 0.7129354302453155 0.7401022752643508 0.8658643308587954 -0.567958
O 0.3451276714955443 0.3328627892827528 0.8568364999030629 -0.546387
O 0.6548724236731274 0.6671359298767936 0.1431638140367110 -0.546418
O 0.5251984476685790 0.4284726979824416 0.9062727887359794 -0.578401
O 0.4748018381251368 0.5715258927420478 0.0937277376154745 -0.578489
