# Supplementary material for: Probing Structural Defects in MOFs Using Water Stability
Source: J Phys Chem C Nanomater Interfaces. 2024 Feb 23;128(9):3975–84. doi: 10.1021/acs.jpcc.3c07497 (PMC10926153; doi:10.1021/acs.jpcc.3c07497)
Supplement: Supplementary file 2 — jp3c07497_si_002.zip [file jp3c07497_si_002.zip › SI/Sample input files/CIF files/Pristine/OLEKUM.cif]

data_OLEKUM_clean5b
_audit_creation_date              2014-07-02
_audit_creation_method            'Materials Studio'
_symmetry_space_group_name_H-M    'P1'
_symmetry_Int_Tables_number       1
_symmetry_cell_setting            triclinic
loop_
_symmetry_equiv_pos_as_xyz
  x,y,z
_cell_length_a                    24.621948
_cell_length_b                    24.621948
_cell_length_c                    24.621967
_cell_angle_alpha                 126.967857
_cell_angle_beta                  126.967857
_cell_angle_gamma                 78.303444
loop_
_atom_site_label
_atom_site_fract_x
_atom_site_fract_y
_atom_site_fract_z
_atom_site_charge
Zn 0.0271419964258590 0.5512074675855767 0.0040597379280117 0.822305
Zn 0.5471467439106728 0.0230812175521970 0.9959398859715368 0.822216
Zn 0.3012082624642001 0.7971479216752537 0.0240655841011072 0.822268
Zn 0.7730817839369770 0.2771420206866665 0.9759358431326721 0.822286
Zn 0.7028520783247463 0.1987917375358000 0.9759344158988927 0.822268
Zn 0.2228579793133336 0.7269182160630230 0.0240641568673278 0.822286
Zn 0.4769187824478031 0.9528532560893272 0.0040601140284629 0.822216
Zn 0.9487925324144233 0.4728580035741409 0.9959402620719883 0.822305
Zn 0.7228580035741411 0.6987925324144233 0.4959402620719880 0.822305
Zn 0.2028532560893273 0.2269187824478029 0.5040601140284632 0.822216
Zn 0.4487917375357999 0.4528520783247463 0.4759344158988930 0.822268
Zn 0.9769182160630230 0.9728579793133333 0.5240641568673279 0.822286
Zn 0.0471479216752538 0.0512082624642000 0.5240655841011073 0.822268
Zn 0.5271420206866667 0.5230817839369770 0.4759358431326722 0.822286
Zn 0.2730812175521969 0.2971467439106728 0.4959398859715370 0.822216
Zn 0.8012074675855767 0.7771419964258589 0.5040597379280117 0.822305
C 0.6715282265646678 0.4907804145183962 0.6677468829255069 -0.058897
C 0.8042953549173246 0.5091916614419451 0.8093295180353589 -0.058316
C 0.8725953742627389 0.5130822116386282 0.8814007779129701 0.604533
C 0.6031788514113718 0.4865044983828580 0.5953882851447184 0.603498
C 0.2002276123008119 0.6257424064316418 0.0398103855272802 -0.088017
C 0.0944604309081210 0.6306594334789922 0.9305593381764374 -0.090684
C 0.0105485081128140 0.2530507572504774 0.7078299628235928 -0.151575
C 0.7287871461821014 0.5452849348276951 0.7196210858291896 -0.155692
C 0.7941953700265142 0.5550644954478529 0.7895587255623636 0.134301
C 0.0062293210745588 0.3184786636016181 0.7636009915740199 0.130080
C 0.1478330935473157 0.7237081085833874 0.0812058367652062 -0.086852
C 0.8230333959372146 0.0037820479245800 0.3322535919384385 -0.058911
C 0.6998627204260557 0.9949678700388870 0.1906722460766829 -0.058573
C 0.6316821761613517 0.9911958253562152 0.1186003375733898 0.604610
C 0.8911161703777454 0.0077903001878126 0.4046112907969378 0.603467
C 0.5859310483819973 0.1604167334350231 0.9601900487289917 -0.088064
C 0.7000997559414591 0.1639011260593355 0.0694405651612730 -0.090699
C 0.5452205389604150 0.3027194504477918 0.2921699260088996 -0.151558
C 0.8256641334380088 0.0091659178902309 0.2803793673938875 -0.155785
C 0.7655063894057968 0.0046365104869409 0.2104414750710769 0.134525
C 0.5548770291382927 0.2426292946890498 0.2363984358444838 0.130166
C 0.6425004139919251 0.0666261428247131 0.9187932039289395 -0.086676
C 0.2407800723228013 0.0730332220126401 0.3192515121021853 -0.058905
C 0.2591914013278365 0.9498622002535819 0.2048959782664137 -0.058538
C 0.2630832159658755 0.8816820013507007 0.1404880361239803 0.604571
C 0.2365042211996991 0.1411159054140952 0.3833247706045614 0.603560
C 0.3757415061553665 0.8359302895136868 0.9255133668345125 -0.087974
C 0.3806602950090887 0.9500995352724800 0.0361987322400414 -0.090667
C 0.0030519946603779 0.7952201109932294 0.7425017628203107 -0.151575
C 0.2952848125573912 0.0756643771080257 0.3164984331156276 -0.155744
C 0.3050645678010248 0.0155065444679726 0.2608701970986275 0.134443
C 0.0684801165152263 0.8048764361950390 0.8122483306230779 0.130170
C 0.4737083183001881 0.8925005112036497 0.0758736249629282 -0.086644
C 0.7537823109665268 0.9215287902695378 0.6807488867333668 -0.058854
C 0.7449672617762332 0.0542957562774569 0.7951049211821078 -0.058484
C 0.7411954904652029 0.1225951989808690 0.8595138040520489 0.604578
C 0.7577911797490327 0.8531793364004804 0.6166747894531547 0.603439
C 0.9104170577467999 0.4502278711650991 0.0744867585866620 -0.087958
C 0.9139003659946706 0.3444610221761568 0.9638023040263441 -0.090800
C 0.0527185466949135 0.2605476325134277 0.2574969945333415 -0.151624
C 0.7591662097221018 0.9787871741981651 0.6835023693733671 -0.155646
C 0.7546375958499151 0.0441958056012555 0.7391316300819651 0.134298
C 0.9926285233605208 0.2562303776791977 0.1877512524162346 0.130196
C 0.8166261913462918 0.3978326609815284 0.9241253805525398 -0.086741
C 0.4269667779873597 0.2592199276771989 0.6807484878978147 -0.058905
C 0.5501377997464181 0.2408085986721633 0.7951040217335864 -0.058540
C 0.6183179986492993 0.2369167840341244 0.8595119638760197 0.604570
C 0.3588840945859049 0.2634957788003009 0.6166752293954390 0.603560
C 0.6640697104863132 0.1242584938446335 0.0744866331654875 -0.087974
C 0.5499004647275200 0.1193397049909113 0.9638012677599587 -0.090667
C 0.7047798890067706 0.4969480053396222 0.2574982371796896 -0.151575
C 0.4243356228919744 0.2047151874426087 0.6835015668843722 -0.155744
C 0.4844934555320274 0.1949354321989752 0.7391298029013731 0.134444
C 0.6951235638049609 0.4315198834847737 0.1877516693769222 0.130170
C 0.6074994887963503 0.0262916816998118 0.9241263750370717 -0.086644
C 0.5784712097304622 0.7462176890334732 0.3192511132666332 -0.058854
C 0.4457042437225430 0.7550327382237668 0.2048950788178922 -0.058484
C 0.3774048010191309 0.7588045095347971 0.1404861959479511 0.604577
C 0.6468206635995196 0.7422088202509673 0.3833252105468456 0.603438
C 0.0497721288349008 0.5895829422532001 0.9255132414133382 -0.087958
C 0.1555389778238433 0.5860996340053294 0.0361976959736557 -0.090798
C 0.2394523674865723 0.4472814533050865 0.7425030054666582 -0.151624
C 0.5212128258018349 0.7408337902778982 0.3164976306266333 -0.155646
C 0.4558041943987446 0.7453624041500849 0.2608683699180351 0.134298
C 0.2437696223208023 0.5073714766394792 0.8122487475837654 0.130196
C 0.1021673390184714 0.6833738086537082 0.0758746194474602 -0.086741
C 0.4962179520754200 0.6769666040627854 0.6677464080615547 -0.058911
C 0.5050321299611130 0.8001372795739443 0.8093277539233172 -0.058573
C 0.5088041746437848 0.8683178238386483 0.8813996624266101 0.604609
C 0.4922096998121873 0.6088838296222546 0.5953887092030621 0.603467
C 0.3395832665649771 0.9140689516180027 0.0398099512710084 -0.088063
C 0.3360988739406646 0.7999002440585409 0.9305594348387271 -0.090699
C 0.1972805495522080 0.9547794610395850 0.7078300739911007 -0.151558
C 0.4908340821097691 0.6743358665619912 0.7196206326061130 -0.155786
C 0.4953634895130591 0.7344936105942032 0.7895585249289230 0.134525
C 0.2573707053109501 0.9451229708617073 0.7636015641555163 0.130166
C 0.4333738571752869 0.8574995860080749 0.0812067960710605 -0.086676
C 0.0092195854816039 0.8284717734353322 0.3322531170744861 -0.058897
C 0.9908083385580549 0.6957046450826754 0.1906704819646411 -0.058316
C 0.9869177883613718 0.6274046257372611 0.1185992220870297 0.604533
C 0.0134955016171419 0.8968211485886282 0.4046117148552815 0.603498
C 0.8742575935683582 0.2997723876991882 0.9601896144727200 -0.088017
C 0.8693405665210078 0.4055395690918790 0.0694406618235626 -0.090683
C 0.2469492427495223 0.4894514918871861 0.2921700371764077 -0.151575
C 0.9547150651723049 0.7712128538178986 0.2803789141708102 -0.155692
C 0.9449355045521471 0.7058046299734858 0.2104412744376365 0.134301
C 0.1815213363983819 0.4937706789254413 0.2363990084259800 0.130082
C 0.7762918914166126 0.3521669064526844 0.9187941632347939 -0.086852
C 0.0784717734353323 0.7592195854816040 0.8322531170744860 -0.058898
C 0.9457046450826754 0.7408083385580549 0.6906704819646412 -0.058318
C 0.8774046257372611 0.7369177883613718 0.6185992220870299 0.604533
C 0.1468211485886284 0.7634955016171421 0.9046117148552816 0.603498
C 0.5497723876991882 0.6242575935683582 0.4601896144727196 -0.088017
C 0.6555395690918793 0.6193405665210078 0.5694406618235626 -0.090684
C 0.7394514918871858 0.9969492427495223 0.7921700371764072 -0.151577
C 0.0212128538178988 0.7047150651723049 0.7803789141708104 -0.155692
C 0.9558046299734858 0.6949355045521471 0.7104412744376364 0.134301
C 0.7437706789254415 0.9315213363983825 0.7363990084259801 0.130079
C 0.6021669064526842 0.5262918914166126 0.4187941632347938 -0.086852
C 0.9269666040627854 0.2462179520754200 0.1677464080615614 -0.058913
C 0.0501372795739443 0.2550321299611133 0.3093277539233171 -0.058575
C 0.1183178238386484 0.2588041746437846 0.3813996624266102 0.604610
C 0.8588838296222546 0.2422096998121873 0.0953887092030622 0.603467
C 0.1640689516180026 0.0895832665649769 0.5398099512710083 -0.088064
C 0.0499002440585411 0.0860988739406646 0.4305594348387269 -0.090699
C 0.2047794610395846 0.9472805495522079 0.2078300739911005 -0.151560
C 0.9243358665619912 0.2408340821097691 0.2196206326061126 -0.155785
C 0.9844936105942032 0.2453634895130591 0.2895585249289230 0.134525
C 0.1951229708617075 0.0073707053109502 0.2636015641555164 0.130165
C 0.1074995860080747 0.1833738571752869 0.5812067960710605 -0.086676
C 0.5092199276771987 0.1769667779873599 0.1807484878978146 -0.058906
C 0.4908085986721635 0.3001377997464181 0.2951040217335862 -0.058540
C 0.4869167840341245 0.3683179986492994 0.3595119638760197 0.604570
C 0.5134957788003011 0.1088840945859048 0.1166752293954387 0.603560
C 0.3742584938446335 0.4140697104863130 0.5744866331654875 -0.087974
C 0.3693397049909113 0.2999004647275200 0.4638012677599585 -0.090667
C 0.7469480053396224 0.4547798890067702 0.7574982371796893 -0.151577
C 0.4547151874426088 0.1743356228919743 0.1835015668843723 -0.155744
C 0.4449354321989752 0.2344934555320274 0.2391298029013727 0.134443
C 0.6815198834847733 0.4451235638049607 0.6877516693769221 0.130169
C 0.2762916816998119 0.3574994887963503 0.4241263750370720 -0.086644
C 0.9962176890334732 0.3284712097304627 0.8192511132666332 -0.058855
C 0.0050327382237669 0.1957042437225431 0.7048950788178922 -0.058485
C 0.0088045095347970 0.1274048010191310 0.6404861959479511 0.604577
C 0.9922088202509673 0.3968206635995196 0.8833252105468453 0.603439
C 0.8395829422532001 0.7997721288349008 0.4255132414133380 -0.087958
C 0.8360996340053294 0.9055389778238434 0.5361976959736559 -0.090800
C 0.6972814533050866 0.9894523674865723 0.2425030054666585 -0.151626
C 0.9908337902778982 0.2712128258018350 0.8164976306266329 -0.155646
C 0.9953624041500849 0.2058041943987445 0.7608683699180349 0.134298
C 0.7573714766394792 0.9937696223208021 0.3122487475837656 0.130195
C 0.9333738086537082 0.8521673390184714 0.5758746194474602 -0.086741
C 0.3230332220126403 0.9907800723228013 0.8192515121021853 -0.058906
C 0.1998622002535819 0.0091914013278366 0.7048959782664136 -0.058541
C 0.1316820013507006 0.0130832159658756 0.6404880361239803 0.604570
C 0.3911159054140951 0.9865042211996989 0.8833247706045610 0.603560
C 0.0859302895136871 0.1257415061553665 0.4255133668345124 -0.087974
C 0.2000995352724801 0.1306602950090887 0.5361987322400413 -0.090667
C 0.0452201109932296 0.7530519946603776 0.2425017628203105 -0.151577
C 0.3256643771080256 0.0452848125573912 0.8164984331156278 -0.155744
C 0.2655065444679726 0.0550645678010248 0.7608701970986269 0.134444
C 0.0548764361950392 0.8184801165152267 0.3122483306230777 0.130169
C 0.1425005112036496 0.2237083183001882 0.5758736249629283 -0.086644
C 0.1715287902695374 0.5037823109665197 0.1807488867333668 -0.058855
C 0.3042957562774570 0.4949672617762330 0.2951049211821078 -0.058485
C 0.3725951989808691 0.4911954904652029 0.3595138040520489 0.604577
C 0.1031793364004804 0.5077911797490327 0.1166747894531544 0.603438
C 0.7002278711650992 0.6604170577467999 0.5744867585866618 -0.087958
C 0.5944610221761566 0.6639003659946706 0.4638023040263443 -0.090798
C 0.5105476325134277 0.8027185466949134 0.7574969945333418 -0.151626
C 0.2287871741981649 0.5091662097221018 0.1835023693733669 -0.155646
C 0.2941958056012554 0.5046375958499151 0.2391316300819649 0.134298
C 0.5062303776791979 0.7426285233605208 0.6877512524162346 0.130195
C 0.6478326609815286 0.5666261913462918 0.4241253805525399 -0.086741
C 0.2537820479245800 0.5730333959372146 0.8322535919384382 -0.058912
C 0.2449678700388867 0.4498627204260556 0.6906722460766828 -0.058575
C 0.2411958253562153 0.3816821761613515 0.6186003375733899 0.604609
C 0.2577903001878127 0.6411161703777454 0.9046112907969379 0.603467
C 0.4104167334350229 0.3359310483819974 0.4601900487289916 -0.088063
C 0.4139011260593354 0.4500997559414587 0.5694405651612729 -0.090699
C 0.5527194504477921 0.2952205389604156 0.7921699260088993 -0.151559
C 0.2591659178902309 0.5756641334380088 0.7803793673938870 -0.155786
C 0.2546365104869409 0.5155063894057968 0.7104414750710770 0.134525
C 0.4926292946890499 0.3048770291382926 0.7363984358444837 0.130165
C 0.3166261428247131 0.3925004139919253 0.4187932039289395 -0.086676
C 0.7407804145183960 0.4215282265646677 0.1677468829255138 -0.058899
C 0.7591916614419451 0.5542953549173246 0.3093295180353587 -0.058318
C 0.7630822116386282 0.6225953742627389 0.3814007779129705 0.604532
C 0.7365044983828579 0.3531788514113717 0.0953882851447185 0.603498
C 0.8757424064316418 0.9502276123008118 0.5398103855272800 -0.088017
C 0.8806594334789922 0.8444604309081207 0.4305593381764373 -0.090683
C 0.5030507572504777 0.7605485081128142 0.2078299628235924 -0.151577
C 0.7952849348276951 0.4787871461821012 0.2196210858291898 -0.155692
C 0.8050644954478529 0.5441953700265142 0.2895587255623636 0.134301
C 0.5684786636016175 0.7562293210745585 0.2636009915740202 0.130081
C 0.9737081085833874 0.8978330935473158 0.5812058367652061 -0.086852
N 0.1624258771436847 0.6734674447241187 0.0189051418540599 -0.103644
N 0.6545612107404346 0.1435199261609330 0.9810946961098923 -0.103738
N 0.4234673975231842 0.9045611566767705 0.0110406180142965 -0.103730
N 0.8935200165907389 0.4124259088150993 0.9889594317505026 -0.103725
N 0.5954388433232295 0.0765326024768158 0.9889593819857037 -0.103731
N 0.0875740911849009 0.6064799834092611 0.0110405682494976 -0.103727
N 0.3564800738390669 0.8454387892595654 0.0189053038901075 -0.103738
N 0.8265325552758813 0.3375741228563153 0.9810948581459400 -0.103644
N 0.5875741228563153 0.5765325552758742 0.4810948581459402 -0.103644
N 0.0954387892595655 0.1064800738390670 0.5189053038901077 -0.103738
N 0.3265326024768158 0.3454388433232295 0.4889593819857036 -0.103730
N 0.8564799834092611 0.8375740911849010 0.5110405682494974 -0.103725
N 0.1545611566767705 0.1734673975231841 0.5110406180142963 -0.103731
N 0.6624259088150990 0.6435200165907389 0.4889594317505025 -0.103727
N 0.3935199261609331 0.4045612107404345 0.4810946961098923 -0.103738
N 0.9234674447241187 0.9124258771436847 0.5189051418540600 -0.103644
Cl 0.9915342312274633 0.1403417057925218 0.7670356614074577 -0.087517
Cl 0.0108702082121427 0.3843167682936534 0.7583152741018383 -0.088709
Cl 0.3733058102698819 0.2244975118769464 0.2329614950050820 -0.087549
Cl 0.6260005110340334 0.2525572300109831 0.2416838309477753 -0.088731
Cl 0.8903421565071797 0.6233064387538911 0.6488072221956135 -0.087540
Cl 0.1343198185547216 0.8759982394868835 0.8734436321867295 -0.088753
Cl 0.9744976634625017 0.2415371051141403 0.3511934466953632 -0.087543
Cl 0.0025540560786972 0.2608786862875224 0.1265585825773257 -0.088736
Cl 0.8766935612461089 0.6096578434928203 0.3511927778043863 -0.087540
Cl 0.6240017605131165 0.3656801814452785 0.1265563678132702 -0.088753
Cl 0.2584628948858597 0.5255023365374983 0.6488065533046365 -0.087543
Cl 0.2391213137124776 0.4974459439213025 0.8734414174226741 -0.088736
Cl 0.2755024881230537 0.1266941897301183 0.7670385049949178 -0.087548
Cl 0.2474427699890169 0.8739994889659666 0.7583161690522247 -0.088731
Cl 0.3596582942074780 0.5084657687725367 0.2329643385925425 -0.087517
Cl 0.1156832317063467 0.4891297917878572 0.2416847258981618 -0.088710
Cl 0.7584657687725367 0.1096582942074781 0.7329643385925423 -0.087517
Cl 0.7391297917878572 0.8656832317063466 0.7416847258981617 -0.088709
Cl 0.3766941897301181 0.0255024881230536 0.2670385049949179 -0.087549
Cl 0.1239994889659662 0.9974427699890168 0.2583161690522247 -0.088731
Cl 0.8596578434928203 0.6266935612461089 0.8511927778043865 -0.087540
Cl 0.6156801814452786 0.3740017605131167 0.6265563678132705 -0.088753
Cl 0.7755023365374983 0.0084628948858597 0.1488065533046367 -0.087543
Cl 0.7474459439213031 0.9891213137124776 0.3734414174226743 -0.088736
Cl 0.8733064387538911 0.6403421565071797 0.1488072221956137 -0.087540
Cl 0.1259982394868835 0.8843198185547214 0.3734436321867297 -0.088753
Cl 0.4915371051141403 0.7244976634625017 0.8511934466953635 -0.087543
Cl 0.5108786862875224 0.7525540560786969 0.6265585825773259 -0.088736
Cl 0.4744975118769463 0.1233058102698818 0.7329614950050822 -0.087548
Cl 0.5025572300109832 0.3760005110340336 0.7416838309477753 -0.088731
Cl 0.3903417057925220 0.7415342312274633 0.2670356614074576 -0.087517
Cl 0.6343167682936534 0.7608702082121428 0.2583152741018382 -0.088710
O 0.8677472781720935 0.4959035745226968 0.9181150924526014 -0.547161
O 0.9286007533107715 0.5307187418042416 0.8979996112495023 -0.540787
O 0.5476177812541123 0.4727776769948163 0.5821809546986225 -0.544616
O 0.9475849071010001 0.3925610918232579 0.8919897194752012 -0.545527
O 0.5777888663726316 0.9496327280405636 0.0818851265588228 -0.547171
O 0.6327195702048954 0.0306022646209505 0.1020015029950005 -0.540724
O 0.8905963111713824 0.9654359373009346 0.4178175190075020 -0.544531
O 0.5005729296005693 0.0555959175215216 0.1080119260346248 -0.545551
O 0.2459049363071565 0.8277886790596031 0.1281575621223548 -0.547187
O 0.2807197779944612 0.8827194631641868 0.1021192549479990 -0.540737
O 0.2227785429582097 0.1405966726988702 0.4251600294085597 -0.544606
O 0.1425616149326220 0.7505723324113515 0.9449767029514107 -0.545538
O 0.6996324363752421 0.1177464579768141 0.8718434097088246 -0.547107
O 0.7806018602138877 0.1786010991009153 0.8978834891666252 -0.540816
O 0.7154371581875987 0.7976183434687105 0.5748407171399244 -0.544543
O 0.8055950048491785 0.1975855836390082 0.0550238962167289 -0.545567
O 0.6722113209403969 0.2540950636928435 0.8718424378776453 -0.547187
O 0.6172805368358132 0.2192802220055390 0.8978807450520010 -0.540737
O 0.3594033273011298 0.2772214570417902 0.5748399705914407 -0.544607
O 0.7494276675886485 0.3574383850673780 0.0550232970485895 -0.545538
O 0.3822535420231857 0.8003675636247579 0.1281565902911751 -0.547107
O 0.3213989008990846 0.7193981397861123 0.1021165108333749 -0.540816
O 0.7023816565312895 0.7845628418124013 0.4251592828600756 -0.544543
O 0.3024144163609918 0.6944049951508215 0.9449761037832710 -0.545567
O 0.5503672719594364 0.9222111336273684 0.9181148734411775 -0.547171
O 0.4693977353790494 0.8672804297951046 0.8979984970049996 -0.540725
O 0.5345640626990654 0.6094036888286176 0.5821824809924980 -0.544531
O 0.4444040824784784 -0.0005729296005692 0.8919880739653753 -0.545551
O 0.0040964254773032 0.6322527218279065 0.0818849075473990 -0.547161
O 0.9692812581957584 0.5713992466892214 0.1020003887504976 -0.540787
O 0.0272223230051837 0.9523822187458877 0.4178190453013776 -0.544616
O 0.1074389081767422 0.5524150928989999 0.1080102805247985 -0.545527
O 0.8822527218279065 0.7540964254773035 0.5818849075473986 -0.547161
O 0.8213992466892285 0.7192812581957584 0.6020003887504977 -0.540787
O 0.2023822187458875 0.7772223230051837 0.9178190453013775 -0.544616
O 0.8024150928989999 0.8574389081767423 0.6080102805247988 -0.545527
O 0.1722111336273686 0.3003672719594362 0.4181148734411773 -0.547171
O 0.1172804297951046 0.2193977353790495 0.3979984970049996 -0.540724
O 0.8594036888286176 0.2845640626990651 0.0821824809924980 -0.544531
O 0.2494270703994309 0.1944040824784784 0.3919880739653752 -0.545551
O 0.5040950636928432 0.4222113209403972 0.3718424378776451 -0.547187
O 0.4692802220055388 0.3672805368358133 0.3978807450520008 -0.540737
O 0.5272214570417904 0.1094033273011298 0.0748399705914404 -0.544606
O 0.6074383850673779 0.4994276675886483 0.5550232970485893 -0.545538
O 0.0503675636247578 0.1322535420231859 0.6281565902911754 -0.547107
O 0.9693981397861123 0.0713989008990775 0.6021165108333748 -0.540816
O 0.0345628418124013 0.4523816565312893 0.9251592828600756 -0.544543
O 0.9444049951508215 0.0524144163609918 0.4449761037832713 -0.545567
O 0.0777886790596028 0.9959049363071568 0.6281575621223547 -0.547187
O 0.1327194631641867 0.0307197779944611 0.6021192549479990 -0.540737
O 0.3905966726988702 0.9727785429582096 0.9251600294085593 -0.544606
O 0.0005723324113516 0.8925616149326221 0.4449767029514103 -0.545538
O 0.3677464579768143 0.4496324363752423 0.3718434097088248 -0.547107
O 0.4286010991009225 0.5306018602138877 0.3978834891666250 -0.540816
O 0.0476183434687108 0.4654371581875987 0.0748407171399244 -0.544543
O 0.4475855836390082 0.5555950048491785 0.5550238962167290 -0.545567
O 0.1996327280405639 0.3277888663726314 0.5818851265588225 -0.547171
O 0.2806022646209506 0.3827195702048954 0.6020015029950004 -0.540725
O 0.2154359373009349 0.6405963111713824 0.9178175190075020 -0.544531
O 0.3055959175215216 0.2505729296005693 0.6080119260346247 -0.545551
O 0.7459035745226965 0.6177472781720935 0.4181150924526010 -0.547161
O 0.7807187418042416 0.6786007533107786 0.3979996112495023 -0.540787
O 0.7227776769948163 0.2976177812541126 0.0821809546986224 -0.544616
O 0.6425610918232577 0.6975849071010001 0.3919897194752016 -0.545527
H 0.2104169834272282 0.5898404633959116 0.9930850565874119 0.097061
H 0.2510647154181775 0.6577114133197979 0.1036072200040407 0.094589
H 0.0681139455371402 0.6669098894995424 0.9165796800848683 0.098970
H 0.1068882725872417 0.5956516383697193 0.8859101083151001 0.106537
H 0.0181201713780483 0.2454647543908319 0.6646814726226072 0.124561
H 0.7212350335752211 0.5810496210634233 0.7047284044229480 0.125688
H 0.1984120503281490 0.7554565469079566 0.1454552302690106 0.105431
H 0.1213915238329720 0.7589866310509329 0.0653865495437531 0.100460
H 0.5967554476788745 0.2173318270792623 0.0069162940599847 0.097076
H 0.5541032216334070 0.1474573545270107 0.8963936297108978 0.094592
H 0.7503299319791901 0.1515348791810059 0.0834203323009556 0.098988
H 0.7097419913643035 0.2209786495206313 0.1140899369809134 0.106550
H 0.5807824424594571 0.3534402020471270 0.3353177762426628 0.124536
H 0.8763213741441819 0.0165042773380732 0.2952708306407655 0.125698
H 0.6099960768195828 0.0529557407741191 0.8545437192490061 0.105402
H 0.6935973266999955 0.0560033688509388 0.9346090822789533 0.100380
H 0.3398391803105327 0.8467535336800289 0.8794218141444732 0.097012
H 0.4077105919023409 0.8041031176070862 0.9066457492956951 0.094599
H 0.4169110084095627 0.0003301818890625 0.0987961014625633 0.099000
H 0.3456526212155836 0.9597412797674941 0.9887632974095613 0.106564
H 0.9954660524377823 0.8307814567667867 0.7273428571754380 0.124511
H 0.3310499613558806 0.1263221049334514 0.3598162197282586 0.125694
H 0.5054533798824473 0.8599965293571761 0.0570393579602076 0.105377
H 0.5089896205893316 0.9435975339243788 0.1375939041251168 0.100408
H 0.9673322928228701 0.4604175848131580 0.1205784134221523 0.097025
H 0.8974579192752661 0.5010647058524238 0.0933548772399166 0.094583
H 0.9015341404670781 0.3181143059575803 0.9012054424704300 0.099034
H 0.9709779398654350 0.3568895651837984 0.0112382819315417 0.106558
H 0.1034392459134432 0.2681195179327876 0.2726556660847068 0.124577
H 0.7665051592546157 0.9712342026717670 0.6401841208651116 0.125685
H 0.8029558680700704 0.4484114034305592 0.9429564413191365 0.105429
H 0.8060039653264623 0.3713911269600433 0.8624052998149248 0.100466
H 0.6532464663199711 0.1601608196894675 0.1205781858555273 0.097012
H 0.6958968823929138 0.0922894080976591 0.0933542507043050 0.094599
H 0.4996698181109376 0.0830889915904373 0.9012038985374367 0.099000
H 0.5402587202325059 0.1543473787844163 0.0112367025904386 0.106564
H 0.6692185432332133 0.5045339475622177 0.2726571428245619 0.124511
H 0.3736778950665486 0.1689500386441194 0.6401837802717417 0.125694
H 0.6400034706428239 0.9945466201175456 0.9429606420397925 0.105377
H 0.5564024660756212 0.9910103794106684 0.8624060958748831 0.100408
H 0.0395824151868419 0.5326677071771299 0.8794215865778476 0.097025
H 0.9989352941475762 0.6025420807247339 0.9066451227600834 0.094583
H 0.1818856940424195 0.5984658595329219 0.0987945575295701 0.099034
H 0.1431104348162016 0.5290220601345650 0.9887617180684583 0.106558
H 0.2318804820672125 0.3965607540865569 0.7273443339152932 0.124577
H 0.5287657973282330 0.7334948407453843 0.3598158791348885 0.125685
H 0.0515885965694408 0.6970441319299296 0.0570435586808632 0.105429
H 0.1286088730399566 0.6939960346735377 0.1375947001850751 0.100466
H 0.2826681729207379 0.9032445523211255 0.9930837059400155 0.097076
H 0.3525426454729891 0.9458967783665930 0.1036063702891022 0.094592
H 0.3484651208189941 0.7496700680208099 0.9165796676990443 0.098988
H 0.2790213504793689 0.7902580086356965 0.8859100630190865 0.106550
H 0.1465597979528730 0.9192175575405429 0.6646822237573372 0.124536
H 0.4834957226619269 0.6236786258558181 0.7047291693592345 0.125698
H 0.4470442592258810 0.8900039231804172 0.1454562807509942 0.105402
H 0.4439966311490611 0.8064026733000045 0.0653909177210465 0.100380
H 0.9101595366040884 0.2895830165727717 0.0069149434125883 0.097061
H 0.8422885866802021 0.2489352845818223 0.8963927799959598 0.094589
H 0.8330901105004576 0.4318860544628598 0.0834203199151315 0.098970
H 0.9043483616302807 0.3931117274127583 0.1140898916848995 0.106537
H 0.2545352456091680 0.4818798286219517 0.3353185273773926 0.124561
H 0.9189503789365767 0.7787649664247789 0.2952715955770518 0.125688
H 0.7445434530920434 0.3015879496718508 0.8545447697309895 0.105432
H 0.7410133689490671 0.3786084761670279 0.9346134504562468 0.100460
H 0.5395830165727717 0.6601595366040884 0.5069149434125881 0.097061
H 0.4989352845818225 0.5922885866802021 0.3963927799959591 0.094589
H 0.6818860544628597 0.5830901105004576 0.5834203199151317 0.098971
H 0.6431117274127580 0.6543483616302807 0.6140898916848999 0.106537
H 0.7318798286219518 0.0045352456091681 0.8353185273773928 0.124562
H 0.0287649664247788 0.6689503789365767 0.7952715955770520 0.125688
H 0.5515879496718509 0.4945434530920435 0.3545447697309894 0.105431
H 0.6286084761670283 0.4910133689490670 0.4346134504562468 0.100460
H 0.1532445523211255 0.0326681729207377 0.4930837059400153 0.097076
H 0.1958967783665933 0.1025426454729893 0.6036063702891022 0.094592
H 0.9996700680208099 0.0984651208189941 0.4165796676990445 0.098988
H 0.0402580086356964 0.0290213504793688 0.3859100630190866 0.106550
H 0.1692175575405429 0.8965597979528728 0.1646822237573370 0.124536
H 0.8736786258558181 0.2334957226619268 0.2047291693592346 0.125698
H 0.1400039231804174 0.1970442592258809 0.6454562807509939 0.105402
H 0.0564026733000045 0.1939966311490612 0.5653909177210467 0.100380
H 0.4101608196894673 0.4032464663199710 0.6205781858555268 0.097012
H 0.3422894080976591 0.4458968823929135 0.5933542507043049 0.094599
H 0.3330889915904373 0.2496698181109374 0.4012038985374367 0.099000
H 0.4043473787844164 0.2902587202325059 0.5112367025904387 0.106564
H 0.7545339475622177 0.4192185432332137 0.7726571428245620 0.124512
H 0.4189500386441194 0.1236778950665486 0.1401837802717414 0.125694
H 0.2445466201175455 0.3900034706428240 0.4429606420397925 0.105377
H 0.2410103794106683 0.3064024660756210 0.3624060958748834 0.100408
H 0.7826677071771299 0.7895824151868419 0.3794215865778477 0.097025
H 0.8525420807247339 0.7489352941475762 0.4066451227600835 0.094583
H 0.8484658595329219 0.9318856940424193 0.5987945575295700 0.099034
H 0.7790220601345650 0.8931104348162017 0.4887617180684580 0.106558
H 0.6465607540865566 0.9818804820672128 0.2273443339152933 0.124577
H 0.9834948407453843 0.2787657973282327 0.8598158791348884 0.125685
H 0.9470441319299296 0.8015885965694408 0.5570435586808635 0.105429
H 0.9439960346735377 0.8786088730399567 0.6375947001850752 0.100466
H 0.0967535336800288 0.0898391803105325 0.3794218141444728 0.097012
H 0.0541031176070864 0.1577105919023409 0.4066457492956951 0.094599
H 0.2503301818890624 0.1669110084095627 0.5987961014625633 0.099000
H 0.2097412797674940 0.0956526212155836 0.4887632974095613 0.106564
H 0.0807814567667864 0.7454660524377823 0.2273428571754381 0.124512
H 0.3763221049334514 0.0810499613558806 0.8598162197282583 0.125694
H 0.1099965293571761 0.2554533798824543 0.5570393579602075 0.105377
H 0.1935975339243791 0.2589896205893316 0.6375939041251169 0.100408
H 0.7104175848131581 0.7173322928228701 0.6205784134221524 0.097025
H 0.7510647058524238 0.6474579192752661 0.5933548772399166 0.094583
H 0.5681143059575807 0.6515341404670781 0.4012054424704299 0.099034
H 0.6068895651837983 0.7209779398654350 0.5112382819315417 0.106558
H 0.5181195179327872 0.8534392459134434 0.7726556660847068 0.124577
H 0.2212342026717673 0.5165051592546157 0.1401841208651116 0.125685
H 0.6984114034305592 0.5529558680700704 0.4429564413191369 0.105429
H 0.6213911269600433 0.5560039653264623 0.3624052998149248 0.100466
H 0.4673318270792621 0.3467554476788746 0.5069162940599845 0.097076
H 0.3974573545270109 0.3041032216334068 0.3963936297108978 0.094592
H 0.4015348791810059 0.5003299319791901 0.5834203323009557 0.098988
H 0.4709786495206311 0.4597419913643035 0.6140899369809135 0.106550
H 0.6034402020471272 0.3307824424594570 0.8353177762426628 0.124536
H 0.2665042773380731 0.6263213741441819 0.7952708306407655 0.125698
H 0.3029557407741190 0.3599960768195827 0.3545437192490057 0.105402
H 0.3060033688509389 0.4435973266999954 0.4346090822789535 0.100380
H 0.8398404633959116 0.9604169834272283 0.4930850565874115 0.097061
H 0.9077114133197979 0.0010647154181777 0.6036072200040402 0.094589
H 0.9169098894995424 0.8181139455371403 0.4165796800848683 0.098971
H 0.8456516383697193 0.8568882725872420 0.3859101083151005 0.106537
H 0.4954647543908320 0.7681201713780482 0.1646814726226074 0.124562
H 0.8310496210634233 0.4712350335752213 0.2047284044229482 0.125688
H 0.0054565469079565 0.9484120503281491 0.6454552302690105 0.105432
H 0.0089866310509330 0.8713915238329717 0.5653865495437532 0.100460
