# Supplementary material for: Probing Structural Defects in MOFs Using Water Stability
Source: J Phys Chem C Nanomater Interfaces. 2024 Feb 23;128(9):3975–84. doi: 10.1021/acs.jpcc.3c07497 (PMC10926153; doi:10.1021/acs.jpcc.3c07497)
Supplement: Supplementary file 2 — jp3c07497_si_002.zip [file jp3c07497_si_002.zip › SI/Sample input files/CIF files/Pristine/CIDKUX.cif]

data_CIDKUX_clean
_audit_creation_date              2014-07-02
_audit_creation_method            'Materials Studio'
_symmetry_space_group_name_H-M    'P1'
_symmetry_Int_Tables_number       1
_symmetry_cell_setting            triclinic
loop_
_symmetry_equiv_pos_as_xyz
  x,y,z
_cell_length_a                    13.504416
_cell_length_b                    13.133706
_cell_length_c                    17.613764
_cell_angle_alpha                 68.110031
_cell_angle_beta                  79.389786
_cell_angle_gamma                 60.404926
loop_
_atom_site_label
_atom_site_fract_x
_atom_site_fract_y
_atom_site_fract_z
_atom_site_charge
Cu 0.7551876182042018 0.4840432038617796 -0.0000000000039609 0.538786
Cu 0.2448123817957985 0.5159567961382204 0.0000000000039609 0.538786
Cu 0.5000000000000000 0.5000000000000000 0.0000000000000000 0.541779
Cu 0.0000000000000000 0.5000000000000000 0.0000000000000000 0.556910
C 0.6946028553611273 0.2413030350023371 0.1981725113694351 0.276116
C 0.7141085117238551 0.1599928295380105 0.2834747545343456 -0.143920
C 0.6930475861630313 0.0575945271732136 0.3137922322281831 0.157754
C 0.7084678823247438 -0.0143870881563761 0.3963862859145746 0.143785
C 0.7450760923199596 0.0129377789174404 0.4523370317588152 -0.083680
C 0.7663221619864817 0.1151374257574352 0.4218018016175817 0.138481
C 0.7516984039138219 0.1865795205828602 0.3394478038717890 0.159446
C 0.8066971105146010 0.7306483607038271 0.7986647863645540 0.280403
C 0.7894458576324430 0.8069226498293179 0.7125305326872083 -0.142055
C 0.6850551152135521 0.8610952522697871 0.6731332553112976 0.157223
C 0.6714835825518072 0.9258662331334958 0.5895657479259508 0.139501
C 0.7607177537830884 0.9397569616481843 0.5401831232041625 -0.082516
C 0.8649189757227753 0.8852344987127391 0.5790606088586873 0.135956
C 0.8788635833210002 0.8220171515006285 0.6628825632711070 0.157064
C 0.3053971446251389 0.5605244536242641 0.1981725113556298 0.278714
C 0.2858914882802906 0.5565324159526579 0.2834747545189140 -0.143732
C 0.3069524138417390 0.6286132406769671 0.3137922322279891 0.159240
C 0.2915321176866223 0.6180008023525700 0.3963862859037776 0.143419
C 0.2549239076766882 0.5347251893891981 0.4523370317537068 -0.084498
C 0.2336778379845472 0.4630607726209146 0.4218018016212822 0.139409
C 0.2483015960684224 0.4739726755267553 0.3394478038524510 0.159190
C 0.1933028894823111 0.4706868529804906 0.7986647863995198 0.278313
C 0.2105541423718401 0.4805468175543222 0.7125305327123688 -0.141383
C 0.3149448847927439 0.4657714924737110 0.6731332553083486 0.157256
C 0.3285164174579818 0.4845680190008217 0.5895657479059352 0.138822
C 0.2392822462230780 0.5200599152297338 0.5401831231966400 -0.081187
C 0.1350810242867627 0.5357048925352691 0.5790606088867302 0.134910
C 0.1211364166830903 0.5151002853333044 0.6628825633045051 0.155946
C 0.3053971446388729 0.7586969649976620 0.8018274886305651 0.276122
C 0.2858914882761446 0.8400071704619899 0.7165252454656543 -0.143921
C 0.3069524138369768 0.9424054728267860 0.6862077677718175 0.157750
C 0.2915321176752636 0.0143870881563767 0.6036137140854251 0.143785
C 0.2549239076800405 0.9870622210825596 0.5476629682411849 -0.083680
C 0.2336778380135183 0.8848625742425642 0.5781981983824179 0.138478
C 0.2483015960861781 0.8134204794171396 0.6605521961282106 0.159435
C 0.1933028894853985 0.2693516392961727 0.2013352136354454 0.280407
C 0.2105541423675565 0.1930773501706824 0.2874694673127919 -0.142055
C 0.3149448847864477 0.1389047477302134 0.3268667446887017 0.157222
C 0.3285164174481923 0.0741337668665043 0.4104342520740494 0.139495
C 0.2392822462169116 0.0602430383518162 0.4598168767958378 -0.082515
C 0.1350810242772242 0.1147655012872611 0.4209393911413125 0.135957
C 0.1211364166789994 0.1779828484993720 0.3371174367288928 0.157050
C 0.6946028553748614 0.4394755463757364 0.8018274886443706 0.278720
C 0.7141085117197092 0.4434675840473423 0.7165252454810862 -0.143733
C 0.6930475861582608 0.3713867593230324 0.6862077677720118 0.159236
C 0.7084678823133781 0.3819991976474306 0.6036137140962223 0.143419
C 0.7450760923233122 0.4652748106108023 0.5476629682462933 -0.084498
C 0.7663221620154528 0.5369392273790866 0.5781981983787179 0.139406
C 0.7516984039315777 0.5260273244732445 0.6605521961475487 0.159180
C 0.8066971105176879 0.5293131470195099 0.2013352136004803 0.278317
C 0.7894458576281603 0.5194531824456772 0.2874694672876312 -0.141383
C 0.6850551152072561 0.5342285075262890 0.3268667446916514 0.157255
C 0.6714835825420187 0.5154319809991796 0.4104342520940643 0.138816
C 0.7607177537769230 0.4799400847702656 0.4598168768033606 -0.081186
C 0.8649189757132371 0.4642951074647316 0.4209393911132707 0.134910
C 0.8788635833169098 0.4848997146666952 0.3371174366954953 0.155932
N 0.6131483489049740 0.3680149737366492 0.0861789509811164 -0.053686
N 0.7161838528743377 0.3601859267835325 0.0850269540726745 -0.050259
N 0.7692335337976581 0.2817241814418801 0.1545774716591021 -0.214419
N 0.5970365002438087 0.2940814692665517 0.1565256119828838 -0.204523
N 0.7899828416568467 0.6098996670372042 0.9132377130567466 -0.055077
N 0.8838396766556117 0.6198941830414494 0.9144130353586055 -0.056862
N 0.8965882137639130 0.6949674127600038 0.8437077357345130 -0.209096
N 0.7394327320131338 0.6787101189270736 0.8417350985162159 -0.199427
N 0.3868516510813174 0.5458060752694354 0.0861789509340482 -0.059280
N 0.2838161471058165 0.5547871191293933 0.0850269540465382 -0.047136
N 0.2307664661774362 0.5636983468927592 0.1545774716462954 -0.215007
N 0.4029634997478161 0.5493929187391675 0.1565256119499907 -0.203733
N 0.2100171583428461 0.4768626199428719 0.9132377130749962 -0.056591
N 0.1161603233398449 0.4656927816187221 0.9144130353953848 -0.055173
N 0.1034117862327273 0.4613248515341308 0.8437077357710634 -0.209267
N 0.2605672679812681 0.4795547826084712 0.8417350985426038 -0.197851
N 0.3868516510950258 0.6319850262633521 0.9138210490188833 -0.053680
N 0.2838161471256622 0.6398140732164674 0.9149730459273259 -0.050241
N 0.2307664662023421 0.7182758185581204 0.8454225283408980 -0.214420
N 0.4029634997561908 0.7059185307334491 0.8434743880171161 -0.204530
N 0.2100171583431531 0.3901003329627954 0.0867622869432531 -0.055082
N 0.1161603233443886 0.3801058169585514 0.0855869646413947 -0.056878
N 0.1034117862360862 0.3050325872399962 0.1562922642654868 -0.209097
N 0.2605672679868662 0.3212898810729264 0.1582649014837840 -0.199428
N 0.6131483489186825 0.4541939247305648 0.9138210490659516 -0.059273
N 0.7161838528941836 0.4452128808706067 0.9149730459534617 -0.047119
N 0.7692335338225632 0.4363016531072402 0.8454225283537046 -0.215008
N 0.5970365002521832 0.4506070812608322 0.8434743880500093 -0.203740
N 0.7899828416571542 0.5231373800571280 0.0867622869250041 -0.056596
N 0.8838396766601556 0.5343072183812779 0.0855869646046157 -0.055189
N 0.8965882137672732 0.5386751484658688 0.1562922642289371 -0.209269
N 0.7394327320187318 0.5204452173915288 0.1582649014573963 -0.197852
F 0.6606781522839139 0.0245371919621081 0.2626430021631221 -0.099542
F 0.6904186315804478 0.8857513887730385 0.4219566735633131 -0.101859
F 0.7976397314567741 0.1489510361779905 0.4731129318677446 -0.099213
F 0.7702735395361157 0.2859047202831486 0.3149080671784124 -0.092578
F 0.5941533779965924 0.8525358045516510 0.7154950155337328 -0.099022
F 0.5678767325118981 0.9792829181024815 0.5563856716396770 -0.101003
F 0.9558426318002968 0.8915642361920237 0.5345523719307836 -0.103895
F 0.9828054952662072 0.7719796415322202 0.6944937792628505 -0.096937
F 0.3393218477248623 0.7128198059987526 0.2626430021629774 -0.101351
F 0.3095813684557999 0.6922919378561915 0.4219566735428561 -0.101090
F 0.2023602685027767 0.3779360318971407 0.4731129318497699 -0.099134
F 0.2297264604078493 0.3991872124334100 0.3149080671538165 -0.093275
F 0.4058466220083563 0.4319691799524243 0.7154950155068561 -0.098382
F 0.4321232674962078 0.4643314103013867 0.5563856716002836 -0.100976
F 0.0441573682055867 0.5738833920099539 0.5345523719723756 -0.103850
F 0.0171945047459705 0.5335265793115257 0.6944937793325646 -0.096343
F 0.3393218477160855 0.9754628080378910 0.7373569978368776 -0.099556
F 0.3095813684195516 0.1142486112269611 0.5780433264366871 -0.101910
F 0.2023602685432252 0.8510489638220095 0.5268870681322552 -0.099265
F 0.2297264604638843 0.7140952797168508 0.6850919328215875 -0.092594
F 0.4058466220034074 0.1474641954483487 0.2845049844662660 -0.099044
F 0.4321232674881016 0.0207170818975188 0.4436143283603234 -0.101039
F 0.0441573681997034 0.1084357638079759 0.4654476280692162 -0.103930
F 0.0171945047337924 0.2280203584677800 0.3055062207371492 -0.096948
F 0.6606781522751373 0.2871801940012474 0.7373569978370234 -0.101365
F 0.6904186315442000 0.3077080621438087 0.5780433264571435 -0.101140
F 0.7976397314972232 0.6220639681028590 0.5268870681502297 -0.099186
F 0.7702735395921509 0.6008127875665898 0.6850919328461837 -0.093292
F 0.5941533779916446 0.5680308200475755 0.2845049844931437 -0.098404
F 0.5678767325037918 0.5356685896986129 0.4436143283997168 -0.101010
F 0.9558426317944138 0.4261166079900460 0.4654476280276238 -0.103886
F 0.9828054952540297 0.4664734206884741 0.3055062206674355 -0.096354
