# Supplementary material for: Probing Structural Defects in MOFs Using Water Stability
Source: J Phys Chem C Nanomater Interfaces. 2024 Feb 23;128(9):3975–84. doi: 10.1021/acs.jpcc.3c07497 (PMC10926153; doi:10.1021/acs.jpcc.3c07497)
Supplement: Supplementary file 2 — jp3c07497_si_002.zip [file jp3c07497_si_002.zip › SI/Sample input files/CIF files/Pristine/VOXRAE.cif]

data_VOXRAE
_audit_creation_method RASPA-1.0
_audit_creation_date 2022-10-27
_audit_author_name 'Shubham Kailas Jamdade'
_cell_length_a    27.3004
_cell_length_b    29.0693
_cell_length_c    33.4798
_cell_angle_alpha 103.085
_cell_angle_beta  90
_cell_angle_gamma 90.0001
_cell_volume      25879.9
_symmetry_cell_setting          triclinic
_symmetry_space_group_name_Hall 'P 1'
_symmetry_space_group_name_H-M  'P 1'
_symmetry_Int_Tables_number     1
_symmetry_equiv_pos_as_xyz 'x,y,z'
loop_
_atom_site_label
_atom_site_type_symbol
_atom_site_fract_x
_atom_site_fract_y
_atom_site_fract_z
_atom_site_charge
Cd   Cd   0.1931570776307302   0.20433227358245115   0.2953244934729768   0.851368
Cd   Cd   0.443158400069206   0.29566091457115495   0.4546711298723743   0.8514
Cd   Cd   0.05684319024140587   0.20433433838215598   0.04532912106134325   0.851368
Cd   Cd   0.30684048344043624   0.29566270792379323   0.20467207767605028   0.851389
H   H   0.46770768494966297   0.3819083797723004   0.40440833748722765   0.105882
H   H   0.032292806474248606   0.11808552134590694   0.09559068685159311   0.105885
H   H   0.37573084542045465   0.264139368171075   0.36572153444098204   0.110859
H   H   0.12426781453451291   0.2358559089683121   0.13427748989783866   0.110828
H   H   0.3781265528724997   0.3155891463543615   0.3044111084687468   0.13648
H   H   0.12187430484707937   0.18440525867875013   0.1955885291675223   0.136454
H   H   0.43097927318461393   0.3477440385392229   0.26611957562800703   0.128742
H   H   0.06901975306324246   0.15225063054437896   0.2338797553595379   0.128735
H   H   0.45274831779981506   0.40934084127932996   0.22945696081026712   0.100927
H   H   0.04725253991831447   0.09065303565280125   0.27054329012345046   0.100915
H   H   0.47581650464560876   0.00855585294102773   0.34446157839155117   0.100992
H   H   0.024182155308664532   0.49143929587140234   0.15553959248833904   0.101056
H   H   0.4509315690713096   0.4478232115676035   0.3815200767122453   0.116045
H   H   0.049068189768606524   0.052172729396297274   0.11848017422147226   0.116084
H   H   0.38994975096484064   0.0013855736713739575   0.23466416279606528   0.109342
H   H   0.1100522056363041   0.4986080633963431   0.2653351681914797   0.109368
H   H   0.49131830137580407   0.09061640673306402   0.3152226225381942   0.098588
H   H   0.008681457466890637   0.40938064620152625   0.18477793504424758   0.098551
H   H   0.0810968569709969   0.027958110238822872   0.4765198514722871   0.099605
H   H   0.0954259566290185   0.46531520121443176   0.41295770391818293   0.112931
H   H   0.0704433064694949   0.06777672503959069   0.3401776957143472   0.114949
H   H   0.05816123527341787   0.13076116672235988   0.4045892602345111   0.110415
H   H   0.1813333649422867   0.45932987498877176   0.35083067239337834   0.119304
H   H   0.30575175629165646   0.26240191837672333   0.2936931222601833   0.131486
H   H   0.1942472699552936   0.23759227097805038   0.20630436883501638   0.131547
H   H   0.3944630288008485   0.2130039315908067   0.28757977329434664   0.12475
H   H   0.10553453226962368   0.2869909215884808   0.21241894439574988   0.124743
H   H   0.2756031570370134   0.11850565893252402   0.285744480679954   0.107538
H   H   0.22439550291662516   0.381489034337154   0.2142536237126941   0.107556
H   H   0.33088822770511955   0.06740168326534436   0.24376948336401208   0.117934
H   H   0.1691111648369242   0.4325928259086481   0.25622923432608447   0.117921
H   H   0.4320446929511188   0.15643787587121277   0.3252623017688067   0.123838
H   H   0.06795506588789091   0.3435575853638598   0.17473610927256555   0.123832
H   H   0.2132370392885159   0.376352833641747   0.3399201107860114   0.106211
H   H   0.06905423856865112   0.32220552889430226   0.3074184125070675   0.111696
H   H   0.037176572184679214   0.40549158684161335   0.31677119859545116   0.109065
H   H   0.2177062724111607   0.11808300840002629   0.3455869792093993   0.105927
H   H   0.28229348642793906   0.38191226134278444   0.1544080586960067   0.105878
H   H   0.125733682270442   0.23585453957577338   0.3842768487428869   0.110826
H   H   0.37426571027214495   0.2641400179703714   0.11571941575741591   0.110803
H   H   0.1281261763810538   0.18440328123042626   0.4455881946612948   0.136468
H   H   0.37187394875332125   0.31559252400994126   0.05441021638007752   0.136476
H   H   0.1809801850233416   0.15224819755330302   0.48387635436606824   0.128729
H   H   0.3190188412286819   0.3477478401549023   0.016118990188061965   0.12877
H   H   0.20274715758203568   0.09065580525259581   0.02054270468350536   0.100919
H   H   0.29725113608366693   0.40934140019502757   0.4794544797629701   0.100984
H   H   0.22581697271537807   0.49143816634327775   0.4055398712795599   0.101027
H   H   0.27418241983267605   0.008558806636507817   0.09446037965415763   0.101035
H   H   0.20093091193917362   0.05216966416336004   0.36847830647162366   0.116053
H   H   0.2990692131905201   0.44782426114092344   0.1315194912723002   0.116044
H   H   0.13994810579597153   0.4986095127436866   0.015336115995155617   0.109365
H   H   0.3600512867472197   0.0013853646216770155   0.48466137510004403   0.109226
H   H   0.24131870786927456   0.4093771570084894   0.4347757606456748   0.09856
H   H   0.258681417266399   0.09061909637805388   0.06522173044952488   0.098604
H   H   0.05575237955074928   0.23759034929845507   0.4563055675724099   0.131554
H   H   0.44424994334899254   0.2624049836096606   0.043694990010031874   0.131505
H   H   0.14446500038799653   0.28698854436613336   0.4624170766459013   0.124768
H   H   0.35553695622160464   0.21300837284492366   0.03758164104419523   0.124706
H   H   0.025604510301695672   0.38148652878784967   0.464253902503915   0.107526
H   H   0.4743956148287533   0.11850779629045727   0.03574542848362993   0.107569
H   H   0.08088917985481758   0.4325941953011868   0.0062298754810361815   0.117925
H   H   0.4191105789852191   0.0674016898939854   0.49376884220906037   0.117901
H   H   0.18204513401065722   0.34355568787034063   0.42473608141506225   0.12385
H   H   0.31795535741968745   0.15644078119454058   0.0752635562212069   0.123836
H   H   0.3310969417906742   0.4720307415694823   0.27347761176540925   0.09959
H   H   0.34542562411527705   0.03467687496848483   0.3370376127784439   0.11289
H   H   0.32044314184613804   0.43221511867548806   0.40982068746952177   0.114964
H   H   0.30816187086990915   0.369229988982129   0.3454091229493579   0.110395
H   H   0.43133377421794   0.040661968726307035   0.3991677107904906   0.119313
H   H   0.4632382336494782   0.12364038609451154   0.4100782723978576   0.10623
H   H   0.31905496492943797   0.17778700283136636   0.44257997067680155   0.111681
H   H   0.2871765113584048   0.09450163289464511   0.43322718458841786   0.109077
H   H   0.16890098556725014   0.02796122384391236   0.22651926603234201   0.099607
H   H   0.1545737684246824   0.4653166505617751   0.16295865172185892   0.112859
H   H   0.17955808216599725   0.06777838266869574   0.09017680362567788   0.114952
H   H   0.19183788796514403   0.13076385636734975   0.1545883681458418   0.110411
H   H   0.06866818239033212   0.45933436461504096   0.10083008695343326   0.119303
H   H   0.03676225778406773   0.37635729908194004   0.08992075194096312   0.106271
H   H   0.18094479390579682   0.32220705819645035   0.05741966695946761   0.111684
H   H   0.21282398006562736   0.40549221245483363   0.06677030650678187   0.10906
H   H   0.4189029018642378   0.4720359507889938   0.023479786163982053   0.099601
H   H   0.404572337032607   0.03468044411632638   0.08704009382574093   0.112889
H   H   0.4295582838381873   0.43221733598822604   0.15982194192192195   0.114948
H   H   0.4418363257959068   0.3692333182655565   0.09541068405048227   0.110411
H   H   0.31866676018656165   0.04066384203375007   0.1491689652428908   0.119356
H   H   0.2867612543681567   0.12364090756685099   0.16007830025536093   0.106219
H   H   0.43094222362345663   0.17779130836195003   0.19257999853430485   0.111731
H   H   0.4628242855425109   0.09450589005307652   0.1832296656357148   0.109078
C   C   0.44343328727622555   0.35636035984299447   0.3857732945170283   0.102669
C   C   0.056565738969456464   0.14363351708913671   0.11422695641668924   0.102602
C   C   0.3961152141758007   0.29561283884677664   0.36406869781749396   -0.032891
C   C   0.10388307948014706   0.20438063831133108   0.1359300198726026   -0.0329
C   C   0.39795041567777545   0.31949753132415437   0.33312477505753324   -0.108782
C   C   0.10204787798034672   0.180496737985424   0.16687302268639065   -0.108741
C   C   0.44067153183022645   0.39359375014703024   0.32616078253074   0.169848
C   C   0.05932602924115211   0.10640158276108534   0.17383977505170178   0.169879
C   C   0.4410378064185425   0.38289864952492036   0.2833596735517782   -0.151673
C   C   0.05896195241669225   0.11709541150289632   0.2166399640844909   -0.151761
C   C   0.45394611628534987   0.41767064702839307   0.26276299869281206   -0.105822
C   C   0.04605474143788364   0.08232521398070307   0.2372369455921813   -0.105739
C   C   0.4677335526727235   0.46302082916876935   0.2841364147702004   0.071378
C   C   0.032266938752517106   0.03697365581914705   0.21586352951479296   0.071316
C   C   0.4661401903635979   0.4732676717468346   0.3271696568333886   -0.105346
C   C   0.033857004408307675   0.026725621315587544   0.17282967415415634   -0.10538
C   C   0.4526384849685159   0.43912781072999385   0.34814442956930486   -0.170858
C   C   0.04735980869008994   0.06086683416753191   0.15185612801313692   -0.17091
C   C   0.4808750268561583   0.0012449481132041501   0.26314140321848634   -0.028678
C   C   0.019125830868102076   0.49875133685599154   0.23685884771523122   -0.02855
C   C   0.44606250056444535   0.041919434735056056   0.2723056003414813   0.072317
C   C   0.05393835715250618   0.4580739382821708   0.22769403729478782   0.072247
C   C   0.3993269728550148   0.03530705250993479   0.254554012345729   -0.097229
C   C   0.10067351856977268   0.4646871926135675   0.24544501199309174   -0.097217
C   C   0.45679137283134646   0.08558000771380836   0.29853479896672397   -0.114025
C   C   0.04320692083073228   0.4144158774813639   0.20146391872337255   -0.113991
C   C   0.06482665531106328   0.12004706533861906   0.48348384399908034   0.563149
C   C   0.06917118672553334   0.08305234029917664   0.44456398792243573   -0.065132
C   C   0.07874783675138111   0.03628333166096001   0.44647134298701757   -0.064286
C   C   0.08638755781850625   0.0012653078984948413   0.4110994126494746   -0.226183
C   C   0.08339460281720014   0.013344928218814625   0.373038173000616   0.267122
C   C   0.07243299234428636   0.05967758788436075   0.37037952856172135   -0.218061
C   C   0.06570534364711753   0.09435864142699332   0.4060489081617474   -0.0749
C   C   0.10723816074032125   0.43630153994094656   0.3353786431804716   0.254344
C   C   0.15684650297614514   0.4291498046685248   0.34209731672789745   -0.20399
C   C   0.3131383567740385   0.22528193832448937   0.2918483235353401   -0.017224
C   C   0.18686066947291155   0.2747122510302843   0.20814916755985954   -0.017216
C   C   0.3569866776764767   0.2016204377568635   0.2895257660981789   -0.097222
C   C   0.1430123485716513   0.29837425551281455   0.2104723382944692   -0.097263
C   C   0.2956542002258941   0.15118330417499592   0.28786955633872446   0.088902
C   C   0.20434482602120696   0.34881096513458243   0.21212824140519945   0.088923
C   C   0.37860223199996196   0.11636934372405056   0.28391041466045813   0.165843
C   C   0.12139789313193664   0.3836255094552368   0.21608830302963838   0.165828
C   C   0.36585324385616763   0.0721600189494302   0.25984339618961527   -0.161107
C   C   0.13414614868515135   0.4278342261740721   0.24015562814920546   -0.161122
C   C   0.42343302747529604   0.12281945492510526   0.3044396268000983   -0.161121
C   C   0.07656746395196787   0.37717574225947714   0.19555909088999823   -0.161073
C   C   0.16201641317646315   0.29517391074774   0.31530541769373066   0.545939
C   C   0.14275347670940416   0.34460896597286095   0.3236125316325607   -0.042181
C   C   0.17449152502842905   0.38314141899124443   0.33600420657785857   -0.072498
C   C   0.09304330671476978   0.3526196777562235   0.3173476981969647   -0.072887
C   C   0.07518107171431848   0.39847078375845824   0.3229471039010265   -0.197324
C   C   0.19343382992010769   0.14363113986678935   0.36422508866684067   0.102477
C   C   0.30656592891727097   0.35636357758896486   0.1357717891309106   0.102594
C   C   0.1461178901906952   0.20437934887359707   0.38592968536637506   -0.032831
C   C   0.35388186864713655   0.2956156084465712   0.11406811237754882   -0.032867
C   C   0.14795259317826281   0.18049420085346723   0.41687054163909365   -0.108784
C   C   0.3520471656596895   0.31950070069797243   0.0831257228612092   -0.108825
C   C   0.19067369593883177   0.10639843757334343   0.423837600653129   0.169831
C   C   0.30932679549380776   0.39359876787427994   0.07615958379334649   0.170023
C   C   0.19103744626700722   0.11709297851182039   0.4666365630910213   -0.151649
C   C   0.3089615799861943   0.38290356311128926   0.03335939476055735   -0.151859
C   C   0.2039444731415312   0.08232328490453147   0.4872341578961601   -0.105816
C   C   0.2960545531077443   0.4176717765565176   0.012762719901591155   -0.105741
C   C   0.21773205221202435   0.036971038732385594   0.46586074181877174   0.071364
C   C   0.2822673403353951   0.46302547870464794   0.03413644262770372   0.071365
C   C   0.2161415828156239   0.02672313995235935   0.4228287263504804   -0.105383
C   C   0.2838581760235369   0.47327240123751796   0.07716999133961613   -0.105412
C   C   0.20263932585844704   0.060863688979789984   0.4018539536145641   -0.17089
C   C   0.2973611655708402   0.43913222040145833   0.09814353748063556   -0.170925
C   C   0.2308744054230025   0.498749647644234   0.48685697996538263   -0.028608
C   C   0.26912498712837346   0.0012484856783932696   0.013141124427265432   -0.028622
C   C   0.19606167514927378   0.458073840769931   0.4776943160860087   0.072257
C   C   0.3039380836931188   0.04192305225504987   0.022305628198984635   0.072272
C   C   0.14932654132349277   0.46468515939651506   0.49544314424324315   -0.097229
C   C   0.35067285122320185   0.03531109399002824   0.0045543468519565556   -0.097092
C   C   0.2067932644325973   0.41441321202245013   0.451463584217145   -0.113934
C   C   0.2932068607039827   0.08558352109292136   0.04853574677039992   -0.114061
C   C   0.06313806953400948   0.27470984962186085   0.45814852640490783   -0.017221
C   C   0.4368616893039734   0.22528518765311215   0.0418495779877403   -0.017237
C   C   0.10698760901112792   0.2983718299183149   0.4604729237344143   -0.09729
C   C   0.39301251612327764   0.2016241110455859   0.03952732719930325   -0.097161
C   C   0.04565502152743639   0.34880888354537776   0.46212882684514456   0.08894
C   C   0.45434473731042596   0.15118620949832376   0.0378708107911246   0.088854
C   C   0.12860213033667628   0.3836227640415184   0.46608766187468664   0.165862
C   C   0.37139726220887087   0.11637312115365378   0.03391105581540988   0.165736
C   C   0.11585409165560807   0.42783176899692   0.49015345375063263   -0.161114
C   C   0.38414420200644006   0.07216398047471893   0.009843424047118597   -0.161033
C   C   0.17343253370582082   0.37717344499193445   0.44555752978887386   -0.161191
C   C   0.32656759142927905   0.12282262429892332   0.05444057460377424   -0.161047
C   C   0.31482554101168037   0.37994461846685024   0.2665139258873402   0.563153
C   C   0.31917098006521183   0.416939023687074   0.30543255536908803   -0.065121
C   C   0.32874786889307406   0.4637074242695054   0.30352550695323033   -0.064246
C   C   0.33638848875304084   0.49872676828442175   0.3388959040471523   -0.226139
C   C   0.3333954592097669   0.4866481799799868   0.37695714369601085   0.26709
C   C   0.32243361189324377   0.44031391182542307   0.3796188546221476   -0.218112
C   C   0.3157054325190828   0.40563285828279044   0.3439494750221216   -0.074864
C   C   0.35723758310523374   0.06369122425255988   0.4146166735161553   0.254349
C   C   0.4068470629430824   0.0708434150677337   0.4079010664559716   -0.204033
C   C   0.4120158147085541   0.20481930898851844   0.43469296549013825   0.545941
C   C   0.392752263064278   0.15538345421535055   0.4263827850640662   -0.042216
C   C   0.4244915845970204   0.11685180074501406   0.4139941766060104   -0.072494
C   C   0.34304314901553945   0.1473725099641502   0.43265068498690434   -0.072847
C   C   0.32518104875162285   0.1015217479672104   0.4270512792828425   -0.197302
C   C   0.18517055488243445   0.12005084276822228   0.23348448515403208   0.563098
C   C   0.1808265810075858   0.08305670159848888   0.1945655490235601   -0.065168
C   C   0.17125079106128924   0.03628753305066285   0.19647229079069353   -0.064231
C   C   0.16361236897028267   0.0012689012324125365   0.16110066710187473   -0.226115
C   C   0.1666061311013577   0.0133469856219432   0.12303881415556774   0.267164
C   C   0.17756651323675204   0.05968017338846977   0.12037955641922468   -0.218154
C   C   0.18429396002208512   0.09436130688590705   0.15604924266797493   -0.074856
C   C   0.1427632746142843   0.43630290933348526   0.08537928433542336   0.254318
C   C   0.09315452736765001   0.4291517821168487   0.09209765123412494   -0.203994
C   C   0.08798357783539244   0.2951759681508686   0.06530605884868244   0.546007
C   C   0.10724603059632061   0.3446117671553079   0.07361470603113349   -0.042236
C   C   0.07550817424519066   0.3831448766016289   0.08600362113791349   -0.072577
C   C   0.15695624352502424   0.3526213353853286   0.06734680610829534   -0.072829
C   C   0.1748190763766213   0.39847164923609263   0.07294713175852982   -0.197261
C   C   0.43517346981706034   0.3799463876334125   0.01651610028591301   0.56307
C   C   0.43082930470348224   0.4169435448959956   0.0554347297676608   -0.064988
C   C   0.421250823205036   0.46371247357940754   0.053527068054354726   -0.064355
C   C   0.41361366619465595   0.4987286174057886   0.08889838509444932   -0.226084
C   C   0.41660625490440223   0.486650189010963   0.1269602380407563   0.267154
C   C   0.42756566761170817   0.4403181132151259   0.12961980242582358   -0.218062
C   C   0.4342944151923454   0.40563705967249336   0.09395042282579756   -0.074986
C   C   0.39276306327957605   0.06369511321962022   0.1646203811583491   0.254382
C   C   0.34315362215575346   0.07084504851076263   0.1579014009621991   -0.204104
C   C   0.33798261307341654   0.20482147053252783   0.18469268669891742   0.546057
C   C   0.35724481695016747   0.1553858314376979   0.1763846528139148   -0.042189
C   C   0.325507134925089   0.11685333004716215   0.16399543105841055   -0.072504
C   C   0.4069535217702573   0.1473766871677769   0.18265285938547712   -0.072965
C   C   0.4248175882443035   0.10152594935691325   0.17705222708651844   -0.197278
N   N   0.27551983155547327   0.19334645265115147   0.29091120503415646   -0.276389
N   N   0.22447919469235258   0.30664808070891714   0.20908628606104318   -0.276437
N   N   0.3454109199127708   0.15460929437068127   0.28727864424717314   0.008754
N   N   0.15458847262912187   0.3453851348485065   0.21271976679419918   0.008753
N   N   0.4281514924500541   0.35820605863984567   0.3473686082970553   0.010404
N   N   0.07184716750110794   0.14178768256875227   0.152629802744317   0.010402
N   N   0.4246935638377986   0.3188371002324109   0.3964078722726069   -0.282458
N   N   0.07530656129219727   0.18115698498148194   0.1035905387687654   -0.28235
N   N   0.025520072907775197   0.30664599911971246   0.45908687150098826   -0.276434
N   N   0.4744800522237007   0.1933487499186941   0.04091276613528088   -0.276387
N   N   0.09541172356468083   0.3453819896607646   0.4627175923956264   0.008768
N   N   0.40459096562891583   0.1546128877045989   0.03727989869957327   0.008796
N   N   0.17815237883728205   0.1417849855271861   0.40262670839957154   0.010454
N   N   0.3218481125905251   0.35821026002954853   0.09736955610073128   0.010416
N   N   0.17469393490078294   0.18115463194521073   0.35358744442401996   -0.282363
N   N   0.3253058239359914   0.3188397656913246   0.14640820677883445   -0.282386
O   O   0.07206291359287909   0.16333094461379885   0.4809141276902064   -0.568243
O   O   0.05522795806774921   0.10823246322029997   0.016662678376085056   -0.590827
O   O   0.13154722051708032   0.26120623057616865   0.30334581080084366   -0.574767
O   O   0.2075966167581403   0.28859428922621433   0.31974569122028135   -0.560135
O   O   0.08972903286290165   0.4815340247740016   0.3362464590699839   -0.227432
O   O   0.32206267689359547   0.33666105901088933   0.269084868791111   -0.568225
O   O   0.3052268296886548   0.3917642632664305   0.23333729376641163   -0.590842
O   O   0.3815475235085126   0.23878725321058009   0.44665226573430106   -0.574765
O   O   0.4575975184926122   0.21139893051004416   0.43025269196358756   -0.560115
O   O   0.3397282251984112   0.018458850956961967   0.413751924113885   -0.227448
O   O   0.1779381808303323   0.16333493032516372   0.23091292895281287   -0.568166
O   O   0.19476596955550785   0.1082314378330562   0.2666620372211333   -0.590814
O   O   0.11845333421502298   0.2612087677081254   0.0533482918481407   -0.574792
O   O   0.04240370552335906   0.28859624248846205   0.06974725232140577   -0.560142
O   O   0.16027409769806833   0.48153499439251685   0.08624556698131464   -0.227497
O   O   0.4279390430123733   0.3366643882943168   0.01908642989223538   -0.568246
O   O   0.4447739985410371   0.3917643814325287   0.483339719098702   -0.590799
O   O   0.36845253832159675   0.23878893502576126   0.19665014705073494   -0.574795
O   O   0.2924024094911351   0.21140077223483475   0.18025118657746986   -0.560179
O   O   0.41027182486368413   0.018463132301469502   0.1637531785662852   -0.22749
Cd   Cd   0.19315699200392708   0.20432771063001823   0.7953241311092459   0.851368
Cd   Cd   0.44315831444191917   0.2956559760307747   0.9546680076701256   0.8514
Cd   Cd   0.05684310461460275   0.2043297754297231   0.5453287586976124   0.851368
Cd   Cd   0.3068403978125757   0.29565758528772745   0.70466956877125   0.851389
H   H   0.4677075993238868   0.38190424077996715   0.904408281772221   0.105882
H   H   0.03229272084741498   0.11808082266994076   0.5955884845955169   0.105885
H   H   0.37573075979316783   0.2641344296306947   0.8657184122387334   0.110859
H   H   0.12426772890767927   0.23585121029234596   0.6342752876417626   0.110828
H   H   0.3781264672462703   0.31558476749761416   0.8044101328075675   0.13648
H   H   0.12187421922039679   0.18440063995758862   0.6955866335601704   0.136454
H   H   0.43097918755853565   0.3477397396372802   0.7661189066155519   0.128742
H   H   0.06901966743568405   0.1522456678179226   0.733877859752186   0.128735
H   H   0.4527482321762132   0.4093374944384674   0.7294559851490878   0.100927
H   H   0.047252454291329786   0.09064825702203039   0.7705407812186501   0.100915
H   H   0.47581641901832195   0.008550914400647452   0.8444584561893024   0.100992
H   H   0.024182069682284084   0.4914348370598503   0.6555383101784356   0.101056
H   H   0.4509314834405194   0.44781689700604355   0.8815169545099966   0.116045
H   H   0.04906810414267925   0.05216851044915932   0.6184798118577414   0.116084
H   H   0.38994600239268945   0.0013807708545269526   0.7346628804861618   0.109342
H   H   0.11005212001167536   0.4986042925953809   0.7653338858815761   0.109368
H   H   0.4913182157476414   0.09061112418738884   0.8152195003359455   0.098588
H   H   0.008681371838184767   0.4093753152836988   0.6847772660317925   0.098551
H   H   0.0810967713437101   0.027953171698442608   0.9765167292700383   0.099605
H   H   0.09542587100061475   0.46531003020621364   0.9129576482031763   0.112931
H   H   0.07044322084133225   0.06777144249391548   0.8401745735120985   0.114949
H   H   0.058161149647641665   0.13075702773002662   0.9045892045195044   0.110415
H   H   0.1813332793185033   0.4593263124695712   0.8508275501911295   0.119304
H   H   0.30575167066572917   0.26239769942958535   0.7936927598964524   0.131486
H   H   0.19424718432936633   0.23758805203091243   0.7063040064712856   0.131547
H   H   0.39446294317431696   0.21299939282444993   0.7875781843357189   0.12475
H   H   0.10553444664282056   0.2869863586360478   0.7124185820320189   0.124743
H   H   0.2756030714112372   0.11850151994019076   0.7857444249649473   0.107538
H   H   0.22439541729024473   0.381484575525602   0.7142523414027907   0.107556
H   H   0.330888142078286   0.0673969845893782   0.743767281107936   0.117934
H   H   0.16911107920803675   0.43258727931248275   0.7562264187725599   0.117921
H   H   0.4320446073253426   0.15643373687887951   0.8252622460538   0.123838
H   H   0.0679549802613594   0.3435530465975031   0.6747345203139379   0.123832
H   H   0.21323695366122905   0.3763478951013667   0.8399169885837626   0.106211
H   H   0.06905415294136431   0.322200590353922   0.8074152903048187   0.111696
H   H   0.03717648655739242   0.40548664830123315   0.8167680763932025   0.109065
H   H   0.21770618678450865   0.1180785254023981   0.8455869234943926   0.105927
H   H   0.28229340080068277   0.38190745852593744   0.6544067763861032   0.105878
H   H   0.12573359664315517   0.23584960103539312   0.8842737265406382   0.110826
H   H   0.3742656246451603   0.2641352393396005   0.6157169068526156   0.110803
H   H   0.12812609075376702   0.18439834269004599   0.945585072459046   0.136468
H   H   0.3718738631267897   0.3155879852435845   0.5544086274214498   0.136476
H   H   0.18098009939668955   0.15224371455567487   0.9838762986510616   0.128729
H   H   0.31901875560215043   0.34774330138854553   0.5161174012294343   0.12877
H   H   0.2027470719552326   0.09065124230016292   0.5205423423197746   0.100919
H   H   0.2972510504578907   0.4093372612026943   0.9794544240479635   0.100984
H   H   0.2258168870854637   0.4914321957870127   0.9055367490773112   0.101027
H   H   0.27418233420587296   0.008554243684074953   0.5944600172904267   0.101035
H   H   0.20093082631188683   0.0521647256229798   0.868475184269375   0.116053
H   H   0.29906912756516657   0.44782022628947105   0.6315185156111209   0.116044
H   H   0.13994802017427244   0.4986069338682185   0.5153354469827005   0.109365
H   H   0.36005120112056765   0.0013808816240487576   0.9846613193850374   0.109226
H   H   0.24131862224349834   0.4093730180161561   0.9347757049306681   0.09856
H   H   0.2586813316403207   0.09061479747611123   0.5652210614370698   0.098604
H   H   0.055752293923462475   0.23758541075807485   0.9563024453701612   0.131554
H   H   0.44424985772291425   0.2624006847077179   0.5436943209975769   0.131505
H   H   0.14446491476222031   0.2869844053738001   0.9624170209308947   0.124768
H   H   0.355536870594922   0.21300375412376216   0.5375797454368433   0.124706
H   H   0.02560442467440887   0.3814815902474694   0.9642507803016663   0.107526
H   H   0.47439552920176864   0.1185030176596864   0.5357429195788296   0.107569
H   H   0.08088909422813502   0.4325895765800254   0.5062279798736843   0.117925
H   H   0.41911049335793227   0.0673967513536051   0.9937657200068116   0.117901
H   H   0.18204504838337043   0.3435507493299604   0.9247329592128135   0.12385
H   H   0.3179552717925517   0.15643592260896502   0.5752607406676823   0.123836
H   H   0.33109685616734397   0.47202741891469596   0.7734754095093332   0.09959
H   H   0.34542553848862495   0.03467239197085664   0.8370375570634373   0.11289
H   H   0.3204430562179754   0.4322098361298129   0.909817565267273   0.114964
H   H   0.30816178524262233   0.36922505044174875   0.8454060007471091   0.110395
H   H   0.43133368859216387   0.04065782973397378   0.8991676550754839   0.119313
H   H   0.46323814802370195   0.12363624710217828   0.9100782166828509   0.10623
H   H   0.3190548793021511   0.17778206429098609   0.9425768484745528   0.111681
H   H   0.28717642573175267   0.09449714989701694   0.9332271288734112   0.109077
H   H   0.16890089994102073   0.027956844987164997   0.7265182903711627   0.099607
H   H   0.15457368280032527   0.4653129039468891   0.6629561428170585   0.112859
H   H   0.17955799653991894   0.06777408376675308   0.5901761346132228   0.114952
H   H   0.19183780233906572   0.13075955746540707   0.6545876991333867   0.110411
H   H   0.06866809676235104   0.4593292977477037   0.6008291112922539   0.119303
H   H   0.03676217215460655   0.3763515683900891   0.589918549684887   0.106271
H   H   0.1809447082786611   0.3222021996108748   0.5574168514059431   0.111684
H   H   0.21282389443954905   0.40548791355289104   0.5667696374943269   0.10906
H   H   0.41890281623797787   0.47203143620871324   0.5234769706104576   0.099601
H   H   0.4045722514063776   0.034676065259579   0.5870391181645617   0.112889
H   H   0.42955819821455493   0.43221385342383023   0.6598191263683973   0.114948
H   H   0.44183624017188233   0.3692298672838131   0.5954106283354755   0.110411
H   H   0.3186666745585501   0.04065863944287959   0.6491661496893663   0.119356
H   H   0.2867611687416252   0.12363636880049422   0.6600767112967333   0.106219
H   H   0.43094213799692516   0.17778676959559328   0.6925784095756772   0.111731
H   H   0.4628241999162815   0.09450151119632914   0.6832286899745356   0.109078
C   C   0.44343320164893874   0.3563554213026142   0.8857701723147796   0.102669
C   C   0.0565656533435292   0.14362929814199876   0.6142265940529584   0.102602
C   C   0.39611512855002456   0.2956086998544434   0.8640686421024873   -0.032891
C   C   0.1038829938534645   0.2043760195901696   0.6359281242652507   -0.0329
C   C   0.39795033005199926   0.3194933923318211   0.8331247193425266   -0.108782
C   C   0.10204779235411733   0.18049235912867664   0.6668720470252114   -0.108741
C   C   0.4406714462029397   0.39358881160665005   0.8261576603284913   0.169848
C   C   0.05932594361419793   0.10639693985384775   0.6738391060392467   0.169879
C   C   0.4410377207923131   0.38289427066817305   0.783358697890599   -0.151673
C   C   0.058961866790009684   0.11709079278173488   0.7166380684771391   -0.151761
C   C   0.453946030654288   0.41766430828075685   0.7627611030854601   -0.105822
C   C   0.04605465581150319   0.082320755169151   0.7372356632822777   -0.105739
C   C   0.4677334670477926   0.4630168984581977   0.7841345191628485   0.071378
C   C   0.032266853125260814   0.03696885300230007   0.7158622472048894   0.071316
C   C   0.46614010474132506   0.47326490877568106   0.8271696011183819   -0.105346
C   C   0.033856918780447144   0.026720498679521754   0.6728271652493559   -0.10538
C   C   0.45263839934210487   0.43912321619490857   0.8481413073670562   -0.170858
C   C   0.047359723064011615   0.060862535265589254   0.6518554590006819   -0.17091
C   C   0.4808749412288715   0.0012400095728238858   0.7631382810162375   -0.028678
C   C   0.01912574523867142   0.49874574188767384   0.7368584853515003   -0.02855
C   C   0.4460624149379138   0.041914895968699295   0.7723040113828537   0.072317
C   C   0.05393827152962912   0.4580708554917985   0.7276927549848843   0.072247
C   C   0.3993268872283322   0.035302433788773346   0.7545521167383772   -0.097229
C   C   0.10067343294472125   0.46468331767172444   0.7454446496293609   -0.097217
C   C   0.45679128720405965   0.0855750691734281   0.7985316767644752   -0.114025
C   C   0.04320683520229801   0.4144105707496125   0.7014620231160207   -0.113991
C   C   0.06482656968441122   0.12004258234099088   0.9834837882840738   0.563149
C   C   0.06917110109888129   0.08304785730154846   0.9445639322074291   -0.065132
C   C   0.07874775112560489   0.036279192668626725   0.9464712872720109   -0.064286
C   C   0.08638747219273003   0.001261168906161625   0.911099356934468   -0.226183
C   C   0.08339451719142392   0.013340789226481409   0.8730381172856094   0.267122
C   C   0.07243290671851015   0.059673448892027525   0.8703794728467148   -0.218061
C   C   0.06570525802046547   0.09435415842936512   0.9060488524467407   -0.0749
C   C   0.1072380751119175   0.4362963689327285   0.835378587465465   0.254344
C   C   0.15684641735036894   0.4291456656761915   0.8420972610128908   -0.20399
C   C   0.313138271147507   0.2252773995581326   0.7918467345767125   -0.017224
C   C   0.18686058384607793   0.27470755235431815   0.7081469653037834   -0.017216
C   C   0.3569865920505494   0.20161621880972552   0.789525403734448   -0.097222
C   C   0.14301226294542194   0.2983698766560672   0.7104713626332899   -0.097263
C   C   0.29565411460011787   0.15117916518266267   0.7878695006237179   0.088902
C   C   0.20434474039497758   0.3488065862778351   0.7121272657440202   0.088923
C   C   0.3786021463728262   0.11636448513847501   0.7839075991069336   0.165843
C   C   0.12139780750510301   0.3836208107792707   0.7160861007735623   0.165828
C   C   0.3658531582296361   0.07215548018307344   0.7598418072309876   -0.161107
C   C   0.13414606305994886   0.42783027127742435   0.7401549591367504   -0.161122
C   C   0.42343294184773766   0.12281449219864887   0.8044377311927464   -0.161121
C   C   0.07656737832468105   0.37717080371909684   0.6955559686877495   -0.161073
C   C   0.16201632754917633   0.29516897220735977   0.8153022954914819   0.545939
C   C   0.14275339108362797   0.34460482698052763   0.823612475917554   -0.042181
C   C   0.17449143940114223   0.3831364804508641   0.8360010843756098   -0.072498
C   C   0.09304322108748296   0.35261473921584324   0.8173445759947159   -0.072887
C   C   0.07518098608766642   0.39846630076083   0.8229470481860198   -0.197324
C   C   0.19343374429433147   0.14362700087445607   0.8642250329518341   0.102477
C   C   0.30656584328998415   0.35635863904858456   0.6357686669286619   0.102594
C   C   0.14611780456340842   0.2043744103332168   0.8859265631641263   -0.032831
C   C   0.35388178302090717   0.29561122958982383   0.6140671367163695   -0.032867
C   C   0.1479525075524866   0.18049006186113398   0.9168704859240869   -0.108784
C   C   0.3520470800327048   0.31949592206720157   0.5831232139564089   -0.108825
C   C   0.19067361031305552   0.10639429858101015   0.9238375449381223   0.169831
C   C   0.3093267098635013   0.3935928289006673   0.5761592214296157   0.170023
C   C   0.191037360641231   0.11708883951948715   0.9666365073760147   -0.151649
C   C   0.30896149435673315   0.3828978324194383   0.5333571925044812   -0.151859
C   C   0.20394438751575497   0.08231914591219819   0.9872341021811534   -0.105816
C   C   0.29605446748547143   0.41766901358536407   0.5127626641865844   -0.105741
C   C   0.2177319665862481   0.03696689974005232   0.9658606861037651   0.071364
C   C   0.282267254708592   0.46302091575221505   0.534136080263973   0.071365
C   C   0.2161414971883371   0.026718201411979114   0.9228256041482317   -0.105383
C   C   0.2838580903977302   0.4732681265216514   0.5771680957322642   -0.105412
C   C   0.20263924023267083   0.06085954998745674   0.9018538978995575   -0.17089
C   C   0.29736107994301014   0.43912723348892585   0.5981428684681805   -0.170925
C   C   0.2308743197937229   0.49874413263072104   0.9868569242503761   -0.028608
C   C   0.269124901501993   0.0012440268668411913   0.5131398421173619   -0.028622
C   C   0.19606158952198696   0.45806890222955077   0.9776911938837599   0.072257
C   C   0.3039379980673426   0.0419189132627166   0.5223055724839779   0.072272
C   C   0.14932645569771658   0.4646810204041818   0.9954430885282366   -0.097229
C   C   0.3506727655971235   0.03530679508808558   0.5045536778395016   -0.097092
C   C   0.2067931788053105   0.4144082734820699   0.9514604620148963   -0.113934
C   C   0.29320677507699805   0.0855787424621505   0.5485332378655996   -0.114061
C   C   0.06313798390823326   0.2747057106295276   0.9581484706899012   -0.017221
C   C   0.4368616036767171   0.22528038483626517   0.5418482956778369   -0.017237
C   C   0.10698752338384113   0.29836689137793465   0.9604698015321655   -0.09729
C   C   0.39301243049647455   0.201619548093153   0.5395269648355724   -0.097161
C   C   0.04565493590014958   0.34880394500499756   0.9621257046428958   0.08894
C   C   0.45434465168241434   0.15118100690745323   0.5378679952376   0.088854
C   C   0.1286020447109001   0.3836186250491852   0.96608760615968   0.165862
C   C   0.3713971765813125   0.11636815842719742   0.533909160208058   0.165736
C   C   0.11585400602983187   0.4278276300045867   0.990153398035626   -0.161114
C   C   0.38414411637915324   0.07215904193433868   0.5098403018448698   -0.161033
C   C   0.17343244808004463   0.3771693059996012   0.9455574740738673   -0.161191
C   C   0.32656750580289856   0.12281816548737126   0.5544392922938708   -0.161047
C   C   0.31482545538469575   0.3799398398360795   0.76651141698254   0.563153
C   C   0.3191708944379555   0.4169342208702269   0.8054312730591845   -0.065121
C   C   0.3287477832665425   0.4637028855031486   0.8035239179946027   -0.064246
C   C   0.3363884031237612   0.49872125327090877   0.8388958483321457   -0.226139
C   C   0.33339537357961146   0.4866423209611788   0.8769570879810042   0.26709
C   C   0.322433526265957   0.4403089732850428   0.8796157324198989   -0.218112
C   C   0.31570534689179597   0.4056279197424102   0.8439463528198728   -0.074864
C   C   0.3572374974794575   0.06368708526022662   0.9146166178011487   0.254349
C   C   0.4068469773157956   0.07083847652735345   0.9078979442537228   -0.204033
C   C   0.4120157290812673   0.20481437044813816   0.9346898432878895   0.545941
C   C   0.3927521774385018   0.1553793152230173   0.9263827293490596   -0.042216
C   C   0.42449149897124416   0.11684766175268083   0.9139941208910037   -0.072494
C   C   0.34304306338976326   0.14736837097181696   0.9326506292718977   -0.072847
C   C   0.32518096312433603   0.10151680942683017   0.9270481570805937   -0.197302
C   C   0.18517046925560082   0.12004614409225613   0.7334822828979559   0.563098
C   C   0.180826495380299   0.0830517630581086   0.6945624268213113   -0.065168
C   C   0.17125070543430457   0.03628275441989201   0.6964697818858931   -0.064231
C   C   0.16361228334314695   0.0012640426468369659   0.6610978515483502   -0.226115
C   C   0.16660604547452407   0.013342286945977028   0.6230366118994916   0.267164
C   C   0.17756642761022054   0.059675634622113005   0.6203779674605969   -0.218154
C   C   0.18429387439540254   0.0943566881647456   0.6560473470606231   -0.074856
C   C   0.14276318898657483   0.43629786665222425   0.5853770820793472   0.254318
C   C   0.09315444174271913   0.42914785140627704   0.592095755626773   -0.203994
C   C   0.0879834922085588   0.29517126947490246   0.5653038565926063   0.546007
C   C   0.1072459449702423   0.3446074682533653   0.5736140370186784   -0.042236
C   C   0.07550808861633374   0.3831394657289967   0.5860026454767342   -0.072577
C   C   0.15695615789894593   0.35261703648338594   0.5673461370958403   -0.072829
C   C   0.17481899075184149   0.3984677984803257   0.5729455427999022   -0.197261
C   C   0.4351733841932769   0.37994282511421196   0.5165129780836644   0.56307
C   C   0.43082921907329624   0.4169375501536544   0.5554328341603089   -0.064988
C   C   0.42125073757412523   0.4637062147865761   0.553525479095727   -0.064355
C   C   0.4136135805728058   0.49872595857551594   0.5888974094332701   -0.226084
C   C   0.4166061692796224   0.4866463382551961   0.6269586490821286   0.267154
C   C   0.4275655819838476   0.44031299057906015   0.6296172935210232   -0.218062
C   C   0.4342943295644848   0.4056319370364275   0.5939479139209972   -0.074986
C   C   0.39276297765274243   0.06369041454365407   0.664618178902273   0.254382
C   C   0.3431535365290709   0.07084042978960117   0.6578995053548472   -0.204104
C   C   0.3379825274470361   0.20481701172097577   0.6846914043890139   0.546057
C   C   0.3572447313242402   0.15538161249055996   0.676384290450184   -0.042189
C   C   0.32550704929795327   0.11684847146158658   0.663992615504886   -0.072504
C   C   0.406953436144179   0.14737238826583426   0.682652190373022   -0.072965
C   C   0.42481750261644297   0.10152082672084747   0.6770497181817181   -0.197278
N   N   0.27551974592833756   0.1933415940655759   0.790908389480632   -0.276389
N   N   0.2244791090661232   0.30664370185216977   0.7090853103998639   -0.276437
N   N   0.3454108342865414   0.15460491551393388   0.7872776685859939   0.008754
N   N   0.15458838700304353   0.3453808359465639   0.7127190977817441   0.008753
N   N   0.4281514068242779   0.35820191964751236   0.8473685525820487   0.010404
N   N   0.07184708187457642   0.14178314380239548   0.6526282137856892   0.010402
N   N   0.42469347821202236   0.31883296124007765   0.8964078165576003   -0.282458
N   N   0.07530647566566577   0.1811524462151252   0.6035889498101377   -0.28235
N   N   0.02551998728048839   0.30664106057933216   0.9590837492987395   -0.276434
N   N   0.474479966596565   0.19334389133311858   0.5409099505817563   -0.276387
N   N   0.09541163793890461   0.3453778506684314   0.9627175366806198   0.008768
N   N   0.4045908800028375   0.15460858880265627   0.5372792296871183   0.008796
N   N   0.17815229321150583   0.14178084653485284   0.9026266526845649   0.010454
N   N   0.32184802696354037   0.3582054813987776   0.5973670471959309   0.010416
N   N   0.17469384927500675   0.18115049295287744   0.8535873887090133   -0.282363
N   N   0.3253057383093088   0.31883514697016313   0.6464063111714825   -0.282386
O   O   0.07206282796471644   0.16332566206812368   0.9809110054879576   -0.568243
O   O   0.055227872440764526   0.10822768458952911   0.5166601694712848   -0.590827
O   O   0.13154713488994457   0.2612013719905931   0.8033429952473192   -0.574767
O   O   0.2075965311308535   0.2885893506858341   0.8197425690180327   -0.560135
O   O   0.08972894723473901   0.4815287422283264   0.8362433368677351   -0.227432
O   O   0.32206259126751713   0.33665676010894663   0.7690841997786559   -0.568225
O   O   0.30522674406182115   0.39175956459046435   0.7333350915103355   -0.590842
O   O   0.38154743788035   0.2387819706649049   0.9466491435320523   -0.574765
O   O   0.4575974328644496   0.21139364796436896   0.9302495697613388   -0.560115
O   O   0.33972813957263504   0.018454711964628695   0.9137518683988783   -0.227448
O   O   0.17793809520440504   0.1633307113780258   0.730912566589082   -0.568166
O   O   0.1947658839295806   0.10822721888591823   0.7666616748574024   -0.590814
O   O   0.11845324858894464   0.26120446880618275   0.5533476228356857   -0.574792
O   O   0.04240361989758285   0.28859210349612885   0.569747196606399   -0.560142
O   O   0.16027401207111414   0.48153035148527923   0.5862448979688596   -0.227497
O   O   0.427938957386295   0.33666008939237413   0.5190857608797803   -0.568246
O   O   0.44477391291287444   0.39175909888685345   0.9833365968964533   -0.590799
O   O   0.368452452694612   0.2387841563949904   0.6966476381459346   -0.574795
O   O   0.2924023238653589   0.21139663324250146   0.6802511308624631   -0.560179
O   O   0.410271739238059   0.018459073263940917   0.6637534295000027   -0.22749
Cd   Cd   0.1931572517648154   0.7043336496050602   0.2953244934729768   0.851368
Cd   Cd   0.4431596730867596   0.795662290593764   0.4546711298723743   0.8514
Cd   Cd   0.0568437306620979   0.7043326183571107   0.04532912106134325   0.851368
Cd   Cd   0.3068406575736456   0.7956637399411074   0.20467207767605028   0.851389
H   H   0.46770529502057   0.8819090677843197   0.40440833748722765   0.105882
H   H   0.03229334689931988   0.6180855213473362   0.09559068685159311   0.105885
H   H   0.3757321184310015   0.7641379921513246   0.36572153444098204   0.110859
H   H   0.1242679886668464   0.7358565969803313   0.13427748989783866   0.110828
H   H   0.37812416293727585   0.8155874263293162   0.3044111084687468   0.13648
H   H   0.12187447897415775   0.6844038826589998   0.1955885291675223   0.136454
H   H   0.4309805461986642   0.8477440385406523   0.26611957562800703   0.128742
H   H   0.06902029348831372   0.6522506305458083   0.2338797553595379   0.128735
H   H   0.4527495908173687   0.909342217301939   0.22945696081026712   0.100927
H   H   0.0472527140480204   0.5906526916489356   0.27054329012345046   0.100915
H   H   0.4758177776561556   0.5085544769212773   0.34446157839155117   0.100992
H   H   0.024182329442749707   0.9914406718940114   0.15553959248833904   0.101056
H   H   0.4509291791352098   0.9478211475372632   0.3815200767122453   0.116045
H   H   0.049068363901815855   0.5521737614136114   0.11848017422147226   0.116084
H   H   0.3899473610331202   0.5013852296675084   0.23466416279606528   0.109342
H   H   0.11005237977038926   0.9986094394189522   0.2653351681914797   0.109368
H   H   0.4913195743898543   0.5906164067344933   0.3152226225381942   0.098588
H   H   0.008681997886706828   0.9093785821711861   0.18477793504424758   0.098551
H   H   0.08109739739431648   0.5279574222296624   0.4765198514722871   0.099605
H   H   0.09542649704883469   0.9653131371840915   0.41295770391818293   0.112931
H   H   0.07044348059832499   0.5677760370304301   0.3401776957143472   0.114949
H   H   0.05816177569586161   0.6307601347079044   0.4045892602345111   0.110415
H   H   0.18133390537086136   0.9593312510113808   0.35083067239337834   0.119304
H   H   0.3057522967193553   0.7624029503940375   0.2936931222601833   0.131486
H   H   0.19424744408324784   0.7375912389635949   0.20630436883501638   0.131547
H   H   0.39446430181139536   0.7130025555710564   0.28757977329434664   0.12475
H   H   0.1055350726973225   0.7869919536057948   0.21241894439574988   0.124743
H   H   0.27560369745770547   0.6185039389074787   0.285744480679954   0.107538
H   H   0.22439604334519983   0.881490410359763   0.2142536237126941   0.107556
H   H   0.33088876812668744   0.567400307245594   0.24376948336401208   0.117934
H   H   0.1691113389622509   0.9325907618783079   0.25622923432608447   0.117921
H   H   0.43204230302115004   0.656438219877937   0.3252623017688067   0.123838
H   H   0.0679552400149693   0.8435562093441095   0.17473610927256555   0.123832
H   H   0.21323757971621468   0.876353865659061   0.3399201107860114   0.106211
H   H   0.06905477899459825   0.8222058729010266   0.3074184125070675   0.111696
H   H   0.037177112612378035   0.9054926188589275   0.31677119859545116   0.109065
H   H   0.21770644654261836   0.6180833524067505   0.3455869792093993   0.105927
H   H   0.2822940268565137   0.8819136373653935   0.1544080586960067   0.105878
H   H   0.12573385640277546   0.7358552275877926   0.3842768487428869   0.110826
H   H   0.3742669832826918   0.7641386419506209   0.11571941575741591   0.110803
H   H   0.12812671680437338   0.6844025932212658   0.4455881946612948   0.136468
H   H   0.3718752217656198   0.8155918360007807   0.05441021638007752   0.136476
H   H   0.18098035915479926   0.6522485415600272   0.48387635436606824   0.128729
H   H   0.3190193816555049   0.8477485281669215   0.016118990188061965   0.12877
H   H   0.2027473317161209   0.5906571812752048   0.02054270468350536   0.100919
H   H   0.2972516765061106   0.9093403681805722   0.4794544797629701   0.100984
H   H   0.22581751313519427   0.9914361023129376   0.4055398712795599   0.101027
H   H   0.27418296025774735   0.5085588066379372   0.09446037965415763   0.101035
H   H   0.2009310860671279   0.5521686321489047   0.36847830647162366   0.116053
H   H   0.2990697536190947   0.9478256371635325   0.1315194912723002   0.116044
H   H   0.13994864622454622   0.9986108887662956   0.015336115995155617   0.109365
H   H   0.36005146087254636   0.5013833005913368   0.48466137510004403   0.109226
H   H   0.2413188819989805   0.9093768130046239   0.4347757606456748   0.09856
H   H   0.25868159139260155   0.5906173763530085   0.06522173044952488   0.098604
H   H   0.055752553681331064   0.7375903492998845   0.4563055675724099   0.131554
H   H   0.44425121636216697   0.7624046396057949   0.043694990010031874   0.131505
H   H   0.14446554080868856   0.786986824341088   0.4624170766459013   0.124768
H   H   0.3555374966449242   0.713007684835763   0.03758164104419523   0.124706
H   H   0.025604684430525767   0.8814858407786892   0.464253902503915   0.107526
H   H   0.4743968878454311   0.6185088283077714   0.03574542848362993   0.107569
H   H   0.0808893539801443   0.9325921312708466   0.0062298754810361815   0.117925
H   H   0.419111852001021   0.5674023779060047   0.49376884220906037   0.117901
H   H   0.1820456744339768   0.8435549998611801   0.42473608141506225   0.12385
H   H   0.31795553154764167   0.6564397491800852   0.0752635562212069   0.123836
H   H   0.3310971159247595   0.9720321175920914   0.27347761176540925   0.09959
H   H   0.3454257982432313   0.5346758429540294   0.3370376127784439   0.11289
H   H   0.3204433159732164   0.9322137426557376   0.40982068746952177   0.114964
H   H   0.30816241129410454   0.8692296449782634   0.3454091229493579   0.110395
H   H   0.4313350472319903   0.5406619687277364   0.3991677107904906   0.119313
H   H   0.463235843716006   0.6236393540800561   0.4100782723978576   0.10623
H   H   0.31905513906089555   0.6777873468380905   0.44257997067680155   0.111681
H   H   0.287176685486359   0.5945006008801897   0.43322718458841786   0.109077
H   H   0.1689011596995836   0.5279619118559316   0.22651926603234201   0.099607
H   H   0.15457430885325707   0.9653180265843843   0.16295865172185892   0.112859
H   H   0.17955825629307565   0.5677770066489454   0.09017680362567788   0.114952
H   H   0.19183806209747747   0.630764544379369   0.1545883681458418   0.110411
H   H   0.06866835651565881   0.9593323005847008   0.10083008695343326   0.119303
H   H   0.03676279820388391   0.8763552350515997   0.08992075194096312   0.106271
H   H   0.1809449680372545   0.8222074022031748   0.05741966695946761   0.111684
H   H   0.21282415419971257   0.9054935884774428   0.06677030650678187   0.10906
H   H   0.4189005119368966   0.9720373268116029   0.023479786163982053   0.099601
H   H   0.40457361004840897   0.5346811321283456   0.08704009382574093   0.112889
H   H   0.42955955685574093   0.9322187120108351   0.15982194192192195   0.114948
H   H   0.44183759881346046   0.8692346942881655   0.09541068405048227   0.110411
H   H   0.3186673006107571   0.5406634980298844   0.1491689652428908   0.119356
H   H   0.28676179479235214   0.6236405635629855   0.16007830025536093   0.106219
H   H   0.43094349663925857   0.6777919963739693   0.19257999853430485   0.111731
H   H   0.4628218956116662   0.5945058900545058   0.1832296656357148   0.109078
C   C   0.4434345602850207   0.8563582958126542   0.3857732945170283   0.102669
C   C   0.05656627939365189   0.6436331730852711   0.11422695641668924   0.102602
C   C   0.39611648719160264   0.7956135268587959   0.36406869781749396   -0.032891
C   C   0.10388361990609418   0.7043809823180552   0.1359300198726026   -0.0329
C   C   0.3979516886891981   0.8194964993096989   0.33312477505753324   -0.108782
C   C   0.10204805211355604   0.6804977700027381   0.16687302268639065   -0.108741
C   C   0.4406728048407733   0.8935923741272799   0.32616078253074   0.169848
C   C   0.05932620337436143   0.6064026147783995   0.17383977505170178   0.169879
C   C   0.4410390794282135   0.8828969294998751   0.2833596735517782   -0.151673
C   C   0.05896212654464649   0.6170943794884409   0.2166399640844909   -0.151761
C   C   0.4539437263492501   0.9176685829980528   0.26276299869281206   -0.105822
C   C   0.046054915571092966   0.5823262459980172   0.2372369455921813   -0.105739
C   C   0.46773116274538223   0.9630222051913785   0.2841364147702004   0.071378
C   C   0.032267112880471356   0.5369726238046916   0.21586352951479296   0.071316
C   C   0.46614146338115153   0.9732690477694437   0.3271696568333886   -0.105346
C   C   0.033857544833378946   0.5267256213170168   0.17282967415415634   -0.10538
C   C   0.45263975798606954   0.9391291867526029   0.34814442956930486   -0.170858
C   C   0.04735998281804419   0.5608658021530765   0.15185612801313692   -0.17091
C   C   0.4808726369270654   0.5012456361252233   0.26314140321848634   -0.028678
C   C   0.01912637128791827   0.9987492728256513   0.23685884771523122   -0.02855
C   C   0.4460601106336007   0.5419194347364854   0.2723056003414813   0.072317
C   C   0.05393889758108084   0.9580753143047799   0.22769403729478782   0.072247
C   C   0.3993245829215426   0.5353060204954794   0.254554012345729   -0.097229
C   C   0.10067405899834733   0.9646885686361766   0.24544501199309174   -0.097217
C   C   0.4567926458471484   0.5855806957258276   0.29853479896672397   -0.114025
C   C   0.043207461250548466   0.9144138134510236   0.20146391872337255   -0.113991
C   C   0.06482682944164507   0.6200470653400484   0.48348384399908034   0.563149
C   C   0.06917172715235631   0.5830530283111959   0.44456398792243573   -0.065132
C   C   0.0787480108837146   0.5362840196729791   0.44647134298701757   -0.064286
C   C   0.08638809824094998   0.5012642758840394   0.4110994126494746   -0.226183
C   C   0.08339477694252682   0.5133428641884744   0.373038173000616   0.267122
C   C   0.0724331664774957   0.5596786199016748   0.37037952856172135   -0.218061
C   C   0.06570551778032685   0.5943596734443074   0.4060489081617474   -0.0749
C   C   0.10723833486564795   0.9362994759106062   0.3353786431804716   0.254344
C   C   0.15684667710322356   0.9291484286487743   0.34209731672789745   -0.20399
C   C   0.31313889719910976   0.7252819383259188   0.2918483235353401   -0.017224
C   C   0.18686120989798286   0.7747122510317136   0.20814916755985954   -0.017216
C   C   0.3569872181032997   0.7016211257688827   0.2895257660981789   -0.097222
C   C   0.14301252269960554   0.7983732234983592   0.2104723382944692   -0.097263
C   C   0.2956543743599794   0.651184680197605   0.28786955633872446   0.088902
C   C   0.20434500014828536   0.8488095891148322   0.21212824140519945   0.088923
C   C   0.37860350500963297   0.6163676236990052   0.28391041466045813   0.165843
C   C   0.12139806726602181   0.883626885477846   0.21608830302963838   0.165828
C   C   0.3658534179841219   0.5721589869349748   0.25984339618961527   -0.161107
C   C   0.1341463228192365   0.927835602196681   0.24015562814920546   -0.161122
C   C   0.42343063754007215   0.6228177349000599   0.3044396268000983   -0.161121
C   C   0.07656763808517719   0.8771767742767912   0.19555909088999823   -0.161073
C   C   0.16201695359978271   0.7951732227385796   0.31530541769373066   0.545939
C   C   0.14275401713447547   0.8446089659742902   0.3236125316325607   -0.042181
C   C   0.17449206545437615   0.8831417629979686   0.33600420657785857   -0.072498
C   C   0.09304348084097233   0.8526179577311781   0.3173476981969647   -0.072887
C   C   0.0751816121420173   0.8984718157757723   0.3229471039010265   -0.197324
C   C   0.19343437034605482   0.6436314838735135   0.36422508866684067   0.102477
C   C   0.3065661030452252   0.8563625455745093   0.1357717891309106   0.102594
C   C   0.14611843061664234   0.7043796928803213   0.38592968536637506   -0.032831
C   C   0.3538824090695803   0.7956145764321157   0.11406811237754882   -0.032867
C   C   0.14795276730446538   0.680492480828422   0.41687054163909365   -0.108784
C   C   0.35204770608651254   0.8195013887099917   0.0831257228612092   -0.108825
C   C   0.19067387006678602   0.606397405558888   0.423837600653129   0.169831
C   C   0.3093269696191345   0.8935967038439397   0.07615958379334649   0.170023
C   C   0.1910379866903268   0.6170922905026599   0.4666365630910213   -0.151649
C   C   0.308961754111521   0.8829014990809491   0.03335939476055735   -0.151859
C   C   0.20394501356923   0.5823243169218456   0.4872341578961601   -0.105816
C   C   0.2960550935363189   0.9176731525791266   0.012762719901591155   -0.105741
C   C   0.21773222634173026   0.53697069472852   0.46586074181877174   0.071364
C   C   0.2822675144607218   0.9630234146743076   0.03413644262770372   0.071365
C   C   0.21614212324332271   0.5267241719696735   0.4228287263504804   -0.105383
C   C   0.28385835015762206   0.973273777260127   0.07716999133961613   -0.105412
C   C   0.2026394999899047   0.5608640329865143   0.4018539536145641   -0.17089
C   C   0.2973613396961669   0.9391301563711181   0.09814353748063556   -0.170925
C   C   0.23087494584281867   0.9987475836138938   0.48685697996538263   -0.028608
C   C   0.2691255275490655   0.5012467656533479   0.013141124427265432   -0.028622
C   C   0.19606221557522088   0.9580741847766553   0.4776943160860087   0.072257
C   C   0.30393825782632816   0.541924084272364   0.022305628198984635   0.072272
C   C   0.1493270817441848   0.9646834393714697   0.49544314424324315   -0.097229
C   C   0.35067339164739725   0.5353107499861627   0.0045543468519565556   -0.097092
C   C   0.20679343856142737   0.9144125240132897   0.451463584217145   -0.113934
C   C   0.2932070348310611   0.585582145073171   0.04853574677039992   -0.114061
C   C   0.0631386099617083   0.774710881639175   0.45814852640490783   -0.017221
C   C   0.4368629623136444   0.7252834676280668   0.0418495779877403   -0.017237
C   C   0.10698778314258554   0.7983721739250391   0.4604729237344143   -0.09729
C   C   0.3930137891338245   0.7016227350258355   0.03952732719930325   -0.097161
C   C   0.04565556195163181   0.8488085395415123   0.46212882684514456   0.08894
C   C   0.4543460103244762   0.651186209499753   0.0378708107911246   0.088854
C   C   0.12860267075999585   0.883622076032358   0.46608766187468664   0.165862
C   C   0.37139853522116945   0.6163724331444932   0.03391105581540988   0.165736
C   C   0.11585426578268646   0.9278303929771696   0.49015345375063263   -0.161114
C   C   0.38414547501961444   0.5721636364708534   0.009843424047118597   -0.161033
C   C   0.17343307412651288   0.8771717249668891   0.44555752978887386   -0.161191
C   C   0.3265681318543503   0.6228226243003526   0.05444057460377424   -0.161047
C   C   0.31482608144025503   0.8799459944894593   0.2665139258873402   0.563153
C   C   0.3191715204920348   0.9169397116990932   0.30543255536908803   -0.065121
C   C   0.3287484093216487   0.9637088002921144   0.30352550695323033   -0.064246
C   C   0.33638902917285707   0.9987247042540814   0.3388959040471523   -0.226139
C   C   0.33339563333509353   0.9866461159496465   0.37695714369601085   0.26709
C   C   0.32243415232006684   0.9403145998374424   0.3796188546221476   -0.218112
C   C   0.31570597294590574   0.9056335462948097   0.3439494750221216   -0.074864
C   C   0.3572381235259258   0.5636895042275145   0.4146166735161553   0.254349
C   C   0.4068483359518776   0.5708413510373935   0.4079010664559716   -0.204033
C   C   0.412017087724356   0.7048199970005377   0.43469296549013825   0.545941
C   C   0.3927535360783283   0.6553834542167799   0.4263827850640662   -0.042216
C   C   0.42449285761019484   0.6168514567411485   0.4139941766060104   -0.072494
C   C   0.343043689438859   0.6473718219549898   0.43265068498690434   -0.072847
C   C   0.3251812228813288   0.6015214039633449   0.4270512792828425   -0.197302
C   C   0.18517109531013326   0.6200518747855364   0.23348448515403208   0.563098
C   C   0.18082712142740198   0.5830546375681486   0.1945655490235601   -0.065168
C   C   0.1712513314898639   0.536288909073272   0.19647229079069353   -0.064231
C   C   0.16361254310174034   0.5012692452391369   0.16110066710187473   -0.226115
C   C   0.16660667152818065   0.5133476736339624   0.12303881415556774   0.267164
C   C   0.17756705366094747   0.5596798293846043   0.12037955641922468   -0.218154
C   C   0.18429413415179108   0.5943609628820414   0.15604924266797493   -0.074856
C   C   0.1427638150341005   0.936300845303145   0.08537928433542336   0.254318
C   C   0.09315506779622466   0.9291531581394578   0.09209765123412494   -0.203994
C   C   0.08798375196247084   0.7951745921311182   0.06530605884868244   0.546007
C   C   0.10724620472427486   0.8446107351408525   0.07361470603113349   -0.042236
C   C   0.07550871466500685   0.8831428125712885   0.08600362113791349   -0.072577
C   C   0.15695678395272306   0.8526223674026426   0.06734680610829534   -0.072829
C   C   0.17481925051070646   0.8984730252587017   0.07294713175852982   -0.197261
C   C   0.435174742834614   0.8799477636560216   0.01651610028591301   0.56307
C   C   0.43082691476738255   0.9169414808656553   0.0554347297676608   -0.064988
C   C   0.42125209621383114   0.9637104095490673   0.053527068054354726   -0.064355
C   C   0.41361127626731475   0.9987299934283977   0.08889838509444932   -0.226084
C   C   0.41660386497706103   0.9866515650335721   0.1269602380407563   0.267154
C   C   0.4275669406205033   0.9403160491847857   0.12961980242582358   -0.218062
C   C   0.43429568820114056   0.9056349956421531   0.09395042282579756   -0.074986
C   C   0.39276067334873144   0.5636951132210496   0.1646203811583491   0.254382
C   C   0.34315379628896275   0.5708460805280767   0.1579014009621991   -0.204104
C   C   0.33798278720312247   0.7048211265286621   0.18469268669891742   0.546057
C   C   0.3572449910789976   0.6553851434285374   0.1763846528139148   -0.042189
C   C   0.3255076753492844   0.6168529860432966   0.16399543105841055   -0.072504
C   C   0.4069547947851834   0.6473770311745013   0.18265285938547712   -0.072965
C   C   0.4248188612592296   0.6015262933636375   0.17705222708651844   -0.197278
N   N   0.2755200056808   0.6933443886208112   0.29091120503415646   -0.276389
N   N   0.22447936881855513   0.806646360683872   0.20908628606104318   -0.276437
N   N   0.3454110940407251   0.6546082623562258   0.28727864424717314   0.008754
N   N   0.1545886467623312   0.8453861668658206   0.21271976679419918   0.008753
N   N   0.42815276546410436   0.858206058641275   0.3473686082970553   0.010404
N   N   0.07184770792793091   0.6417883705807714   0.152629802744317   0.010402
N   N   0.42469117390870564   0.8188377882444301   0.3964078722726069   -0.282458
N   N   0.0753071017163927   0.6811566409776164   0.1035905387687654   -0.28235
N   N   0.025520613331094774   0.806645311110552   0.45908687150098826   -0.276434
N   N   0.47448132523950265   0.6933494379307132   0.04091276613528088   -0.276387
N   N   0.09541189769263507   0.8453809576463092   0.4627175923956264   0.008768
N   N   0.404588575698947   0.6546132317113232   0.03727989869957327   0.008796
N   N   0.17815255296260873   0.6417829214968458   0.40262670839957154   0.010454
N   N   0.3218482867228586   0.8582109480415676   0.09736955610073128   0.010416
N   N   0.17469410903136476   0.68115463194664   0.35358744442401996   -0.282363
N   N   0.325306364359311   0.8188390776821641   0.14640820677883445   -0.282386
O   O   0.07206345401707451   0.6633306006099333   0.4809141276902064   -0.568243
O   O   0.05522813219745514   0.6082321192164344   0.016662678376085056   -0.590827
O   O   0.13154739464328288   0.7612045105511234   0.30334581080084366   -0.574767
O   O   0.20759679088872213   0.7885942892276436   0.31974569122028135   -0.560135
O   O   0.08972920698822837   0.9815319607436613   0.3362464590699839   -0.227432
O   O   0.32206285101979804   0.836659338985844   0.269084868791111   -0.568225
O   O   0.3052270038183607   0.8917639192625649   0.23333729376641163   -0.590842
O   O   0.38154513357241293   0.7387851891802397   0.44665226573430106   -0.574765
O   O   0.4575951285617676   0.7113989305114735   0.43025269196358756   -0.560115
O   O   0.33972839932636545   0.5184578189425065   0.413751924113885   -0.227448
O   O   0.17793835496091412   0.663334930326593   0.23091292895281287   -0.568166
O   O   0.19476614368433795   0.6082307498238957   0.2666620372211333   -0.590814
O   O   0.1184535083482323   0.7612097997254396   0.0533482918481407   -0.574792
O   O   0.04240387965306499   0.7885958984845964   0.06974725232140577   -0.560142
O   O   0.16027427182339504   0.9815329303621765   0.08624556698131464   -0.227497
O   O   0.4279366530815287   0.8366643882957461   0.01908642989223538   -0.568246
O   O   0.44477527155245977   0.8917633494180732   0.483339719098702   -0.590799
O   O   0.36845381133652283   0.7387892790324856   0.19665014705073494   -0.574795
O   O   0.29240294991357885   0.7113997402203793   0.18025118657746986   -0.560179
O   O   0.4102730978768585   0.518462788297604   0.1637531785662852   -0.22749
Cd   Cd   0.1931571661345089   0.7043277106314475   0.7953241311092459   0.851368
Cd   Cd   0.44315958745509354   0.795655632026909   0.9546680076701256   0.8514
Cd   Cd   0.05684364504054987   0.7043301194364474   0.5453287586976124   0.851368
Cd   Cd   0.3068405719422817   0.7956572412838618   0.70466956877125   0.851389
H   H   0.4677052093904146   0.8819032087655118   0.904408281772221   0.105882
H   H   0.03229326126810702   0.6180791026448955   0.5955884845955169   0.105885
H   H   0.375732032808094   0.764134773637419   0.8657184122387334   0.110859
H   H   0.12426790303563352   0.7358501782778906   0.6342752876417626   0.110828
H   H   0.3781240773154257   0.8155847674990435   0.8044101328075675   0.13648
H   H   0.1218743933518544   0.6844009839643128   0.6955866335601704   0.136454
H   H   0.43098046056820666   0.847738019612235   0.7661189066155519   0.128742
H   H   0.06902020785725192   0.6522442917981722   0.733877859752186   0.128735
H   H   0.45274950518676005   0.909336118418717   0.7294559851490878   0.100927
H   H   0.047252628416656485   0.5906461929916901   0.7705407812186501   0.100915
H   H   0.4758176920314964   0.5085505703967819   0.8444584561893024   0.100992
H   H   0.024182243811990023   0.9914344930559849   0.6555383101784356   0.101056
H   H   0.45092909351230226   0.9478179290233576   0.8815169545099966   0.116045
H   H   0.04906827827150934   0.5521678224399988   0.6184798118577414   0.116084
H   H   0.3899472754058639   0.5013804268506614   0.7346628804861618   0.109342
H   H   0.11005229413962958   0.9986032605809256   0.7653338858815761   0.109368
H   H   0.49131948875818826   0.5906097481676384   0.8152195003359455   0.098588
H   H   0.008681912265007736   0.9093760032957181   0.6847772660317925   0.098551
H   H   0.08109731176790554   0.5279528276945771   0.9765167292700383   0.099605
H   H   0.09542641142743771   0.9653107182182329   0.9129576482031763   0.112931
H   H   0.07044339496665895   0.5677693784635752   0.8401745735120985   0.114949
H   H   0.058161690074464645   0.6307577157420459   0.9045892045195044   0.110415
H   H   0.18133381973919532   0.9593245924445258   0.8508275501911295   0.119304
H   H   0.30575221108904876   0.7623970114204248   0.7936927598964524   0.131486
H   H   0.1942473584616998   0.7375887400429316   0.7063040064712856   0.131547
H   H   0.3944642161892431   0.7129997368311742   0.7875781843357189   0.12475
H   H   0.10553498706701599   0.7869860146321822   0.7124185820320189   0.124743
H   H   0.2756036118363085   0.6185015199416201   0.7857444249649473   0.107538
H   H   0.22439595771444015   0.8814842315217364   0.7142523414027907   0.107556
H   H   0.3308886825042331   0.5673973285961025   0.743767281107936   0.117934
H   H   0.16911125333949437   0.932587623319207   0.7562264187725599   0.117921
H   H   0.4320458803358895   0.6564323608591291   0.8252622460538   0.123838
H   H   0.06795515439281705   0.8435533906042272   0.6747345203139379   0.123832
H   H   0.21323749408454862   0.8763472070922061   0.8399169885837626   0.106211
H   H   0.06905469336293221   0.8221992143341716   0.8074152903048187   0.111696
H   H   0.037177026980712   0.9054859602920726   0.8167680763932025   0.109065
H   H   0.21770636091246293   0.6180774933879426   0.8455869234943926   0.105927
H   H   0.282293941225754   0.8819074585273667   0.6544067763861032   0.105878
H   H   0.12573377077110942   0.7358485690209378   0.8842737265406382   0.110826
H   H   0.37426689766008636   0.7641355833463247   0.6157169068526156   0.110803
H   H   0.12812663118146583   0.6843993747073601   0.945585072459046   0.136468
H   H   0.3718751361434675   0.8155890172608986   0.5544086274214498   0.136476
H   H   0.18098027352464383   0.6522426825412194   0.9838762986510616   0.128729
H   H   0.31901929602459417   0.8477422693740901   0.5161174012294343   0.12877
H   H   0.2027472460858144   0.5906512423015923   0.5205423423197746   0.100919
H   H   0.29725159088471365   0.9093379492147136   0.9794544240479635   0.100984
H   H   0.2258174275122867   0.9914328837990319   0.9055367490773112   0.101027
H   H   0.27418287462744084   0.5085528676643245   0.5944600172904267   0.101035
H   H   0.2009310004415928   0.5521643816191142   0.868475184269375   0.116053
H   H   0.2990696679884861   0.9478195382803104   0.6315185156111209   0.116044
H   H   0.13994856059408867   0.9986048698378783   0.5153354469827005   0.109365
H   H   0.36005137525027353   0.5013805376201832   0.9846613193850374   0.109226
H   H   0.24131879637758352   0.9093743940387651   0.9347757049306681   0.09856
H   H   0.2586815057709025   0.5906147974775406   0.5652210614370698   0.098604
H   H   0.05575246804966502   0.7375836907330295   0.9563024453701612   0.131554
H   H   0.4442511307404679   0.7624020607303269   0.5436943209975769   0.131505
H   H   0.1444654551872916   0.7869844053752294   0.9624170209308947   0.124768
H   H   0.35553741102262076   0.7130047861410763   0.5375797454368433   0.124706
H   H   0.0256045988076182   0.8814826222647836   0.9642507803016663   0.107526
H   H   0.4743968022140672   0.6185023296505259   0.5357429195788296   0.107569
H   H   0.08088926835784097   0.9325892325761599   0.5062279798736843   0.117925
H   H   0.41911176637110664   0.5673964073497395   0.9937657200068116   0.117901
H   H   0.18204558881106922   0.8435517813472745   0.9247329592128135   0.12385
H   H   0.3179554459248851   0.6564366106209842   0.5752607406676823   0.123836
H   H   0.3310970302935466   0.9720256988896506   0.7734754095093332   0.09959
H   H   0.3454257126183309   0.5346720479669911   0.8370375570634373   0.11289
H   H   0.32044323035030886   0.932210524141832   0.909817565267273   0.114964
H   H   0.308162325671197   0.8692264264643578   0.8454060007471091   0.110395
H   H   0.43133496160533824   0.5406574857301081   0.8991676550754839   0.119313
H   H   0.4632394210395039   0.6236369351141975   0.9100782166828509   0.10623
H   H   0.31905505342922946   0.6777806882712357   0.9425768484745528   0.111681
H   H   0.287176599864962   0.594498181914331   0.9332271288734112   0.109077
H   H   0.16890107407072666   0.5279565009832994   0.7265182903711627   0.099607
H   H   0.15457422322189315   0.9653115279271387   0.6629561428170585   0.112859
H   H   0.17955817067137655   0.5677744277734773   0.5901761346132228   0.114952
H   H   0.19183797646701992   0.6307585254509516   0.6545876991333867   0.110411
H   H   0.06866827089380867   0.9593296417544281   0.6008291112922539   0.119303
H   H   0.03676271258142952   0.8763522564021082   0.589918549684887   0.106271
H   H   0.18094488240573953   0.8222008235911243   0.5574168514059431   0.111684
H   H   0.212824068569255   0.9054875695490254   0.5667696374943269   0.10906
H   H   0.4189004263053816   0.9720307481995527   0.5234769706104576   0.099601
H   H   0.4045735244178003   0.5346750332451236   0.5870391181645617   0.112889
H   H   0.4295558082793311   0.932212133398785   0.6598191263683973   0.114948
H   H   0.44183751318330505   0.8692288352693576   0.5954106283354755   0.110411
H   H   0.3186672149792421   0.5406569194178343   0.6491661496893663   0.119356
H   H   0.28676170916144145   0.623634304770154   0.6600767112967333   0.106219
H   H   0.4309434110083479   0.6777857375811378   0.6925784095756772   0.111731
H   H   0.46282180998105754   0.5944997911712838   0.6832286899745356   0.109078
C   C   0.44343447466211316   0.8563550772987487   0.8857701723147796   0.102669
C   C   0.056566193763345395   0.6436272341116586   0.6142265940529584   0.102602
C   C   0.39611640156144723   0.7956076678399879   0.8640686421024873   -0.032891
C   C   0.10388353427503239   0.7043746435704192   0.6359281242652507   -0.0329
C   C   0.3979516030678012   0.8194940803438404   0.8331247193425266   -0.108782
C   C   0.10204796648294741   0.6804916711195161   0.6668720470252114   -0.108741
C   C   0.44067271921786577   0.8935891556133744   0.8261576603284913   0.169848
C   C   0.05932611774390387   0.6063965958499822   0.6738391060392467   0.169879
C   C   0.44103899380636336   0.8828942706696024   0.783358697890599   -0.151673
C   C   0.05896204092234317   0.6170914807937541   0.7166380684771391   -0.151761
C   C   0.45394730367184166   0.9176656843033659   0.7627611030854601   -0.105822
C   C   0.04605482994033328   0.5823200671599904   0.7372356632822777   -0.105739
C   C   0.46773107711432044   0.9630158664437423   0.7841345191628485   0.071378
C   C   0.03226702725847015   0.5369698850196142   0.7158622472048894   0.071316
C   C   0.46614137775099607   0.9732631887506358   0.8271696011183819   -0.105346
C   C   0.03385745920201502   0.5267191226597714   0.6728271652493559   -0.10538
C   C   0.45263967235440344   0.939122528185748   0.8481413073670562   -0.170858
C   C   0.047359897196345105   0.5608632232776085   0.6518554590006819   -0.17091
C   C   0.48087255129715106   0.5012396655689583   0.7631382810162375   -0.028678
C   C   0.019126285666370237   0.998746773904988   0.7368584853515003   -0.02855
C   C   0.44606002500619335   0.5419145519648337   0.7723040113828537   0.072317
C   C   0.053938811950321165   0.9580691354667532   0.7276927549848843   0.072247
C   C   0.39932816024150664   0.5353020897849078   0.7545521167383772   -0.097229
C   C   0.10067397336804083   0.964682629662564   0.7454446496293609   -0.097217
C   C   0.45679256021548237   0.5855740371589726   0.7985316767644752   -0.114025
C   C   0.04320737562824513   0.9144109147563368   0.7014620231160207   -0.113991
C   C   0.06482674381148963   0.6200412063212406   0.9834837882840738   0.563149
C   C   0.06917164152307671   0.5830475132976829   0.9445639322074291   -0.065132
C   C   0.07874792525531084   0.5362788486647612   0.9464712872720109   -0.064286
C   C   0.08638801261692546   0.5012608249022961   0.911099356934468   -0.226183
C   C   0.08339469132112985   0.5133404452226158   0.8730381172856094   0.267122
C   C   0.07243308084821609   0.5596731048881619   0.8703794728467148   -0.218061
C   C   0.0657054321501714   0.5943538144254996   0.9060488524467407   -0.0749
C   C   0.10723824924425099   0.9362970569447476   0.835378587465465   0.254344
C   C   0.15684659148182659   0.9291460096829157   0.8420972610128908   -0.20399
C   C   0.313138811568199   0.7252756795330872   0.7918467345767125   -0.017224
C   C   0.18686112426677   0.7747058323292728   0.7081469653037834   -0.017216
C   C   0.3569871324729932   0.7016151867952701   0.789525403734448   -0.097222
C   C   0.1430124370777554   0.7983705646680864   0.7104713626332899   -0.097263
C   C   0.2956542887298239   0.6511788211787971   0.7878695006237179   0.088902
C   C   0.2043449145264352   0.8488069302845594   0.7121272657440202   0.088923
C   C   0.37860341938687647   0.6163644851399044   0.7839075991069336   0.165843
C   C   0.12139798163480896   0.8836204667754051   0.7160861007735623   0.165828
C   C   0.3658533323619696   0.5721561681950926   0.7598418072309876   -0.161107
C   C   0.13414623718877894   0.9278295832682638   0.7401549591367504   -0.161122
C   C   0.42343055191776885   0.6228148362053731   0.8044377311927464   -0.161121
C   C   0.07656755245351114   0.8771701157099363   0.6955559686877495   -0.161073
C   C   0.16201686797687515   0.795170004224674   0.8153022954914819   0.545939
C   C   0.14275393150432003   0.8446031069554824   0.823612475917554   -0.042181
C   C   0.1744919798227101   0.8831351044311138   0.8360010843756098   -0.072498
C   C   0.09304339521806476   0.8526147392172725   0.8173445759947159   -0.072887
C   C   0.07518152651186186   0.8984659567569644   0.8229470481860198   -0.197324
C   C   0.19343428471589935   0.6436256248547058   0.8642250329518341   0.102477
C   C   0.30656601742231765   0.8563593270606037   0.6357686669286619   0.102594
C   C   0.1461183449849763   0.7043730343134664   0.8859265631641263   -0.032831
C   C   0.35388232344773013   0.795611917601843   0.6140671367163695   -0.032867
C   C   0.14795268168306838   0.6804900618625633   0.9168704859240869   -0.108784
C   C   0.3520476204551486   0.8194948900527461   0.5831232139564089   -0.108825
C   C   0.19067378444538902   0.6063949865930294   0.9238375449381223   0.169831
C   C   0.309326883988828   0.8935907648703272   0.5761592214296157   0.170023
C   C   0.1910379010689298   0.6170898715368014   0.9666365073760147   -0.151649
C   C   0.3089616684890666   0.8828985204314574   0.5333571925044812   -0.151859
C   C   0.2039449279399504   0.5823188019083325   0.9872341021811534   -0.105816
C   C   0.2960550079061634   0.9176672935603187   0.5127626641865844   -0.105741
C   C   0.217732140715954   0.5369665557361868   0.9658606861037651   0.071364
C   C   0.2822674288391738   0.9630209157536445   0.534136080263973   0.071365
C   C   0.21614203761253253   0.5267178574081135   0.9228256041482317   -0.105383
C   C   0.28385826452656027   0.9732674385124909   0.5771680957322642   -0.105412
C   C   0.20263941436237679   0.5608592059835911   0.9018538978995575   -0.17089
C   C   0.2973612540744678   0.9391275774956501   0.5981428684681805   -0.170925
C   C   0.2308748602214217   0.9987451646480352   0.9868569242503761   -0.028608
C   C   0.2691254419270643   0.5012440268682705   0.5131398421173619   -0.028622
C   C   0.19606212994355485   0.9580675262098004   0.9776911938837599   0.072257
C   C   0.3039381721961727   0.541918225253556   0.5223055724839779   0.072272
C   C   0.14932699612278783   0.9646810204056111   0.9954430885282366   -0.097229
C   C   0.35067330602569813   0.5353081711106946   0.5045536778395016   -0.097092
C   C   0.2067933529385198   0.914409305499384   0.9514604620148963   -0.113934
C   C   0.29320694920845564   0.5855790864688748   0.5485332378655996   -0.114061
C   C   0.06313852433155284   0.774705022620367   0.9581484706899012   -0.017221
C   C   0.4368628766916432   0.7252807288429894   0.5418482956778369   -0.017237
C   C   0.10698769751091951   0.7983655153581843   0.9604698015321655   -0.09729
C   C   0.3930137035122765   0.7016202361051722   0.5395269648355724   -0.097161
C   C   0.04565547631996576   0.8488018809746571   0.9621257046428958   0.08894
C   C   0.4543459246929612   0.6511796308877029   0.5378679952376   0.088854
C   C   0.1286025851385989   0.8836196570664994   0.96608760615968   0.165862
C   C   0.37139844959010765   0.6163660943968572   0.533909160208058   0.165736
C   C   0.1158541801612895   0.9278279740113109   0.990153398035626   -0.161114
C   C   0.3841453893967069   0.5721604179569477   0.5098403018448698   -0.161033
C   C   0.17343298850511593   0.8771693060010306   0.9455574740738673   -0.161191
C   C   0.3265680462235906   0.622816445462326   0.5544392922938708   -0.161047
C   C   0.31482599580889115   0.8799394958322139   0.76651141698254   0.563153
C   C   0.3191714348612751   0.9169335328610665   0.8054312730591845   -0.065121
C   C   0.328748323690738   0.963702541499283   0.8035239179946027   -0.064246
C   C   0.3363889435514601   0.9987222852882229   0.8388958483321457   -0.226139
C   C   0.3333955477049381   0.9866402569308386   0.8769570879810042   0.26709
C   C   0.3224340666884008   0.9403079412705874   0.8796157324198989   -0.218112
C   C   0.3157058873142397   0.9056268877279549   0.8439463528198728   -0.074864
C   C   0.35723803790365294   0.563686741256361   0.9146166178011487   0.254349
C   C   0.40684458738407503   0.5708381325234879   0.9078979442537228   -0.204033
C   C   0.41201700209269   0.7048133384336828   0.9346898432878895   0.545941
C   C   0.39275345044817284   0.6553775951979719   0.9263827293490596   -0.042216
C   C   0.4244927719800394   0.6168455977223406   0.9139941208910037   -0.072494
C   C   0.343043603817462   0.647369402989131   0.9326506292718977   -0.072847
C   C   0.32518113725842124   0.6015181854494392   0.9270481570805937   -0.197302
C   C   0.1851710096789204   0.6200454560830956   0.7334822828979559   0.563098
C   C   0.1808270358044944   0.5830514190542431   0.6945624268213113   -0.065168
C   C   0.1712512458585   0.5362824104160264   0.6964697818858931   -0.064231
C   C   0.1636124574728529   0.5012636986429714   0.6610978515483502   -0.226115
C   C   0.16660658589696778   0.5133412549315216   0.6230366118994916   0.267164
C   C   0.1775669680387952   0.559677010644722   0.6203779674605969   -0.218154
C   C   0.18429404852072928   0.5943546241344053   0.6560473470606231   -0.074856
C   C   0.1427637294116461   0.9362978666536536   0.5853770820793472   0.254318
C   C   0.09315498216516285   0.9291468193918215   0.592095755626773   -0.203994
C   C   0.08798366634001645   0.7951716134816267   0.5653038565926063   0.546007
C   C   0.10724611910257577   0.8446081562653845   0.5736140370186784   -0.042236
C   C   0.0755086290431567   0.8831401537410158   0.5860026454767342   -0.072577
C   C   0.1569566983222655   0.8526163484742254   0.5673461370958403   -0.072829
C   C   0.1748191648797957   0.8984667664658703   0.5729455427999022   -0.197261
C   C   0.4351746572029479   0.8799411050891668   0.5165129780836644   0.56307
C   C   0.4308268291450792   0.9169385821709686   0.5554328341603089   -0.064988
C   C   0.4212520105916789   0.9637075908091852   0.553525479095727   -0.064355
C   C   0.4136111906367061   0.9987238945451756   0.5888974094332701   -0.226084
C   C   0.4166037793461503   0.9866453062407406   0.6269586490821286   0.267154
C   C   0.4275668549978978   0.9403129905804894   0.6296172935210232   -0.218062
C   C   0.4342956025785351   0.9056319370378569   0.5939479139209972   -0.074986
C   C   0.39276425066241344   0.5636886945186087   0.664618178902273   0.254382
C   C   0.34315371065790096   0.5708397417804407   0.6578995053548472   -0.204104
C   C   0.33798270158112126   0.7048183877435847   0.6846914043890139   0.546057
C   C   0.3572449054574495   0.6553826445078741   0.676384290450184   -0.042189
C   C   0.3255075897177694   0.6168464074312463   0.663992615504886   -0.072504
C   C   0.40695470915472587   0.647371012246084   0.682652190373022   -0.072965
C   C   0.4248187756278657   0.601519794706392   0.6770497181817181   -0.197278
N   N   0.27551992005804343   0.6933412500617103   0.790908389480632   -0.276389
N   N   0.224479283196705   0.8066437018535991   0.7090853103998639   -0.276437
N   N   0.34541100841887495   0.6546056035259531   0.7872776685859939   0.008754
N   N   0.15458856113187364   0.8453801479374033   0.7127190977817441   0.008753
N   N   0.4281526798339489   0.8582001996224671   0.8473685525820487   0.010404
N   N   0.07184762229702016   0.6417821117879401   0.6526282137856892   0.010402
N   N   0.4246910882785502   0.8188319292256223   0.8964078165576003   -0.282458
N   N   0.07530701608548196   0.681150382184785   0.6035889498101377   -0.28235
N   N   0.025520527708187205   0.8066420925966464   0.9590837492987395   -0.276434
N   N   0.47448123960798766   0.6933428593186631   0.5409099505817563   -0.276387
N   N   0.09541181207123808   0.8453785386804507   0.9627175366806198   0.008768
N   N   0.40458849006848946   0.6546072127829059   0.5372792296871183   0.008796
N   N   0.17815246734121176   0.6417805025309873   0.9026266526845649   0.010454
N   N   0.32184820109149465   0.8582044493843222   0.5973670471959309   0.010416
N   N   0.17469402340120932   0.6811487729278322   0.8535873887090133   -0.282363
N   N   0.3253062787370077   0.8188361789874774   0.6464063111714825   -0.282386
O   O   0.07206336838540847   0.6633239420430783   0.9809110054879576   -0.568243
O   O   0.055228046566091225   0.6082256205591888   0.5166601694712848   -0.590827
O   O   0.13154730902052636   0.7612013719920224   0.8033429952473192   -0.574767
O   O   0.2075967052570561   0.7885876306607887   0.8197425690180327   -0.560135
O   O   0.0897291213653208   0.9815287422297557   0.8362433368677351   -0.227432
O   O   0.32206276539809897   0.836656760110376   0.7690841997786559   -0.568225
O   O   0.3052269181959063   0.8917609406130734   0.7333350915103355   -0.590842
O   O   0.3815450479495054   0.7387819706663342   0.9466491435320523   -0.574765
O   O   0.45759504293010156   0.7113922719446186   0.9302495697613388   -0.560115
O   O   0.33972831370234097   0.518454367960763   0.9137518683988783   -0.227448
O   O   0.17793826933060763   0.6633289913529804   0.730912566589082   -0.568166
O   O   0.19476605806278996   0.6082282509032323   0.7666616748574024   -0.590814
O   O   0.11845342271777473   0.7612037807970222   0.5533476228356857   -0.574792
O   O   0.04240379402290955   0.7885900394657885   0.569747196606399   -0.560142
O   O   0.16027418620169595   0.9815303514867084   0.5862448979688596   -0.227497
O   O   0.4279365674510711   0.8366583693673288   0.5190857608797803   -0.568246
O   O   0.44477518592955223   0.8917601309041676   0.9833365968964533   -0.590799
O   O   0.3684537257051589   0.73878278037524   0.6966476381459346   -0.574795
O   O   0.29240286429218193   0.7113973212545206   0.6802511308624631   -0.560179
O   O   0.41027301224685414   0.5184570092336007   0.6637534295000027   -0.22749
Cd   Cd   0.6931578468491582   0.20433227358245115   0.2953244934729768   0.851368
Cd   Cd   0.9431577041096759   0.29566091457115495   0.4546711298723743   0.8514
Cd   Cd   0.5568413953984073   0.20433433838215598   0.04532912106134325   0.851368
Cd   Cd   0.8068412526588642   0.29566270792379323   0.20467207767605028   0.851389
H   H   0.9677069889901331   0.3819083797723004   0.40440833748722765   0.105882
H   H   0.5322921105147186   0.11808552134590694   0.09559068685159311   0.105885
H   H   0.8757301494609246   0.264139368171075   0.36572153444098204   0.110859
H   H   0.6242652871025355   0.2358559089683121   0.13427748989783866   0.110828
H   H   0.8781258569129696   0.3155891463543615   0.3044111084687468   0.13648
H   H   0.6218732425930598   0.18440525867875013   0.1955885291675223   0.136454
H   H   0.9309785772250839   0.3477440385392229   0.26611957562800703   0.128742
H   H   0.5690205222816703   0.15225063054437896   0.2338797553595379   0.128735
H   H   0.9527476218402849   0.40934084127932996   0.22945696081026712   0.100927
H   H   0.5472514776642949   0.09065303565280125   0.27054329012345046   0.100915
H   H   0.9758158086860788   0.00855585294102773   0.34446157839155117   0.100992
H   H   0.524183290821582   0.49143929587140234   0.15553959248833904   0.101056
H   H   0.9509308731117795   0.4478232115676035   0.3815200767122453   0.116045
H   H   0.5490682263980555   0.052172729396297274   0.11848017422147226   0.116084
H   H   0.8899490550053106   0.0013855736713739575   0.23466416279606528   0.109342
H   H   0.6100500444988161   0.4986080633963431   0.2653351681914797   0.109368
H   H   0.991317605416274   0.09061640673306402   0.3152226225381942   0.098588
H   H   0.5086814940963397   0.40938064620152625   0.18477793504424758   0.098551
H   H   0.5810968936004458   0.027958110238822872   0.4765198514722871   0.099605
H   H   0.5954237954915305   0.46531520121443176   0.41295770391818293   0.112931
H   H   0.5704415116264964   0.06777672503959069   0.3401776957143472   0.114949
H   H   0.5581598067249088   0.13076116672235988   0.4045892602345111   0.110415
H   H   0.6813345004552042   0.45932987498877176   0.35083067239337834   0.119304
H   H   0.8057495951541684   0.26240191837672333   0.2936931222601833   0.131486
H   H   0.6942458414067845   0.23759227097805038   0.20630436883501638   0.131547
H   H   0.8944623328413186   0.2130039315908067   0.28757977329434664   0.12475
H   H   0.6055331037211147   0.2869909215884808   0.21241894439574988   0.124743
H   H   0.7756031936664622   0.11850565893252402   0.285744480679954   0.107538
H   H   0.7243959058405635   0.381489034337154   0.2142536237126941   0.107556
H   H   0.830887898040079   0.06740168326534436   0.24376948336401208   0.117934
H   H   0.6691112014663732   0.4325928259086481   0.25622923432608447   0.117921
H   H   0.9320439969915889   0.15643787587121277   0.3252623017688067   0.123838
H   H   0.5679551025173399   0.3435575853638598   0.17473610927256555   0.123832
H   H   0.7132348781510278   0.376352833641747   0.3399201107860114   0.106211
H   H   0.5690539089036105   0.32220552889430226   0.3074184125070675   0.111696
H   H   0.5371755099306598   0.40549158684161335   0.31677119859545116   0.109065
H   H   0.7177066753350991   0.11808300840002629   0.3455869792093993   0.105927
H   H   0.7822924241739195   0.38191226134278444   0.1544080586960067   0.105878
H   H   0.6257340851943803   0.23585453957577338   0.3842768487428869   0.110826
H   H   0.8742650143126148   0.2641400179703714   0.11571941575741591   0.110803
H   H   0.6281258467160132   0.18440328123042626   0.4455881946612948   0.136468
H   H   0.8718732527937911   0.31559252400994126   0.05441021638007752   0.136476
H   H   0.6809783901803432   0.15224819755330302   0.48387635436606824   0.128729
H   H   0.8190170463856834   0.3477478401549023   0.016118990188061965   0.12877
H   H   0.7027471942114848   0.09065580525259581   0.02054270468350536   0.100919
H   H   0.7972519053020948   0.40934140019502757   0.4794544797629701   0.100984
H   H   0.7258173756393166   0.49143816634327775   0.4055398712795599   0.101027
H   H   0.7741817238731461   0.008558806636507817   0.09446037965415763   0.101035
H   H   0.7009302159796437   0.05216966416336004   0.36847830647162366   0.116053
H   H   0.7990688835254796   0.44782426114092344   0.1315194912723002   0.116044
H   H   0.6399470435419521   0.4986095127436866   0.015336115995155617   0.109365
H   H   0.8600520559656476   0.0013853646216770155   0.48466137510004403   0.109226
H   H   0.7413187444987235   0.4093771570084894   0.4347757606456748   0.09856
H   H   0.7586803550123795   0.09061909637805388   0.06522173044952488   0.098604
H   H   0.5557498521187718   0.23759034929845507   0.4563055675724099   0.131554
H   H   0.9442492473894626   0.2624049836096606   0.043694990010031874   0.131505
H   H   0.6444628392505085   0.28698854436613336   0.4624170766459013   0.124768
H   H   0.8555362602620746   0.21300837284492366   0.03758164104419523   0.124706
H   H   0.5256041806366551   0.38148652878784967   0.464253902503915   0.107526
H   H   0.9743949188692235   0.11850779629045727   0.03574542848362993   0.107569
H   H   0.5808892164842664   0.4325941953011868   0.0062298754810361815   0.117925
H   H   0.9191098830256889   0.0674016898939854   0.49376884220906037   0.117901
H   H   0.6820448043456167   0.34355568787034063   0.42473608141506225   0.12385
H   H   0.8179542951656679   0.15644078119454058   0.0752635562212069   0.123836
H   H   0.8310977110091022   0.4720307415694823   0.27347761176540925   0.09959
H   H   0.8454260270392153   0.03467687496848483   0.3370376127784439   0.11289
H   H   0.8204420795921185   0.43221511867548806   0.40982068746952177   0.114964
H   H   0.8081600760269106   0.369229988982129   0.3454091229493579   0.110395
H   H   0.9313330782584099   0.040661968726307035   0.3991677107904906   0.119313
H   H   0.9632375376899481   0.12364038609451154   0.4100782723978576   0.10623
H   H   0.8190531700864393   0.17778700283136636   0.44257997067680155   0.111681
H   H   0.7871743502209169   0.09450163289464511   0.43322718458841786   0.109077
H   H   0.6689013884911885   0.02796122384391236   0.22651926603234201   0.099607
H   H   0.6545730724651524   0.4653166505617751   0.16295865172185892   0.112859
H   H   0.6795570199119778   0.06777838266869574   0.09017680362567788   0.114952
H   H   0.6918390234780614   0.13076385636734975   0.1545883681458418   0.110411
H   H   0.5686660212528442   0.45933436461504096   0.10083008695343326   0.119303
H   H   0.5367615618245377   0.37635729908194004   0.08992075194096312   0.106271
H   H   0.6809422664738193   0.32220705819645035   0.05741966695946761   0.111684
H   H   0.7128247492840553   0.40549221245483363   0.06677030650678187   0.10906
H   H   0.918902205904708   0.4720359507889938   0.023479786163982053   0.099601
H   H   0.904571641073077   0.03468044411632638   0.08704009382574093   0.112889
H   H   0.9295575878786574   0.43221733598822604   0.15982194192192195   0.114948
H   H   0.9418356298363768   0.3692333182655565   0.09541068405048227   0.110411
H   H   0.8186645990490738   0.04066384203375007   0.1491689652428908   0.119356
H   H   0.7867605584086267   0.12364090756685099   0.16007830025536093   0.106219
H   H   0.9309415276639266   0.17779130836195003   0.19257999853430485   0.111731
H   H   0.9628235895829806   0.09450589005307652   0.1832296656357148   0.109078
C   C   0.9434325913166955   0.35636035984299447   0.3857732945170283   0.102669
C   C   0.5565665081878843   0.14363351708913671   0.11422695641668924   0.102602
C   C   0.8961145182162708   0.29561283884677664   0.36406869781749396   -0.032891
C   C   0.6038809183426591   0.20438063831133108   0.1359300198726026   -0.0329
C   C   0.8979497197182453   0.31949753132415437   0.33312477505753324   -0.108782
C   C   0.6020457168428588   0.180496737985424   0.16687302268639065   -0.108741
C   C   0.9406708358706966   0.39359375014703024   0.32616078253074   0.169848
C   C   0.5593246006926431   0.10640158276108534   0.17383977505170178   0.169879
C   C   0.9410371104590124   0.38289864952492036   0.2833596735517782   -0.151673
C   C   0.5589619890461411   0.11709541150289632   0.2166399640844909   -0.151761
C   C   0.9539454203258197   0.41767064702839307   0.26276299869281206   -0.105822
C   C   0.5460536791838642   0.08232521398070307   0.2372369455921813   -0.105739
C   C   0.9677328567131934   0.46302082916876935   0.2841364147702004   0.071378
C   C   0.5322662427929871   0.03697365581914705   0.21586352951479296   0.071316
C   C   0.9661394944040679   0.4732676717468346   0.3271696568333886   -0.105346
C   C   0.5338559421542881   0.026725621315587544   0.17282967415415634   -0.10538
C   C   0.9526377890089859   0.43912781072999385   0.34814442956930486   -0.170858
C   C   0.5473576475526021   0.06086683416753191   0.15185612801313692   -0.17091
C   C   0.9808743308966285   0.0012449481132041501   0.26314140321848634   -0.028678
C   C   0.5191247686140825   0.49875133685599154   0.23685884771523122   -0.02855
C   C   0.9460618046049153   0.041919434735056056   0.2723056003414813   0.072317
C   C   0.5539372948984866   0.4580739382821708   0.22769403729478782   0.072247
C   C   0.8993262768954848   0.03530705250993479   0.254554012345729   -0.097229
C   C   0.6006728226102426   0.4646871926135675   0.24544501199309174   -0.097217
C   C   0.9567906768718164   0.08558000771380836   0.29853479896672397   -0.114025
C   C   0.5432047596932443   0.4144158774813639   0.20146391872337255   -0.113991
C   C   0.5648263256460228   0.12004706533861906   0.48348384399908034   0.563149
C   C   0.5691704907660033   0.08305234029917664   0.44456398792243573   -0.065132
C   C   0.5787453093194036   0.03628333166096001   0.44647134298701757   -0.064286
C   C   0.5863861292699972   0.0012653078984948413   0.4110994126494746   -0.226183
C   C   0.5833935405631806   0.013344928218814625   0.373038173000616   0.267122
C   C   0.5724341278572038   0.05967758788436075   0.37037952856172135   -0.218061
C   C   0.5657053802765665   0.09435864142699332   0.4060489081617474   -0.0749
C   C   0.6072367321918123   0.43630153994094656   0.3353786431804716   0.254344
C   C   0.6568476384890627   0.4291498046685248   0.34209731672789745   -0.20399
C   C   0.8131376608145084   0.22528193832448937   0.2918483235353401   -0.017224
C   C   0.6868614386913395   0.2747122510302843   0.20814916755985954   -0.017216
C   C   0.8569867143059257   0.2016204377568635   0.2895257660981789   -0.097222
C   C   0.6430123852011003   0.29837425551281455   0.2104723382944692   -0.097263
C   C   0.7956542368553431   0.15118330417499592   0.28786955633872446   0.088902
C   C   0.7043448626506559   0.34881096513458243   0.21212824140519945   0.088923
C   C   0.8786015360404319   0.11636934372405056   0.28391041466045813   0.165843
C   C   0.6213975634668961   0.3836255094552368   0.21608830302963838   0.165828
C   C   0.8658507164241903   0.0721600189494302   0.25984339618961527   -0.161107
C   C   0.6341447201366424   0.4278342261740721   0.24015562814920546   -0.161122
C   C   0.9234323315157661   0.12281945492510526   0.3044396268000983   -0.161121
C   C   0.5765667679924379   0.37717574225947714   0.19555909088999823   -0.161073
C   C   0.6620157172169331   0.29517391074774   0.31530541769373066   0.545939
C   C   0.6427524144553848   0.34460896597286095   0.3236125316325607   -0.042181
C   C   0.6744919279523676   0.38314141899124443   0.33600420657785857   -0.072498
C   C   0.5930426107552398   0.3526196777562235   0.3173476981969647   -0.072887
C   C   0.5751785442823409   0.39847078375845824   0.3229471039010265   -0.197324
C   C   0.6934324013715987   0.14363113986678935   0.36422508866684067   0.102477
C   C   0.8065666981356989   0.35636357758896486   0.1357717891309106   0.102594
C   C   0.6461182931146336   0.20437934887359707   0.38592968536637506   -0.032831
C   C   0.853880806393117   0.2956156084465712   0.11406811237754882   -0.032867
C   C   0.6479533623966907   0.18049420085346723   0.41687054163909365   -0.108784
C   C   0.8520457371111804   0.31950070069797243   0.0831257228612092   -0.108825
C   C   0.6906740988627701   0.10639843757334343   0.423837600653129   0.169831
C   C   0.8093250006508094   0.39359876787427994   0.07615958379334649   0.170023
C   C   0.6910367503074772   0.11709297851182039   0.4666365630910213   -0.151649
C   C   0.8089623492046222   0.38290356311128926   0.03335939476055735   -0.151859
C   C   0.7039448760654695   0.08232328490453147   0.4872341578961601   -0.105816
C   C   0.7960542234427037   0.4176717765565176   0.012762719901591155   -0.105741
C   C   0.7177320888414733   0.036971038732385594   0.46586074181877174   0.071364
C   C   0.7822670106703545   0.46302547870464794   0.03413644262770372   0.071365
C   C   0.7161423520340517   0.02672313995235935   0.4228287263504804   -0.105383
C   C   0.7838567474750278   0.47327240123751796   0.07716999133961613   -0.105412
C   C   0.7026371647209592   0.060863688979789984   0.4018539536145641   -0.17089
C   C   0.7973619347892681   0.43913222040145833   0.09814353748063556   -0.170925
C   C   0.7308722442855146   0.498749647644234   0.48685697996538263   -0.028608
C   C   0.769123192285375   0.0012484856783932696   0.013141124427265432   -0.028622
C   C   0.6960595140117857   0.458073840769931   0.4776943160860087   0.072257
C   C   0.8039359225556308   0.04192305225504987   0.022305628198984635   0.072272
C   C   0.6493240138915154   0.46468515939651506   0.49544314424324315   -0.097229
C   C   0.8506714226746929   0.03531109399002824   0.0045543468519565556   -0.097092
C   C   0.7067918358840882   0.41441321202245013   0.451463584217145   -0.113934
C   C   0.7932072636279212   0.08558352109292136   0.04853574677039992   -0.114061
C   C   0.5631381061634585   0.27470984962186085   0.45814852640490783   -0.017221
C   C   0.9368609933444433   0.22528518765311215   0.0418495779877403   -0.017237
C   C   0.6069872793460874   0.2983718299183149   0.4604729237344143   -0.09729
C   C   0.8930118201637477   0.2016241110455859   0.03952732719930325   -0.097161
C   C   0.5456550581568853   0.34880888354537776   0.46212882684514456   0.08894
C   C   0.9543440413508959   0.15118620949832376   0.0378708107911246   0.088854
C   C   0.6286025332606148   0.3836227640415184   0.46608766187468664   0.165862
C   C   0.8713965662493409   0.11637312115365378   0.03391105581540988   0.165736
C   C   0.61585193051812   0.42783176899692   0.49015345375063263   -0.161114
C   C   0.8841435060469099   0.07216398047471893   0.009843424047118597   -0.161033
C   C   0.6734333029242489   0.37717344499193445   0.44555752978887386   -0.161191
C   C   0.8265657965862806   0.12282262429892332   0.05444057460377424   -0.161047
C   C   0.8148266765245978   0.37994461846685024   0.2665139258873402   0.563153
C   C   0.8191710166946609   0.416939023687074   0.30543255536908803   -0.065121
C   C   0.8287460740500756   0.4637074242695054   0.30352550695323033   -0.064246
C   C   0.8363870602045319   0.49872676828442175   0.3388959040471523   -0.226139
C   C   0.8333943969557472   0.4866481799799868   0.37695714369601085   0.26709
C   C   0.8224347474061613   0.44031391182542307   0.3796188546221476   -0.218112
C   C   0.8157058354430213   0.40563285828279044   0.3439494750221216   -0.074864
C   C   0.8572354219677457   0.06369122425255988   0.4146166735161553   0.254349
C   C   0.9068463669835524   0.0708434150677337   0.4079010664559716   -0.204033
C   C   0.9120151187490241   0.20481930898851844   0.43469296549013825   0.545941
C   C   0.8927515671047479   0.15538345421535055   0.4263827850640662   -0.042216
C   C   0.9244908886374904   0.11685180074501406   0.4139941766060104   -0.072494
C   C   0.8430417204670304   0.1473725099641502   0.43265068498690434   -0.072847
C   C   0.8251810853810717   0.1015217479672104   0.4270512792828425   -0.197302
C   C   0.685168760039436   0.12005084276822228   0.23348448515403208   0.563098
C   C   0.6808244198700979   0.08305670159848888   0.1945655490235601   -0.065168
C   C   0.6712493625127802   0.03628753305066285   0.19647229079069353   -0.064231
C   C   0.6636120393052423   0.0012689012324125365   0.16110066710187473   -0.226115
C   C   0.6666047025528485   0.0133469856219432   0.12303881415556774   0.267164
C   C   0.677564352099264   0.05968017338846977   0.12037955641922468   -0.218154
C   C   0.6842932640625551   0.09436130688590705   0.15604924266797493   -0.074856
C   C   0.6427636775382226   0.43630290933348526   0.08537928433542336   0.254318
C   C   0.5931527325246516   0.4291517821168487   0.09209765123412494   -0.203994
C   C   0.5879839807593308   0.2951759681508686   0.06530605884868244   0.546007
C   C   0.6072438694588326   0.3446117671553079   0.07361470603113349   -0.042236
C   C   0.5755082108746397   0.3831448766016289   0.08600362113791349   -0.072577
C   C   0.6569573790379416   0.3526213353853286   0.06734680610829534   -0.072829
C   C   0.6748180141226018   0.39847164923609263   0.07294713175852982   -0.197261
C   C   0.9351727738575303   0.3799463876334125   0.01651610028591301   0.56307
C   C   0.9308286087439522   0.4169435448959956   0.0554347297676608   -0.064988
C   C   0.9212501272455059   0.46371247357940754   0.053527068054354726   -0.064355
C   C   0.9136129702351259   0.4987286174057886   0.08889838509444932   -0.226084
C   C   0.9166055589448723   0.486650189010963   0.1269602380407563   0.267154
C   C   0.9275649716521781   0.4403181132151259   0.12961980242582358   -0.218062
C   C   0.9342937192328152   0.40563705967249336   0.09395042282579756   -0.074986
C   C   0.8927623673200462   0.06369511321962022   0.1646203811583491   0.254382
C   C   0.8431514610182654   0.07084504851076263   0.1579014009621991   -0.204104
C   C   0.8379833822918447   0.20482147053252783   0.18469268669891742   0.546057
C   C   0.857243022107169   0.1553858314376979   0.1763846528139148   -0.042189
C   C   0.8255071715545379   0.11685333004716215   0.16399543105841055   -0.072504
C   C   0.9069528258107273   0.1473766871677769   0.18265285938547712   -0.072965
C   C   0.9248168922847736   0.10152594935691325   0.17705222708651844   -0.197278
N   N   0.7755191355959433   0.19334645265115147   0.29091120503415646   -0.276389
N   N   0.7244799639107806   0.30664808070891714   0.20908628606104318   -0.276437
N   N   0.8454116891311988   0.15460929437068127   0.28727864424717314   0.008754
N   N   0.6545874103751024   0.3453851348485065   0.21271976679419918   0.008753
N   N   0.9281507964905241   0.35820605863984567   0.3473686082970553   0.010404
N   N   0.5718446400691305   0.14178768256875227   0.152629802744317   0.010402
N   N   0.9246892049333736   0.3188371002324109   0.3964078722726069   -0.282458
N   N   0.5753062316271568   0.18115698498148194   0.1035905387687654   -0.28235
N   N   0.5255197432427345   0.30664599911971246   0.45908687150098826   -0.276434
N   N   0.9744793562641707   0.1933487499186941   0.04091276613528088   -0.276387
N   N   0.5954124927831087   0.3453819896607646   0.4627175923956264   0.008768
N   N   0.9045866067244909   0.1546128877045989   0.03727989869957327   0.008796
N   N   0.6781505839942835   0.1417849855271861   0.40262670839957154   0.010454
N   N   0.8218485155144636   0.35821026002954853   0.09736955610073128   0.010416
N   N   0.6746928726467635   0.18115463194521073   0.35358744442401996   -0.282363
N   N   0.8253062268599298   0.3188397656913246   0.14640820677883445   -0.282386
O   O   0.572060752455391   0.16333094461379885   0.4809141276902064   -0.568243
O   O   0.5552257969302612   0.10823246322029997   0.016662678376085056   -0.590827
O   O   0.6315472571465293   0.26120623057616865   0.30334581080084366   -0.574767
O   O   0.7075973859765683   0.28859428922621433   0.31974569122028135   -0.560135
O   O   0.589727970608882   0.4815340247740016   0.3362464590699839   -0.227432
O   O   0.822060882050597   0.33666105901088933   0.269084868791111   -0.568225
O   O   0.8052261337291249   0.3917642632664305   0.23333729376641163   -0.590842
O   O   0.8815468275489826   0.23878725321058009   0.44665226573430106   -0.574765
O   O   0.9575968225330822   0.21139893051004416   0.43025269196358756   -0.560115
O   O   0.8397264303554127   0.018458850956961967   0.413751924113885   -0.227448
O   O   0.6779382174597812   0.16333493032516372   0.23091292895281287   -0.568166
O   O   0.6947656398904674   0.1082314378330562   0.2666620372211333   -0.590814
O   O   0.6184522719610035   0.2612087677081254   0.0533482918481407   -0.574792
O   O   0.5424022769748501   0.28859624248846205   0.06974725232140577   -0.560142
O   O   0.6602726691495594   0.48153499439251685   0.08624556698131464   -0.227497
O   O   0.9279383470528434   0.3366643882943168   0.01908642989223538   -0.568246
O   O   0.944773302581507   0.3917643814325287   0.483339719098702   -0.590799
O   O   0.8684518423620667   0.23878893502576126   0.19665014705073494   -0.574795
O   O   0.792401713531605   0.21140077223483475   0.18025118657746986   -0.560179
O   O   0.9102711289041541   0.018463132301469502   0.1637531785662852   -0.22749
Cd   Cd   0.693157761222355   0.20432771063001823   0.7953241311092459   0.851368
Cd   Cd   0.9431576184823891   0.2956559760307747   0.9546680076701256   0.8514
Cd   Cd   0.5568413097716042   0.2043297754297231   0.5453287586976124   0.851368
Cd   Cd   0.8068411670310036   0.29565758528772745   0.70466956877125   0.851389
H   H   0.9677069033643568   0.38190424077996715   0.904408281772221   0.105882
H   H   0.532292024887885   0.11808082266994076   0.5955884845955169   0.105885
H   H   0.8757300638336378   0.2641344296306947   0.8657184122387334   0.110859
H   H   0.6242688644205967   0.23585121029234596   0.6342752876417626   0.110828
H   H   0.8781257712867402   0.31558476749761416   0.8044101328075675   0.13648
H   H   0.6218731569663771   0.18440063995758862   0.6955866335601704   0.136454
H   H   0.9309784915990056   0.3477397396372802   0.7661189066155519   0.128742
H   H   0.569020436654112   0.1522456678179226   0.733877859752186   0.128735
H   H   0.9527475362166832   0.4093374944384674   0.7294559851490878   0.100927
H   H   0.5472513920373103   0.09064825702203039   0.7705407812186501   0.100915
H   H   0.9758157230587919   0.008550914400647452   0.8444584561893024   0.100992
H   H   0.5241832051952015   0.4914348370598503   0.6555383101784356   0.101056
H   H   0.9509307874809892   0.44781689700604355   0.8815169545099966   0.116045
H   H   0.5490681407721282   0.05216851044915932   0.6184798118577414   0.116084
H   H   0.8899489693780543   0.0013807708545269526   0.7346628804861618   0.109342
H   H   0.6100499588741873   0.4986042925953809   0.7653338858815761   0.109368
H   H   0.9913175197881113   0.09061112418738884   0.8152195003359455   0.098588
H   H   0.5086814084676338   0.4093753152836988   0.6847772660317925   0.098551
H   H   0.581096807973159   0.027953171698442608   0.9765167292700383   0.099605
H   H   0.5954237098631266   0.46531003020621364   0.9129576482031763   0.112931
H   H   0.5704414259983337   0.06777144249391548   0.8401745735120985   0.114949
H   H   0.5581597210991327   0.13075702773002662   0.9045892045195044   0.110415
H   H   0.6813344148314207   0.4593263124695712   0.8508275501911295   0.119304
H   H   0.8057495095282412   0.26239769942958535   0.7936927598964524   0.131486
H   H   0.6942457557808572   0.23758805203091243   0.7063040064712856   0.131547
H   H   0.8944622472147871   0.21299939282444993   0.7875781843357189   0.12475
H   H   0.6055330180943117   0.2869863586360478   0.7124185820320189   0.124743
H   H   0.7756031080406861   0.11850151994019076   0.7857444249649473   0.107538
H   H   0.724395820214183   0.381484575525602   0.7142523414027907   0.107556
H   H   0.8308878124132454   0.0673969845893782   0.743767281107936   0.117934
H   H   0.6691111158374857   0.43258727931248275   0.7562264187725599   0.117921
H   H   0.9320439113658127   0.15643373687887951   0.8252622460538   0.123838
H   H   0.5679550168908084   0.3435530465975031   0.6747345203139379   0.123832
H   H   0.713234792523741   0.3763478951013667   0.8399169885837626   0.106211
H   H   0.5690538232763237   0.322200590353922   0.8074152903048187   0.111696
H   H   0.537175424303373   0.40548664830123315   0.8167680763932025   0.109065
H   H   0.717706589708447   0.1180785254023981   0.8455869234943926   0.105927
H   H   0.7822923385466632   0.38190745852593744   0.6544067763861032   0.105878
H   H   0.6257339995670935   0.23584960103539312   0.8842737265406382   0.110826
H   H   0.8742649286856302   0.2641352393396005   0.6157169068526156   0.110803
H   H   0.6281257610887264   0.18439834269004599   0.945585072459046   0.136468
H   H   0.8718731671672597   0.3155879852435845   0.5544086274214498   0.136476
H   H   0.6809783045536912   0.15224371455567487   0.9838762986510616   0.128729
H   H   0.8190169607591519   0.34774330138854553   0.5161174012294343   0.12877
H   H   0.7027471085846816   0.09065124230016292   0.5205423423197746   0.100919
H   H   0.7972518196763185   0.4093372612026943   0.9794544240479635   0.100984
H   H   0.7258172900094022   0.4914321957870127   0.9055367490773112   0.101027
H   H   0.774181638246343   0.008554243684074953   0.5944600172904267   0.101035
H   H   0.7009301303523569   0.0521647256229798   0.868475184269375   0.116053
H   H   0.7990687979001261   0.44782022628947105   0.6315185156111209   0.116044
H   H   0.639946957920253   0.4986069338682185   0.5153354469827005   0.109365
H   H   0.8600519703389955   0.0013808816240487576   0.9846613193850374   0.109226
H   H   0.7413186588729472   0.4093730180161561   0.9347757049306681   0.09856
H   H   0.7586802693863012   0.09061479747611123   0.5652210614370698   0.098604
H   H   0.5557534294363798   0.23758541075807485   0.9563024453701612   0.131554
H   H   0.9442491617633842   0.2624006847077179   0.5436943209975769   0.131505
H   H   0.6444627536247324   0.2869844053738001   0.9624170209308947   0.124768
H   H   0.855536174635392   0.21300375412376216   0.5375797454368433   0.124706
H   H   0.5256040950093683   0.3814815902474694   0.9642507803016663   0.107526
H   H   0.9743948332422387   0.1185030176596864   0.5357429195788296   0.107569
H   H   0.580889130857584   0.4325895765800254   0.5062279798736843   0.117925
H   H   0.919109797398402   0.0673967513536051   0.9937657200068116   0.117901
H   H   0.6820447187183298   0.3435507493299604   0.9247329592128135   0.12385
H   H   0.8179542095385323   0.15643592260896502   0.5752607406676823   0.123836
H   H   0.8310976253857719   0.47202741891469596   0.7734754095093332   0.09959
H   H   0.8454259414125634   0.03467239197085664   0.8370375570634373   0.11289
H   H   0.8204419939639558   0.4322098361298129   0.909817565267273   0.114964
H   H   0.8081599903996238   0.36922505044174875   0.8454060007471091   0.110395
H   H   0.9313329926326337   0.04065782973397378   0.8991676550754839   0.119313
H   H   0.963237452064172   0.12363624710217828   0.9100782166828509   0.10623
H   H   0.8190530844591525   0.17778206429098609   0.9425768484745528   0.111681
H   H   0.7871742645942648   0.09449714989701694   0.9332271288734112   0.109077
H   H   0.6689013028649591   0.027956844987164997   0.7265182903711627   0.099607
H   H   0.6545729868407953   0.4653129039468891   0.6629561428170585   0.112859
H   H   0.6795569342858995   0.06777408376675308   0.5901761346132228   0.114952
H   H   0.691838937851983   0.13075955746540707   0.6545876991333867   0.110411
H   H   0.568665935624863   0.4593292977477037   0.6008291112922539   0.119303
H   H   0.5367614761950765   0.3763515683900891   0.589918549684887   0.106271
H   H   0.6809458437915784   0.3222021996108748   0.5574168514059431   0.111684
H   H   0.7128246636579769   0.40548791355289104   0.5667696374943269   0.10906
H   H   0.918902120278448   0.47203143620871324   0.5234769706104576   0.099601
H   H   0.9045715554468475   0.034676065259579   0.5870391181645617   0.112889
H   H   0.929557502255025   0.43221385342383023   0.6598191263683973   0.114948
H   H   0.9418355442123523   0.3692298672838131   0.5954106283354755   0.110411
H   H   0.8186645134210623   0.04065863944287959   0.6491661496893663   0.119356
H   H   0.7867604727820952   0.12363636880049422   0.6600767112967333   0.106219
H   H   0.930941442037395   0.17778676959559328   0.6925784095756772   0.111731
H   H   0.9628235039567514   0.09450151119632914   0.6832286899745356   0.109078
C   C   0.9434325056894088   0.3563554213026142   0.8857701723147796   0.102669
C   C   0.5565664225619571   0.14362929814199876   0.6142265940529584   0.102602
C   C   0.8961144325904945   0.2956086998544434   0.8640686421024873   -0.032891
C   C   0.6038808327159765   0.2043760195901696   0.6359281242652507   -0.0329
C   C   0.8979496340924691   0.3194933923318211   0.8331247193425266   -0.108782
C   C   0.6020456312166294   0.18049235912867664   0.6668720470252114   -0.108741
C   C   0.9406707502434097   0.39358881160665005   0.8261576603284913   0.169848
C   C   0.5593245150656889   0.10639693985384775   0.6738391060392467   0.169879
C   C   0.9410370248327831   0.38289427066817305   0.783358697890599   -0.151673
C   C   0.5589619034194586   0.11709079278173488   0.7166380684771391   -0.151761
C   C   0.9539453346947581   0.41766430828075685   0.7627611030854601   -0.105822
C   C   0.5460535935574837   0.082320755169151   0.7372356632822777   -0.105739
C   C   0.9677327710882626   0.4630168984581977   0.7841345191628485   0.071378
C   C   0.5322661571657308   0.03696885300230007   0.7158622472048894   0.071316
C   C   0.9661394087817952   0.47326490877568106   0.8271696011183819   -0.105346
C   C   0.5338558565264278   0.026720498679521754   0.6728271652493559   -0.10538
C   C   0.9526377033825749   0.43912321619490857   0.8481413073670562   -0.170858
C   C   0.5473575619265237   0.060862535265589254   0.6518554590006819   -0.17091
C   C   0.9808742452693416   0.0012400095728238858   0.7631382810162375   -0.028678
C   C   0.5191246829846519   0.49874574188767384   0.7368584853515003   -0.02855
C   C   0.9460617189783838   0.041914895968699295   0.7723040113828537   0.072317
C   C   0.5539372092756096   0.4580708554917985   0.7276927549848843   0.072247
C   C   0.8993261912688022   0.035302433788773346   0.7545521167383772   -0.097229
C   C   0.6006727369851912   0.46468331767172444   0.7454446496293609   -0.097217
C   C   0.9567905912445296   0.0855750691734281   0.7985316767644752   -0.114025
C   C   0.5432046740648101   0.4144105707496125   0.7014620231160207   -0.113991
C   C   0.5648262400193708   0.12004258234099088   0.9834837882840738   0.563149
C   C   0.5691704051393514   0.08304785730154846   0.9445639322074291   -0.065132
C   C   0.5787488866385223   0.036279192668626725   0.9464712872720109   -0.064286
C   C   0.586386043644221   0.001261168906161625   0.911099356934468   -0.226183
C   C   0.5833934549374044   0.013340789226481409   0.8730381172856094   0.267122
C   C   0.5724303792865326   0.059673448892027525   0.8703794728467148   -0.218061
C   C   0.5657052946499145   0.09435415842936512   0.9060488524467407   -0.0749
C   C   0.6072366465634085   0.4362963689327285   0.835378587465465   0.254344
C   C   0.6568475528632864   0.4291456656761915   0.8420972610128908   -0.20399
C   C   0.8131375751879769   0.2252773995581326   0.7918467345767125   -0.017224
C   C   0.6868613530645059   0.27470755235431815   0.7081469653037834   -0.017216
C   C   0.8569866286799984   0.20161621880972552   0.789525403734448   -0.097222
C   C   0.6430122995748709   0.2983698766560672   0.7104713626332899   -0.097263
C   C   0.7956541512295668   0.15117916518266267   0.7878695006237179   0.088902
C   C   0.7043447770244264   0.3488065862778351   0.7121272657440202   0.088923
C   C   0.8786014504132962   0.11636448513847501   0.7839075991069336   0.165843
C   C   0.6213974778400625   0.3836208107792707   0.7160861007735623   0.165828
C   C   0.8658542937425536   0.07215548018307344   0.7598418072309876   -0.161107
C   C   0.6341446345114399   0.42783027127742435   0.7401549591367504   -0.161122
C   C   0.9234322458882076   0.12281449219864887   0.8044377311927464   -0.161121
C   C   0.5765666823651511   0.37717080371909684   0.6955559686877495   -0.161073
C   C   0.6620156315896463   0.29516897220735977   0.8153022954914819   0.545939
C   C   0.6427523288296085   0.34460482698052763   0.823612475917554   -0.042181
C   C   0.6744918423250809   0.3831364804508641   0.8360010843756098   -0.072498
C   C   0.593042525127953   0.35261473921584324   0.8173445759947159   -0.072887
C   C   0.5751821216005839   0.39846630076083   0.8229470481860198   -0.197324
C   C   0.6934323157458224   0.14362700087445607   0.8642250329518341   0.102477
C   C   0.8065666125084121   0.35635863904858456   0.6357686669286619   0.102594
C   C   0.6461182074873468   0.2043744103332168   0.8859265631641263   -0.032831
C   C   0.8538807207668877   0.29561122958982383   0.6140671367163695   -0.032867
C   C   0.6479532767709145   0.18049006186113398   0.9168704859240869   -0.108784
C   C   0.8520456514841958   0.31949592206720157   0.5831232139564089   -0.108825
C   C   0.690674013236994   0.10639429858101015   0.9238375449381223   0.169831
C   C   0.8093249150205027   0.3935928289006673   0.5761592214296157   0.170023
C   C   0.691036664681701   0.11708883951948715   0.9666365073760147   -0.151649
C   C   0.8089622635751611   0.3828978324194383   0.5333571925044812   -0.151859
C   C   0.7039447904396934   0.08231914591219819   0.9872341021811534   -0.105816
C   C   0.7960541378204309   0.41766901358536407   0.5127626641865844   -0.105741
C   C   0.7177320032156971   0.03696689974005232   0.9658606861037651   0.071364
C   C   0.7822669250435514   0.46302091575221505   0.534136080263973   0.071365
C   C   0.7161422664067649   0.026718201411979114   0.9228256041482317   -0.105383
C   C   0.7838566618492211   0.4732681265216514   0.5771680957322642   -0.105412
C   C   0.7026370790951829   0.06085954998745674   0.9018538978995575   -0.17089
C   C   0.797361849161438   0.43912723348892585   0.5981428684681805   -0.170925
C   C   0.7308721586562349   0.49874413263072104   0.9868569242503761   -0.028608
C   C   0.7691231066589945   0.0012440268668411913   0.5131398421173619   -0.028622
C   C   0.696059428384499   0.45806890222955077   0.9776911938837599   0.072257
C   C   0.8039358369298546   0.0419189132627166   0.5223055724839779   0.072272
C   C   0.649327591210634   0.4646810204041818   0.9954430885282366   -0.097229
C   C   0.8506713370486145   0.03530679508808558   0.5045536778395016   -0.097092
C   C   0.7067917502568014   0.4144082734820699   0.9514604620148963   -0.113934
C   C   0.7932071780009365   0.0855787424621505   0.5485332378655996   -0.114061
C   C   0.5631380205376822   0.2747057106295276   0.9581484706899012   -0.017221
C   C   0.936860907717187   0.22528038483626517   0.5418482956778369   -0.017237
C   C   0.6069871937188006   0.29836689137793465   0.9604698015321655   -0.09729
C   C   0.8930117345369445   0.201619548093153   0.5395269648355724   -0.097161
C   C   0.5456549725295985   0.34880394500499756   0.9621257046428958   0.08894
C   C   0.9543439557228842   0.15118100690745323   0.5378679952376   0.088854
C   C   0.6286024476348385   0.3836186250491852   0.96608760615968   0.165862
C   C   0.8713964806217825   0.11636815842719742   0.533909160208058   0.165736
C   C   0.6158518448923438   0.4278276300045867   0.990153398035626   -0.161114
C   C   0.8841434204196232   0.07215904193433868   0.5098403018448698   -0.161033
C   C   0.6734332172984726   0.3771693059996012   0.9455574740738673   -0.161191
C   C   0.8265657109599002   0.12281816548737126   0.5544392922938708   -0.161047
C   C   0.8148265908976131   0.3799398398360795   0.76651141698254   0.563153
C   C   0.8191709310674046   0.4169342208702269   0.8054312730591845   -0.065121
C   C   0.8287459884235441   0.4637028855031486   0.8035239179946027   -0.064246
C   C   0.8363869745752522   0.49872125327090877   0.8388958483321457   -0.226139
C   C   0.8333943113255918   0.4866423209611788   0.8769570879810042   0.26709
C   C   0.8224346617788745   0.4403089732850428   0.8796157324198989   -0.218112
C   C   0.8157057498157345   0.4056279197424102   0.8439463528198728   -0.074864
C   C   0.8572353363419695   0.06368708526022662   0.9146166178011487   0.254349
C   C   0.9068462813562655   0.07083847652735345   0.9078979442537228   -0.204033
C   C   0.9120150331217373   0.20481437044813816   0.9346898432878895   0.545941
C   C   0.8927514814789717   0.1553793152230173   0.9263827293490596   -0.042216
C   C   0.9244908030117142   0.11684766175268083   0.9139941208910037   -0.072494
C   C   0.8430416348412542   0.14736837097181696   0.9326506292718977   -0.072847
C   C   0.8251809997537849   0.10151680942683017   0.9270481570805937   -0.197302
C   C   0.6851686744126024   0.12004614409225613   0.7334822828979559   0.563098
C   C   0.6808243342428111   0.0830517630581086   0.6945624268213113   -0.065168
C   C   0.6712492768857955   0.03628275441989201   0.6964697818858931   -0.064231
C   C   0.6636119536781064   0.0012640426468369659   0.6610978515483502   -0.226115
C   C   0.6666046169260149   0.013342286945977028   0.6230366118994916   0.267164
C   C   0.6775642664727326   0.059675634622113005   0.6203779674605969   -0.218154
C   C   0.6842931784358725   0.0943566881647456   0.6560473470606231   -0.074856
C   C   0.6427635919105131   0.43629786665222425   0.5853770820793472   0.254318
C   C   0.5931526468997208   0.42914785140627704   0.592095755626773   -0.203994
C   C   0.5879838951324972   0.29517126947490246   0.5653038565926063   0.546007
C   C   0.6072437838327542   0.3446074682533653   0.5736140370186784   -0.042236
C   C   0.5755081252457827   0.3831394657289967   0.5860026454767342   -0.072577
C   C   0.6569572934118633   0.35261703648338594   0.5673461370958403   -0.072829
C   C   0.674817928497822   0.3984677984803257   0.5729455427999022   -0.197261
C   C   0.9351726882337469   0.37994282511421196   0.5165129780836644   0.56307
C   C   0.9308285231137663   0.4169375501536544   0.5554328341603089   -0.064988
C   C   0.9212500416145952   0.4637062147865761   0.553525479095727   -0.064355
C   C   0.9136092216683809   0.49872595857551594   0.5888974094332701   -0.226084
C   C   0.9166054733200925   0.4866463382551961   0.6269586490821286   0.267154
C   C   0.9275648860243175   0.44031299057906015   0.6296172935210232   -0.218062
C   C   0.9342936336049548   0.4056319370364275   0.5939479139209972   -0.074986
C   C   0.8927622816932126   0.06369041454365407   0.664618178902273   0.254382
C   C   0.8431513753915828   0.07084042978960117   0.6578995053548472   -0.204104
C   C   0.8379832966654641   0.20481701172097577   0.6846914043890139   0.546057
C   C   0.8572429364812417   0.15538161249055996   0.676384290450184   -0.042189
C   C   0.8255070859274021   0.11684847146158658   0.663992615504886   -0.072504
C   C   0.906952740184649   0.14737238826583426   0.682652190373022   -0.072965
C   C   0.924816806656913   0.10152082672084747   0.6770497181817181   -0.197278
N   N   0.7755190499688075   0.1933415940655759   0.790908389480632   -0.276389
N   N   0.7244798782845512   0.30664370185216977   0.7090853103998639   -0.276437
N   N   0.8454116035049695   0.15460491551393388   0.7872776685859939   0.008754
N   N   0.654587324749024   0.3453808359465639   0.7127190977817441   0.008753
N   N   0.9281507108647479   0.35820191964751236   0.8473685525820487   0.010404
N   N   0.571844554442599   0.14178314380239548   0.6526282137856892   0.010402
N   N   0.9246927822524923   0.31883296124007765   0.8964078165576003   -0.282458
N   N   0.5753061460006252   0.1811524462151252   0.6035889498101377   -0.28235
N   N   0.5255196576154477   0.30664106057933216   0.9590837492987395   -0.276434
N   N   0.974479270637035   0.19334389133311858   0.5409099505817563   -0.276387
N   N   0.5954124071573325   0.3453778506684314   0.9627175366806198   0.008768
N   N   0.9045901840433074   0.15460858880265627   0.5372792296871183   0.008796
N   N   0.6781504983685074   0.14178084653485284   0.9026266526845649   0.010454
N   N   0.8218484298874789   0.3582054813987776   0.5973670471959309   0.010416
N   N   0.6746927870209872   0.18115049295287744   0.8535873887090133   -0.282363
N   N   0.8253061412332472   0.31883514697016313   0.6464063111714825   -0.282386
O   O   0.5720606668272283   0.16332566206812368   0.9809110054879576   -0.568243
O   O   0.5552257113032766   0.10822768458952911   0.5166601694712848   -0.590827
O   O   0.6315471715193935   0.2612013719905931   0.8033429952473192   -0.574767
O   O   0.7075973003492815   0.2885893506858341   0.8197425690180327   -0.560135
O   O   0.5897278849807194   0.4815287422283264   0.8362433368677351   -0.227432
O   O   0.8220607964245187   0.33665676010894663   0.7690841997786559   -0.568225
O   O   0.8052260481022911   0.39175956459046435   0.7333350915103355   -0.590842
O   O   0.8815467419208199   0.2387819706649049   0.9466491435320523   -0.574765
O   O   0.9575967369049195   0.21139364796436896   0.9302495697613388   -0.560115
O   O   0.8397263447296366   0.018454711964628695   0.9137518683988783   -0.227448
O   O   0.677938131833854   0.1633307113780258   0.730912566589082   -0.568166
O   O   0.6947655542645401   0.10822721888591823   0.7666616748574024   -0.590814
O   O   0.6184521863349252   0.26120446880618275   0.5533476228356857   -0.574792
O   O   0.5424021913490739   0.28859210349612885   0.569747196606399   -0.560142
O   O   0.6602725835226052   0.48153035148527923   0.5862448979688596   -0.227497
O   O   0.927938261426765   0.33666008939237413   0.5190857608797803   -0.568246
O   O   0.9447732169533444   0.39175909888685345   0.9833365968964533   -0.590799
O   O   0.868451756735082   0.2387841563949904   0.6966476381459346   -0.574795
O   O   0.7924016279058288   0.21139663324250146   0.6802511308624631   -0.560179
O   O   0.9102710432785289   0.018459073263940917   0.6637534295000027   -0.22749
Cd   Cd   0.6931554569218169   0.7043336496050602   0.2953244934729768   0.851368
Cd   Cd   0.9431589771272295   0.795662290593764   0.4546711298723743   0.8514
Cd   Cd   0.5568426684080783   0.7043326183571107   0.04532912106134325   0.851368
Cd   Cd   0.8068388627306471   0.7956637399411074   0.20467207767605028   0.851389
H   H   0.9677045990610401   0.8819090677843197   0.40440833748722765   0.105882
H   H   0.5322933835287689   0.6180855213473362   0.09559068685159311   0.105885
H   H   0.8757314224714715   0.7641379921513246   0.36572153444098204   0.110859
H   H   0.6242665601183374   0.7358565969803313   0.13427748989783866   0.110828
H   H   0.8781234669777458   0.8155874263293162   0.3044111084687468   0.13648
H   H   0.6218745156036066   0.6844038826589998   0.1955885291675223   0.136454
H   H   0.9309798502391341   0.8477440385406523   0.26611957562800703   0.128742
H   H   0.5690181323508258   0.6522506305458083   0.2338797553595379   0.128735
H   H   0.9527488948578385   0.909342217301939   0.22945696081026712   0.100927
H   H   0.5472527506774694   0.5906526916489356   0.27054329012345046   0.100915
H   H   0.9758170816966256   0.5085544769212773   0.34446157839155117   0.100992
H   H   0.5241809008942407   0.9914406718940114   0.15553959248833904   0.101056
H   H   0.9509284831756798   0.9478211475372632   0.3815200767122453   0.116045
H   H   0.5490658364698383   0.5521737614136114   0.11848017422147226   0.116084
H   H   0.8899466650735901   0.5013852296675084   0.23466416279606528   0.109342
H   H   0.6100513175163697   0.9986094394189522   0.2653351681914797   0.109368
H   H   0.9913188784303243   0.5906164067344933   0.3152226225381942   0.098588
H   H   0.5086827671051348   0.9093785821711861   0.18477793504424758   0.098551
H   H   0.5810981666127444   0.5279574222296624   0.4765198514722871   0.099605
H   H   0.5954250685003256   0.9653131371840915   0.41295770391818293   0.112931
H   H   0.5704427846387948   0.5677760370304301   0.3401776957143472   0.114949
H   H   0.5581610797363316   0.6307601347079044   0.4045892602345111   0.110415
H   H   0.6813321105278629   0.9593312510113808   0.35083067239337834   0.119304
H   H   0.8057508681708462   0.7624029503940375   0.2936931222601833   0.131486
H   H   0.6942471144182072   0.7375912389635949   0.20630436883501638   0.131547
H   H   0.8944636058518655   0.7130025555710564   0.28757977329434664   0.12475
H   H   0.6055343767377925   0.7869919536057948   0.21241894439574988   0.124743
H   H   0.7756044666761333   0.6185039389074787   0.285744480679954   0.107538
H   H   0.7243935159132223   0.881490410359763   0.2142536237126941   0.107556
H   H   0.8308891710506259   0.567400307245594   0.24376948336401208   0.117934
H   H   0.6691124744751683   0.9325907618783079   0.25622923432608447   0.117921
H   H   0.9320452700065149   0.656438219877937   0.3252623017688067   0.123838
H   H   0.5679527125829918   0.8435562093441095   0.17473610927256555   0.123832
H   H   0.7132361511677056   0.876353865659061   0.3399201107860114   0.106211
H   H   0.5690551819185367   0.8222058729010266   0.3074184125070675   0.111696
H   H   0.5371767829473376   0.9054926188589275   0.31677119859545116   0.109065
H   H   0.7177042854051304   0.6180833524067505   0.3455869792093993   0.105927
H   H   0.7822936971914731   0.8819136373653935   0.1544080586960067   0.105878
H   H   0.6257316952652874   0.7358552275877926   0.3842768487428869   0.110826
H   H   0.8742662873231617   0.7641386419506209   0.11571941575741591   0.110803
H   H   0.6281271197283118   0.6844025932212658   0.4455881946612948   0.136468
H   H   0.8718745258060897   0.8155918360007807   0.05441021638007752   0.136476
H   H   0.6809796631952694   0.6522485415600272   0.48387635436606824   0.128729
H   H   0.8190183194014854   0.8477485281669215   0.016118990188061965   0.12877
H   H   0.7027484672290384   0.5906571812752048   0.02054270468350536   0.100919
H   H   0.7972495153686227   0.9093403681805722   0.4794544797629701   0.100984
H   H   0.7258186486481117   0.9914361023129376   0.4055398712795599   0.101027
H   H   0.7741829968871963   0.5085588066379372   0.09446037965415763   0.101035
H   H   0.7009314889910664   0.5521686321489047   0.36847830647162366   0.116053
H   H   0.7990701565430331   0.9478256371635325   0.1315194912723002   0.116044
H   H   0.6399483165595057   0.9986108887662956   0.015336115995155617   0.109365
H   H   0.8600496660295479   0.5013833005913368   0.48466137510004403   0.109226
H   H   0.7413200175118979   0.9093768130046239   0.4347757606456748   0.09856
H   H   0.7586816280220505   0.5906173763530085   0.06522173044952488   0.098604
H   H   0.5557511251328221   0.7375903492998845   0.4563055675724099   0.131554
H   H   0.9442505204026369   0.7624046396057949   0.043694990010031874   0.131505
H   H   0.6444641122601795   0.786986824341088   0.4624170766459013   0.124768
H   H   0.8555375332743732   0.713007684835763   0.03758164104419523   0.124706
H   H   0.5256054536489536   0.8814858407786892   0.464253902503915   0.107526
H   H   0.9743961918859012   0.6185088283077714   0.03574542848362993   0.107569
H   H   0.5808904894930617   0.9325921312708466   0.0062298754810361815   0.117925
H   H   0.9191111560414909   0.5674023779060047   0.49376884220906037   0.117901
H   H   0.6820460773579152   0.8435549998611801   0.42473608141506225   0.12385
H   H   0.8179555681770906   0.6564397491800852   0.0752635562212069   0.123836
H   H   0.831095321081761   0.9720321175920914   0.27347761176540925   0.09959
H   H   0.8454236371057432   0.5346758429540294   0.3370376127784439   0.11289
H   H   0.8204433526026653   0.9322137426557376   0.40982068746952177   0.114964
H   H   0.8081613490400851   0.8692296449782634   0.3454091229493579   0.110395
H   H   0.9313343512724601   0.5406619687277364   0.3991677107904906   0.119313
H   H   0.9632388107013709   0.6236393540800561   0.4100782723978576   0.10623
H   H   0.8190544431013653   0.6777873468380905   0.44257997067680155   0.111681
H   H   0.7871756232323396   0.5945006008801897   0.43322718458841786   0.109077
H   H   0.6688989985620956   0.5279619118559316   0.22651926603234201   0.099607
H   H   0.654574345482706   0.9653180265843843   0.16295865172185892   0.112859
H   H   0.6795582929225247   0.5677770066489454   0.09017680362567788   0.114952
H   H   0.6918366335489685   0.630764544379369   0.1545883681458418   0.110411
H   H   0.5686672942616393   0.9593323005847008   0.10083008695343326   0.119303
H   H   0.5367628348333329   0.8763552350515997   0.08992075194096312   0.106271
H   H   0.6809435394887454   0.8222074022031748   0.05741966695946761   0.111684
H   H   0.7128223593567141   0.9054935884774428   0.06677030650678187   0.10906
H   H   0.9188998159773666   0.9720373268116029   0.023479786163982053   0.099601
H   H   0.904572914088879   0.5346811321283456   0.08704009382574093   0.112889
H   H   0.9295551979513159   0.9322187120108351   0.15982194192192195   0.114948
H   H   0.9418369028539304   0.8692346942881655   0.09541068405048227   0.110411
H   H   0.8186658720622482   0.5406634980298844   0.1491689652428908   0.119356
H   H   0.786761831421801   0.6236405635629855   0.16007830025536093   0.106219
H   H   0.9309428006797286   0.6777919963739693   0.19257999853430485   0.111731
H   H   0.9628211996521361   0.5945058900545058   0.1832296656357148   0.109078
C   C   0.9434338643254908   0.8563582958126542   0.3857732945170283   0.102669
C   C   0.5565641182561639   0.6436331730852711   0.11422695641668924   0.102602
C   C   0.8961157912320727   0.7956135268587959   0.36406869781749396   -0.032891
C   C   0.6038821913575853   0.7043809823180552   0.1359300198726026   -0.0329
C   C   0.897950992729668   0.8194964993096989   0.33312477505753324   -0.108782
C   C   0.6020469898595365   0.6804977700027381   0.16687302268639065   -0.108741
C   C   0.9406721088812434   0.8935923741272799   0.32616078253074   0.169848
C   C   0.559325873709321   0.6064026147783995   0.17383977505170178   0.169879
C   C   0.9410383834686834   0.8828969294998751   0.2833596735517782   -0.151673
C   C   0.5589632620575639   0.6170943794884409   0.2166399640844909   -0.151761
C   C   0.9539466933346149   0.9176685829980528   0.26276299869281206   -0.105822
C   C   0.5460549522005419   0.5823262459980172   0.2372369455921813   -0.105739
C   C   0.9677304667858523   0.9630222051913785   0.2841364147702004   0.071378
C   C   0.5322675158044098   0.5369726238046916   0.21586352951479296   0.071316
C   C   0.9661407674216215   0.9732690477694437   0.3271696568333886   -0.105346
C   C   0.5338572151683384   0.5267256213170168   0.17282967415415634   -0.10538
C   C   0.9526390620265395   0.9391291867526029   0.34814442956930486   -0.170858
C   C   0.5473589205640247   0.5608658021530765   0.15185612801313692   -0.17091
C   C   0.9808719409675354   0.5012456361252233   0.26314140321848634   -0.028678
C   C   0.5191260416228777   0.9987492728256513   0.23685884771523122   -0.02855
C   C   0.9460594146740706   0.5419194347364854   0.2723056003414813   0.072317
C   C   0.5539385679160402   0.9580753143047799   0.22769403729478782   0.072247
C   C   0.8993275499069074   0.5353060204954794   0.254554012345729   -0.097229
C   C   0.6006740956277962   0.9646885686361766   0.24544501199309174   -0.097217
C   C   0.9567919498876183   0.5855806957258276   0.29853479896672397   -0.114025
C   C   0.5432060327020395   0.9144138134510236   0.20146391872337255   -0.113991
C   C   0.564827598660073   0.6200470653400484   0.48348384399908034   0.563149
C   C   0.5691717637818053   0.5830530283111959   0.44456398792243573   -0.065132
C   C   0.5787465823352056   0.5362840196729791   0.44647134298701757   -0.064286
C   C   0.58638740228142   0.5012642758840394   0.4110994126494746   -0.226183
C   C   0.5833948135719758   0.5133428641884744   0.373038173000616   0.267122
C   C   0.5724317379289866   0.5596786199016748   0.37037952856172135   -0.218061
C   C   0.5657066532932443   0.5943596734443074   0.4060489081617474   -0.0749
C   C   0.6072380052006074   0.9362994759106062   0.3353786431804716   0.254344
C   C   0.6568452485547145   0.9291484286487743   0.34209731672789745   -0.20399
C   C   0.8131389338285587   0.7252819383259188   0.2918483235353401   -0.017224
C   C   0.6868590487604949   0.7747122510317136   0.20814916755985954   -0.017216
C   C   0.8569879873217275   0.7016211257688827   0.2895257660981789   -0.097222
C   C   0.643009995267628   0.7983732234983592   0.2104723382944692   -0.097263
C   C   0.7956555098728967   0.651184680197605   0.28786955633872446   0.088902
C   C   0.7043461356612027   0.8488095891148322   0.21212824140519945   0.088923
C   C   0.8786028090501029   0.6163676236990052   0.28391041466045813   0.165843
C   C   0.6213988364844497   0.883626885477846   0.21608830302963838   0.165828
C   C   0.865851989435613   0.5721589869349748   0.25984339618961527   -0.161107
C   C   0.6341459931541961   0.927835602196681   0.24015562814920546   -0.161122
C   C   0.9234299415805423   0.6228177349000599   0.3044396268000983   -0.161121
C   C   0.5765680410091156   0.8771767742767912   0.19555909088999823   -0.161073
C   C   0.6620169902292317   0.7951732227385796   0.31530541769373066   0.545939
C   C   0.642753687469435   0.8446089659742902   0.3236125316325607   -0.042181
C   C   0.6744932009672937   0.8831417629979686   0.33600420657785857   -0.072498
C   C   0.5930438837649108   0.8526179577311781   0.3173476981969647   -0.072887
C   C   0.5751798172990188   0.8984718157757723   0.3229471039010265   -0.197324
C   C   0.6934336743865247   0.6436314838735135   0.36422508866684067   0.102477
C   C   0.8065643082022267   0.8563625455745093   0.1357717891309106   0.102594
C   C   0.6461195661295598   0.7043796928803213   0.38592968536637506   -0.032831
C   C   0.8538820794045398   0.7956145764321157   0.11406811237754882   -0.032867
C   C   0.6479509724614668   0.680492480828422   0.41687054163909365   -0.108784
C   C   0.8520470101269824   0.8195013887099917   0.0831257228612092   -0.108825
C   C   0.690671708929298   0.606397405558888   0.423837600653129   0.169831
C   C   0.8093262736596045   0.8935967038439397   0.07615958379334649   0.170023
C   C   0.6910380233197758   0.6170922905026599   0.4666365630910213   -0.151649
C   C   0.8089599592685225   0.8829014990809491   0.03335939476055735   -0.151859
C   C   0.7039424861372525   0.5823243169218456   0.4872341578961601   -0.105816
C   C   0.7960554964602574   0.9176731525791266   0.012762719901591155   -0.105741
C   C   0.7177296989097528   0.53697069472852   0.46586074181877174   0.071364
C   C   0.7822682836791497   0.9630234146743076   0.03413644262770372   0.071365
C   C   0.7161399621058346   0.5267241719696735   0.4228287263504804   -0.105383
C   C   0.7838580204925815   0.973273777260127   0.07716999133961613   -0.105412
C   C   0.7026384377358852   0.5608640329865143   0.4018539536145641   -0.17089
C   C   0.7973595448531684   0.9391301563711181   0.09814353748063556   -0.170925
C   C   0.7308735172943097   0.9987475836138938   0.48685697996538263   -0.028608
C   C   0.769124465295046   0.5012467656533479   0.013141124427265432   -0.028622
C   C   0.6960607870267118   0.9580741847766553   0.4776943160860087   0.072257
C   C   0.8039371955723087   0.541924084272364   0.022305628198984635   0.072272
C   C   0.6493252869011864   0.9646834393714697   0.49544314424324315   -0.097229
C   C   0.8506726956878673   0.5353107499861627   0.0045543468519565556   -0.097092
C   C   0.7067931088963868   0.9144125240132897   0.451463584217145   -0.113934
C   C   0.7932048736935732   0.585582145073171   0.04853574677039992   -0.114061
C   C   0.5631393791801362   0.774710881639175   0.45814852640490783   -0.017221
C   C   0.9368622663541143   0.7252834676280668   0.0418495779877403   -0.017237
C   C   0.6069885523610136   0.7983721739250391   0.4604729237344143   -0.09729
C   C   0.8930130931742946   0.7016227350258355   0.03952732719930325   -0.097161
C   C   0.5456563311700597   0.8488085395415123   0.46212882684514456   0.08894
C   C   0.9543453143649461   0.651186209499753   0.0378708107911246   0.088854
C   C   0.6286001433280185   0.883622076032358   0.46608766187468664   0.165862
C   C   0.8713978392616395   0.6163724331444932   0.03391105581540988   0.165736
C   C   0.6158532035286669   0.9278303929771696   0.49015345375063263   -0.161114
C   C   0.8841447790600844   0.5721636364708534   0.009843424047118597   -0.161033
C   C   0.6734309129890249   0.8771717249668891   0.44555752978887386   -0.161191
C   C   0.8265670696003309   0.6228226243003526   0.05444057460377424   -0.161047
C   C   0.8148242865972567   0.8799459944894593   0.2665139258873402   0.563153
C   C   0.8191722897104627   0.9169397116990932   0.30543255536908803   -0.065121
C   C   0.8287473470676292   0.9637088002921144   0.30352550695323033   -0.064246
C   C   0.8363883332133271   0.9987247042540814   0.3388959040471523   -0.226139
C   C   0.8333956699645425   0.9866461159496465   0.37695714369601085   0.26709
C   C   0.8224323574770683   0.9403145998374424   0.3796188546221476   -0.218112
C   C   0.8157071084588232   0.9056335462948097   0.3439494750221216   -0.074864
C   C   0.8572366949774167   0.5636895042275145   0.4146166735161553   0.254349
C   C   0.9068439770474527   0.5708413510373935   0.4079010664559716   -0.204033
C   C   0.912016391764826   0.7048199970005377   0.43469296549013825   0.545941
C   C   0.8927528401187982   0.6553834542167799   0.4263827850640662   -0.042216
C   C   0.9244921616506647   0.6168514567411485   0.4139941766060104   -0.072494
C   C   0.843042993479329   0.6473718219549898   0.43265068498690434   -0.072847
C   C   0.8251823583942461   0.6015214039633449   0.4270512792828425   -0.197302
C   C   0.6851700330561138   0.6200518747855364   0.23348448515403208   0.563098
C   C   0.680825692878893   0.5830546375681486   0.1945655490235601   -0.065168
C   C   0.6712506355303338   0.536288909073272   0.19647229079069353   -0.064231
C   C   0.6636133123201683   0.5012692452391369   0.16110066710187473   -0.226115
C   C   0.6666059755686505   0.5133476736339624   0.12303881415556774   0.267164
C   C   0.6775656251124385   0.5596798293846043   0.12037955641922468   -0.218154
C   C   0.6842945370757295   0.5943609628820414   0.15604924266797493   -0.074856
C   C   0.6427612876021229   0.936300845303145   0.08537928433542336   0.254318
C   C   0.5931540055422052   0.9291531581394578   0.09209765123412494   -0.203994
C   C   0.5879815908249828   0.7951745921311182   0.06530605884868244   0.546007
C   C   0.6072451424702553   0.8446107351408525   0.07361470603113349   -0.042236
C   C   0.5755094838834348   0.8831428125712885   0.08600362113791349   -0.072577
C   C   0.6569549891097245   0.8526223674026426   0.06734680610829534   -0.072829
C   C   0.6748192871401555   0.8984730252587017   0.07294713175852982   -0.197261
C   C   0.935174046875084   0.8799477636560216   0.01651610028591301   0.56307
C   C   0.9308298817527474   0.9169414808656553   0.0554347297676608   -0.064988
C   C   0.9212514002543012   0.9637104095490673   0.053527068054354726   -0.064355
C   C   0.9136105803077846   0.9987299934283977   0.08889838509444932   -0.226084
C   C   0.9166068319624259   0.9866515650335721   0.1269602380407563   0.267154
C   C   0.9275662446609733   0.9403160491847857   0.12961980242582358   -0.218062
C   C   0.9342949922416105   0.9056349956421531   0.09395042282579756   -0.074986
C   C   0.8927636403340964   0.5636951132210496   0.1646203811583491   0.254382
C   C   0.8431527340349433   0.5708460805280767   0.1579014009621991   -0.204104
C   C   0.8379809923601239   0.7048211265286621   0.18469268669891742   0.546057
C   C   0.8572442951194675   0.6553851434285374   0.1763846528139148   -0.042189
C   C   0.8255084445677122   0.6168529860432966   0.16399543105841055   -0.072504
C   C   0.9069540988256534   0.6473770311745013   0.18265285938547712   -0.072965
C   C   0.9248181652996996   0.6015262933636375   0.17705222708651844   -0.197278
N   N   0.7755204086047385   0.6933443886208112   0.29091120503415646   -0.276389
N   N   0.7244775739755567   0.806646360683872   0.20908628606104318   -0.276437
N   N   0.8454092991977264   0.6546082623562258   0.28727864424717314   0.008754
N   N   0.6545886833917801   0.8453861668658206   0.21271976679419918   0.008753
N   N   0.9281520695045743   0.858206058641275   0.3473686082970553   0.010404
N   N   0.5718459130849324   0.6417883705807714   0.152629802744317   0.010402
N   N   0.9246904779491756   0.8188377882444301   0.3964078722726069   -0.282458
N   N   0.5753075046403311   0.6811566409776164   0.1035905387687654   -0.28235
N   N   0.5255210162550331   0.806645311110552   0.45908687150098826   -0.276434
N   N   0.9744806292799726   0.6933494379307132   0.04091276613528088   -0.276387
N   N   0.5954101028496366   0.8453809576463092   0.4627175923956264   0.008768
N   N   0.9045878797394169   0.6546132317113232   0.03727989869957327   0.008796
N   N   0.6781518570030787   0.6417829214968458   0.40262670839957154   0.010454
N   N   0.8218461255853705   0.8582109480415676   0.09736955610073128   0.010416
N   N   0.6746941456608136   0.68115463194664   0.35358744442401996   -0.282363
N   N   0.8253074998722284   0.8188390776821641   0.14640820677883445   -0.282386
O   O   0.5720620254685654   0.6633306006099333   0.4809141276902064   -0.568243
O   O   0.5552270699434356   0.6082321192164344   0.016662678376085056   -0.590827
O   O   0.6315485301562003   0.7612045105511234   0.30334581080084366   -0.574767
O   O   0.7075949960457235   0.7885942892276436   0.31974569122028135   -0.560135
O   O   0.5897292436176772   0.9815319607436613   0.3362464590699839   -0.227432
O   O   0.822062155060268   0.836659338985844   0.269084868791111   -0.568225
O   O   0.8052274067422992   0.8917639192625649   0.23333729376641163   -0.590842
O   O   0.8815444376128829   0.7387851891802397   0.44665226573430106   -0.574765
O   O   0.9575944326022376   0.7113989305114735   0.43025269196358756   -0.560115
O   O   0.8397277033668354   0.5184578189425065   0.413751924113885   -0.227448
O   O   0.6779358275289366   0.663334930326593   0.23091292895281287   -0.568166
O   O   0.6947669129027659   0.6082307498238957   0.2666620372211333   -0.590814
O   O   0.6184535449776812   0.7612097997254396   0.0533482918481407   -0.574792
O   O   0.5424035499880245   0.7885958984845964   0.06974725232140577   -0.560142
O   O   0.6602739421583546   0.9815329303621765   0.08624556698131464   -0.227497
O   O   0.9279359571219985   0.8366643882957461   0.01908642989223538   -0.568246
O   O   0.9447745755929298   0.8917633494180732   0.483339719098702   -0.590799
O   O   0.8684531153769929   0.7387892790324856   0.19665014705073494   -0.574795
O   O   0.7924029865430278   0.7113997402203793   0.18025118657746986   -0.560179
O   O   0.9102724019173285   0.518462788297604   0.1637531785662852   -0.22749
Cd   Cd   0.6931553712915104   0.7043277106314475   0.7953241311092459   0.851368
Cd   Cd   0.9431588914955635   0.795655632026909   0.9546680076701256   0.8514
Cd   Cd   0.5568425827865303   0.7043301194364474   0.5453287586976124   0.851368
Cd   Cd   0.8068387770992832   0.7956572412838618   0.70466956877125   0.851389
H   H   0.9677045134308846   0.8819032087655118   0.904408281772221   0.105882
H   H   0.532293297897556   0.6180791026448955   0.5955884845955169   0.105885
H   H   0.875731336848564   0.764134773637419   0.8657184122387334   0.110859
H   H   0.6242664744871246   0.7358501782778906   0.6342752876417626   0.110828
H   H   0.8781233813558956   0.8155847674990435   0.8044101328075675   0.13648
H   H   0.6218744299813033   0.6844009839643128   0.6955866335601704   0.136454
H   H   0.9309797646086766   0.847738019612235   0.7661189066155519   0.128742
H   H   0.569018046719764   0.6522442917981722   0.733877859752186   0.128735
H   H   0.95274880922723   0.909336118418717   0.7294559851490878   0.100927
H   H   0.5472526650461056   0.5906461929916901   0.7705407812186501   0.100915
H   H   0.9758169960719664   0.5085505703967819   0.8444584561893024   0.100992
H   H   0.524180815263481   0.9914344930559849   0.6555383101784356   0.101056
H   H   0.9509283975527723   0.9478179290233576   0.8815169545099966   0.116045
H   H   0.5490657508395318   0.5521678224399988   0.6184798118577414   0.116084
H   H   0.8899465794463338   0.5013804268506614   0.7346628804861618   0.109342
H   H   0.6100512318856101   0.9986032605809256   0.7653338858815761   0.109368
H   H   0.9913187927986582   0.5906097481676384   0.8152195003359455   0.098588
H   H   0.5086826814834358   0.9093760032957181   0.6847772660317925   0.098551
H   H   0.5810980809863334   0.5279528276945771   0.9765167292700383   0.099605
H   H   0.5954249828789285   0.9653107182182329   0.9129576482031763   0.112931
H   H   0.5704426990071289   0.5677693784635752   0.8401745735120985   0.114949
H   H   0.5581609941149346   0.6307577157420459   0.9045892045195044   0.110415
H   H   0.6813320248961968   0.9593245924445258   0.8508275501911295   0.119304
H   H   0.8057507825405398   0.7623970114204248   0.7936927598964524   0.131486
H   H   0.6942470287966592   0.7375887400429316   0.7063040064712856   0.131547
H   H   0.8944635202297131   0.7129997368311742   0.7875781843357189   0.12475
H   H   0.605534291107486   0.7869860146321822   0.7124185820320189   0.124743
H   H   0.7756043810547363   0.6185015199416201   0.7857444249649473   0.107538
H   H   0.7243934302824626   0.8814842315217364   0.7142523414027907   0.107556
H   H   0.8308890854281714   0.5673973285961025   0.743767281107936   0.117934
H   H   0.6691123888524118   0.932587623319207   0.7562264187725599   0.117921
H   H   0.9320415214314647   0.6564323608591291   0.8252622460538   0.123838
H   H   0.5679562899057345   0.8435533906042272   0.6747345203139379   0.123832
H   H   0.7132360655360396   0.8763472070922061   0.8399169885837626   0.106211
H   H   0.5690550962868706   0.8221992143341716   0.8074152903048187   0.111696
H   H   0.5371766973156715   0.9054859602920726   0.8167680763932025   0.109065
H   H   0.7177041997749749   0.6180774933879426   0.8455869234943926   0.105927
H   H   0.7822936115607134   0.8819074585273667   0.6544067763861032   0.105878
H   H   0.6257316096336214   0.7358485690209378   0.8842737265406382   0.110826
H   H   0.8742662017005564   0.7641355833463247   0.6157169068526156   0.110803
H   H   0.6281270341054043   0.6843993747073601   0.945585072459046   0.136468
H   H   0.8718744401839374   0.8155890172608986   0.5544086274214498   0.136476
H   H   0.6809795775651138   0.6522426825412194   0.9838762986510616   0.128729
H   H   0.8190182337705746   0.8477422693740901   0.5161174012294343   0.12877
H   H   0.7027483815987319   0.5906512423015923   0.5205423423197746   0.100919
H   H   0.7972494297472257   0.9093379492147136   0.9794544240479635   0.100984
H   H   0.7258149000803094   0.9914328837990319   0.9055367490773112   0.101027
H   H   0.7741829112568899   0.5085528676643245   0.5944600172904267   0.101035
H   H   0.7009314033655313   0.5521643816191142   0.868475184269375   0.116053
H   H   0.7990700709124247   0.9478195382803104   0.6315185156111209   0.116044
H   H   0.6399482309290482   0.9986048698378783   0.5153354469827005   0.109365
H   H   0.8600495804072751   0.5013805376201832   0.9846613193850374   0.109226
H   H   0.7413162689456059   0.9093743940387651   0.9347757049306681   0.09856
H   H   0.7586815424003513   0.5906147974775406   0.5652210614370698   0.098604
H   H   0.555751039501156   0.7375836907330295   0.9563024453701612   0.131554
H   H   0.9442504347809378   0.7624020607303269   0.5436943209975769   0.131505
H   H   0.6444640266387826   0.7869844053752294   0.9624170209308947   0.124768
H   H   0.8555374476520698   0.7130047861410763   0.5375797454368433   0.124706
H   H   0.5256053680260461   0.8814826222647836   0.9642507803016663   0.107526
H   H   0.9743961062545373   0.6185023296505259   0.5357429195788296   0.107569
H   H   0.5808904038707583   0.9325892325761599   0.5062279798736843   0.117925
H   H   0.9191110704115765   0.5673964073497395   0.9937657200068116   0.117901
H   H   0.6820459917350077   0.8435517813472745   0.9247329592128135   0.12385
H   H   0.8179554825543341   0.6564366106209842   0.5752607406676823   0.123836
H   H   0.8310952354505481   0.9720256988896506   0.7734754095093332   0.09959
H   H   0.8454235514808429   0.5346720479669911   0.8370375570634373   0.11289
H   H   0.8204432669797577   0.932210524141832   0.909817565267273   0.114964
H   H   0.8081612634171774   0.8692264264643578   0.8454060007471091   0.110395
H   H   0.9313342656458081   0.5406574857301081   0.8991676550754839   0.119313
H   H   0.9632350621350791   0.6236369351141975   0.9100782166828509   0.10623
H   H   0.8190543574696993   0.6777806882712357   0.9425768484745528   0.111681
H   H   0.7871755376109425   0.594498181914331   0.9332271288734112   0.109077
H   H   0.6688989129332387   0.5279565009832994   0.7265182903711627   0.099607
H   H   0.6545742598513422   0.9653115279271387   0.6629561428170585   0.112859
H   H   0.6795582073008255   0.5677744277734773   0.5901761346132228   0.114952
H   H   0.6918365479185109   0.6307585254509516   0.6545876991333867   0.110411
H   H   0.5686672086397891   0.9593296417544281   0.6008291112922539   0.119303
H   H   0.5367627492108785   0.8763522564021082   0.589918549684887   0.106271
H   H   0.6809434538572304   0.8222008235911243   0.5574168514059431   0.111684
H   H   0.7128222737262565   0.9054875695490254   0.5667696374943269   0.10906
H   H   0.9188997303458516   0.9720307481995527   0.5234769706104576   0.099601
H   H   0.9045728284582703   0.5346750332451236   0.5870391181645617   0.112889
H   H   0.929558775264696   0.932212133398785   0.6598191263683973   0.114948
H   H   0.9418368172237749   0.8692288352693576   0.5954106283354755   0.110411
H   H   0.8186657864307333   0.5406569194178343   0.6491661496893663   0.119356
H   H   0.7867617457908903   0.623634304770154   0.6600767112967333   0.106219
H   H   0.9309427150488178   0.6777857375811378   0.6925784095756772   0.111731
H   H   0.9628211140215276   0.5944997911712838   0.6832286899745356   0.109078
C   C   0.9434337787025832   0.8563550772987487   0.8857701723147796   0.102669
C   C   0.5565640326258574   0.6436272341116586   0.6142265940529584   0.102602
C   C   0.8961157056019172   0.7956076678399879   0.8640686421024873   -0.032891
C   C   0.6038821057265233   0.7043746435704192   0.6359281242652507   -0.0329
C   C   0.8979509071082711   0.8194940803438404   0.8331247193425266   -0.108782
C   C   0.6020469042289279   0.6804916711195161   0.6668720470252114   -0.108741
C   C   0.9406720232583358   0.8935891556133744   0.8261576603284913   0.169848
C   C   0.5593257880788634   0.6063965958499822   0.6738391060392467   0.169879
C   C   0.9410382978468333   0.8828942706696024   0.783358697890599   -0.151673
C   C   0.5589595134903658   0.6170914807937541   0.7166380684771391   -0.151761
C   C   0.9539429447674168   0.9176656843033659   0.7627611030854601   -0.105822
C   C   0.5460548665697823   0.5823200671599904   0.7372356632822777   -0.105739
C   C   0.9677303811547905   0.9630158664437423   0.7841345191628485   0.071378
C   C   0.5322674301824086   0.5369698850196142   0.7158622472048894   0.071316
C   C   0.9661406817914662   0.9732631887506358   0.8271696011183819   -0.105346
C   C   0.5338571295369746   0.5267191226597714   0.6728271652493559   -0.10538
C   C   0.9526389763948734   0.939122528185748   0.8481413073670562   -0.170858
C   C   0.5473588349423256   0.5608632232776085   0.6518554590006819   -0.17091
C   C   0.980871855337621   0.5012396655689583   0.7631382810162375   -0.028678
C   C   0.5191259560013297   0.998746773904988   0.7368584853515003   -0.02855
C   C   0.9460593290466632   0.5419145519648337   0.7723040113828537   0.072317
C   C   0.5539384822852806   0.9580691354667532   0.7276927549848843   0.072247
C   C   0.8993274642819765   0.5353020897849078   0.7545521167383772   -0.097229
C   C   0.6006740099974897   0.964682629662564   0.7454446496293609   -0.097217
C   C   0.9567918642559523   0.5855740371589726   0.7985316767644752   -0.114025
C   C   0.5432059470797362   0.9144109147563368   0.7014620231160207   -0.113991
C   C   0.5648275130299176   0.6200412063212406   0.9834837882840738   0.563149
C   C   0.5691716781525257   0.5830475132976829   0.9445639322074291   -0.065132
C   C   0.5787464967068018   0.5362788486647612   0.9464712872720109   -0.064286
C   C   0.5863873166573954   0.5012608249022961   0.911099356934468   -0.226183
C   C   0.5833947279505788   0.5133404452226158   0.8730381172856094   0.267122
C   C   0.5724316522997069   0.5596731048881619   0.8703794728467148   -0.218061
C   C   0.5657029047181938   0.5943538144254996   0.9060488524467407   -0.0749
C   C   0.6072379195792105   0.9362970569447476   0.835378587465465   0.254344
C   C   0.6568451629333174   0.9291460096829157   0.8420972610128908   -0.20399
C   C   0.813138848197648   0.7252756795330872   0.7918467345767125   -0.017224
C   C   0.6868589631292821   0.7747058323292728   0.7081469653037834   -0.017216
C   C   0.8569879016914211   0.7016151867952701   0.789525403734448   -0.097222
C   C   0.6430135725906729   0.7983705646680864   0.7104713626332899   -0.097263
C   C   0.7956517612978463   0.6511788211787971   0.7878695006237179   0.088902
C   C   0.7043460500393526   0.8488069302845594   0.7121272657440202   0.088923
C   C   0.8786027234273465   0.6163644851399044   0.7839075991069336   0.165843
C   C   0.6213987508532369   0.8836204667754051   0.7160861007735623   0.165828
C   C   0.8658519038134608   0.5721561681950926   0.7598418072309876   -0.161107
C   C   0.6341459075237385   0.9278295832682638   0.7401549591367504   -0.161122
C   C   0.9234298559582389   0.6228148362053731   0.8044377311927464   -0.161121
C   C   0.5765679553774496   0.8771701157099363   0.6955559686877495   -0.161073
C   C   0.6620169046063241   0.795170004224674   0.8153022954914819   0.545939
C   C   0.6427536018392795   0.8446031069554824   0.823612475917554   -0.042181
C   C   0.6744931153356276   0.8831351044311138   0.8360010843756098   -0.072498
C   C   0.5930437981420033   0.8526147392172725   0.8173445759947159   -0.072887
C   C   0.5751797316688634   0.8984659567569644   0.8229470481860198   -0.197324
C   C   0.6934335887563693   0.6436256248547058   0.8642250329518341   0.102477
C   C   0.8065642225793191   0.8563593270606037   0.6357686669286619   0.102594
C   C   0.6461194804978937   0.7043730343134664   0.8859265631641263   -0.032831
C   C   0.8538819937826897   0.795611917601843   0.6140671367163695   -0.032867
C   C   0.64795088684007   0.6804900618625633   0.9168704859240869   -0.108784
C   C   0.8520469244956185   0.8194948900527461   0.5831232139564089   -0.108825
C   C   0.690671623307901   0.6063949865930294   0.9238375449381223   0.169831
C   C   0.809326188029298   0.8935907648703272   0.5761592214296157   0.170023
C   C   0.6910379376983788   0.6170898715368014   0.9666365073760147   -0.151649
C   C   0.8089598736460681   0.8828985204314574   0.5333571925044812   -0.151859
C   C   0.7039460634528677   0.5823188019083325   0.9872341021811534   -0.105816
C   C   0.7960554108301019   0.9176672935603187   0.5127626641865844   -0.105741
C   C   0.7177296132839766   0.5369665557361868   0.9658606861037651   0.071364
C   C   0.7822681980576016   0.9630209157536445   0.534136080263973   0.071365
C   C   0.7161398764750444   0.5267178574081135   0.9228256041482317   -0.105383
C   C   0.7838579348615197   0.9732674385124909   0.5771680957322642   -0.105412
C   C   0.7026383521083573   0.5608592059835911   0.9018538978995575   -0.17089
C   C   0.7973594592314693   0.9391275774956501   0.5981428684681805   -0.170925
C   C   0.7308734316729127   0.9987451646480352   0.9868569242503761   -0.028608
C   C   0.7691243796730447   0.5012440268682705   0.5131398421173619   -0.028622
C   C   0.6960607013950458   0.9580675262098004   0.9776911938837599   0.072257
C   C   0.8039371099421532   0.541918225253556   0.5223055724839779   0.072272
C   C   0.6493252012797893   0.9646810204056111   0.9954430885282366   -0.097229
C   C   0.8506726100661682   0.5353081711106946   0.5045536778395016   -0.097092
C   C   0.7067930232734793   0.914409305499384   0.9514604620148963   -0.113934
C   C   0.7932047880709677   0.5855790864688748   0.5485332378655996   -0.114061
C   C   0.5631392935499808   0.774705022620367   0.9581484706899012   -0.017221
C   C   0.9368621807321131   0.7252807288429894   0.5418482956778369   -0.017237
C   C   0.6069884667293475   0.7983655153581843   0.9604698015321655   -0.09729
C   C   0.8930130075527464   0.7016202361051722   0.5395269648355724   -0.097161
C   C   0.5456562455383936   0.8488018809746571   0.9621257046428958   0.08894
C   C   0.9543452287334311   0.6511796308877029   0.5378679952376   0.088854
C   C   0.6286000577066215   0.8836196570664994   0.96608760615968   0.165862
C   C   0.8713977536305777   0.6163660943968572   0.533909160208058   0.165736
C   C   0.6158531179072699   0.9278279740113109   0.990153398035626   -0.161114
C   C   0.8841446934371768   0.5721604179569477   0.5098403018448698   -0.161033
C   C   0.6734308273676279   0.8771693060010306   0.9455574740738673   -0.161191
C   C   0.8265669839695712   0.622816445462326   0.5544392922938708   -0.161047
C   C   0.8148242009658927   0.8799394958322139   0.76651141698254   0.563153
C   C   0.8191722040797031   0.9169335328610665   0.8054312730591845   -0.065121
C   C   0.8287472614367185   0.963702541499283   0.8035239179946027   -0.064246
C   C   0.8363882475919301   0.9987222852882229   0.8388958483321457   -0.226139
C   C   0.833395584334387   0.9866402569308386   0.8769570879810042   0.26709
C   C   0.8224322718454024   0.9403079412705874   0.8796157324198989   -0.218112
C   C   0.8157070228271572   0.9056268877279549   0.8439463528198728   -0.074864
C   C   0.8572366093551439   0.563686741256361   0.9146166178011487   0.254349
C   C   0.9068438914245451   0.5708381325234879   0.9078979442537228   -0.204033
C   C   0.91201630613316   0.7048133384336828   0.9346898432878895   0.545941
C   C   0.8927527544886427   0.6553775951979719   0.9263827293490596   -0.042216
C   C   0.9244920760205093   0.6168455977223406   0.9139941208910037   -0.072494
C   C   0.843042907857932   0.647369402989131   0.9326506292718977   -0.072847
C   C   0.8251822727713386   0.6015181854494392   0.9270481570805937   -0.197302
C   C   0.685169947424901   0.6200454560830956   0.7334822828979559   0.563098
C   C   0.6808256072559855   0.5830514190542431   0.6945624268213113   -0.065168
C   C   0.6712505498989699   0.5362824104160264   0.6964697818858931   -0.064231
C   C   0.6636132266912809   0.5012636986429714   0.6610978515483502   -0.226115
C   C   0.6666058899374376   0.5133412549315216   0.6230366118994916   0.267164
C   C   0.6775655394902863   0.559677010644722   0.6203779674605969   -0.218154
C   C   0.6842944514446676   0.5943546241344053   0.6560473470606231   -0.074856
C   C   0.6427612019796686   0.9362978666536536   0.5853770820793472   0.254318
C   C   0.5931539199111434   0.9291468193918215   0.592095755626773   -0.203994
C   C   0.5879815052025285   0.7951716134816267   0.5653038565926063   0.546007
C   C   0.6072450568485561   0.8446081562653845   0.5736140370186784   -0.042236
C   C   0.5755093982615846   0.8831401537410158   0.5860026454767342   -0.072577
C   C   0.656954903479267   0.8526163484742254   0.5673461370958403   -0.072829
C   C   0.6748192015092447   0.8984667664658703   0.5729455427999022   -0.197261
C   C   0.9351739612434179   0.8799411050891668   0.5165129780836644   0.56307
C   C   0.930829796130444   0.9169385821709686   0.5554328341603089   -0.064988
C   C   0.9212513146321488   0.9637075908091852   0.553525479095727   -0.064355
C   C   0.913610494677176   0.9987238945451756   0.5888974094332701   -0.226084
C   C   0.9166067463315151   0.9866453062407406   0.6269586490821286   0.267154
C   C   0.9275661590383678   0.9403129905804894   0.6296172935210232   -0.218062
C   C   0.9342949066190049   0.9056319370378569   0.5939479139209972   -0.074986
C   C   0.8927635547028836   0.5636886945186087   0.664618178902273   0.254382
C   C   0.8431526484038814   0.5708397417804407   0.6578995053548472   -0.204104
C   C   0.8379809067381226   0.7048183877435847   0.6846914043890139   0.546057
C   C   0.8572442094979196   0.6553826445078741   0.676384290450184   -0.042189
C   C   0.8255083589361972   0.6168464074312463   0.663992615504886   -0.072504
C   C   0.9069540131951959   0.647371012246084   0.682652190373022   -0.072965
C   C   0.9248180796683357   0.601519794706392   0.6770497181817181   -0.197278
N   N   0.7755203229819819   0.6933412500617103   0.790908389480632   -0.276389
N   N   0.7244774883537065   0.8066437018535991   0.7090853103998639   -0.276437
N   N   0.8454092135758764   0.6546056035259531   0.7872776685859939   0.008754
N   N   0.6545885977613226   0.8453801479374033   0.7127190977817441   0.008753
N   N   0.9281519838744189   0.8582001996224671   0.8473685525820487   0.010404
N   N   0.5718458274540217   0.6417821117879401   0.6526282137856892   0.010402
N   N   0.9246903923190201   0.8188319292256223   0.8964078165576003   -0.282458
N   N   0.5753074190094204   0.681150382184785   0.6035889498101377   -0.28235
N   N   0.5255209306321256   0.8066420925966464   0.9590837492987395   -0.276434
N   N   0.9744805436484577   0.6933428593186631   0.5409099505817563   -0.276387
N   N   0.5954100172282396   0.8453785386804507   0.9627175366806198   0.008768
N   N   0.9045877941089594   0.6546072127829059   0.5372792296871183   0.008796
N   N   0.6781517713816818   0.6417805025309873   0.9026266526845649   0.010454
N   N   0.8218460399540065   0.8582044493843222   0.5973670471959309   0.010416
N   N   0.6746940600306582   0.6811487729278322   0.8535873887090133   -0.282363
N   N   0.825307414249925   0.8188361789874774   0.6464063111714825   -0.282386
O   O   0.5720619398368993   0.6633239420430783   0.9809110054879576   -0.568243
O   O   0.5552269843120717   0.6082256205591888   0.5166601694712848   -0.590827
O   O   0.6315484445334438   0.7612013719920224   0.8033429952473192   -0.574767
O   O   0.7075949104140575   0.7885876306607887   0.8197425690180327   -0.560135
O   O   0.5897291579947695   0.9815287422297557   0.8362433368677351   -0.227432
O   O   0.822062069438569   0.836656760110376   0.7690841997786559   -0.568225
O   O   0.8052273211198447   0.8917609406130734   0.7333350915103355   -0.590842
O   O   0.8815443519899754   0.7387819706663342   0.9466491435320523   -0.574765
O   O   0.9575943469705716   0.7113922719446186   0.9302495697613388   -0.560115
O   O   0.8397276177428109   0.518454367960763   0.9137518683988783   -0.227448
O   O   0.677939404843525   0.6633289913529804   0.730912566589082   -0.568166
O   O   0.694766827281218   0.6082282509032323   0.7666616748574024   -0.590814
O   O   0.6184534593472237   0.7612037807970222   0.5533476228356857   -0.574792
O   O   0.542403464357869   0.7885900394657885   0.569747196606399   -0.560142
O   O   0.6602738565366555   0.9815303514867084   0.5862448979688596   -0.227497
O   O   0.927935871491541   0.8366583693673288   0.5190857608797803   -0.568246
O   O   0.9447744899700222   0.8917601309041676   0.9833365968964533   -0.590799
O   O   0.8684530297456289   0.73878278037524   0.6966476381459346   -0.574795
O   O   0.7924029009216308   0.7113973212545206   0.6802511308624631   -0.560179
O   O   0.9102723162873241   0.5184570092336007   0.6637534295000027   -0.22749
