# Supplementary material for: Probing Structural Defects in MOFs Using Water Stability
Source: J Phys Chem C Nanomater Interfaces. 2024 Feb 23;128(9):3975–84. doi: 10.1021/acs.jpcc.3c07497 (PMC10926153; doi:10.1021/acs.jpcc.3c07497)
Supplement: Supplementary file 2 — jp3c07497_si_002.zip [file jp3c07497_si_002.zip › SI/Sample input files/CIF files/Pristine/MEZNAJ.cif]

#######################################################################
#
#                 Cambridge Crystallographic Data Centre
#                                CCDC 
#
#######################################################################
#
# If this CIF has been generated from an entry in the Cambridge 
# Structural Database, then it will include bibliographic, chemical, 
# crystal, experimental, refinement or atomic coordinate data resulting 
# from the CCDC's data processing and validation procedures.
#
#######################################################################
data_image0
_symmetry_cell_setting           triclinic
_symmetry_space_group_name_H-M   'P 1'
_symmetry_Int_Tables_number      1
_space_group_name_Hall           'P 1'
loop_
_symmetry_equiv_pos_site_id
_symmetry_equiv_pos_as_xyz
1 x,y,z
_cell_length_a                   13.318408
_cell_length_b                   13.318408
_cell_length_c                   20.886909
_cell_angle_alpha                73.005157
_cell_angle_beta                 73.005157
_cell_angle_gamma                54.876106
_cell_volume                     2861.242845
loop_
_atom_site_label
_atom_site_fract_x
_atom_site_fract_y
_atom_site_fract_z
_atom_site_charge
C 0.3099986096214560 0.4229296439563019 0.1089509287832681 -0.257651
C 0.5770703560436976 0.6900013903785432 0.3910490712167317 -0.257651
C 0.4084107353217734 0.4403970383416781 0.0966510509907573 0.215140
C 0.5596029616583225 0.5915892646782269 0.4033489490092427 0.215140
C 0.5215853276604173 0.3657813915256000 0.0582417305815781 -0.259806
C 0.6342186084744000 0.4784146723395823 0.4417582694184218 -0.259806
C 0.5382789393345829 0.2711750890632670 0.0322186375117752 0.215525
C 0.7288249109367325 0.4617210606654166 0.4677813624882245 0.215525
C 0.4416787379062743 0.2514034463338489 0.0438471351955437 -0.264177
C 0.7485965536661517 0.5583212620937263 0.4561528648044562 -0.264177
C 0.3291228243795915 0.3269638158974071 0.0828397459462309 0.218413
C 0.6730361841025924 0.6708771756204090 0.4171602540537693 0.218413
C 0.2904155980614638 0.6205961299733808 0.1579150092403805 0.100476
C 0.3794038700266188 0.7095844019385361 0.3420849907596199 0.100476
C 0.4379290153307643 0.6477582070994952 0.1558679114875963 -0.015593
C 0.3522417929005043 0.5620709846692362 0.3441320885124037 -0.015590
C 0.4920765172870690 0.5488091640636428 0.1231064403731529 -0.103750
C 0.4511908359363565 0.5079234827129308 0.3768935596268476 -0.103750
C 0.2095338998252470 0.2581591678803396 0.0573095926704892 0.102131
C 0.7418408321196601 0.7904661001747527 0.4426904073295107 0.102131
C 0.1580333000971004 0.3031263773813437 0.1611633444229139 -0.087919
C 0.6968736226186560 0.8419666999028997 0.3388366555770865 -0.087919
C 0.0892602612927496 0.2610367315905832 0.1548918130368018 -0.007192
C 0.7389632684094171 0.9107397387072507 0.3451081869631987 -0.007192
C 0.6977170771512391 0.0799142949025936 0.9815724500897872 0.137338
C 0.9200857050974065 0.3022829228487681 0.5184275499102128 0.137338
C 0.8585396713764462 0.0963277785468638 0.9590573930847491 -0.012328
C 0.9036722214531359 0.1414603286235545 0.5409426069152509 -0.012328
C 0.7604191808700996 0.2015439082383011 0.9838926474878632 -0.100596
C 0.7984560917616986 0.2395808191298999 0.5161073525121368 -0.100596
C 0.7005566761585440 0.0463235901053540 0.7926019570084661 0.564030
C 0.6674396368856688 -0.0090565875681893 0.7549600790152590 -0.046639
C 0.5739478299323929 0.9659274888361954 0.7849879042614810 -0.153038
C 0.7276337956174874 0.9689059577007542 0.6887774948366185 -0.136881
C 0.7592304461588100 0.8936063797112844 0.5823465566734480 0.572072
C 0.6980271644450069 0.9171691932741060 0.6535688989833207 -0.017238
C 0.6092665123604799 0.8863333804681789 0.6851716375847610 -0.151687
C 0.5447576272210091 0.9119117727286875 0.7506353791123644 0.052226
C 0.4487970451079800 0.8816328319135757 0.7813368481620536 0.061692
C 0.4610830101181629 0.7789664738860640 0.7656687301648275 -0.133417
C 0.3428383829599187 0.9548870555617069 0.8255036823773800 -0.138494
C 0.3728946946198377 0.7475967692262837 0.7951194481577912 -0.102207
C 0.2523767959147281 0.9257651287069900 0.8530401971297302 -0.091832
C 0.2681888262869330 0.8199873828962443 0.8395486763794913 -0.029453
C 0.1801044999487486 0.7788130410508117 0.8771564880070098 0.566722
C 0.6900013903785432 0.5770703560436976 0.8910490712167312 -0.257650
C 0.4229296439563019 0.3099986096214559 0.6089509287832687 -0.257652
C 0.5915892646782269 0.5596029616583225 0.9033489490092419 0.215141
C 0.4403970383416781 0.4084107353217734 0.5966510509907581 0.215140
C 0.4784146723395823 0.6342186084744000 0.9417582694184227 -0.259805
C 0.3657813915256000 0.5215853276604173 0.5582417305815773 -0.259804
C 0.4617210606654166 0.7288249109367325 0.9677813624882252 0.215527
C 0.2711750890632670 0.5382789393345829 0.5322186375117748 0.215526
C 0.5583212620937263 0.7485965536661517 0.9561528648044555 -0.264174
C 0.2514034463338489 0.4416787379062742 0.5438471351955445 -0.264176
C 0.6708771756204090 0.6730361841025922 0.9171602540537686 0.218414
C 0.3269638158974071 0.3291228243795915 0.5828397459462314 0.218413
C 0.7095844019385360 0.3794038700266188 0.8420849907596193 0.100479
C 0.6205961299733808 0.2904155980614638 0.6579150092403807 0.100479
C 0.5620709846692362 0.3522417929005043 0.8441320885124040 -0.015590
C 0.6477582070994952 0.4379290153307643 0.6558679114875960 -0.015584
C 0.5079234827129308 0.4511908359363564 0.8768935596268467 -0.103748
C 0.5488091640636428 0.4920765172870690 0.6231064403731533 -0.103749
C 0.7904661001747527 0.7418408321196601 0.9426904073295114 0.102127
C 0.2581591678803395 0.2095338998252470 0.5573095926704886 0.102124
C 0.8419666999028997 0.6968736226186560 0.8388366555770854 -0.087918
C 0.3031263773813437 0.1580333000971004 0.6611633444229146 -0.087919
C 0.9107397387072507 0.7389632684094171 0.8451081869631979 -0.007191
C 0.2610367315905832 0.0892602612927496 0.6548918130368021 -0.007191
C 0.3022829228487681 0.9200857050974065 0.0184275499102125 0.137342
C 0.0799142949025936 0.6977170771512320 0.4815724500897875 0.137341
C 0.1414603286235545 0.9036722214531359 0.0409426069152511 -0.012327
C 0.0963277785468637 0.8585396713764462 0.4590573930847485 -0.012327
C 0.2395808191298999 0.7984560917616915 0.0161073525121369 -0.100592
C 0.2015439082383011 0.7604191808700996 0.4838926474878629 -0.100594
C 0.2994433238414567 0.9536764098946450 0.2073980429915340 0.564032
C 0.3325603631143312 0.0090565875681892 0.2450399209847406 -0.046639
C 0.4260521700676071 0.0340725111638040 0.2150120957385194 -0.153037
C 0.2723662043825127 0.0310940422992458 0.3112225051633812 -0.136880
C 0.2407695538411896 0.1063936202887151 0.4176534433265519 0.572070
C 0.3019728355549928 0.0828308067258933 0.3464311010166786 -0.017238
C 0.3907334876395205 0.1136666195318211 0.3148283624152388 -0.151685
C 0.4552423727789928 0.0880882272713125 0.2493646208876364 0.052227
C 0.5512029548920203 0.1183671680864239 0.2186631518379457 0.061693
C 0.5389169898818374 0.2210335261139358 0.2343312698351726 -0.133412
C 0.6571616170400815 0.0451129444382934 0.1744963176226210 -0.138490
C 0.6271053053801631 0.2524032307737155 0.2048805518422090 -0.102208
C 0.7476232040852721 0.0742348712930099 0.1469598028702696 -0.091831
C 0.7318111737130678 0.1800126171037558 0.1604513236205096 -0.029453
C 0.8198955000512517 0.2211869589491878 0.1228435119929902 0.566723
C 0.0463235901053540 0.7005566761585440 0.2926019570084664 0.564032
C -0.0090565875681893 0.6674396368856689 0.2549600790152594 -0.046639
C 0.9659274888361954 0.5739478299323929 0.2849879042614804 -0.153037
C 0.9689059577007542 0.7276337956174874 0.1887774948366182 -0.136878
C 0.8936063797112844 0.7592304461588100 0.0823465566734477 0.572070
C 0.9171691932741060 0.6980271644450069 0.1535688989833215 -0.017238
C 0.8863333804681789 0.6092665123604799 0.1851716375847614 -0.151685
C 0.9119117727286875 0.5447576272210091 0.2506353791123635 0.052227
C 0.8816328319135757 0.4487970451079800 0.2813368481620543 0.061693
C 0.7789664738860640 0.4610830101181629 0.2656687301648277 -0.133412
C 0.9548870555617069 0.3428383829599188 0.3255036823773791 -0.138489
C 0.7475967692262837 0.3728946946198377 0.2951194481577916 -0.102206
C 0.9257651287069900 0.2523767959147281 0.3530401971297305 -0.091831
C 0.8199873828962443 0.2681888262869330 0.3395486763794902 -0.029452
C 0.7788130410508116 0.1801044999487486 0.3771564880070097 0.566726
C 0.9536764098946450 0.2994433238414566 0.7073980429915339 0.564032
C 0.0090565875681892 0.3325603631143312 0.7450399209847410 -0.046639
C 0.0340725111638040 0.4260521700676071 0.7150120957385190 -0.153037
C 0.0310940422992458 0.2723662043825127 0.8112225051633815 -0.136878
C 0.1063936202887151 0.2407695538411896 0.9176534433265520 0.572070
C 0.0828308067258933 0.3019728355549928 0.8464311010166793 -0.017238
C 0.1136666195318212 0.3907334876395205 0.8148283624152390 -0.151685
C 0.0880882272713125 0.4552423727789928 0.7493646208876356 0.052227
C 0.1183671680864239 0.5512029548920203 0.7186631518379464 0.061693
C 0.2210335261139358 0.5389169898818374 0.7343312698351725 -0.133412
C 0.0451129444382934 0.6571616170400815 0.6744963176226200 -0.138489
C 0.2524032307737155 0.6271053053801632 0.7048805518422088 -0.102206
C 0.0742348712930099 0.7476232040852722 0.6469598028702698 -0.091831
C 0.1800126171037558 0.7318111737130678 0.6604513236205087 -0.029452
C 0.2211869589491878 0.8198955000512517 0.6228435119929902 0.566726
H 0.2203645190873637 0.4809193636532127 0.1382020565189757 0.137063
H 0.5190806363467870 0.7796354809126365 0.3617979434810242 0.137063
H 0.5984359340058649 0.3772192367609332 0.0517804523695459 0.129784
H 0.6227807632390667 0.4015640659941350 0.4482195476304547 0.129784
H 0.4536550069823774 0.1762428724834692 0.0253904684700971 0.138674
H 0.8237571275165311 0.5463449930176227 0.4746095315299030 0.138674
H 0.2005306808693972 0.6319852430143645 0.1660821538613561 0.098114
H 0.3680147569856353 0.7994693191306030 0.3339178461386438 0.098114
H 0.4782401657352902 0.6930440180178035 0.1644010911197335 0.128801
H 0.3069559819821964 0.5217598342647106 0.3355989088802671 0.128801
H 0.5892043093121935 0.4862592165007127 0.1033845871106826 0.143506
H 0.5137407834992874 0.4107956906878065 0.3966154128893172 0.143506
H 0.2508828802030661 0.2492168736190112 0.0045677911812012 0.125244
H 0.7507831263809884 0.7491171197969337 0.4954322088187986 0.125244
H 0.1626336036227422 0.3297120359401323 0.2039865325283556 0.131531
H 0.6702879640598678 0.8373663963772574 0.2960134674716443 0.131531
H 0.0218071389787801 0.2454032603546310 0.1924629409196856 0.132915
H 0.7545967396453690 0.9781928610212197 0.3075370590803145 0.132915
H 0.6391625772589715 0.0450885575500818 -0.0128024295149829 0.115937
H 0.9549114424499182 0.3608374227410291 0.5128024295149829 0.115937
H 0.9545673935239218 0.0691448968869100 0.9421895438749021 0.120225
H 0.9308551031130902 0.0454326064760785 0.5578104561250979 0.120225
H 0.7576335541118098 0.2787640261140381 0.9933898411476008 0.136820
H 0.7212359738859623 0.2423664458881910 0.5066101588523992 0.136820
H 0.5269592417024269 -0.0130408568861429 0.8360460836473088 0.108995
H 0.7986194547839378 -0.0088697542674429 0.6659695749868896 0.111936
H 0.5873209670878355 0.8462050507065673 0.6568367869268860 0.110487
H 0.5427099800568901 0.7209743397881129 0.7316490772607472 0.103865
H 0.3305052382418304 0.0357743789261756 0.8380416461683521 0.104923
H 0.3852694155239189 0.6651864177275563 0.7849244522770793 0.096029
H 0.1698571629192229 -0.0167150239118092 0.8868106355362206 0.103702
H 0.7796354809126365 0.5190806363467870 0.8617979434810242 0.137063
H 0.4809193636532127 0.2203645190873637 0.6382020565189758 0.137063
H 0.4015640659941349 0.6227807632390667 0.9482195476304538 0.129784
H 0.3772192367609333 0.5984359340058649 0.5517804523695462 0.129784
H 0.5463449930176227 0.8237571275165311 0.9746095315299033 0.138669
H 0.1762428724834692 0.4536550069823774 0.5253904684700967 0.138669
H 0.7994693191306029 0.3680147569856353 0.8339178461386447 0.098115
H 0.6319852430143645 0.2005306808693972 0.6660821538613553 0.098117
H 0.5217598342647106 0.3069559819821964 0.8355989088802668 0.128795
H 0.6930440180178035 0.4782401657352902 0.6644010911197332 0.128784
H 0.4107956906878065 0.5137407834992874 0.8966154128893179 0.143504
H 0.4862592165007127 0.5892043093121935 0.6033845871106821 0.143502
H 0.7491171197969337 0.7507831263809884 0.9954322088187989 0.125238
H 0.2492168736190112 0.2508828802030661 0.5045677911812011 0.125238
H 0.8373663963772574 0.6702879640598678 0.7960134674716441 0.131530
H 0.3297120359401323 0.1626336036227422 0.7039865325283559 0.131532
H 0.9781928610212197 0.7545967396453690 0.8075370590803146 0.132915
H 0.2454032603546310 0.0218071389787801 0.6924629409196854 0.132915
H 0.3608374227410291 0.9549114424499182 0.0128024295149825 0.115932
H 0.0450885575500818 0.6391625772589715 0.4871975704850176 0.115933
H 0.0454326064760785 0.9308551031130902 0.0578104561250974 0.120226
H 0.0691448968869101 0.9545673935239218 0.4421895438749021 0.120226
H 0.2423664458881910 0.7212359738859623 0.0066101588523990 0.136820
H 0.2787640261140381 0.7576335541118098 0.4933898411476007 0.136820
H 0.4730407582975726 0.0130408568861421 0.1639539163526910 0.108994
H 0.2013805452160626 0.0088697542674431 0.3340304250131104 0.111938
H 0.4126790329121650 0.1537949492934328 0.3431632130731136 0.110482
H 0.4572900199431095 0.2790256602118873 0.2683509227392535 0.103856
H 0.6694947617581697 0.9642256210738240 0.1619583538316477 0.104925
H 0.6147305844760809 0.3348135822724435 0.2150755477229208 0.096029
H 0.8301428370807773 0.0167150239118091 0.1131893644637798 0.103702
H -0.0130408568861429 0.5269592417024269 0.3360460836473089 0.108994
H -0.0088697542674429 0.7986194547839378 0.1659695749868895 0.111942
H 0.8462050507065672 0.5873209670878355 0.1568367869268864 0.110482
H 0.7209743397881129 0.5427099800568901 0.2316490772607463 0.103856
H 0.0357743789261756 0.3305052382418304 0.3380416461683522 0.104925
H 0.6651864177275563 0.3852694155239189 0.2849244522770790 0.096037
H -0.0167150239118092 0.1698571629192229 0.3868106355362205 0.103706
H 0.0130408568861421 0.4730407582975726 0.6639539163526912 0.108994
H 0.0088697542674431 0.2013805452160626 0.8340304250131104 0.111942
H 0.1537949492934329 0.4126790329121649 0.8431632130731140 0.110482
H 0.2790256602118873 0.4572900199431095 0.7683509227392528 0.103856
H 0.9642256210738240 0.6694947617581697 0.6619583538316479 0.104925
H 0.3348135822724435 0.6147305844760809 0.7150755477229207 0.096037
H 0.0167150239118091 0.8301428370807773 0.6131893644637794 0.103706
N 0.3126538237659542 0.6914096308547437 0.1771908729827119 -0.287063
N 0.3085903691452556 0.6873461762340469 0.3228091270172884 -0.287064
N 0.3969793460922624 0.5321253036209038 0.1245044814984044 0.003489
N 0.4678746963790951 0.6030206539077380 0.3754955185015956 0.003489
N 0.8181391515294195 0.0215281417586433 0.9582146543671316 -0.265880
N 0.9784718582413567 0.1818608484705814 0.5417853456328684 -0.265880
N 0.6574139788974032 0.1910053067736034 -0.0019457846941279 -0.001915
N 0.8089946932263962 0.3425860211025961 0.5019457846941281 -0.001915
N 0.1220307417096649 0.2338904730085874 0.0900027787498649 -0.267382
N 0.7661095269914120 0.8779692582903349 0.4099972212501350 -0.267382
N 0.2343483973058957 0.3006334083702573 0.0989569119351549 0.007257
N 0.6993665916297431 0.7656516026941046 0.4010430880648447 0.007257
N 0.6873461762340470 0.3085903691452556 0.8228091270172878 -0.287064
N 0.6914096308547437 0.3126538237659542 0.6771908729827122 -0.287065
N 0.6030206539077378 0.4678746963790951 0.8754955185015955 0.003489
N 0.5321253036209038 0.3969793460922624 0.6245044814984045 0.003489
N 0.1818608484705814 0.9784718582413567 0.0417853456328685 -0.265881
N 0.0215281417586433 0.8181391515294195 0.4582146543671316 -0.265881
N 0.3425860211025961 0.8089946932263962 0.0019457846941277 -0.001916
N 0.1910053067736034 0.6574139788974032 0.4980542153058720 -0.001916
N 0.8779692582903349 0.7661095269914120 0.9099972212501354 -0.267382
N 0.2338904730085874 0.1220307417096649 0.5900027787498646 -0.267382
N 0.7656516026941046 0.6993665916297431 0.9010430880648452 0.007257
N 0.3006334083702574 0.2343483973058957 0.5989569119351547 0.007258
O 0.7649621289894865 0.9846790243040232 0.5408140754350637 -0.556273
O 0.7984696929456034 0.7912390238209001 0.5669018954504352 -0.575191
O 0.7984351545884057 0.0514506065513213 0.7615526756556066 -0.567704
O 0.6354164348434103 0.0839361058967898 0.8469865139905969 -0.558814
O 0.0651075659464658 0.8686652794106171 0.8865416229910141 -0.546752
O 0.2215085489864461 0.6654983786310777 0.8986518550024862 -0.568636
O 0.2350378710105132 0.0153209756959770 0.4591859245649366 -0.556273
O 0.2015303070543969 0.2087609761790999 0.4330981045495649 -0.575190
O 0.2015648454115941 0.9485493934486784 0.2384473243443937 -0.567705
O 0.3645835651565897 0.9160638941032098 0.1530134860094028 -0.558814
O 0.9348924340535341 0.1313347205893835 0.1134583770089870 -0.546752
O 0.7784914510135538 0.3345016213689221 0.1013481449975142 -0.568636
O 0.9846790243040232 0.7649621289894865 0.0408140754350641 -0.556273
O 0.7912390238209001 0.7984696929456034 0.0669018954504350 -0.575191
O 0.0514506065513213 0.7984351545884059 0.2615526756556064 -0.567704
O 0.0839361058967898 0.6354164348434103 0.3469865139905972 -0.558815
O 0.8686652794106171 0.0651075659464658 0.3865416229910126 -0.546751
O 0.6654983786310777 0.2215085489864461 0.3986518550024857 -0.568636
O 0.0153209756959770 0.2350378710105132 0.9591859245649363 -0.556272
O 0.2087609761790999 0.2015303070543969 0.9330981045495648 -0.575191
O 0.9485493934486784 0.2015648454115941 0.7384473243443934 -0.567704
O 0.9160638941032098 0.3645835651565897 0.6530134860094031 -0.558815
O 0.1313347205893835 0.9348924340535270 0.6134583770089859 -0.546751
O 0.3345016213689222 0.7784914510135538 0.6013481449975138 -0.568636
Zn 0.0606992811939029 0.1605686830321387 0.0522190238341226 0.790403
Zn 0.8394313169678613 0.9393007188060974 0.4477809761658774 0.790403
Zn 0.1970902735644316 0.8029097264355689 0.2500000000000000 0.840062
Zn 0.9393007188060974 0.8394313169678613 0.9477809761658775 0.790402
Zn 0.1605686830321387 0.0606992811939029 0.5522190238341225 0.790402
Zn 0.8029097264355689 0.1970902735644316 0.7500000000000000 0.840062
