# Supplementary material for: Probing Structural Defects in MOFs Using Water Stability
Source: J Phys Chem C Nanomater Interfaces. 2024 Feb 23;128(9):3975–84. doi: 10.1021/acs.jpcc.3c07497 (PMC10926153; doi:10.1021/acs.jpcc.3c07497)
Supplement: Supplementary file 2 — jp3c07497_si_002.zip [file jp3c07497_si_002.zip › SI/Sample input files/CIF files/Pristine/GOPZIX.cif]

#######################################################################
#
#                 Cambridge Crystallographic Data Centre
#                                CCDC 
#
#######################################################################
#
# If this CIF has been generated from an entry in the Cambridge 
# Structural Database, then it will include bibliographic, chemical, 
# crystal, experimental, refinement or atomic coordinate data resulting 
# from the CCDC's data processing and validation procedures.
#
#######################################################################
data_image0
_symmetry_cell_setting           triclinic
_symmetry_space_group_name_H-M   'P 1'
_symmetry_Int_Tables_number      1
_space_group_name_Hall           'P 1'
loop_
_symmetry_equiv_pos_site_id
_symmetry_equiv_pos_as_xyz
1 x,y,z
_cell_length_a                   9.190125
_cell_length_b                   8.721863
_cell_length_c                   12.654099
_cell_angle_alpha                73.192886
_cell_angle_beta                 78.355141
_cell_angle_gamma                64.226135
_cell_volume                     870.953452
loop_
_atom_site_label
_atom_site_fract_x
_atom_site_fract_y
_atom_site_fract_z
_atom_site_charge
Zn 0.5913724867714364 0.1451986131779468 0.7972651262983060 0.936096
Zn 0.4047823724048954 0.8514026724909293 0.2067226884352170 0.947446
H 0.3184304700327948 0.4226073937231125 0.4292646455541417 0.126053
H 0.7248454663280385 0.5446400582754842 0.5523113809123247 0.127527
H 0.0374908243842411 0.6042696550831217 0.3275431508183579 0.108673
H 0.9893366478172608 0.3759577833066343 0.6633392018116241 0.116212
H 0.9802392986884949 0.4708966303124600 0.2765178411932104 0.118113
H 0.0472935827618706 0.5110857031432958 0.7134338362641235 0.118236
H 0.3419715116975295 0.2068527996505436 0.2580323343774812 0.116701
H 0.6807696311135591 0.7715868179028603 0.7291374188099271 0.115006
H 0.2940718486397977 0.7702688549136771 0.0043383190791540 0.138400
H 0.7388139723193143 0.2154309676637924 -0.0045879743300741 0.137962
H 0.3322648026253502 -0.0603395407692626 0.6502843214460922 0.115092
H 0.6634768420555401 0.0585648708889308 0.3587740462026378 0.117551
H 0.0878348809037353 0.7457293799842253 0.1557469287255546 0.120798
H 0.9492295854510936 0.2375784700847124 0.8446767373608314 0.123011
H -0.0030816822268488 0.2025019783756384 0.3960741388630098 0.105892
H 0.0011806608647834 0.7977399732440420 0.6111479966684781 0.107333
H 0.5532276863918700 0.2029164765038053 0.1037698531578841 0.150441
H 0.4656216702531189 0.7752552662015981 0.8792130711640960 0.146805
H 0.1170395372826811 -0.0503736310480810 0.5545076992980013 0.094812
H 0.8643565879328944 0.0600533491922250 0.4626731317760884 0.102858
H 0.9237657822744412 0.2965941204041375 0.1590178021950749 0.115774
H 0.0674544765184774 0.7165589922739314 0.8481774621392348 0.119403
H 0.6049279707396124 0.3343619951911688 0.6224276466627879 0.380316
H 0.5041126636551770 0.4429412341355400 0.7127878614238349 0.377468
H 0.3657530233571054 0.7059900553641622 0.3919510076936927 0.373719
H 0.1799514836725775 0.8068438796903725 0.3524235355141216 0.380233
C 0.1472151686474367 0.3296440669296805 0.4042845982539748 0.078778
C 0.8779118863432462 0.6517057114470508 0.5877859213272337 0.071718
C 0.4715068577169441 0.1772343288463905 0.5979417811047991 0.568134
C 0.5482218157836110 0.8036459095830465 0.3984525799262659 0.580729
C 0.4489397798791313 0.4872748160003084 0.0405030599096038 0.118073
C 0.5788817576110720 0.4941667535766828 0.9514985415813442 0.125067
C 0.3375155978428449 0.1810340115216539 0.5453604106847316 -0.029361
C 0.6838992538886405 0.8000763852753585 0.4490368282696126 -0.020877
C 0.2708254125703297 0.3213891127200527 0.4571841634297800 -0.150374
C 0.7618500145906223 0.6534825765340734 0.5306613579823788 -0.138020
C 0.0816719520382356 0.4768568301022763 0.3066147637043496 -0.131493
C 0.9464162923775141 0.5031530181985014 0.6842453279543275 -0.125261
C 0.3368822242638717 0.3270810672571234 0.1989106146268702 0.069137
C 0.6883944017291138 0.6522422152510485 0.7902849224828461 0.064677
C 0.3126251003053731 0.6399280699547870 0.0555094028100786 -0.149090
C 0.7197092501325791 0.3435344903770210 0.9405305598267248 -0.152520
C 0.2791856271042736 0.0488000481516963 0.5817644400337438 -0.084800
C 0.7263680606327699 0.9436959958768874 0.4213048773123494 -0.085997
C 0.1953610987235992 0.6309838177420382 0.1412984946994624 0.050729
C 0.8379454006778340 0.3516449773151928 0.8548975901926316 0.062523
C 0.0914004968098798 0.1957250358250582 0.4395131604654365 -0.126713
C 0.9162780641027799 0.7976603384396300 0.5621979529674527 -0.134450
C 0.4566370890972506 0.3285691183279141 0.1129685072823564 -0.125541
C 0.5675846730546328 0.6510536478306375 0.8750860443887070 -0.122276
C 0.1574457435335397 0.0559270498745998 0.5280417230170676 -0.083390
C 0.8414812999997692 0.9426697659573744 0.4787411486858727 -0.091524
C 0.1375626093454253 0.4472129604513740 0.9325873885795900 -0.076507
C 0.8551348432248249 0.5657398477777578 0.0749434710840894 -0.038065
C 0.1883636796547167 0.1313420073233329 0.0432163382064593 0.609282
C 0.7954421621657027 0.8793739822481290 0.9636291848544385 0.600153
C 0.9565471480009008 0.3884842147953738 0.0904135470508786 -0.149308
C 0.0343347870741203 0.6243500046131196 0.9160779334083805 -0.125985
C 0.0961826177531664 0.3264848997989962 0.0199079076221938 -0.029568
C 0.8941420585765119 0.6860147472273341 0.9861306768062905 -0.052187
C 0.2931859844039684 0.3965439597068658 0.8599950690602232 0.567898
C 0.7060317506025549 0.6172024099489383 0.1537496172349146 0.570481
N 0.2097315431829745 0.4770006111446945 0.2128949668416178 0.112129
N 0.8198795112811434 0.5034991858915598 0.7798746728911139 0.107653
O 0.5013759631960040 0.0761346606354799 0.6955094339200395 -0.579234
O 0.5069270730487734 0.9136332419906804 0.3057208487911763 -0.569179
O 0.6182829128978216 0.3609814410624275 0.6933449114007814 -0.765387
O 0.5440266093633573 0.2737738867500822 0.5442833255003714 -0.519785
O 0.4818362634571399 0.6999666896233161 0.4521575290631361 -0.505949
O 0.2433196634678916 0.0717862156783217 0.1405573900072935 -0.604099
O 0.7708953824721515 0.9436141381174452 0.8585457951593803 -0.596822
O 0.4045656449100995 0.2468817959561364 0.8988861732095583 -0.550414
O 0.5747211199680259 0.7289322027072114 0.1065445032957597 -0.572978
O 0.2874080514290924 0.7242820945397908 0.3315721836477528 -0.759110
O 0.1923713589278705 0.0458200369884143 -0.0215142093091635 -0.537915
O 0.7531239921174028 0.9612637792282170 0.0379012200277976 -0.530931
O 0.3072477116385476 0.5018917463906729 0.7701124259293171 -0.553772
O 0.7154541536720866 0.5495462611272447 0.2546617132813913 -0.526212
