# Supplementary material for: Probing Structural Defects in MOFs Using Water Stability
Source: J Phys Chem C Nanomater Interfaces. 2024 Feb 23;128(9):3975–84. doi: 10.1021/acs.jpcc.3c07497 (PMC10926153; doi:10.1021/acs.jpcc.3c07497)
Supplement: Supplementary file 2 — jp3c07497_si_002.zip [file jp3c07497_si_002.zip › SI/Sample input files/CIF files/Pristine/MIBQAR.cif]

{'_ref': 'TBD', '_srcid': 'CAKYAQ_clean', 'submitters': [{'name': 'Dalar Nazarian Jeff Camp and David Sholl', 'email': 'dalar@gatech.edu jcamp6@gatech.edu'}], '_method': 'VASP DFT with PBE;DDEC'}
data_Zn4H12C24O13
_symmetry_space_group_name_H-M   'P 1'
_cell_length_a   18.406992
_cell_length_b   18.406996
_cell_length_c   18.406996
_cell_angle_alpha   60.000000
_cell_angle_beta   59.999996
_cell_angle_gamma   59.999996
_symmetry_Int_Tables_number   1
_chemical_formula_structural   Zn4H12C24O13
_chemical_formula_sum   'Zn8 H24 C48 O26'
_cell_volume   4409.949588
_cell_formula_units_Z   2
loop_
 _symmetry_equiv_pos_site_id
 _symmetry_equiv_pos_as_xyz
  1  'x, y, z'
loop_
_atom_site_label
_atom_site_fract_x
_atom_site_fract_y
_atom_site_fract_z
_atom_site_charge
Zn 0.2934469146059840 0.2934478049093154 0.1196574755753821 0.963286
Zn 0.2934469146059840 0.2934478049093153 0.2934478049093185 0.963283
Zn 0.1196635570653684 0.2934454809782102 0.2934454809782143 0.963266
Zn 0.2934469146059798 0.1196574755753891 0.2934478049093155 0.963286
Zn 0.7065530853940158 0.7065521950906843 0.8803425244246180 0.963286
Zn 0.7065530853940157 0.7065521950906842 0.7065521950906815 0.963282
Zn 0.7065530853940204 0.8803425244246110 0.7065521950906843 0.963286
Zn 0.8803364429346319 0.7065545190217898 0.7065545190217857 0.963266
H 0.4519646318939318 0.4519646443006796 0.9311890166026263 0.115414
H 0.4519646318939296 0.4519646443006828 0.1648817072027614 0.115420
H 0.9311888527505179 0.1648815267266187 0.4519648102614332 0.115408
H 0.1648818255126097 0.9311886543114218 0.4519647600879831 0.115418
H 0.4519646318939942 0.9311890166022854 0.1648817072028052 0.115417
H 0.4519646318935896 0.1648817072033809 0.9311890166023938 0.115417
H 0.9311888527508604 0.4519648102614945 0.4519648102616657 0.115419
H 0.1648818255125453 0.4519647600876431 0.4519647600879395 0.115413
H 0.4519646318935892 0.1648817072033814 0.4519646443006385 0.115419
H 0.4519646318939960 0.9311890166022827 0.4519646443009148 0.115414
H 0.9311888527508584 0.4519648102614973 0.1648815267259789 0.115408
H 0.1648818255125457 0.4519647600876426 0.9311886543118709 0.115418
H 0.5480353681060682 0.5480353556993204 0.0688109833973737 0.115412
H 0.5480353681060702 0.5480353556993174 0.8351182927972385 0.115418
H 0.8351181744873905 0.0688113456885784 0.5480352399120167 0.115416
H 0.0688111472494820 0.8351184732733813 0.5480351897385668 0.115407
H 0.0688111472491414 0.5480351897385028 0.8351184732740209 0.115406
H 0.8351181744874542 0.5480352399123573 0.0688113456881294 0.115416
H 0.5480353681060042 0.0688109833977172 0.5480353556990850 0.115412
H 0.5480353681064108 0.8351182927966186 0.5480353556993615 0.115418
H 0.8351181744874545 0.5480352399123567 0.5480352399120604 0.115411
H 0.0688111472491396 0.5480351897385054 0.5480351897383344 0.115417
H 0.5480353681060058 0.0688109833977146 0.8351182927971946 0.115415
H 0.5480353681064106 0.8351182927966190 0.0688109833976062 0.115415
C 0.4733062554977548 0.4733062798907007 0.9607029045186969 -0.091577
C 0.4733062554977563 0.4733062798906986 0.0926845600928551 -0.091583
C 0.9607027384980621 0.0926844801022073 0.4733063906998680 -0.091544
C 0.0926848458376735 0.9607027643686717 0.4733061948968320 -0.091633
C 0.4733062554975941 0.9607029045190532 0.0926845600927450 -0.091584
C 0.4733062554978779 0.0926845600925378 0.9607029045187804 -0.091584
C 0.9607027384979386 0.4733063906997076 0.4733063906997841 -0.091596
C 0.0926848458378357 0.4733061948969535 0.4733061948969421 -0.091579
C 0.4733062554978788 0.0926845600925365 0.4733062798908098 -0.091583
C 0.4733062554975933 0.9607029045190540 0.4733062798906162 -0.091577
C 0.9607027384979393 0.4733063906997067 0.0926844801025759 -0.091544
C 0.0926848458378348 0.4733061948969545 0.9607027643682765 -0.091633
C 0.5266937445022453 0.5266937201092993 0.0392970954813032 -0.091578
C 0.5266937445022438 0.5266937201093014 0.9073154399071448 -0.091584
C 0.9073151541623263 0.0392972356313285 0.5266938051031681 -0.091634
C 0.0392972615019380 0.9073155198977925 0.5266936093001321 -0.091545
C 0.0392972615020607 0.5266936093002932 0.9073155198974240 -0.091545
C 0.9073151541621650 0.5266938051030456 0.0392972356317238 -0.091634
C 0.5266937445024066 0.0392970954809460 0.5266937201093838 -0.091578
C 0.5266937445021213 0.9073154399074637 0.5266937201091900 -0.091584
C 0.9073151541621645 0.5266938051030470 0.5266938051030581 -0.091579
C 0.0392972615020613 0.5266936093002922 0.5266936093002156 -0.091597
C 0.5266937445024060 0.0392970954809469 0.9073154399072548 -0.091585
C 0.5266937445021218 0.9073154399074620 0.0392970954812196 -0.091585
C 0.3889250588314909 0.3889243397710639 0.1110753006987225 0.605274
C 0.4463308057220060 0.4463306626173320 0.0536692658303307 -0.028055
C 0.1110750438252737 0.1110755699732041 0.3889246931007612 0.605206
C 0.0536691817841751 0.0536695060995060 0.4463306560581597 -0.028023
C 0.3889250588314050 0.1110753006988086 0.1110753006986643 0.605316
C 0.4463308057218204 0.0536692658305167 0.0536692658302048 -0.028048
C 0.1110750438253595 0.3889246931006750 0.3889246931008196 0.605135
C 0.0536691817843607 0.4463306560579736 0.4463306560582855 -0.028002
C 0.3889250588314056 0.1110753006988078 0.3889243397711227 0.605276
C 0.4463308057218214 0.0536692658305152 0.4463306626174594 -0.028055
C 0.1110750438253591 0.3889246931006757 0.1110755699731452 0.605207
C 0.0536691817843597 0.4463306560579751 0.0536695060993786 -0.028023
C 0.6110749411685092 0.6110756602289363 0.8889246993012775 0.605274
C 0.5536691942779939 0.5536693373826680 0.9463307341696694 -0.028054
C 0.8889249561747263 0.8889244300267961 0.6110753068992388 0.605206
C 0.9463308182158248 0.9463304939004937 0.5536693439418405 -0.028023
C 0.8889249561746410 0.6110753068993241 0.8889244300268548 0.605207
C 0.9463308182156402 0.5536693439420250 0.9463304939006214 -0.028023
C 0.6110749411685944 0.8889246993011918 0.6110756602288776 0.605276
C 0.5536691942781786 0.9463307341694847 0.5536693373825408 -0.028055
C 0.8889249561746407 0.6110753068993249 0.6110753068991804 0.605135
C 0.9463308182156394 0.5536693439420263 0.5536693439417146 -0.028002
C 0.6110749411685950 0.8889246993011916 0.8889246993013358 0.605316
C 0.5536691942781797 0.9463307341694833 0.9463307341697950 -0.028048
O 0.2500030525708420 0.2499989824763857 0.2499989824763860 -1.024883
O 0.7499969474291579 0.7500010175236141 0.7500010175236137 -1.024883
O 0.3667724273395856 0.3667716945468378 0.0713427696962571 -0.548091
O 0.3667724273395856 0.3667716945468378 0.1951131084173192 -0.548171
O 0.0713433432285991 0.1951140596630608 0.3667712985541700 -0.548040
O 0.1951128840124639 0.0713420029730339 0.3667725565072510 -0.548153
O 0.3667724273396098 0.0713427696962341 0.1951131084173356 -0.548154
O 0.3667724273396116 0.1951131084172920 0.0713427696962748 -0.548155
O 0.0713433432285732 0.3667712985541942 0.3667712985541524 -0.548080
O 0.1951128840124401 0.3667725565072768 0.3667725565072349 -0.548100
O 0.3667724273396115 0.1951131084172922 0.3667716945468215 -0.548172
O 0.3667724273396097 0.0713427696962344 0.3667716945468201 -0.548091
O 0.0713433432285734 0.3667712985541938 0.1951140596630805 -0.548040
O 0.1951128840124402 0.3667725565072765 0.0713420029730484 -0.548153
O 0.6332275726604142 0.6332283054531620 0.9286572303037428 -0.548091
O 0.6332275726604141 0.6332283054531620 0.8048868915826809 -0.548171
O 0.8048871159875362 0.9286579970269661 0.6332274434927491 -0.548153
O 0.9286566567714006 0.8048859403369392 0.6332287014458301 -0.548040
O 0.9286566567714269 0.6332287014458061 0.8048859403369197 -0.548040
O 0.8048871159875597 0.6332274434927235 0.9286579970269515 -0.548153
O 0.6332275726603904 0.9286572303037657 0.6332283054531799 -0.548091
O 0.6332275726603886 0.8048868915827079 0.6332283054531787 -0.548172
O 0.8048871159875597 0.6332274434927232 0.6332274434927649 -0.548100
O 0.9286566567714267 0.6332287014458059 0.6332287014458475 -0.548080
O 0.6332275726603900 0.9286572303037658 0.8048868915826646 -0.548154
O 0.6332275726603884 0.8048868915827080 0.9286572303037250 -0.548155
