# Supplementary material for: Probing Structural Defects in MOFs Using Water Stability
Source: J Phys Chem C Nanomater Interfaces. 2024 Feb 23;128(9):3975–84. doi: 10.1021/acs.jpcc.3c07497 (PMC10926153; doi:10.1021/acs.jpcc.3c07497)
Supplement: Supplementary file 2 — jp3c07497_si_002.zip [file jp3c07497_si_002.zip › SI/Sample input files/CIF files/Pristine/WONYEG.cif]

#######################################################################
#
#                 Cambridge Crystallographic Data Centre
#                                CCDC 
#
#######################################################################
#
# If this CIF has been generated from an entry in the Cambridge 
# Structural Database, then it will include bibliographic, chemical, 
# crystal, experimental, refinement or atomic coordinate data resulting 
# from the CCDC's data processing and validation procedures.
#
#######################################################################
data_image0
_symmetry_cell_setting           triclinic
_symmetry_space_group_name_H-M   'P 1'
_symmetry_Int_Tables_number      1
_space_group_name_Hall           'P 1'
loop_
_symmetry_equiv_pos_site_id
_symmetry_equiv_pos_as_xyz
1 x,y,z
_cell_length_a                   9.571099
_cell_length_b                   11.877986
_cell_length_c                   14.220227
_cell_angle_alpha                71.872658
_cell_angle_beta                 85.114685
_cell_angle_gamma                71.855255
_cell_volume                     1459.870560
loop_
_atom_site_label
_atom_site_fract_x
_atom_site_fract_y
_atom_site_fract_z
_atom_site_charge
Co 0.5000000000000000 0.0000000000000000 0.0000000000000000 0.765791
Co -0.0000000000000000 0.0000000000000000 0.0000000000000000 0.759446
H 0.5986344657044180 0.0320873687207728 0.7561469772882261 0.123901
H 0.7097537977046421 0.8362633029423429 0.7344206026527715 0.084425
H 0.9118860515178717 0.0403546145721562 0.6954735342631555 0.097284
H 0.5924102763710769 -0.0057146818599559 0.2898286424776436 0.089499
H 0.9119150666216703 0.1923583311987331 0.5832181915830624 0.106034
H 0.6038287011935463 0.8359658304935409 0.3983577387995719 0.102080
H 0.9074415267273055 0.9902107664599521 0.2220100776864033 0.133594
H 0.9346685568859496 0.3321876633473932 0.2668808873046861 0.078942
H 0.5335222652078514 0.6913449051990871 0.5448631274728934 0.102148
H 0.9899144058629937 0.3312457425002253 0.4365956878286408 0.099859
H 0.5942982565236555 0.6862913056625464 0.7138834365885169 0.085831
H 0.8146954857802957 0.1857653327861545 0.2470986014375224 0.093483
H 0.4013655342955815 0.9679126312792272 0.2438530227117741 0.123901
H 0.2902462022953575 0.1637366970576575 0.2655793973472287 0.084425
H 0.0881139484821286 0.9596453854278442 0.3045264657368448 0.097284
H 0.4075897236289230 0.0057146818599555 0.7101713575223568 0.089499
H 0.0880849333783302 0.8076416688012670 0.4167818084169379 0.106034
H 0.3961712988064542 0.1640341695064588 0.6016422612004283 0.102080
H 0.0925584732726949 0.0097892335400475 0.7779899223135964 0.133593
H 0.0653314431140501 0.6678123366526062 0.7331191126953138 0.078942
H 0.4664777347921490 0.3086550948009132 0.4551368725271067 0.102150
H 0.0100855941370060 0.6687542574997742 0.5634043121713591 0.099860
H 0.4057017434763450 0.3137086943374533 0.2861165634114827 0.085831
H 0.1853045142197044 0.8142346672138450 0.7529013985624775 0.093483
H 0.5313633669830955 0.8416211138587931 0.8608879640272893 0.094030
H 0.8091842030688640 0.5412547267556495 0.1557497083431852 0.116494
H 0.5967232068339393 0.4223499299351660 0.9486225399405050 0.110884
H 0.6311116129745177 0.6183364302926965 0.8658712779015849 0.110471
H 0.9955191503870086 0.3933095292443907 0.0881871137545198 0.109320
H 0.7012453496113780 0.7667839697707143 0.1387218169331422 0.103866
H 0.7040580328218949 0.1992858751479217 0.9573431138677799 0.105946
H 0.0888134648782711 0.1736618968259755 0.0868852853968428 0.092408
H 0.4686366330169046 0.1583788861412068 0.1391120359727110 0.094030
H 0.1908157969311431 0.4587452732443509 0.8442502916568150 0.116494
H 0.4032767931660612 0.5776500700648339 0.0513774600594954 0.110884
H 0.3688883870254897 0.3816635697073040 0.1341287220984159 0.110471
H 0.0044808496129916 0.6066904707556092 0.9118128862454805 0.109320
H 0.2987546503886216 0.2332160302292860 0.8612781830668578 0.103866
H 0.2959419671781052 0.8007141248520780 0.0426568861322202 0.105946
H 0.9111865351217295 0.8263381031740245 0.9131147146031571 0.092408
C 0.7110497593867590 0.0340256153038558 0.7602912499554190 -0.262786
C 0.6818179559958309 0.8400229595451152 0.6606905586611441 -0.133124
C 0.7481805822829988 0.0529494679358888 0.8523192228356353 0.610125
C 0.7998983911259651 0.0962760964823085 0.4047187128188531 0.035332
C 0.7317429258969647 0.0104204370321248 0.3942734316940157 0.015943
C 0.8057018336510954 0.0295755002425549 0.6846154353679250 -0.063792
C 0.6885367284983083 0.9290919516098376 0.4798619192887844 0.030517
C 0.8248417931865866 0.0999061604108216 0.5023978523259803 0.029571
C 0.7463498800119143 0.9680352243199773 0.1352302707878599 0.607312
C 0.7799635798966893 0.0195862275453864 0.5881400149889691 0.016336
C 0.7145413304455270 0.9319822082310160 0.5774324690576799 0.038632
C 0.7013340888005292 0.0016174017643917 0.2984426743779399 -0.066639
C 0.8927823719643936 0.1880121055682597 0.5102165867072455 -0.129383
C 0.6231900564640321 0.8396154170896316 0.4715600220506151 -0.126079
C 0.7928955465493043 0.9920463508358995 0.2219185956148055 -0.265450
C 0.9044472907317122 0.2671028737243596 0.3321740955087615 -0.089047
C 0.5860666475991855 0.7569112096918886 0.5535273032657640 -0.084000
C 0.9342738973839815 0.2676322275168426 0.4279563790798614 -0.083568
C 0.6188387407393179 0.7555803709511765 0.6492700407154715 -0.086498
C 0.8384871728524912 0.1843823062149469 0.3210379292906594 -0.129794
C 0.2889502406132404 0.9659743846961441 0.2397087500445806 -0.262786
C 0.3181820440041689 0.1599770404548847 0.3393094413388558 -0.133124
C 0.2518194177170009 0.9470505320641108 0.1476807771643646 0.610125
C 0.2001016088740349 0.9037239035176919 0.5952812871811466 0.035332
C 0.2682570741030353 0.9895795629678747 0.6057265683059845 0.015942
C 0.1942981663489049 0.9704244997574452 0.3153845646320750 -0.063792
C 0.3114632715016920 0.0709080483901621 0.5201380807112158 0.030516
C 0.1751582068134136 0.9000938395891783 0.4976021476740195 0.029571
C 0.2536501199880857 0.0319647756800228 0.8647697292121403 0.607312
C 0.2200364201033107 0.9804137724546138 0.4118599850110310 0.016336
C 0.2854586695544729 0.0680177917689842 0.4225675309423196 0.038631
C 0.2986659111994712 0.9983825982356080 0.7015573256220596 -0.066639
C 0.1072176280356061 0.8119878944317405 0.4897834132927545 -0.129383
C 0.3768099435359680 0.1603845829103681 0.5284399779493847 -0.126080
C 0.2071044534506954 0.0079536491641005 0.7780814043851939 -0.265450
C 0.0955527092682878 0.7328971262756403 0.6678259044912384 -0.089047
C 0.4139333524008144 0.2430887903081115 0.4464726967342360 -0.084001
C 0.0657261026160187 0.7323677724831575 0.5720436209201388 -0.083569
C 0.3811612592606822 0.2444196290488234 0.3507299592845290 -0.086498
C 0.1615128271475088 0.8156176937850527 0.6789620707093403 -0.129794
C 0.7297534063671313 0.5600313373077163 0.0115477661470674 0.088189
C 0.5953740968732938 0.7717455422143344 0.9241943063423984 0.086773
C 0.7498098569789249 0.6046214027032586 0.0883113173701755 -0.180955
C 0.7879237460363081 0.4281393345358154 0.0170805027824268 0.089028
C 0.7068179063782827 0.3711323268736215 0.9796049931139436 -0.181986
C 0.6498502266146029 0.6474500227426554 0.9279832101261956 -0.187118
C 0.9268075992615136 0.3543524240652954 0.0583622329247541 -0.182866
C 0.6898587486969746 0.7301389848580305 0.0795245858473629 0.104786
C 0.7658219443431373 0.2470151798086948 0.9838443685322681 0.092888
C 0.9798626949545517 0.2316931427127472 0.0574815487270749 0.102115
C 0.2702465936328685 0.4399686626922837 0.9884522338529326 0.088189
C 0.4046259031267060 0.2282544577856657 0.0758056936576015 0.086773
C 0.2501901430210754 0.3953785972967414 0.9116886826298248 -0.180955
C 0.2120762539636919 0.5718606654641845 0.9829194972175729 0.089028
C 0.2931820936217177 0.6288676731263789 0.0203950068860566 -0.181986
C 0.3501497733853970 0.3525499772573441 0.0720167898738043 -0.187118
C 0.0731924007384867 0.6456475759347049 0.9416377670752459 -0.182866
C 0.3101412513030251 0.2698610151419694 0.9204754141526372 0.104786
C 0.2341780556568625 0.7529848201913054 0.0161556314677324 0.092888
C 0.0201373050454478 0.7683068572872531 0.9425184512729252 0.102116
O 0.8445815532550921 0.9311241444852822 0.0756774629014276 -0.530652
O 0.6105558083404894 0.9790467213554166 0.1261513023729418 -0.516793
O 0.8796572003948198 0.0485916406835342 0.8668126539716460 -0.524261
O 0.6424230934428052 0.0773004504668996 0.9114986300157961 -0.549802
O 0.1554184467449080 0.0688758555147179 0.9243225370985722 -0.530652
O 0.3894441916595107 0.0209532786445833 0.8738486976270582 -0.516792
O 0.1203427996051805 0.9514083593164658 0.1331873460283537 -0.524261
O 0.3575769065571943 0.9226995495331011 0.0885013699842043 -0.549801
N 0.9017547222732883 0.1778092255898846 0.0204793309330171 -0.187727
N 0.6139391988831207 0.8137536812664378 0.9986787014708833 -0.188344
N 0.0982452777267114 0.8221907744101151 0.9795206690669829 -0.187727
N 0.3860608011168790 0.1862463187335626 0.0013212985291167 -0.188344
