# Supplementary material for: Probing Structural Defects in MOFs Using Water Stability
Source: J Phys Chem C Nanomater Interfaces. 2024 Feb 23;128(9):3975–84. doi: 10.1021/acs.jpcc.3c07497 (PMC10926153; doi:10.1021/acs.jpcc.3c07497)
Supplement: Supplementary file 2 — jp3c07497_si_002.zip [file jp3c07497_si_002.zip › SI/Sample input files/CIF files/Pristine/POQNAN.cif]

#######################################################################
#
#                 Cambridge Crystallographic Data Centre
#                                CCDC 
#
#######################################################################
#
# If this CIF has been generated from an entry in the Cambridge 
# Structural Database, then it will include bibliographic, chemical, 
# crystal, experimental, refinement or atomic coordinate data resulting 
# from the CCDC's data processing and validation procedures.
#
#######################################################################
data_image0
_symmetry_cell_setting           triclinic
_symmetry_space_group_name_H-M   'P 1'
_symmetry_Int_Tables_number      1
_space_group_name_Hall           'P 1'
loop_
_symmetry_equiv_pos_site_id
_symmetry_equiv_pos_as_xyz
1 x,y,z
_cell_length_a                   10.085464
_cell_length_b                   9.207520
_cell_length_c                   11.364764
_cell_angle_alpha                78.277008
_cell_angle_beta                 78.129303
_cell_angle_gamma                78.512283
_cell_volume                     997.513815
loop_
_atom_site_label
_atom_site_fract_x
_atom_site_fract_y
_atom_site_fract_z
_atom_site_charge
Ni 0.0947629567045316 0.5698910491762388 0.1347979401152191 0.597309
Ni 0.9053492794854964 0.4298820925935001 0.8650167305083027 0.584541
H 0.2750929876458649 0.2865712279632039 0.1571098459627720 0.115574
H 0.9430578145711664 0.4990371405823108 0.3739283426429638 0.093355
H 0.9620353579168371 0.2942093070280965 0.5501238959102913 0.132459
H 0.3073457306121063 0.0648074528372406 0.3232399193786174 0.119349
H 0.3133518788860709 0.7025001188639227 0.4326736758020092 0.106740
H 0.8989008663617746 0.8389674390854734 0.0599824487572989 0.097894
H 0.5454137863135468 0.6085614682450206 0.0863368493512299 0.120852
H 0.2864599556466823 0.6285754324224001 0.9244528633040452 0.102671
H 0.8848278817561391 0.0165065121670277 0.8651014836091927 0.129563
H 0.2484140044697475 0.9488763793481167 0.5395255065698190 0.097471
H 0.2901092852982127 0.7960861972000451 0.7239476676474264 0.111191
H -0.0164941312102689 0.1178438075959546 0.6754344660569546 0.123675
H 0.4997369418488422 0.8321827220189262 0.5478707052829485 0.115478
H 0.4524321776866026 0.6520244460047001 0.6071752770133163 0.125038
H 0.6277806850798457 0.6727794220691032 0.5723382831569755 0.129517
H 0.7543144998225290 0.6631501328901866 0.3647115381999412 0.106633
H 0.7252665256950649 0.7132306218453860 0.8423622244112255 0.114741
H 0.0574345088467871 0.5009444179818882 0.6252173767338494 0.092505
H 0.0382084120461105 0.7056382266364590 0.4492033837525882 0.132284
H 0.6929138049730419 0.9350357421944622 0.6760445978898217 0.119011
H 0.6861356935039887 0.2981642703553775 0.5673210472211586 0.106355
H 0.1007006509659278 0.1602114765301633 0.9399589058039536 0.096750
H 0.4538816970293909 0.3917723439788989 0.9142191954998050 0.120102
H 0.7132242054757123 0.3709648462595909 0.0756429242959021 0.102053
H 0.1144080676553165 -0.0176640098086888 0.1348680291984731 0.128676
H 0.7518759778307692 0.0512434611901153 0.4604766086826550 0.097211
H 0.7096545680283171 0.2030739876279757 0.2760993464284827 0.110634
H 0.0167266540206351 0.8822497807153468 0.3245926806271007 0.122970
H 0.5009632167415908 0.1680542593044712 0.4524205594504385 0.114982
H 0.5481198081293700 0.3482727505554853 0.3932657799441555 0.124641
H 0.3726994585240075 0.3273589209316493 0.4272325861732649 0.128395
H 0.2456311636219597 0.3371403168953415 0.6355947556872206 0.106241
C 0.2096010897870476 0.2814625103231891 0.2463089198425767 0.083069
C 0.0225705828113324 0.4008392178145043 0.3681936628613603 0.081877
C 0.0344011030047197 0.2847641624494965 0.4653720741814355 -0.186533
C 0.2259295889479779 0.1596438736591748 0.3396563206028686 -0.179105
C 0.4128902140936691 0.6838639819092164 0.3734335098837915 -0.157755
C 0.7979048085296224 0.6123496922477318 0.1302386562853414 0.543581
C 0.9809708668207504 0.8309135075717445 0.9820190912605047 0.097441
C 0.5417154471530180 0.6302568982846176 0.1777928715260911 -0.123651
C 0.0846856955128653 0.9209177744209814 0.7745515931430028 0.145459
C 0.1991502422735500 0.7144186805215225 0.9053580293335294 0.082238
C 0.1392018842177041 0.1587113996412093 0.4541225363397692 0.144014
C 0.6637734778404731 0.6342745207140997 0.2169655346160980 -0.031231
C 0.4160274845890783 0.6556000761968737 0.2562213500463459 -0.027811
C 0.9748348979479963 0.9297027000575225 0.8733332677132685 -0.168549
C 0.1595183989972331 0.0368891482112740 0.5554464444379381 -0.121418
C 0.2815257725128203 0.6527968542705098 0.2220157198480951 0.543686
C 0.1994221838499184 0.8089659998211922 0.7942592251014942 -0.169817
C 0.0736713055784843 0.0304765559476781 0.6647747760895025 -0.120303
C 0.5284051029783182 0.7116425897378486 0.5421069801510949 -0.415649
C 0.5337860972114470 0.6847805984187011 0.4150182042792268 0.164959
C 0.6586796011103614 0.6602501560374036 0.3354359691944623 -0.158779
C 0.7908828521660890 0.7183748414582006 0.7532034657236133 0.082663
C 0.9778623390441876 0.5990422630012308 0.6312474132570564 0.081328
C 0.9660056171989632 0.7151277561583166 0.5340592718485284 -0.189798
C 0.7744973151878310 0.8402243237753249 0.6598814631921013 -0.181336
C 0.5867703420253457 0.3167577079007153 0.6268581508434966 -0.158071
C 0.2017417775833268 0.3876906096367009 0.8700671229269548 0.544587
C 0.0187046202365173 0.1686279210132257 0.0179090828389326 0.097422
C 0.4580511159409295 0.3701057334696183 0.8226665038923383 -0.124510
C 0.9153312759904159 0.0789306624225156 0.2254516358642722 0.144136
C 0.8006589401237086 0.2852128605912260 0.0946600372555158 0.080697
C 0.8613263000059229 0.8412109388804303 0.5455365403160642 0.144262
C 0.3360745281027991 0.3659381836775524 0.7834123147392993 -0.031699
C 0.5837625999657787 0.3448860769447360 0.7441372423158242 -0.027073
C 0.0248965311533884 0.0697772660275989 0.1265551842862330 -0.171691
C 0.8409018718690024 0.9632999596443480 0.4445439164661876 -0.123335
C 0.7182355249520121 0.3476748187970869 0.7785013414104531 0.544020
C 0.8004326756529506 0.1906361162050663 0.2057847516362386 -0.171200
C 0.9266644975332623 0.9696948476858950 0.3352291468208645 -0.122507
C 0.4718420533736472 0.2886745971995807 0.4580203374512213 -0.413712
C 0.4659274469026582 0.3158314667176736 0.5851789285962572 0.162971
C 0.3411514625424497 0.3401952932317864 0.6648758561044200 -0.159217
N 0.1092275843826990 0.4013482864687219 0.2601620658268347 -0.152968
N 0.0903112727789291 0.7221107590744416 0.9982391317729872 -0.174779
N 0.8912732160315965 0.5984186610551987 0.7393758186945920 -0.153519
N 0.9095013367566012 0.2776861886681054 0.0016950222911535 -0.174862
O 0.2831569152093640 0.5789726196639405 0.1347449416763880 -0.476501
O 0.9044639327996238 0.5887747557934835 0.1838992604789890 -0.510821
O 0.7986830432586992 0.6196221464777981 0.0194503174356444 -0.551368
O 0.1736223490797257 0.7164244148887222 0.2798626937649121 -0.558373
O 0.7165154411604160 0.4221040369068343 0.8654104910838581 -0.478632
O 0.0953329827161525 0.4106553570370495 0.8163587582109941 -0.511656
O 0.2005966745291634 0.3808899342076315 0.9808663768240736 -0.555838
O 0.8262613459937198 0.2834139357773697 0.7212432363464870 -0.561205
