# Supplementary material for: Probing Structural Defects in MOFs Using Water Stability
Source: J Phys Chem C Nanomater Interfaces. 2024 Feb 23;128(9):3975–84. doi: 10.1021/acs.jpcc.3c07497 (PMC10926153; doi:10.1021/acs.jpcc.3c07497)
Supplement: Supplementary file 2 — jp3c07497_si_002.zip [file jp3c07497_si_002.zip › SI/Sample input files/CIF files/Pristine/ZONBAH.cif]

data_ZONBAH_clean
_audit_creation_date              2015-10-29
_audit_creation_method            'Materials Studio'
_symmetry_space_group_name_H-M    'P1'
_symmetry_Int_Tables_number       1
_symmetry_cell_setting            triclinic
loop_
_symmetry_equiv_pos_as_xyz
  x,y,z
_cell_length_a                    7.769086
_cell_length_b                    11.246097
_cell_length_c                    13.590805
_cell_angle_alpha                 114.454170
_cell_angle_beta                  103.477760
_cell_angle_gamma                 90.029167
loop_
_atom_site_label
_atom_site_fract_x
_atom_site_fract_y
_atom_site_fract_z
_atom_site_charge
Zr 0.6703028748882223 0.0329094650998744 0.1124447160651970 2.368825
Zr 0.8292374928341978 0.9206934785556480 0.8878292178343125 2.368593
Zr 0.3291937851533023 0.9670284148457615 0.8878086319593236 2.368417
Zr 0.1704155678880563 0.0794096751151639 0.1125027360433914 2.369408
C 0.4678187933706712 0.0357158269815187 0.2986925759079164 0.647961
C 0.4847403203584467 0.0168470573125963 0.4026844816416726 -0.037228
C 0.6201774784818732 0.9478087462391179 0.4347850317175248 -0.090808
C 0.3648846888941981 0.0693294598185164 0.4686155429135068 -0.086943
C 0.7884118302137570 0.4952875217841834 0.9108238254720271 -0.085299
C 0.7877206568934737 0.3716316438220683 0.9108832260408343 -0.086248
C 0.0313602153041095 0.7372893629344989 0.7016350883099667 0.645430
C 0.0147639108893040 0.6142867622367685 0.5977828022074281 -0.034475
C 0.8787144159456578 0.5132946579537507 0.5652536004909556 -0.090701
C 0.1355720317220601 0.6005655927664496 0.5323925462979799 -0.089170
C 0.7120617009736793 0.5847291214501739 0.0892732446154541 -0.085467
C 0.7129704951463649 0.4612334623833780 0.0896209336880387 -0.086174
C 0.5318816262472984 0.9643776461725928 0.7018065819379775 0.647653
C 0.5152812682582681 0.9836242127094440 0.5980452615869347 -0.038041
C 0.3799327576000689 0.0527570891912373 0.5660211451537188 -0.089776
C 0.6352106844776900 0.9312266712384769 0.5321753642206670 -0.086981
C 0.2121773227835961 0.5046180511735578 0.0893851786738826 -0.085042
C 0.2127538562701308 0.6283686401796574 0.0895498815557976 -0.087461
C 0.9681533539013515 0.2626131261764688 0.2986277694774291 0.646527
C 0.9847701423653009 0.3855463232665811 0.4025327032497157 -0.036145
C 0.1208253625284612 0.4865331243862626 0.4350734618368918 -0.089610
C 0.8639611940056240 0.3992529346539109 0.4679219769780485 -0.087740
C 0.2883024572467014 0.4153925684260367 0.9109158911916417 -0.085371
C 0.2872623349834529 0.5389981962948770 0.9107438959768278 -0.087170
C 0.7500090935442163 0.2215758430150905 0.0003270702186091 0.628642
C 0.7496626367339877 0.7348741862381127 -0.0001385771749550 0.653770
C 0.7500421634176109 0.6023870417489018 -0.0000529053956977 -0.046185
C 0.7502889151800838 0.3540720925059970 0.0002972359773559 -0.025625
C 0.2497020995953784 0.7785517839026947 0.0000920930185773 0.627883
C 0.2501880818607073 0.2650196343457676 0.0001932078833426 0.654322
C 0.2502769784744855 0.3975680236827081 0.0001740899184074 -0.046238
C 0.2498722659859395 0.6460251858803362 0.0001040357519269 -0.024668
O 0.6993693097889031 0.2087065172813775 0.0786126930273572 -0.621356
O 0.5872502149159664 0.9982598219317819 0.2462671180998422 -0.608094
O 0.4091102868843205 0.0575918205614709 0.0677195078804700 -1.213051
O 0.6969360048821954 0.8258522151381339 0.0773836131237622 -0.602322
O 0.3327279218082289 0.0906444622708122 0.2702716689098070 -0.651722
O 0.8004311928700966 0.1302258463750994 0.9219714573634842 -0.621227
O 0.9119478023585567 0.7522041349389182 0.7539946110799647 -0.606376
O 0.0905112883501823 -0.0099158933793161 0.9326470027822401 -1.213150
O 0.8021691591731110 0.7483608061214009 0.9223001310027049 -0.603177
O 0.1663610355483768 0.8208988651911873 0.7300316623625447 -0.651822
O 0.3002337943881837 0.7914945087359591 0.9217842388623716 -0.621495
O 0.4123311171670132 0.0016609452185216 0.7541310711106927 -0.606988
O 0.5904637929632429 0.9425513711451537 0.9326174876693599 -1.212676
O 0.3025935007064479 0.1739246267967013 0.9225795352265237 -0.602119
O 0.6668250612606176 0.9092502936826224 0.7301236348502466 -0.651344
O 0.1990831638560208 0.8697867219082093 0.0783713234326773 -0.620720
O 0.0876171670320242 0.2477836961669119 0.2462778763845281 -0.606961
O 0.9090751814457954 0.0100215675752738 0.0676808694614986 -1.213444
O 0.1976398597511250 0.2516596208929776 0.0778111303655839 -0.603681
O 0.8331550446529762 0.1790097945097454 0.2701756957109946 -0.651573
H 0.7118159757496471 0.9081126847852244 0.3823724541823678 0.117401
H 0.2615128129603958 0.1231666305373413 0.4422047546587996 0.115687
H 0.8191891821828227 0.5106913178818081 0.8424856416847643 0.113174
H 0.8165911744647177 0.2871501652853102 0.8421865195072624 0.114101
H 0.7863460628209498 0.5262002505870952 0.6172402360547475 0.117310
H 0.2393614635646112 0.6807589542322552 0.5591777192358871 0.116763
H 0.6812422900478117 0.6686926693201395 0.1574374446795675 0.113275
H 0.6842389237816653 0.4457997704669550 0.1584191140783253 0.114162
H 0.2883116724675505 0.0923976486504243 0.6184560476000636 0.117080
H 0.7385170769347483 0.8773542001559940 0.5586166330999592 0.116359
H 0.1815038174812617 0.4890088981498373 0.1577097827203444 0.113020
H 0.1840421580388342 0.7127196494483379 0.1583534864680064 0.114487
H 0.2131260942649480 0.4736273491528545 0.3830302335026664 0.117311
H 0.7600940104301417 0.3190955434437632 0.4411054902275385 0.116273
H 0.3191750961808719 0.3315547091890121 0.8425981618885185 0.113449
H 0.3159194344078958 0.5546051911625303 0.8419703884619207 0.114580
