# Supplementary material for: Probing Structural Defects in MOFs Using Water Stability
Source: J Phys Chem C Nanomater Interfaces. 2024 Feb 23;128(9):3975–84. doi: 10.1021/acs.jpcc.3c07497 (PMC10926153; doi:10.1021/acs.jpcc.3c07497)
Supplement: Supplementary file 2 — jp3c07497_si_002.zip [file jp3c07497_si_002.zip › SI/Sample input files/CIF files/Pristine/FIQCEN.cif]

{'_ref': 'TBD', '_srcid': 'CAKYAQ_clean', 'submitters': [{'name': 'Dalar Nazarian Jeff Camp and David Sholl', 'email': 'dalar@gatech.edu jcamp6@gatech.edu'}], '_method': 'VASP DFT with PBE;DDEC'}
data_CuH2(C3O2)2
_symmetry_space_group_name_H-M   'P 1'
_cell_length_a   18.705219
_cell_length_b   18.705219
_cell_length_c   18.705219
_cell_angle_alpha   60.000000
_cell_angle_beta   60.000000
_cell_angle_gamma   60.000000
_symmetry_Int_Tables_number   1
_chemical_formula_structural   CuH2(C3O2)2
_chemical_formula_sum   'Cu12 H24 C72 O48'
_cell_volume   4627.787676
_cell_formula_units_Z   12
loop_
 _symmetry_equiv_pos_site_id
 _symmetry_equiv_pos_as_xyz
  1  'x, y, z'
loop_
_atom_site_label
_atom_site_fract_x
_atom_site_fract_y
_atom_site_fract_z
_atom_site_charge
Cu 0.5654240947747252 -0.0000000000001020 0.4345759052253427 0.812404
Cu -0.0000000000001249 0.5654240947747963 0.0000000000000111 0.812551
Cu 0.4345759052252747 0.0000000000001020 0.5654240947746570 0.812402
Cu 0.0000000000001249 0.4345759052252036 -0.0000000000000111 0.812549
Cu 0.5654240947748508 0.4345759052251020 0.0000000000000237 0.812402
Cu -0.0000000000000007 -0.0000000000000004 0.4345759052253081 0.812552
Cu 0.4345759052251491 0.5654240947748981 -0.0000000000000237 0.812400
Cu 0.0000000000000007 0.0000000000000004 0.5654240947746920 0.812550
Cu 0.5654240947747261 -0.0000000000001016 0.0000000000000347 0.812552
Cu 0.0000000000001257 0.4345759052252041 0.5654240947746811 0.812404
Cu 0.4345759052252740 0.0000000000001016 -0.0000000000000347 0.812550
Cu -0.0000000000001257 0.5654240947747959 0.4345759052253191 0.812402
H 0.7332738583852233 0.7332738583850256 0.5029545038804439 0.134624
H 0.7332738583852200 0.7332738583850240 0.0304977793493122 0.134604
H 0.5029545038806857 0.0304977793489753 0.7332738583851760 0.134616
H 0.0304977793488782 0.5029545038809828 0.7332738583850750 0.134616
H 0.7332738583844315 0.5029545038811931 0.0304977793493820 0.134616
H 0.7332738583849656 0.0304977793496194 0.5029545038804665 0.134616
H 0.5029545038809431 0.7332738583843815 0.7332738583851530 0.134624
H 0.0304977793496672 0.7332738583848132 0.7332738583850055 0.134604
H 0.7332738583849607 0.0304977793496167 0.7332738583849565 0.134604
H 0.7332738583844299 0.5029545038811921 0.7332738583850035 0.134624
H 0.5029545038809449 0.7332738583843825 0.0304977793495316 0.134616
H 0.0304977793496719 0.7332738583848158 0.5029545038805154 0.134616
H 0.2667261416147768 0.2667261416149747 0.4970454961195562 0.134624
H 0.2667261416147798 0.2667261416149764 0.9695022206506875 0.134604
H 0.9695022206511216 0.4970454961190173 0.2667261416149248 0.134616
H 0.4970454961193144 0.9695022206510248 0.2667261416148242 0.134616
H 0.4970454961190551 0.2667261416156178 0.9695022206504688 0.134616
H 0.9695022206503282 0.2667261416151842 0.4970454961194847 0.134616
H 0.2667261416155703 0.4970454961188079 0.2667261416149965 0.134624
H 0.2667261416150393 0.9695022206503833 0.2667261416150433 0.134604
H 0.9695022206503330 0.2667261416151869 0.2667261416149945 0.134605
H 0.4970454961190566 0.2667261416156187 0.2667261416148468 0.134625
H 0.2667261416155689 0.4970454961188068 0.9695022206506180 0.134616
H 0.2667261416150345 0.9695022206503806 0.4970454961195334 0.134616
C 0.2575477032891719 0.9683831816142093 0.3870345575483093 -0.031117
C 0.9683831816142019 0.2575477032891877 0.3870345575483053 -0.031116
C 0.3870345575483129 0.3870345575483015 0.2575477032891633 -0.031117
C 0.3870345575483128 0.3870345575483014 0.9683831816142217 -0.031141
C 0.2575477032891912 0.3870345575482675 0.3870345575483077 -0.031117
C 0.9683831816142437 0.3870345575482856 0.3870345575483014 -0.031142
C 0.3870345575482712 0.2575477032892035 0.9683831816142259 -0.031117
C 0.3870345575482937 0.9683831816142436 0.2575477032891651 -0.031116
C 0.2575477032891914 0.3870345575482675 0.9683831816142335 -0.031116
C 0.9683831816142441 0.3870345575482857 0.2575477032891688 -0.031116
C 0.3870345575482935 0.9683831816142434 0.3870345575482979 -0.031141
C 0.3870345575482710 0.2575477032892034 0.3870345575482999 -0.031116
C 0.0316168183857979 0.7424522967108124 0.6129654424516949 -0.031117
C 0.7424522967108279 0.0316168183857906 0.6129654424516906 -0.031116
C 0.6129654424516869 0.6129654424516985 0.7424522967108368 -0.031117
C 0.6129654424516869 0.6129654424516985 0.0316168183857779 -0.031141
C 0.6129654424517291 0.7424522967107966 0.6129654424517005 -0.031117
C 0.6129654424517068 0.0316168183857567 0.6129654424517023 -0.031141
C 0.7424522967108085 0.6129654424517328 0.0316168183857663 -0.031116
C 0.0316168183857559 0.6129654424517142 0.7424522967108315 -0.031116
C 0.6129654424517291 0.7424522967107966 0.0316168183857743 -0.031116
C 0.6129654424517065 0.0316168183857565 0.7424522967108350 -0.031116
C 0.0316168183857561 0.6129654424517145 0.6129654424516983 -0.031142
C 0.7424522967108091 0.6129654424517328 0.6129654424516923 -0.031116
C 0.5691613161650938 0.5691613161650829 0.8367072480280807 0.580555
C 0.5691613161650937 0.5691613161650829 0.0249701196417423 0.580599
C 0.8367072480280868 0.0249701196417331 0.5691613161650901 0.580518
C 0.0249701196417258 0.8367072480281010 0.5691613161650867 0.580518
C 0.5691613161650562 0.8367072480281169 0.0249701196417456 0.580518
C 0.5691613161650743 0.0249701196417634 0.8367072480280826 0.580518
C 0.8367072480281063 0.5691613161650528 0.5691613161650881 0.580555
C 0.0249701196417630 0.5691613161650669 0.5691613161650838 0.580599
C 0.5691613161650741 0.0249701196417633 0.5691613161650800 0.580599
C 0.5691613161650563 0.8367072480281167 0.5691613161650815 0.580555
C 0.8367072480281061 0.5691613161650526 0.0249701196417526 0.580518
C 0.0249701196417632 0.5691613161650672 0.8367072480280863 0.580518
C 0.4308386838349064 0.4308386838349170 0.1632927519719193 0.580555
C 0.4308386838349064 0.4308386838349171 0.9750298803582578 0.580599
C 0.9750298803582741 0.1632927519718992 0.4308386838349131 0.580518
C 0.1632927519719132 0.9750298803582670 0.4308386838349098 0.580518
C 0.1632927519718936 0.4308386838349472 0.9750298803582474 0.580518
C 0.9750298803582369 0.4308386838349328 0.1632927519719139 0.580518
C 0.4308386838349436 0.1632927519718834 0.4308386838349186 0.580555
C 0.4308386838349257 0.9750298803582366 0.4308386838349202 0.580599
C 0.9750298803582371 0.4308386838349328 0.4308386838349165 0.580599
C 0.1632927519718937 0.4308386838349472 0.4308386838349116 0.580555
C 0.4308386838349434 0.1632927519718833 0.9750298803582543 0.580518
C 0.4308386838349257 0.9750298803582365 0.1632927519719175 0.580518
C 0.3007458302825859 0.9681856049983003 0.4303227344365386 -0.072318
C 0.9681856049982944 0.3007458302826120 0.3007458302825727 -0.072359
C 0.4303227344364556 0.3007458302826809 0.3007458302825492 -0.072360
C 0.3007458302826713 0.4303227344364138 0.9681856049983466 -0.072318
C 0.3007458302826717 0.4303227344364139 0.3007458302825748 -0.072360
C 0.9681856049982933 0.3007458302826116 0.4303227344365287 -0.072317
C 0.4303227344364553 0.3007458302826808 0.9681856049983211 -0.072318
C 0.3007458302825868 0.9681856049983009 0.3007458302825824 -0.072359
C 0.3007458302825360 0.3007458302825710 0.9681856049983588 -0.072359
C 0.9681856049984300 0.4303227344364550 0.3007458302825608 -0.072317
C 0.4303227344365059 0.9681856049984108 0.3007458302825447 -0.072318
C 0.3007458302825355 0.3007458302825706 0.4303227344365429 -0.072359
C 0.0318143950017064 0.6992541697173885 0.5696772655634710 -0.072317
C 0.6992541697174133 0.0318143950016993 0.6992541697174177 -0.072359
C 0.6992541697173285 0.5696772655635859 0.6992541697174252 -0.072360
C 0.5696772655635449 0.6992541697173192 0.0318143950016790 -0.072318
C 0.5696772655635446 0.6992541697173189 0.6992541697174509 -0.072359
C 0.6992541697174142 0.0318143950016997 0.5696772655634615 -0.072317
C 0.6992541697173288 0.5696772655635860 0.0318143950016533 -0.072317
C 0.0318143950017056 0.6992541697173881 0.6992541697174273 -0.072358
C 0.6992541697174640 0.6992541697174294 0.0318143950016413 -0.072358
C 0.5696772655634941 0.0318143950015892 0.6992541697174551 -0.072317
C 0.0318143950015702 0.5696772655635451 0.6992541697174391 -0.072316
C 0.6992541697174646 0.6992541697174298 0.5696772655634573 -0.072359
O 0.6136035707455414 0.4916482292893502 0.8735065223884662 -0.508959
O 0.4916482292892946 0.6136035707454699 0.0212416775766984 -0.508960
O 0.8735065223885176 0.0212416775766384 0.6136035707457554 -0.508989
O 0.0212416775766390 0.8735065223885348 0.4916482292890729 -0.508972
O 0.6136035707456688 0.8735065223886803 0.0212416775766232 -0.508989
O 0.4916482292891242 0.0212416775765354 0.8735065223885456 -0.508972
O 0.8735065223886977 0.6136035707455739 0.4916482292890650 -0.508959
O 0.0212416775765094 0.4916482292892106 0.6136035707457597 -0.508960
O 0.6136035707457081 0.0212416775768097 0.4916482292890222 -0.508961
O 0.4916482292890843 0.8735065223883988 0.6136035707457941 -0.508959
O 0.8735065223883599 0.4916482292891798 0.0212416775766927 -0.508972
O 0.0212416775768476 0.6136035707456046 0.8735065223884839 -0.508989
O 0.5083517707107049 0.3863964292545303 0.1264934776114626 -0.508959
O 0.3863964292544588 0.5083517707106502 0.9787583224233657 -0.508960
O 0.9787583224233629 0.1264934776114594 0.3863964292542521 -0.508989
O 0.1264934776114731 0.9787583224233605 0.5083517707109199 -0.508972
O 0.1264934776113033 0.3863964292544268 0.9787583224233370 -0.508989
O 0.9787583224234894 0.5083517707107890 0.1264934776114790 -0.508972
O 0.3863964292543302 0.1264934776113192 0.5083517707109747 -0.508959
O 0.5083517707108771 0.9787583224234653 0.3863964292542093 -0.508960
O 0.9787583224231514 0.3863964292543949 0.5083517707109457 -0.508960
O 0.1264934776116413 0.5083517707108206 0.3863964292542301 -0.508959
O 0.5083517707109144 0.1264934776115937 0.9787583224232833 -0.508972
O 0.3863964292542926 0.9787583224231906 0.1264934776115412 -0.508989
O 0.3863964292544587 0.5083517707106500 0.1264934776115266 -0.508959
O 0.5083517707107053 0.3863964292545303 0.9787583224233013 -0.508960
O 0.1264934776114752 0.9787583224233617 0.3863964292542447 -0.508989
O 0.9787583224233607 0.1264934776114582 0.5083517707109271 -0.508972
O 0.3863964292543314 0.1264934776113197 0.9787583224233767 -0.508989
O 0.5083517707108760 0.9787583224234647 0.1264934776114476 -0.508972
O 0.1264934776113022 0.3863964292544261 0.5083517707109350 -0.508959
O 0.9787583224234909 0.5083517707107897 0.3863964292542409 -0.508960
O 0.3863964292542919 0.9787583224231902 0.5083517707109781 -0.508960
O 0.5083517707109155 0.1264934776115944 0.3863964292542059 -0.508960
O 0.1264934776116402 0.5083517707108202 0.9787583224233071 -0.508972
O 0.9787583224231525 0.3863964292543952 0.1264934776115089 -0.508989
O 0.4916482292892949 0.6136035707454699 0.8735065223885302 -0.508959
O 0.6136035707455412 0.4916482292893501 0.0212416775766345 -0.508960
O 0.0212416775766370 0.8735065223885334 0.6136035707457482 -0.508989
O 0.8735065223885266 0.0212416775766395 0.4916482292890804 -0.508972
O 0.8735065223886969 0.6136035707455735 0.0212416775766629 -0.508989
O 0.0212416775765107 0.4916482292892114 0.8735065223885136 -0.508972
O 0.6136035707456695 0.8735065223886738 0.4916482292890255 -0.508959
O 0.4916482292891229 0.0212416775765346 0.6136035707457905 -0.508960
O 0.0212416775768484 0.6136035707456052 0.4916482292890544 -0.508960
O 0.8735065223883588 0.4916482292891792 0.6136035707457700 -0.508960
O 0.4916482292890855 0.8735065223884062 0.0212416775767169 -0.508972
O 0.6136035707457076 0.0212416775768093 0.8735065223884516 -0.508989
