# Supplementary material for: Probing Structural Defects in MOFs Using Water Stability
Source: J Phys Chem C Nanomater Interfaces. 2024 Feb 23;128(9):3975–84. doi: 10.1021/acs.jpcc.3c07497 (PMC10926153; doi:10.1021/acs.jpcc.3c07497)
Supplement: Supplementary file 2 — jp3c07497_si_002.zip [file jp3c07497_si_002.zip › SI/Sample input files/CIF files/Pristine/FOFCEL.cif]

#######################################################################
#
#                 Cambridge Crystallographic Data Centre
#                                CCDC 
#
#######################################################################
#
# If this CIF has been generated from an entry in the Cambridge 
# Structural Database, then it will include bibliographic, chemical, 
# crystal, experimental, refinement or atomic coordinate data resulting 
# from the CCDC's data processing and validation procedures.
#
#######################################################################
data_image0
_symmetry_cell_setting           triclinic
_symmetry_space_group_name_H-M   'P 1'
_symmetry_Int_Tables_number      1
_space_group_name_Hall           'P 1'
loop_
_symmetry_equiv_pos_site_id
_symmetry_equiv_pos_as_xyz
1 x,y,z
_cell_length_a                   9.8371
_cell_length_b                   12.3951
_cell_length_c                   12.8565
_cell_angle_alpha                90
_cell_angle_beta                 90
_cell_angle_gamma                101.217
_cell_volume                     1537.67
loop_
_atom_site_label
_atom_site_fract_x
_atom_site_fract_y
_atom_site_fract_z
_atom_site_charge
Cu 0.3251362619865714 0.4729542916593810 0.9661360362319553 0.807642
Cu 0.6748637380134284 0.5270457083406195 0.0338639637680446 0.807634
Cu 0.6748637380134284 0.0270457083406192 0.4661360362319552 0.807642
Cu 0.3251362619865714 0.9729542916593804 0.5338639637680446 0.807634
H 0.4576309342139879 0.2108328229977159 0.2175517113602003 0.150164
H 0.5423690657860130 0.7891671770022841 0.7824482886397987 0.150164
H 0.5423690657860130 0.2891671770022837 0.7175517113602012 0.150164
H 0.4576309342139878 0.7108328229977157 0.2824482886397999 0.150164
H 0.1739272579934557 0.9181085565335267 0.9255386117421410 0.165212
H 0.8260727420065435 0.0818914434664730 0.0744613882578584 0.165212
H 0.8260727420065433 0.5818914434664730 0.4255386117421411 0.165212
H 0.1739272579934557 0.4181085565335264 0.5744613882578589 0.165212
C 0.3508080736878675 0.1747468357015176 0.0483864830673103 0.005670
C 0.6491919263121323 0.8252531642984817 0.9516135169326889 0.005670
C 0.6491919263121321 0.3252531642984822 0.5483864830673111 0.005670
C 0.3508080736878675 0.6747468357015182 0.4516135169326895 0.005670
C 0.3908709645161788 0.1458773519457973 0.1544608033323976 -0.083321
C 0.6091290354838208 0.8541226480542027 0.8455391966676017 -0.083321
C 0.6091290354838210 0.3541226480542032 0.6544608033323983 -0.083321
C 0.3908709645161788 0.6458773519457971 0.3455391966676023 -0.083321
C 0.3488247446741179 0.0367369059786364 0.1808288023650520 -0.009700
C 0.6511752553258815 0.9632630940213637 0.8191711976349474 -0.009700
C 0.6511752553258816 0.4632630940213639 0.6808288023650525 -0.009700
C 0.3488247446741180 0.5367369059786361 0.3191711976349483 -0.009700
C 0.2715527531731484 0.9549700301363754 0.0974435352703313 0.101878
C 0.7284472468268518 0.0450299698636238 0.9025564647296686 0.101878
C 0.7284472468268518 0.5450299698636246 0.5974435352703313 0.101878
C 0.2715527531731484 0.4549700301363760 0.4025564647296688 0.101878
C 0.2322545987396294 0.9818172034142610 0.9902231021704104 -0.175199
C 0.7677454012603713 0.0181827965857382 0.0097768978295893 -0.175198
C 0.7677454012603713 0.5181827965857390 0.4902231021704107 -0.175199
C 0.2322545987396294 0.4818172034142620 0.5097768978295893 -0.175198
C 0.2689609545114431 0.0906898221209637 0.9672186243918367 0.115120
C 0.7310390454885577 0.9093101778790368 0.0327813756081625 0.115119
C 0.7310390454885577 0.4093101778790366 0.4672186243918374 0.115120
C 0.2689609545114431 0.5906898221209633 0.5327813756081632 0.115119
C 0.4017406064730154 0.2943728892880956 0.0282410626988568 0.363526
C 0.5982593935269842 0.7056271107119033 0.9717589373011433 0.363527
C 0.5982593935269842 0.2056271107119040 0.5282410626988567 0.363526
C 0.4017406064730154 0.7943728892880966 0.4717589373011430 0.363527
C 0.3975776693404958 0.0156042749151691 0.2975169328671103 0.387254
C 0.6024223306595035 0.9843957250848308 0.7024830671328910 0.387254
C 0.6024223306595036 0.4843957250848314 0.7975169328671090 0.387254
C 0.3975776693404958 0.5156042749151691 0.2024830671328898 0.387254
Br 0.2130345264416847 0.1237575414873730 0.8210405837696290 -0.009075
Br 0.7869654735583156 0.8762424585126265 0.1789594162303707 -0.009075
Br 0.7869654735583157 0.3762424585126274 0.3210405837696291 -0.009075
Br 0.2130345264416847 0.6237575414873735 0.6789594162303709 -0.009075
Br 0.2138135144274148 0.8056840976415727 0.1262312046603365 0.026081
Br 0.7861864855725842 0.1943159023584276 0.8737687953396633 0.026081
Br 0.7861864855725842 0.6943159023584272 0.6262312046603365 0.026081
Br 0.2138135144274148 0.3056840976415723 0.3737687953396638 0.026081
O 0.2662401531493656 0.3160587178085624 0.9927880525138078 -0.389446
O 0.7337598468506338 0.6839412821914376 0.0072119474861927 -0.389445
O 0.7337598468506339 0.1839412821914376 0.4927880525138073 -0.389446
O 0.2662401531493657 0.8160587178085623 0.5072119474861916 -0.389445
O 0.5783600647311353 0.3639382318448054 0.0514351401545247 -0.546966
O 0.4216399352688646 0.6360617681551947 0.9485648598454753 -0.546966
O 0.4216399352688646 0.1360617681551944 0.5514351401545247 -0.546966
O 0.5783600647311354 0.8639382318448052 0.4485648598454753 -0.546966
O 0.5741040323841271 0.0350864260603788 0.3129788765031551 -0.474989
O 0.4258959676158730 0.9649135739396211 0.6870211234968453 -0.474988
O 0.4258959676158731 0.4649135739396210 0.8129788765031546 -0.474989
O 0.5741040323841272 0.5350864260603788 0.1870211234968448 -0.474988
O 0.2625945091544846 0.9865379144703621 0.3719264682384447 -0.433847
O 0.7374054908455152 0.0134620855296379 0.6280735317615542 -0.433848
O 0.7374054908455152 0.5134620855296381 0.8719264682384457 -0.433847
O 0.2625945091544847 0.4865379144703619 0.1280735317615550 -0.433848
