# Supplementary material for: Probing Structural Defects in MOFs Using Water Stability
Source: J Phys Chem C Nanomater Interfaces. 2024 Feb 23;128(9):3975–84. doi: 10.1021/acs.jpcc.3c07497 (PMC10926153; doi:10.1021/acs.jpcc.3c07497)
Supplement: Supplementary file 2 — jp3c07497_si_002.zip [file jp3c07497_si_002.zip › SI/Sample input files/CIF files/Pristine/BEYSEF.cif]

{'_ref': 'TBD', '_srcid': 'CAKYAQ_clean', 'submitters': [{'name': 'Dalar Nazarian Jeff Camp and David Sholl', 'email': 'dalar@gatech.edu jcamp6@gatech.edu'}], '_method': 'VASP DFT with PBE;DDEC'}
data_CoH9C8N5O2
_symmetry_space_group_name_H-M   'P 1'
_cell_length_a   15.169633
_cell_length_b   15.175618
_cell_length_c   15.180006
_cell_angle_alpha   100.174011
_cell_angle_beta   114.299210
_cell_angle_gamma   114.289337
_symmetry_Int_Tables_number   1
_chemical_formula_structural   CoH9C8N5O2
_chemical_formula_sum   'Co8 H72 C64 N40 O16'
_cell_volume   2639.409184
_cell_formula_units_Z   8
loop_
 _symmetry_equiv_pos_site_id
 _symmetry_equiv_pos_as_xyz
  1  'x, y, z'
loop_
_atom_site_label
_atom_site_fract_x
_atom_site_fract_y
_atom_site_fract_z
_atom_site_charge
Co 0.4936929077185207 0.5788520359286746 0.0168586746214867 0.453821
Co 0.0062088006129727 0.0231695776326346 0.0851699266531064 0.454735
Co 0.4379355710495937 0.0168970293545494 0.0231261090303458 0.454678
Co 0.0620251157875026 0.0851725601837757 0.5788804398915386 0.454722
Co 0.5063070922814791 0.4211479640713264 0.9831413253785136 0.453820
Co 0.9937911993870276 0.9768304223673654 0.9148300733468935 0.454731
Co 0.5620644289504068 0.9831029706454500 0.9768738909696545 0.454674
Co 0.9379748842124968 0.9148274398162239 0.4211195601084615 0.454721
H 0.6005232172396185 0.7854242127806031 0.9880439873020970 0.094930
H 0.5088871443879583 0.5077462518513546 0.7129046561125764 0.128071
H 0.6508456749370303 0.5454196382917330 0.7996066465169435 0.101221
H 0.6526682703155450 0.6919196803871522 0.7441935938697106 0.116514
H 0.7038619037474498 0.7371091258881237 0.8817296967554086 0.118236
H 0.5616510416792331 0.6959442677298985 0.7879389459349240 0.125895
H 0.2854100542736790 0.8959825664698939 0.1042728237546235 0.068299
H 0.2753033110051550 0.6146913276017991 0.1566281884447085 0.312483
H 0.3697468187181729 0.5919780277511271 0.1294832288109805 0.314502
H 0.8995540352069180 0.8877223980904880 0.1855614623263380 0.094623
H 0.9911174858642507 0.7039437358656196 0.9987570704594669 0.127938
H 0.8492079006699282 0.6490036831857654 0.8946503395551401 0.100876
H 0.8474125977805387 0.5915367066608679 0.0391983863295189 0.116535
H 0.7960155536471427 0.6777820949892844 0.0332327387783992 0.118451
H 0.9382058040269411 0.7261647107666355 0.1341710547912717 0.125833
H 0.2147257975839788 0.3188114137418686 0.6107087599741294 0.068480
H 0.2247732296413404 0.3813311827831732 0.3395068048892245 0.312351
H 0.1305674619380436 0.2599411625738504 0.2225255286635964 0.315025
H 0.2021695133092600 0.9882728492385304 0.8876665234058203 0.094645
H 0.2051283857931359 0.7125891707553381 0.7036646147110935 0.127510
H 0.2542145612701674 0.7993184776416986 0.6486793082732364 0.100840
H 0.0520950357048624 0.7442640869881205 0.5915881801232995 0.116760
H 0.1448616612935264 0.8817704708665550 0.6779769252730603 0.118089
H 0.0922897708826318 0.7879622325448676 0.7263766948571450 0.125986
H 0.2080303371333291 0.1041378465739888 0.3189299420659222 0.069101
H 0.5418310101554278 0.1565333184827829 0.3810615795913944 0.312790
H 0.5373568387541666 0.1291573751559819 0.2596400214158373 0.314595
H 0.2978648870533628 0.1854018104380614 0.7861422438736299 0.094648
H 0.2951895467404707 0.9987429821249579 0.5077016996900940 0.127731
H 0.2459920106680749 0.8946406693773153 0.5454884204469086 0.100797
H 0.4478211302222325 0.0392667036042156 0.6919527986792554 0.116702
H 0.3552293482107102 0.0330593114131326 0.7369729256326792 0.118546
H 0.4079408135755913 0.1341751366118787 0.6958288879081906 0.126368
H 0.2916460841618649 0.6107707386910604 0.8959104444275833 0.069032
H 0.9580746011095433 0.3394003066997697 0.6147152630702573 0.312500
H 0.9628939562106594 0.2225164462688858 0.5921606849130762 0.314771
H 0.3994767827603812 0.2145757872193974 0.0119560126979036 0.094930
H 0.4911128556120414 0.4922537481486453 0.2870953438874231 0.128071
H 0.3491543250629701 0.4545803617082683 0.2003933534830568 0.101221
H 0.3473317296844557 0.3080803196128479 0.2558064061302894 0.116514
H 0.2961380962525506 0.2628908741118764 0.1182703032445919 0.118236
H 0.4383489583207673 0.3040557322701012 0.2120610540650761 0.125896
H 0.7145899457263210 0.1040174335301060 0.8957271762453762 0.068299
H 0.7246966889948459 0.3853086723982008 0.8433718115552916 0.312486
H 0.6302531812818274 0.4080219722488726 0.8705167711890195 0.314503
H 0.1004459647930823 0.1122776019095123 0.8144385376736621 0.094623
H 0.0088825141357498 0.2960562641343873 0.0012429295405325 0.127938
H 0.1507920993300715 0.3509963168142344 0.1053496604448601 0.100875
H 0.1525874022194617 0.4084632933391328 0.9608016136704806 0.116535
H 0.2039844463528569 0.3222179050107161 0.9667672612216009 0.118451
H 0.0617941959730592 0.2738352892333650 0.8658289452087282 0.125834
H 0.7852742024160211 0.6811885862581309 0.3892912400258702 0.068480
H 0.7752267703586599 0.6186688172168268 0.6604931951107751 0.312354
H 0.8694325380619563 0.7400588374261501 0.7774744713364030 0.315025
H 0.7978304866907405 0.0117271507614692 0.1123334765941796 0.094645
H 0.7948716142068641 0.2874108292446622 0.2963353852889141 0.127511
H 0.7457854387298327 0.2006815223583014 0.3513206917267641 0.100839
H 0.9479049642951373 0.2557359130118793 0.4084118198767002 0.116760
H 0.8551383387064736 0.1182295291334449 0.3220230747269401 0.118089
H 0.9077102291173684 0.2120377674551324 0.2736233051428552 0.125987
H 0.7919696628666709 0.8958621534260111 0.6810700579340784 0.069101
H 0.4581689898445731 0.8434666815172173 0.6189384204086057 0.312793
H 0.4626431612458337 0.8708426248440183 0.7403599785841630 0.314595
H 0.7021351129466373 0.8145981895619383 0.2138577561263702 0.094648
H 0.7048104532595294 0.0012570178750421 0.4922983003099061 0.127731
H 0.7540079893319254 0.1053593306226850 0.4545115795530914 0.100797
H 0.5521788697777682 0.9607332963957846 0.3080472013207443 0.116702
H 0.6447706517892903 0.9669406885868679 0.2630270743673203 0.118546
H 0.5920591864244092 0.8658248633881216 0.3041711120918089 0.126369
H 0.7083539158381339 0.3892292613089404 0.1040895555724169 0.069032
H 0.0419253988904565 0.6605996933002299 0.3852847369297434 0.312503
H 0.0371060437893412 0.7774835537311144 0.4078393150869238 0.314772
C 0.5461788956444831 0.7907740107862479 0.0148480419515630 0.169467
C 0.4306010370727948 0.7524923791952550 0.0706119250496854 -0.056186
C 0.3553942442257607 0.7170881781681079 0.1067299931150584 0.407688
C 0.5576309223695031 0.5432166945571804 0.8726484147588754 0.597192
C 0.5869865301761673 0.5656359942739182 0.7919798807742351 -0.241079
C 0.6286150860214240 0.6789752115842305 0.8018775097917936 -0.337345
C 0.4498202125466977 0.8442549285180824 0.0521050958604444 0.258288
C 0.3289527540638187 0.8566498983944639 0.0954313771662569 0.233821
C 0.9539068854050277 0.9689495211158574 0.2449635458406006 0.170986
C 0.0693333392707408 0.1401888177319306 0.3220516468021244 -0.056119
C 0.1446713276622615 0.2513957206390292 0.3618318412147539 0.407449
C 0.9423397944726147 0.8150635526875192 0.9856037936121057 0.596860
C 0.9130262110089565 0.7050420910337838 0.9786721169297492 -0.240559
C 0.8713450169536017 0.6732332234663009 0.0503200431889924 -0.337515
C 0.0502412960259179 0.1024447537577552 0.3946523997010050 0.258479
C 0.1712210542452161 0.2664871094870243 0.5278218274040651 0.233387
C 0.2238998619362732 0.0149647619302709 0.9688636877170440 0.170993
C 0.3180126524264791 0.0706939122782817 0.1400747678806821 -0.057054
C 0.3895259940531309 0.1067771604123523 0.2512934544278129 0.408171
C 0.3294744330415176 0.8725564254397430 0.8149425203447936 0.596390
C 0.2264010604540446 0.7917800921557241 0.7048777100354783 -0.239936
C 0.1229896329077907 0.8018313921339218 0.6732464759877854 -0.337789
C 0.2077509182424009 0.0521931068860836 0.1024503175152873 0.258910
C 0.2385887639080374 0.0953183792178935 0.2665431827638654 0.232894
C 0.2760828459667198 0.2448954833969722 0.7910873515447132 0.170761
C 0.1819380160221173 0.3220892296432459 0.7526649460185504 -0.056712
C 0.1104534599267038 0.3618963730614637 0.7172174042907348 0.407631
C 0.1706851172365407 0.9855697288523098 0.5431755222793476 0.597591
C 0.2738826153831307 0.9786687812659922 0.5656157957425623 -0.239936
C 0.3771454983730971 0.0503336969568597 0.6789693411575577 -0.338470
C 0.2921330125218291 0.3945908937946062 0.8444071610340328 0.258142
C 0.2612543473645874 0.5278957078564029 0.8566283379023665 0.232902
C 0.4538211043555162 0.2092259892137519 0.9851519580484368 0.169467
C 0.5693989629272048 0.2475076208047450 0.9293880749503153 -0.056186
C 0.6446057557742385 0.2829118218318916 0.8932700068849417 0.407688
C 0.4423690776304973 0.4567833054428198 0.1273515852411245 0.597192
C 0.4130134698238330 0.4343640057260823 0.2080201192257648 -0.241079
C 0.3713849139785758 0.3210247884157702 0.1981224902082060 -0.337346
C 0.5501797874533021 0.1557450714819171 0.9478949041395553 0.258288
C 0.6710472459361811 0.1433501016055360 0.9045686228337431 0.233821
C 0.0460931145949725 0.0310504788841429 0.7550364541593986 0.170986
C 0.9306666607292593 0.8598111822680683 0.6779483531978755 -0.056120
C 0.8553286723377385 0.7486042793609713 0.6381681587852459 0.407449
C 0.0576602055273853 0.1849364473124800 0.0143962063878942 0.596860
C 0.0869737889910432 0.2949579089662163 0.0213278830702516 -0.240559
C 0.1286549830463990 0.3267667765336988 0.9496799568110076 -0.337515
C 0.9497587039740821 0.8975552462422447 0.6053476002989950 0.258479
C 0.8287789457547841 0.7335128905129754 0.4721781725959354 0.233387
C 0.7761001380637195 0.9850352380697293 0.0311363122829561 0.170993
C 0.6819873475735208 0.9293060877217181 0.8599252321193177 -0.057054
C 0.6104740059468690 0.8932228395876473 0.7487065455721871 0.408172
C 0.6705255669584819 0.1274435745602568 0.1850574796552065 0.596390
C 0.7735989395459552 0.2082199078442763 0.2951222899645222 -0.239936
C 0.8770103670922096 0.1981686078660779 0.3267535240122153 -0.337790
C 0.7922490817575993 0.9478068931139164 0.8975496824847122 0.258910
C 0.7614112360919625 0.9046816207821063 0.7334568172361348 0.232894
C 0.7239171540332798 0.7551045166030284 0.2089126484552869 0.170761
C 0.8180619839778900 0.6779107703567536 0.2473350539814499 -0.056713
C 0.8895465400732968 0.6381036269385358 0.2827825957092661 0.407631
C 0.8293148827634587 0.0144302711476905 0.4568244777206525 0.597591
C 0.7261173846168696 0.0213312187340079 0.4343842042574376 -0.239936
C 0.6228545016269026 0.9496663030431405 0.3210306588424418 -0.338471
C 0.7078669874781707 0.6054091062053939 0.1555928389659676 0.258142
C 0.7387456526354124 0.4721042921435968 0.1433716620976338 0.232902
N 0.4931417882091564 0.7189789340139454 0.0454335212702850 -0.274650
N 0.3295873251887725 0.6322696390077129 0.1308076110626720 -0.614515
N 0.3054961490846547 0.7713696996583089 0.1171679680807893 -0.451296
N 0.5230297583960655 0.8684815635063808 0.0181103126653390 -0.319243
N 0.4013033582109247 0.8990048115930644 0.0637496693327488 -0.297197
N 0.0067790710104622 0.0525332630545259 0.2260928201514366 -0.274839
N 0.1706091393246896 0.3012948952130339 0.3028850647851145 -0.614306
N 0.1946677489199961 0.3116292926488126 0.4659831752179434 -0.451591
N 0.9771279591938232 -0.0047136275070564 0.3457793784545708 -0.320220
N 0.0987592360754862 0.1625296196690362 0.4978156255511832 -0.297353
N 0.3263423148415570 0.0455469815122654 0.0524217766798858 -0.274680
N 0.4984486937585426 0.1308584260047103 0.3010745031655352 -0.615214
N 0.3456510762057859 0.1170900917160767 0.3116078249920302 -0.451882
N 0.1494941634501585 0.0181948363561631 -0.0046933136627678 -0.319935
N 0.1646558677897283 0.0637991669267379 0.1625803532731563 -0.297471
N 0.1736711416896299 0.2261111393935643 0.7192235612217707 -0.274647
N 0.0016000070029033 0.3028390791694575 0.6324555031610236 -0.614254
N 0.1542742500164483 0.4660214049477606 0.7713557475407615 -0.451792
N 0.3504397867556830 0.3456897889430031 0.8687174543264740 -0.319298
N 0.3351572686751397 0.4977760417467358 0.8990759121931549 -0.296978
N 0.5068582117908437 0.2810210659860544 0.9545664787297155 -0.274650
N 0.6704126748112277 0.3677303609922872 0.8691923889373283 -0.614516
N 0.6945038509153454 0.2286303003416909 0.8828320319192102 -0.451296
N 0.4769702416039345 0.1315184364936186 0.9818896873346611 -0.319244
N 0.5986966417890754 0.1009951884069353 0.9362503306672511 -0.297196
N 0.9932209289895380 0.9474667369454746 0.7739071798485638 -0.274839
N 0.8293908606753102 0.6987051047869663 0.6971149352148848 -0.614306
N 0.8053322510800041 0.6883707073511867 0.5340168247820570 -0.451591
N 0.0228720408061775 0.0047136275070562 0.6542206215454286 -0.320220
N 0.9012407639245137 0.8374703803309638 0.5021843744488106 -0.297353
N 0.6736576851584429 0.9544530184877347 0.9475782233201143 -0.274680
N 0.5015513062414572 0.8691415739952901 0.6989254968344649 -0.615215
N 0.6543489237942144 0.8829099082839236 0.6883921750079699 -0.451882
N 0.8505058365498418 0.9818051636438372 0.0046933136627676 -0.319936
N 0.8353441322102720 0.9362008330732625 0.8374196467268432 -0.297470
N 0.8263288583103703 0.7738888606064365 0.2807764387782291 -0.274646
N 0.9983999929970969 0.6971609208305427 0.3675444968389765 -0.614255
N 0.8457257499835511 0.5339785950522399 0.2286442524592387 -0.451792
N 0.6495602132443178 0.6543102110569968 0.1312825456735257 -0.319299
N 0.6648427313248600 0.5022239582532572 0.1009240878068452 -0.296978
O 0.5386764958858137 0.6053921737185296 0.9185341451757839 -0.436120
O 0.5525432988534634 0.4613843654853976 0.8886132605426192 -0.472796
O 0.9613309607809311 0.8798943248612285 0.0667174630274087 -0.436233
O 0.9474188965530447 0.8360585176423180 0.9088439962913932 -0.473152
O 0.3129425129067382 0.9181894859984974 0.8796960159978839 -0.436846
O 0.4274587515823758 0.8888894029973391 0.8361500033188817 -0.472244
O 0.1869456008816433 0.0666851757032611 0.6053232374447132 -0.436861
O 0.0728473374059482 0.9088056745693811 0.4614575326261955 -0.473322
O 0.4613235041141855 0.3946078262814701 0.0814658548242156 -0.436120
O 0.4474567011465360 0.5386156345146018 0.1113867394573809 -0.472796
O 0.0386690392190686 0.1201056751387721 0.9332825369725916 -0.436233
O 0.0525811034469553 0.1639414823576827 0.0911560037086071 -0.473152
O 0.6870574870932614 0.0818105140015029 0.1203039840021163 -0.436846
O 0.5725412484176247 0.1111105970026600 0.1638499966811184 -0.472245
O 0.8130543991183566 0.9333148242967390 0.3946767625552864 -0.436861
O 0.9271526625940515 0.0911943254306193 0.5385424673738033 -0.473322
