# Supplementary material for: Probing Structural Defects in MOFs Using Water Stability
Source: J Phys Chem C Nanomater Interfaces. 2024 Feb 23;128(9):3975–84. doi: 10.1021/acs.jpcc.3c07497 (PMC10926153; doi:10.1021/acs.jpcc.3c07497)
Supplement: Supplementary file 2 — jp3c07497_si_002.zip [file jp3c07497_si_002.zip › SI/Sample input files/CIF files/Pristine/YUVSUE.cif]

#######################################################################
#
#                 Cambridge Crystallographic Data Centre
#                                CCDC 
#
#######################################################################
#
# If this CIF has been generated from an entry in the Cambridge 
# Structural Database, then it will include bibliographic, chemical, 
# crystal, experimental, refinement or atomic coordinate data resulting 
# from the CCDC's data processing and validation procedures.
#
#######################################################################
data_image0
_symmetry_cell_setting           triclinic
_symmetry_space_group_name_H-M   'P 1'
_symmetry_Int_Tables_number      1
_space_group_name_Hall           'P 1'
loop_
_symmetry_equiv_pos_site_id
_symmetry_equiv_pos_as_xyz
1 x,y,z
_cell_length_a                   14.839066
_cell_length_b                   14.783609
_cell_length_c                   15.268115
_cell_angle_alpha                118.980324
_cell_angle_beta                 119.264816
_cell_angle_gamma                90.507927
_cell_volume                     2419.961192
loop_
_atom_site_label
_atom_site_fract_x
_atom_site_fract_y
_atom_site_fract_z
_atom_site_charge
C 0.0237575343235574 0.5040190925403167 0.2429330991332852 0.178634
C 0.9762424656764426 0.4959809074596832 0.7570669008667150 0.178634
C 0.2216524823556587 0.2418787706979080 0.2460317721415374 0.174203
C 0.7783475176443413 0.7581212293020921 0.7539682278584628 0.174203
C 0.7380125286746338 0.5235252910134546 0.7425938595243244 0.174569
C 0.2619874713253662 0.4764747089865459 0.2574061404756761 0.174569
C 0.0040313644335591 0.7191740270993607 0.7427182703826354 0.175162
C 0.9959686355664412 0.2808259729006391 0.2572817296173653 0.175162
C 0.8892661424622216 0.4464795599921546 0.0624290236813399 0.261021
C 0.1107338575377782 0.5535204400078454 0.9375709763186604 0.261021
C 0.1750810703672476 0.1185150848833456 0.0662002136723719 0.259088
C 0.8249189296327526 0.8814849151166544 0.9337997863276283 0.259088
C 0.6144721403262171 0.3892138012974112 0.5617233422361565 0.256082
C 0.3855278596737822 0.6107861987025890 0.4382766577638436 0.256082
C 0.9472746975384493 0.6729162173296281 0.5629344979252211 0.259012
C 0.0527253024615506 0.3270837826703716 0.4370655020747789 0.259012
C 0.7205082602957477 0.3803313105412091 0.8930027247549727 0.229433
C 0.2794917397042525 0.6196686894587903 0.1069972752450341 0.229433
C 0.1735011454372462 0.0151120459674170 0.8975391449047114 0.233573
C 0.8264988545627534 0.9848879540325833 0.1024608550952958 0.233573
C 0.5092848540092173 0.2213744015123971 0.3912901048002552 0.233409
C 0.4907151459907821 0.7786255984876033 0.6087098951997509 0.233409
C 0.8814109683389066 0.6720254064544317 0.3943049205755509 0.235546
C 0.1185890316610930 0.3279745935455685 0.6056950794244554 0.235546
C 0.7338640225369509 0.3829782447532051 0.0532024451872773 0.405731
C 0.2661359774630491 0.6170217552467948 0.9467975548127227 0.405731
C 0.3219523183531977 0.1745615295769950 0.0592634682918280 0.407319
C 0.6780476816468023 0.8254384704230048 0.9407365317081723 0.407319
C 0.6675718774253627 0.2339344673178242 0.5514674774957776 0.406502
C 0.3324281225746370 0.7660655326821757 0.4485325225042227 0.406502
C 0.8830750385655602 0.8183258230392833 0.5540894540239095 0.405345
C 0.1169249614344395 0.1816741769607169 0.4459105459760903 0.405345
C 0.8479863041423668 0.4324334777600716 0.1221715210035784 -0.050898
C 0.1520136958576325 0.5675665222399282 0.8778284789964214 -0.050898
C 0.2770190566034605 0.1938173460682367 0.1274527532324670 -0.054215
C 0.7229809433965395 0.8061826539317632 0.8725472467675330 -0.054215
C 0.6880303564082401 0.3478591517819177 0.6214533805909666 -0.051480
C 0.3119696435917601 0.6521408482180824 0.3785466194090339 -0.051480
C 0.9325909427056117 0.7735856915535350 0.6225792507556281 -0.049472
C 0.0674090572943883 0.2264143084464653 0.3774207492443717 -0.049472
C 0.4146517424081954 0.4802762830562755 0.6002181342257011 0.653677
C 0.5853482575918045 0.5197237169437244 0.3997818657742985 0.653677
C 0.1902680991778095 0.6234783705085531 0.6039172514143514 0.656041
C 0.8097319008221900 0.3765216294914469 0.3960827485856487 0.656041
C 0.3640137948694413 0.4601083723076823 0.6563792651604506 -0.515081
C 0.6359862051305580 0.5398916276923181 0.3436207348395497 -0.515081
C 0.2979830679317195 0.7007782095852331 0.6607857497660670 -0.511793
C 0.7020169320682800 0.2992217904147673 0.3392142502339330 -0.511793
C 0.9822913755294552 0.6895045197636707 0.1035201070661349 0.656697
C 0.9615062638719979 0.7957304612462903 0.1601095080998954 -0.515053
C 0.0177086244705449 0.3104954802363296 0.8964798929338653 0.656697
C 0.0384937361280025 0.2042695387537092 0.8398904919001043 -0.515053
C 0.1213701198462229 0.9134947458804537 0.1022088569679236 0.660483
C 0.1986783210263584 0.8636399148065151 0.1585281758450231 -0.516810
C 0.8786298801537774 0.0865052541195463 0.8977911430320761 0.660483
C 0.8013216789736426 0.1363600851934846 0.8414718241549771 -0.516810
Co 0.0898642204324358 0.5322656771925768 0.1001534423853152 0.456612
Co 0.9101357795675640 0.4677343228074228 0.8998465576146846 0.456612
Co 0.0108753973676355 0.0678239873554534 0.0996139865346806 0.454414
Co 0.9891246026323646 0.9321760126445463 0.9003860134653193 0.454417
Co 0.5661299188382984 0.5863907270942288 0.5963712453778576 0.456374
Co 0.4338700811617021 0.4136092729057714 0.4036287546221421 0.456374
Co 0.0320721230177042 0.5103892467321175 0.5996532681309760 0.458461
Co 0.9679278769822954 0.4896107532678824 0.4003467318690238 0.458461
H 0.1059030320029775 0.5395832345538285 0.3234295302926942 0.099525
H 0.8940969679970220 0.4604167654461719 0.6765704697073059 0.099525
H 0.2199501652502701 0.2863374721325239 0.3256933179898618 0.098908
H 0.7800498347497299 0.7136625278674761 0.6743066820101384 0.098908
H 0.7834263376372788 0.6054353940845508 0.8236004976428163 0.099609
H 0.2165736623627210 0.3945646059154491 0.1763995023571838 0.099609
H 0.0393985789285808 0.7179613467520083 0.8230157468559098 0.100822
H 0.9606014210714190 0.2820386532479923 0.1769842531440906 0.100822
H 0.6675602586659417 0.3612751301668145 0.8016076579933470 0.076943
H 0.3324397413340582 0.6387248698331854 0.1983923420066533 0.076943
H 0.1342690707708999 0.9422383598664968 0.8059804550930069 0.075105
H 0.8657309292291002 0.0577616401335025 0.1940195449069927 0.075105
H 0.4363422121953352 0.1686062461710011 0.2994973768368102 0.075675
H 0.5636577878046654 0.8313937538289985 0.7005026231631897 0.075675
H 0.8627091280978588 0.6337442402041685 0.3032515005911953 0.075214
H 0.1372908719021416 0.3662557597958315 0.6967484994088052 0.075214
H 0.6007759854496521 0.3165140967222865 0.0335702953212868 0.309201
H 0.3992240145503484 0.6834859032777131 0.9664297046787134 0.309201
H 0.4358274820528822 0.2231681427099836 0.0413935583006976 0.310729
H 0.5641725179471183 0.7768318572900162 0.9586064416993024 0.310729
H 0.7138684219083052 0.1010782651786028 0.5306938893847677 0.311305
H 0.2861315780916954 0.8989217348213969 0.4693061106152323 0.311305
H 0.8170141176711727 0.9317655031155453 0.5359239597843398 0.311628
H 0.1829858823288272 0.0682344968844543 0.4640760402156598 0.311628
H 0.7240391826511938 0.3658661020491770 0.1756820658778731 0.315777
H 0.2759608173488058 0.6341338979508234 0.8243179341221271 0.315777
H 0.4552589771229757 0.3153742648533254 0.1835441106106517 0.315301
H 0.5447410228770247 0.6846257351466739 0.8164558893893485 0.315301
H 0.8072626433259054 0.2238963117370857 0.6740759569109883 0.318114
H 0.1927373566740946 0.7761036882629144 0.3259240430890116 0.318114
H 0.8664582738555685 0.9501438919014256 0.6772575027715709 0.316819
H 0.1335417261444316 0.0498561080985744 0.3227424972284282 0.316819
H 0.4019188658520191 0.5276298103315039 0.7509468200099604 0.149158
H 0.5980811341479810 0.4723701896684961 0.2490531799900399 0.149158
H 0.3558935092069527 0.7290321642360436 0.7554183576087179 0.148045
H 0.6441064907930467 0.2709678357639563 0.2445816423912818 0.148045
H 0.3726228404461840 0.3845966357252387 0.6519490531540637 0.172065
H 0.6273771595538163 0.6154033642747614 0.3480509468459360 0.172065
H 0.2848924397075961 0.7716295709483328 0.6559632887317857 0.170787
H 0.7151075602924034 0.2283704290516672 0.3440367112682138 0.170787
H 0.2764588137497599 0.4482806817656741 0.6045573958343262 0.163891
H 0.7235411862502407 0.5517193182343263 0.3954426041656741 0.163891
H 0.3334158765708333 0.6605544607440567 0.6094431927519572 0.159916
H 0.6665841234291672 0.3394455392559426 0.3905568072480427 0.159916
H 0.0282586221154814 0.8537322013694878 0.2551070701533880 0.148482
H 0.8856012906431296 0.7796967825420986 0.1539745337828725 0.170059
H 0.9498694157799272 0.8324061011613089 0.1094163122261614 0.162793
H 0.9717413778845188 0.1462677986305126 0.7448929298466122 0.148482
H 0.1143987093568708 0.2203032174579012 0.8460254662171278 0.170059
H 0.0501305842200730 0.1675938988386909 0.8905836877738389 0.162793
H 0.2267742194527819 0.9007317820835193 0.2529199293970092 0.148904
H 0.2692989797981462 0.8742053227006186 0.1541031616055656 0.170968
H 0.1584697741868732 0.7757116613142182 0.1065945974634465 0.163099
H 0.7732257805472195 0.0992682179164811 0.7470800706029913 0.148904
H 0.7307010202018537 0.1257946772993824 0.8458968383944344 0.170968
H 0.8415302258131274 0.2242883386857815 0.8934054025365534 0.163099
N -0.0001489721916136 0.4896720345763036 0.1381896605340293 -0.325397
N 0.0001489721916136 0.5103279654237037 0.8618103394659706 -0.325397
N 0.1401207880317470 0.1503740680901296 0.1406488398939093 -0.321187
N 0.8598792119682522 0.8496259319098710 0.8593511601060909 -0.321187
N 0.6473970380717863 0.4993908039057090 0.6372621172805161 -0.319448
N 0.3526029619282137 0.5006091960942913 0.3627378827194835 -0.319448
N 0.9903962975369928 0.6383997104256640 0.6382974585372472 -0.325202
N 0.0096037024630068 0.3616002895743362 0.3617025414627526 -0.325202
N 0.8283011975605250 0.4234256452474813 0.9488201779281757 -0.304947
N 0.1716988024394748 0.5765743547525189 0.0511798220718240 -0.304947
N 0.1214985360583281 0.0273308723854054 0.9522876108395135 -0.306700
N 0.8785014639416722 0.9726691276145953 0.0477123891604863 -0.306699
N 0.5233297648280560 0.3292052825784896 0.4481911898490153 -0.303052
N 0.4766702351719436 0.6707947174215103 0.5518088101509843 -0.303052
N 0.9245039234164056 0.6202725468481597 0.4496590805122248 -0.308423
N 0.0754960765835943 0.3797274531518403 0.5503409194877749 -0.308423
N 0.6728919094644966 0.3584100691311658 0.9385577284719490 -0.446194
N 0.3271080905355032 0.6415899308688342 0.0614422715280509 -0.446194
N 0.2674643257003627 0.0837143559883270 0.9443993612882354 -0.448161
N 0.7325356742996371 0.9162856440116802 0.0556006387117647 -0.448161
N 0.5766363673843838 0.1735341509561078 0.4364163928505198 -0.447349
N 0.4233636326156159 0.8264658490438924 0.5635836071494806 -0.447349
N 0.8590883014428090 0.7648220142643485 0.4398995074436123 -0.449772
N 0.1409116985571913 0.2351779857356516 0.5601004925563877 -0.449772
N 0.9359607583821486 0.4712135621713538 0.2384867520812175 -0.283465
N 0.0640392416178509 0.5287864378286463 0.7615132479187823 -0.283464
N 0.3059227881961291 0.2719870254352253 0.2438041548818788 -0.275675
N 0.6940772118038709 0.7280129745647743 0.7561958451181210 -0.275675
N 0.7661702185157859 0.4359292273367786 0.7382936735769183 -0.283509
N 0.2338297814842140 0.5640707726632214 0.2617063264230813 -0.283509
N 0.9708534460394000 0.8021210745602528 0.7383992964801752 -0.281693
N 0.0291465539606011 0.1978789254397473 0.2616007035198245 -0.281693
N 0.6814816694446059 0.3590555174553681 0.0946741217807087 -0.610587
N 0.3185183305553941 0.6409444825446392 0.9053258782192914 -0.610587
N 0.4163654902830020 0.2410776171791364 0.1016623858991380 -0.616251
N 0.5836345097169982 0.7589223828208636 0.8983376141008625 -0.616251
N 0.7329247637932494 0.1813628403849781 0.5922416139900745 -0.615354
N 0.2670752362067509 0.8186371596150215 0.4077583860099259 -0.615354
N 0.8584933350306462 0.9114599503011359 0.5958307680497222 -0.611729
N 0.1415066649693538 0.0885400496988642 0.4041692319502774 -0.611729
O 0.4944375814427230 0.5685703063756162 0.6664235145494071 -0.472479
O 0.5055624185572779 0.4314296936243838 0.3335764854505931 -0.472479
O 0.1776835165895438 0.6018648965947297 0.6700872626779164 -0.477954
O 0.8223164834104563 0.3981351034052705 0.3299127373220833 -0.477954
O 0.3748951192329214 0.4076724890918094 0.4893247867347593 -0.453619
O 0.6251048807670782 0.5923275109081906 0.5106752132652480 -0.453619
O 0.1185555768511431 0.5845800551725553 0.4927225032067830 -0.458067
O 0.8814444231488563 0.4154199448274438 0.5072774967932248 -0.458067
O 0.0705230143955101 0.6777575773641935 0.1702161193678386 -0.477864
O 0.9094959540749444 0.6179532785535987 0.9919419451919339 -0.458505
O 0.9294769856044901 0.3222424226358067 0.8297838806321609 -0.477864
O 0.0905040459250555 0.3820467214464011 0.0080580548080659 -0.458505
O 0.1004264110118874 0.9923099070762322 0.1687596627884501 -0.481453
O 0.0819710534530869 0.8733633203668294 0.9910625463168105 -0.457391
O 0.8995735889881122 0.0076900929237680 0.8312403372115491 -0.481453
O 0.9180289465469131 0.1266366796331715 0.0089374536831891 -0.457391
