# Supplementary material for: Probing Structural Defects in MOFs Using Water Stability
Source: J Phys Chem C Nanomater Interfaces. 2024 Feb 23;128(9):3975–84. doi: 10.1021/acs.jpcc.3c07497 (PMC10926153; doi:10.1021/acs.jpcc.3c07497)
Supplement: Supplementary file 2 — jp3c07497_si_002.zip [file jp3c07497_si_002.zip › SI/Sample input files/CIF files/Defect/VOXREI_0.17.cif]

#######################################################################
#
#                 Cambridge Crystallographic Data Centre
#                                CCDC 
#
#######################################################################
#
# If this CIF has been generated from an entry in the Cambridge 
# Structural Database, then it will include bibliographic, chemical, 
# crystal, experimental, refinement or atomic coordinate data resulting 
# from the CCDC's data processing and validation procedures.
#
#######################################################################
data_VESTA_phase_1
_symmetry_cell_setting           triclinic
_symmetry_space_group_name_H-M   'P 1'
_symmetry_Int_Tables_number      1
_space_group_name_Hall           'P 1'
loop_
_symmetry_equiv_pos_site_id
_symmetry_equiv_pos_as_xyz
1 x,y,z
_cell_length_a                   12.235950
_cell_length_b                   15.150393
_cell_length_c                   16.430891
_cell_angle_alpha                99.246887
_cell_angle_beta                 91.707558
_cell_angle_gamma                109.302933
_cell_volume                     2826.1
loop_
_atom_site_label
_atom_site_fract_x
_atom_site_fract_y
_atom_site_fract_z
_atom_site_charge
Cd 0.0738219800626322 0.1346781482742333 0.4852736719902770 0.909259
Cd 0.9332474631678642 0.8652851738609578 0.5158043098277906 0.909157
Cd 0.4044212788208687 0.3169440452551447 0.9741533874904976 0.840436
Cd 0.6013296685158473 0.6846032484987382 0.0256839536455663 0.842174
H 0.8315151955532645 0.0152357400505979 0.3320326415447551 0.100979
H 0.8428763194305938 0.1579904464622160 0.5764249814653220 0.112822
H 0.6147037285655630 0.0430160941653694 0.5234665263822915 0.116430
H 0.6758966562494976 0.8327853752858250 0.3464092271625799 0.135995
H 0.5005323704479787 0.7100320441625335 0.2671444446951841 0.134238
H 0.3196210438783016 0.9128209232151955 0.2946325647722094 0.110613
H 0.4977573495420333 0.0369865917501120 0.3677841373896378 0.105930
H 0.3712584603069926 0.7445891008974124 0.0710783733109317 0.101917
H 0.1286724532252889 0.8713337619519469 0.1782070865786499 0.103375
H 0.3245280830829720 0.7468707433661671 0.4153453103121129 0.097889
H 0.1711334132698381 0.5327205870334702 0.1989370870754506 0.107192
H 0.1094767316302932 0.4112952583398912 0.2871783862378425 0.104543
H 0.0431867317782437 0.7142718622916340 0.2942071009096695 0.100816
H 0.0946197914412794 0.6128652400524408 0.0437900684117420 0.098766
H 0.8888618532843000 0.5078924704190120 0.0210725696575027 0.104729
H 0.8366195303873138 0.6148287111796584 0.2711078596755404 0.124493
H 0.6892504205159132 0.4831245761880228 0.0030787082982290 0.118444
H 0.7046554300693613 0.4585254517490256 0.2565414423766009 0.130182
H 0.4850129255445410 0.3463301087344662 0.1786350228082737 0.123914
H 0.1508952636904760 0.2307522920234032 0.2437523948666619 0.114581
H 0.9578773314612817 0.2089700563267652 0.2945721408694299 0.101073
H 0.8551937804719337 0.3066647040777663 0.0817417519058221 0.088999
H 0.0512064644688699 0.3279239642274709 0.0316603047662361 0.098892
H 0.3436712771623678 0.1316867230376434 0.0755744084903377 0.116433
H 0.4036027423378161 0.1183278709181218 0.8233421318532947 0.100205
H 0.3537002649287690 0.9374029640935639 0.8606316209616658 0.122080
H 0.1885384187735190 0.9941122615584892 0.0908437013354662 0.103839
H 0.4261899195242768 0.8653522864131188 0.9796646709007235 0.102561
H 0.0546861566073575 0.3372297714509165 0.6079689875765145 0.112509
H 0.1066695494973062 0.5151988727181360 0.5614609482521078 0.122997
H 0.1749730207318805 0.3197789991311296 0.3715352386226653 0.109846
H 0.2689856507991868 0.6238636241984729 0.5035559546419068 0.109391
H 0.1653374553954833 0.2368993712390546 0.7948002350935351 0.102839
H 0.8329466862586127 0.7698445918719680 0.2074679512311792 0.110216
H 0.3406296372445647 0.1771437012427720 0.2528391839375961 0.116238
H 0.5333403977459403 0.2003033499693990 0.2002738201123320 0.090467
H 0.6809536675423532 0.2225408614895341 0.4471992997551770 0.086595
H 0.4853920429888576 0.1966970546043243 0.4993839980982188 0.104703
H 0.8012970390578819 0.2233093470553357 0.3407277111839072 0.098515
H 0.7163845546575331 0.2580927941471160 0.1744340811444012 0.086326
H 0.9391097638258541 0.9490926671845809 0.7050761774993687 0.112099
H 0.0723268869704331 0.0529711845547725 0.2983417683649260 0.111730
H 0.9340416409702771 0.9167219869168394 0.8461970043448341 0.097116
H 0.0796028465611019 0.0867705392085285 0.1577142233185426 0.096762
H 0.1567607615059933 0.2055561997933943 0.9384650809384516 0.095742
H 0.8467671315448955 0.8015792208249390 0.0643836873893478 0.095353
H 0.0915349129659815 0.1032969125704510 0.0354956530993346 0.096040
H 0.9178613266123981 0.9023318752224914 0.9679554998204681 0.095348
H 0.1703883010905141 0.9871399948090065 0.6709765101138837 0.100973
H 0.1694298472859137 0.8405820103875333 0.4296119325182858 0.111661
H 0.3954374838536718 0.9571388144767664 0.4859406440935785 0.114177
H 0.3376520747753347 0.1742296776959175 0.6390635917292974 0.139888
H 0.5160699874484606 0.3002749807092202 0.7126578674837061 0.120676
H 0.6750128855504123 0.0881712746965971 0.7299403284844542 0.112660
H 0.4983051842190900 0.9634729446561671 0.6568017801295896 0.108266
H 0.6370740356545261 0.2608954908811147 0.9379039661441423 0.096356
H 0.8808184882847876 0.1376488378498751 0.8275882326986261 0.105236
H 0.7046586863131713 0.2545917109537489 0.5898021161511785 0.096017
H 0.8071671402243722 0.4736660651845402 0.8076279625832616 0.110711
H 0.8728664508477060 0.5952463964044942 0.7196450093464347 0.104793
H 0.9523767776914339 0.3059967665515568 0.7047069494649217 0.098294
H 0.9210998596343254 0.3792336904970294 0.9639600029013728 0.096542
H 0.1275111157830282 0.4810091806349722 0.9850777263983966 0.106862
H 0.1608540490837015 0.4017957529535666 0.7253865311502317 0.115033
H 0.3187485309056817 0.5265678221938175 0.9983755786364955 0.106236
H 0.3066020629154536 0.5351092458977020 0.7413617043848562 0.124165
H 0.5262262553803017 0.6461941163659367 0.8173962870311150 0.122466
H 0.8603494155415672 0.7725678418151157 0.7647405375826141 0.113956
H 0.0520938875010223 0.7936422602539646 0.7126732287825270 0.101215
H 0.1523912699982629 0.6849611937373435 0.9194265452583654 0.089347
H 0.9575484760606803 0.6643781162652456 0.9710773903206610 0.098553
H 0.6674810027533158 0.8747575687201933 0.9250790810364018 0.115913
H 0.6032011298680626 0.8780559438329196 0.1757124390114810 0.115437
H 0.6540790547276097 0.0619736784467483 0.1440073788040723 0.122422
H 0.8226417130879570 0.0131203000457420 0.9134610340430277 0.107441
H 0.5833378421837682 0.1382766776629322 0.0273913156120562 0.103930
H 0.9767745273277501 0.6636778581308955 0.4007601108390466 0.110093
H 0.9244631068793194 0.4894544418794008 0.4522922020857941 0.119966
H 0.8253448656253196 0.6822051960874844 0.6263579903574730 0.112472
H 0.7666115771078076 0.3768235997265384 0.5011965831953051 0.108870
H 0.6688287280111946 0.8229956762253892 0.7523182989701888 0.115118
H 0.4754571742960357 0.7978630296560126 0.8044277690963609 0.092080
H 0.3298551579761843 0.7818054978800676 0.5582235878371412 0.086155
H 0.5265549703914192 0.8101028013387067 0.5067623274904437 0.106916
H 0.2088732518778033 0.7791397834795730 0.6647486421161695 0.099062
H 0.2923549927568738 0.7381868212322042 0.8286653589317456 0.088982
H 0.4258241704770905 0.3273144682952795 0.8199866878592839 0.311908
H 0.5314416634636183 0.5806515236738906 0.1387003131551537 0.319810
C 0.8059405150954593 0.0405189794114089 0.3914727077839924 0.115364
C 0.8064360305538975 0.1131836139747942 0.5169388183462682 -0.029775
C 0.6933544042944446 0.0570380131735487 0.4918415359824033 -0.090027
C 0.5959982180264424 0.9415539887352058 0.3625919695690408 0.151776
C 0.5982479231498683 0.8502113869962143 0.3334989871311733 -0.148449
C 0.4983436108336205 0.7808099442181485 0.2913473279431041 -0.094461
C 0.3960931581404236 0.8017751364685528 0.2784393771699554 0.064023
C 0.3978281623521283 0.8951507504645057 0.3047073278106456 -0.113098
C 0.4972411996075766 0.9649991204166981 0.3465772441529482 -0.175918
C 0.2829751881013652 0.7249900120383344 0.2494994567634712 -0.025932
C 0.2101466682915293 0.7284376423404613 0.1866174346451737 -0.035588
C 0.2465839092802198 0.7996377719304315 0.1312219608914365 0.070067
C 0.3295110629907861 0.7984055000435386 0.0742608744957683 -0.118388
C 0.1947418381241691 0.8700085742577750 0.1354013119974802 -0.099951
C 0.2497082776742324 0.6496971644351603 0.3007134968047880 0.066259
C 0.2772076600551521 0.6732396110758205 0.3870369845183627 -0.114305
C 0.1910257690157258 0.5537827862194155 0.2657453095556070 -0.092058
C 0.1573371107912542 0.4848283753393015 0.3152046557627891 -0.163386
C 0.0106672581308340 0.6664475238585871 0.2351181886163724 -0.101596
C 0.0859085820249901 0.6668422367174649 0.1722768352726320 0.070972
C 0.0388540564173645 0.6111096940320484 0.0944690196121135 -0.114060
C 0.9229868868279496 0.5522873887560760 0.0813710014288762 -0.159233
C 0.8505472423779239 0.5506399513022349 0.1457435256199667 0.170690
C 0.8939003973885425 0.6097814665472158 0.2224042281628236 -0.156842
C 0.6634624952545154 0.4580822815189194 0.0602421110174086 0.091019
C 0.6681389998938841 0.4466504194147370 0.1933027566308279 -0.093047
C 0.5611714909502791 0.3910059082279167 0.1543580197546053 -0.037276
C 0.2301686148966690 0.2912350743209154 0.1016903956243073 0.557080
C 0.1145987111064248 0.2832918291517648 0.1351129283955456 -0.034778
C 0.0864682994606383 0.2490596554292976 0.2090799984362413 -0.105540
C 0.9774201613109796 0.2369978729992016 0.2375127211010406 -0.130827
C 0.8921107997639595 0.2589168460811956 0.1930951136932313 0.106879
C 0.9209639303940106 0.2918584483834426 0.1182883436764677 -0.128994
C 0.0301166553803115 0.3042169029303274 0.0901016309378082 -0.094565
C 0.3554140719027599 0.1042463388533309 0.0124877518610900 0.080708
C 0.3848079928395848 0.0944614817432311 0.8817734768318913 -0.020101
C 0.3620546731292231 0.0047395540801279 0.8992988544497734 -0.093820
C 0.3108454376445555 0.9375835148180364 0.0301715271771576 0.158738
C 0.2281468067915398 0.9393556175483947 0.0865541133438940 -0.151608
C 0.3607385199266199 0.8663840032605210 0.0229765317682520 -0.161951
C 0.0868254014323361 0.3608362563943445 0.5518487586163503 -0.027229
C 0.1133234275997537 0.4488574655872748 0.5301223309530593 -0.125851
C 0.1464176213220951 0.3471818522498572 0.4288656451199634 0.103505
C 0.1843581728478548 0.5102817680280006 0.4009595483165738 0.165157
C 0.2451386131605694 0.6046618620547825 0.4370531526832729 -0.167208
C 0.0556706362886966 0.1150172733786854 0.6531911631456273 0.544402
C 0.9500886898066634 0.8886043807367359 0.3493517054371202 0.545754
C 0.0534629603197946 0.0953652122997106 0.7398341640540539 -0.051366
C 0.9521783255240662 0.9088266185285879 0.2630241474317382 -0.053302
C 0.1152831039262540 0.1667284184707431 0.8066216558815005 -0.097258
C 0.8875575148565001 0.8390034882212558 0.1961214467888338 -0.091955
C 0.4001866170709778 0.1842775402347729 0.3794784357246190 -0.021357
C 0.2813802157321230 0.1652330587005109 0.4099056776987424 0.550544
C 0.4155460377612705 0.1867172062033962 0.2952752004051990 -0.090000
C 0.5245718545180950 0.2010848502926800 0.2662313606049801 -0.127312
C 0.6230147986203515 0.2152739029939383 0.3204336170712261 0.103011
C 0.6064118818822757 0.2141029908894385 0.4048601662835474 -0.148895
C 0.4973007677222731 0.1987016767526483 0.4341137834750666 -0.098585
C 0.7392377034596508 0.2287019202866317 0.2939956276926602 -0.137087
C 0.7763500467499982 0.2476578199004314 0.2197014364952447 -0.139145
C 0.9889481436506885 0.0050998432595517 0.7558139897838362 -0.105054
C 0.0204219554087358 0.9982912208185526 0.2474662446300867 -0.107374
C 0.9858141652687816 0.9871268370665714 0.8360130337287751 -0.129103
C 0.0249894661749298 0.0170093429633020 0.1675169784105902 -0.128229
C 0.1113683825456201 0.1484900653686396 0.8870676582397988 -0.134595
C 0.8938528088058414 0.8577766537887898 0.1158785312293079 -0.128335
C 0.0461860026079051 0.0582450113945327 0.9037841800943548 0.110609
C 0.9627038758071923 0.9471211524999656 0.0995387241767265 0.107949
C 0.0387574789047741 0.0426627036235863 0.9890476495002756 -0.129412
C 0.9709359671772000 0.9627696992937433 0.0144238143064856 -0.122908
C 0.1984911703588630 0.9610444822809086 0.6127953103226212 0.115958
C 0.2031272189167772 0.8868026899529778 0.4888368512384180 -0.029771
C 0.3153022675646575 0.9436685533296570 0.5155917151785865 -0.088992
C 0.4079075493085288 0.0616205491077823 0.6441451325447328 0.155445
C 0.4106410068344188 0.1558885085424827 0.6615205669088354 -0.150893
C 0.5108635741197588 0.2259495607680121 0.7025439064907801 -0.117012
C 0.6082195754629420 0.2034287603988431 0.7274336606946791 0.071140
C 0.6008631446957063 0.1076202374285746 0.7120359456154310 -0.110952
C 0.5018141543082132 0.0371011940490579 0.6704202639077557 -0.164169
C 0.7211774397631711 0.2798001083314608 0.7566873737989334 -0.031382
C 0.7954169612067208 0.2777312710313685 0.8194962275397660 -0.031641
C 0.7611826272675306 0.2069991505402308 0.8754723912595169 0.068750
C 0.6789475712182014 0.2071112415708973 0.9331627775100666 -0.118523
C 0.8145462297426563 0.1375218842746815 0.8705498197972222 -0.102396
C 0.7544170282560027 0.3549175347424925 0.7052062867334116 0.064282
C 0.7419829286821882 0.3294096222513294 0.6184113238814358 -0.118023
C 0.7994016744535670 0.4518049535371217 0.7405830498517594 -0.091782
C 0.8354267614020565 0.5206080900575049 0.6911164825743330 -0.158946
C 0.9901899546497158 0.3466003134724557 0.7658172455857468 -0.093896
C 0.9196451129571842 0.3392949480120387 0.8319269682105864 0.064212
C 0.9727706616754791 0.3867182235020007 0.9109911576315229 -0.111781
C 0.0894242649659568 0.4438377005740803 0.9231158462195456 -0.162621
C 0.1573870298702242 0.4525942072888644 0.8558297166867170 0.176655
C 0.1075014639623033 0.4015495127292997 0.7772323641269288 -0.158814
C 0.3451658609024995 0.5463598125547834 0.9395613724173804 0.103353
C 0.3418963113763235 0.5496964073623782 0.8051256708859137 -0.088789
C 0.4492572260068533 0.6051718894875235 0.8432175497367882 -0.016357
C 0.7804667085825338 0.7082193452951342 0.9053174225938062 0.554596
C 0.8955750084961031 0.7157383949209926 0.8711453943772774 -0.034230
C 0.9242023127898512 0.7524615653004906 0.7982547455953227 -0.108184
C 0.0326104490056918 0.7638025976300140 0.7688923712422117 -0.127939
C 0.1170540813230098 0.7390391773523408 0.8114399817202271 0.106661
C 0.0875155912362450 0.7028848039996710 0.8848016455419512 -0.127236
C 0.9789218600043232 0.6910967783194287 0.9138684082634563 -0.091220
C 0.6546871613711708 0.8996978041977194 0.9885530849907377 0.077513
C 0.6231662441763763 0.9049597942344813 0.1186987751284555 -0.013476
C 0.6466148358051902 0.9957931649485905 0.1037776138586589 -0.099235
C 0.6991302757183006 0.0674333294733750 0.9751163253818741 0.164374
C 0.7821921452681999 0.0673909412189447 0.9186423857535243 -0.156815
C 0.6486710128212518 0.1382951991231291 0.9837299602367218 -0.162775
C 0.9376189125843791 0.6414795867677839 0.4555453961500596 -0.021290
C 0.9113984626642886 0.5547104367612159 0.4796068719520128 -0.123698
C 0.8614548855685614 0.6547340742583607 0.5726336188921455 0.103641
C 0.8253981863767034 0.4934789677951488 0.6050066887427599 0.167738
C 0.7775944072916590 0.3976089418891764 0.5683466330272153 -0.168058
C 0.6103904427032515 0.8191537982280197 0.6261600461268469 -0.021691
C 0.7290864708236021 0.8377612689010020 0.5955979798304174 0.551777
C 0.5942338974909204 0.8144703403572913 0.7099785877067972 -0.088976
C 0.4848678061849690 0.7990430210926579 0.7387593464904132 -0.134989
C 0.3867643826936129 0.7858773464765133 0.6845586483780035 0.104019
C 0.4041850920388436 0.7895295899937451 0.6004980188802346 -0.150978
C 0.5137191283355247 0.8062237443786477 0.5716620273760425 -0.100625
C 0.2702755273603112 0.7717787611814219 0.7108414039012884 -0.137734
C 0.2326100082109761 0.7503399733448021 0.7843787814549444 -0.139099
N 0.1082125139150018 0.2985837194909992 0.4885796246120041 -0.286691
N 0.1504749536210447 0.4392349908673461 0.4510485142273158 0.009640
N 0.8756849760721180 0.1026093764634180 0.4537451418752667 -0.307371
N 0.6941365011057438 0.0112518283684837 0.4118796913272005 0.011829
N 0.7328137794677909 0.4887969878012473 0.1331225782149383 0.014233
N 0.5596006995469339 0.3986371057608023 0.0715792155412448 -0.295099
N 0.3807709589795928 0.1557753212310641 0.9528428060521349 -0.302292
N 0.3434821083656305 0.0117489170291291 0.9826140706803418 0.016761
N 0.9057231706313515 0.7027849677463962 0.5137345816088337 -0.289918
N 0.8633106062521945 0.5639461858400364 0.5547281208540827 0.009352
N 0.1312175752759095 0.8980082699639501 0.5500094327607495 -0.304769
N 0.3112691519345523 0.9903884309900659 0.5945717211800292 0.007256
N 0.2756478501172198 0.5126430142908830 0.8667887695751287 0.013610
N 0.4497367173924433 0.6029207512474583 0.9269523433359803 -0.285864
N 0.6280097212110449 0.8458812721611960 0.0464262136251679 -0.288004
N 0.6665720681577120 0.9917100654807123 0.0207795793128440 0.013309
O 0.2664907063950151 0.1429897211967535 0.4817717446479095 -0.549941
O 0.2004739821345810 0.1719957568329714 0.3635740617297194 -0.556943
O 0.1020906913381909 0.1995501661283762 0.6413557641208281 -0.558539
O 0.9003751510346679 0.8044073154181822 0.3612254877612100 -0.553207
O 0.0117768909878278 0.0447060555545596 0.5925213381676924 -0.580797
O 0.9983157882202147 0.9578038685243685 0.4102024779340766 -0.582047
O 0.2556785623475576 0.3382708256251424 0.0415901434321339 -0.571785
O 0.2921806325275420 0.2500228269699237 0.1309480322852740 -0.566110
O 0.7439809416815593 0.8609204266611760 0.5240293034191369 -0.544635
O 0.8093548965750959 0.8291502782668607 0.6412801656237330 -0.560979
O 0.7558067826874938 0.6622177266463748 0.9661314111081080 -0.569342
O 0.7175647740788816 0.7487208001023525 0.8759964000716262 -0.566484
O 0.4454603024828547 0.3781328809834299 0.8679990949041232 -0.858167
O 0.5580033855342612 0.6493177145017011 0.1425913101297136 -0.863956
