# Supplementary material for: Probing Structural Defects in MOFs Using Water Stability
Source: J Phys Chem C Nanomater Interfaces. 2024 Feb 23;128(9):3975–84. doi: 10.1021/acs.jpcc.3c07497 (PMC10926153; doi:10.1021/acs.jpcc.3c07497)
Supplement: Supplementary file 2 — jp3c07497_si_002.zip [file jp3c07497_si_002.zip › SI/Sample input files/CIF files/Defect/ZONBAH_0.25.cif]

#######################################################################
#
#                 Cambridge Crystallographic Data Centre
#                                CCDC 
#
#######################################################################
#
# If this CIF has been generated from an entry in the Cambridge 
# Structural Database, then it will include bibliographic, chemical, 
# crystal, experimental, refinement or atomic coordinate data resulting 
# from the CCDC's data processing and validation procedures.
#
#######################################################################
data_ZONBAH_clean
_symmetry_cell_setting           triclinic
_symmetry_space_group_name_H-M   'P 1'
_symmetry_Int_Tables_number      1
_space_group_name_Hall           'P 1'
loop_
_symmetry_equiv_pos_site_id
_symmetry_equiv_pos_as_xyz
1 x,y,z
_cell_length_a                   7.769086
_cell_length_b                   11.246097
_cell_length_c                   13.590805
_cell_angle_alpha                114.454170
_cell_angle_beta                 103.477760
_cell_angle_gamma                90.029167
_cell_volume                     1044.83
loop_
_atom_site_label
_atom_site_fract_x
_atom_site_fract_y
_atom_site_fract_z
_atom_site_charge
Zr 0.6710079907699130 0.0390242753483509 0.1176923540457449 2.383344
Zr 0.1730074499872328 0.0758386718312677 0.1116685636213254 2.360075
Zr 0.8277681142201443 0.9214324434731671 0.8900010847371224 2.359022
Zr 0.3297591082350989 0.9583190594531650 0.8836201120274195 2.383841
C 0.4633505423110833 0.0355661709710104 0.3002516134851697 0.639901
C 0.4835937730613878 0.0171462918871094 0.4042822157690056 -0.033722
C 0.6236843426688713 0.9514704725821657 0.4361645313257513 -0.095489
C 0.3629629036765578 0.0668916609024205 0.4699733885643472 -0.087338
C 0.7885314048804969 0.4987938144982039 0.9148953490742979 -0.085959
C 0.7857244256752162 0.3739791832360508 0.9121712713048741 -0.085858
C 0.7087395402264903 0.5848565233879356 0.0919252919519632 -0.083621
C 0.7062484005239655 0.4599889950121790 0.0894754478444536 -0.094818
C 0.5405531783579959 0.9643263976831293 0.7023314819950442 0.638934
C 0.5221327790798906 0.9847405688927572 0.5993571906523012 -0.036656
C 0.3824375104886190 0.0509745709511442 0.5678074505446613 -0.094987
C 0.6429730253504241 0.9351392583758558 0.5338158196513582 -0.087951
C 0.2062427126813521 0.4969861335167150 0.0844221054452874 -0.083186
C 0.2098598992798849 0.6221798687286971 0.0879110631257315 -0.086091
C 0.2915913343546127 0.4124127246716316 0.9091038700590357 -0.085458
C 0.2948694076192119 0.5376637971175486 0.9124668280463986 -0.094042
C 0.7465283520660906 0.2214116126770858 -0.0011887025694627 0.613335
C 0.7546511790748500 0.7386393016042927 0.0070742438177389 0.655161
C 0.7508834467123945 0.6050240004320124 0.0048449316206357 -0.043965
C 0.7457078372398641 0.3543971266569626 -0.0000835157212817 -0.028399
C 0.2537017710935517 0.7759325617361634 0.0028620374570055 0.613000
C 0.2439762539158223 0.2580008587879057 -0.0067774618642202 0.652982
C 0.2468064489346611 0.3914742292038704 -0.0048092544750144 -0.043346
C 0.2534126633957971 0.6427929927550490 0.0015228953705975 -0.028887
O 0.6945637475722380 0.2084888081887003 0.0764724230842897 -0.601929
O 0.5864056864175882 0.0031322602905237 0.2500542482824868 -0.630436
O 0.4097973651846522 0.0573785928807233 0.0691208009011793 -1.215757
O 0.7021919107255187 0.8297200125340027 0.0841181692382052 -0.598204
O 0.3240547280183191 0.0851223254642972 0.2701265079253131 -0.629138
O 0.8005564396792993 0.1313413865920770 0.9216125315818341 -0.621848
O 0.8105523910755036 0.7515661083517399 0.9301088255745937 -0.627610
O 0.3049354689346135 0.7884695411277917 0.9247418557104975 -0.606871
O 0.4178034994467625 -0.0031156005731799 0.7526218321880316 -0.628203
O 0.2982987655342834 0.1670631584926388 0.9170488679058333 -0.597793
O 0.6781540273033311 0.9125135566252712 0.7315623608827216 -0.630238
O 0.2011558308979414 0.8662502376032278 0.0806414642655933 -0.619470
O 0.1020444563633866 0.2575867783817444 0.2436500052336205 -0.835814
O 0.9093395900318264 0.0157050190300528 0.0707043046977033 -1.212960
O 0.1875666188458015 0.2450616747722652 0.0699369978427788 -0.626621
O 0.8208106046931245 0.1893020231082851 0.2701906451248378 -0.942671
O 0.5908136591676496 0.9402080460617840 0.9327497790226038 -1.217153
O 0.0914941086236758 0.9806109104989781 0.9309183076843636 -1.211478
O 0.8988886850837169 0.7395221371592962 0.7560528817469619 -0.825987
O 0.1800450237853568 0.8118111444840417 0.7297142456159849 -0.949778
H 0.7145717546988526 0.9137429841893834 0.3829568237478611 0.115756
H 0.2562105687972500 0.1178622583848690 0.4428506888032491 0.118682
H 0.8203809454109668 0.5151130531520000 0.8473169073437181 0.104275
H 0.8154199487509112 0.2904794191035129 0.8430821745352521 0.115309
H 0.6769141269350616 0.6677949037622030 0.1604113945984692 0.112630
H 0.6730658661248777 0.4418526811638054 0.1560161170106086 0.117947
H 0.2917899594831762 0.0890413189160941 0.6212281961956602 0.115394
H 0.7494400710746856 0.8837919076147676 0.5608262990757920 0.119269
H 0.1711073522859733 0.4794787819860362 0.1506604754138916 0.101681
H 0.1780933874509739 0.7047913982327216 0.1566862330265527 0.115559
H 0.3246770498829535 0.3300008359730165 0.8407008067381364 0.113431
H 0.3304853922387637 0.5567498290978093 0.8470466973373594 0.117238
H 0.9823019856904737 0.2366413835691974 0.2626956672720024 0.417288
H 0.8165472931819954 0.1909803093159882 0.3414131660671813 0.399768
H 0.0796733169808572 0.3209631603956207 0.2117798629886754 0.404807
H 0.9266771641246992 0.6760476815321249 0.7874138876767041 0.402368
H 0.0147147811490148 0.7613675091907158 0.7352269542027119 0.417818
H 0.1913267647299198 0.8101839151813949 0.6596757586802374 0.400917
