# Supplementary material for: Probing Structural Defects in MOFs Using Water Stability
Source: J Phys Chem C Nanomater Interfaces. 2024 Feb 23;128(9):3975–84. doi: 10.1021/acs.jpcc.3c07497 (PMC10926153; doi:10.1021/acs.jpcc.3c07497)
Supplement: Supplementary file 2 — jp3c07497_si_002.zip [file jp3c07497_si_002.zip › SI/Sample input files/CIF files/Defect/WONYEG_0.25.cif]

#######################################################################
#
#                 Cambridge Crystallographic Data Centre
#                                CCDC 
#
#######################################################################
#
# If this CIF has been generated from an entry in the Cambridge 
# Structural Database, then it will include bibliographic, chemical, 
# crystal, experimental, refinement or atomic coordinate data resulting 
# from the CCDC's data processing and validation procedures.
#
#######################################################################
data_image0
_symmetry_cell_setting           triclinic
_symmetry_space_group_name_H-M   'P 1'
_symmetry_Int_Tables_number      1
_space_group_name_Hall           'P 1'
loop_
_symmetry_equiv_pos_site_id
_symmetry_equiv_pos_as_xyz
1 x,y,z
_cell_length_a                   9.571099
_cell_length_b                   11.877986
_cell_length_c                   14.220227
_cell_angle_alpha                71.872658
_cell_angle_beta                 85.114685
_cell_angle_gamma                71.855255
_cell_volume                     1459.87
loop_
_atom_site_label
_atom_site_fract_x
_atom_site_fract_y
_atom_site_fract_z
_atom_site_charge
Co 0.5000000000000000 0.0000000000000000 0.0000000000000000 0.866176
Co 0.0000000000000000 0.0000000000000000 0.0000000000000000 0.927296
O 0.6105558083404893 0.9790467213554165 0.1261513023729418 -0.622809
O 0.1554184467449080 0.0688758555147180 0.9243225370985722 -0.569295
O 0.3894441916595108 0.0209532786445834 0.8738486976270582 -0.555232
O 0.1203427996051805 0.9514083593164659 0.1331873460283537 -0.577157
O 0.3575769065571944 0.9226995495331010 0.0885013699842043 -0.657049
O 0.6424230934428052 0.0773004504668995 0.9114986300157961 -0.627051
O 0.8445815532550920 0.9311241444852822 0.0756774629014276 -0.778557
O 0.8796572003948196 0.0485916406835342 0.8668126539716460 -0.798919
H 0.4013655342955816 0.9679126312792272 0.2438530227117741 0.080874
H 0.2902462022953575 0.1637366970576575 0.2655793973472287 0.085531
H 0.0881139484821286 0.9596453854278441 0.3045264657368447 0.119735
H 0.4075897236289230 0.0057146818599556 0.7101713575223568 0.104883
H 0.0880849333783302 0.8076416688012671 0.4167818084169379 0.121402
H 0.3961712988064542 0.1640341695064589 0.6016422612004283 0.115868
H 0.0925584732726949 0.0097892335400476 0.7779899223135965 0.143900
H 0.0653314431140501 0.6678123366526062 0.7331191126953139 0.089842
H 0.4664777347921490 0.3086550948009132 0.4551368725271068 0.127159
H 0.0100855941370060 0.6687542574997742 0.5634043121713591 0.120953
H 0.4057017434763450 0.3137086943374534 0.2861165634114827 0.099377
H 0.1853045142197043 0.8142346672138450 0.7529013985624775 0.106142
H 0.5313633669830955 0.8416211138587932 0.8608879640272893 0.105511
H 0.8091842030688637 0.5412547267556496 0.1557497083431852 0.144970
H 0.5967232068339392 0.4223499299351661 0.9486225399405050 0.114523
H 0.6311116129745178 0.6183364302926967 0.8658712779015849 0.138002
H 0.9955191503870086 0.3933095292443907 0.0881871137545198 0.117592
H 0.7012453496113781 0.7667839697707144 0.1387218169331422 0.096631
H 0.7040580328218949 0.1992858751479218 0.9573431138677799 0.053507
H 0.0888134648782710 0.1736618968259755 0.0868852853968428 0.099022
H 0.4686366330169046 0.1583788861412068 0.1391120359727109 0.064473
H 0.1908157969311431 0.4587452732443508 0.8442502916568151 0.133873
H 0.4032767931660612 0.5776500700648338 0.0513774600594954 0.104535
H 0.3688883870254898 0.3816635697073040 0.1341287220984160 0.127837
H 0.0044808496129917 0.6066904707556091 0.9118128862454805 0.101708
H 0.2987546503886216 0.2332160302292859 0.8612781830668578 0.109005
H 0.2959419671781052 0.8007141248520780 0.0426568861322203 0.111035
H 0.9111865351217296 0.8263381031740245 0.9131147146031571 0.108442
H 0.5959240000000000 0.9032339000000000 0.1750240000000000 0.372299
H 0.5543820000000000 0.0494371000000000 0.1510970000000000 0.336997
H 0.7868380000000001 0.9254814000000000 0.0234253000000000 0.305410
H 0.8833039999999998 0.1339619999999999 0.8310840000000002 0.255096
H 0.5739650000000001 0.1535400000000000 0.8677190000000001 0.345470
H 0.6837810000000001 0.1099829999999999 0.9554140000000001 0.332837
C 0.2889502406132404 0.9659743846961439 0.2397087500445806 -0.242368
C 0.3181820440041689 0.1599770404548848 0.3393094413388558 -0.125120
C 0.2518194177170009 0.9470505320641108 0.1476807771643646 0.579820
C 0.2001016088740349 0.9037239035176919 0.5952812871811467 0.040088
C 0.2682570741030353 0.9895795629678746 0.6057265683059845 0.021785
C 0.1942981663489050 0.9704244997574452 0.3153845646320750 -0.091399
C 0.3114632715016921 0.0709080483901621 0.5201380807112158 0.029350
C 0.1751582068134137 0.9000938395891783 0.4976021476740196 0.031639
C 0.2536501199880856 0.0319647756800229 0.8647697292121403 0.598098
C 0.2200364201033107 0.9804137724546138 0.4118599850110310 0.012841
C 0.2854586695544729 0.0680177917689841 0.4225675309423196 0.033362
C 0.2986659111994711 0.9983825982356078 0.7015573256220595 -0.101474
C 0.1072176280356061 0.8119878944317405 0.4897834132927545 -0.128456
C 0.3768099435359680 0.1603845829103681 0.5284399779493847 -0.116546
C 0.2071044534506954 0.0079536491641006 0.7780814043851939 -0.247163
C 0.0955527092682877 0.7328971262756403 0.6678259044912385 -0.095974
C 0.4139333524008144 0.2430887903081116 0.4464726967342361 -0.100629
C 0.0657261026160187 0.7323677724831574 0.5720436209201387 -0.103162
C 0.3811612592606822 0.2444196290488234 0.3507299592845290 -0.107969
C 0.1615128271475088 0.8156176937850527 0.6789620707093403 -0.110504
C 0.7297534063671313 0.5600313373077163 0.0115477661470674 0.100549
C 0.5953740968732938 0.7717455422143344 0.9241943063423985 0.096158
C 0.7498098569789251 0.6046214027032586 0.0883113173701755 -0.187251
C 0.7879237460363080 0.4281393345358153 0.0170805027824268 0.064217
C 0.7068179063782827 0.3711323268736215 0.9796049931139436 -0.187184
C 0.6498502266146028 0.6474500227426554 0.9279832101261956 -0.205217
C 0.9268075992615136 0.3543524240652953 0.0583622329247541 -0.182383
C 0.6898587486969747 0.7301389848580304 0.0795245858473629 0.076071
C 0.7658219443431373 0.2470151798086949 0.9838443685322681 0.077605
C 0.9798626949545517 0.2316931427127472 0.0574815487270749 0.092020
C 0.2702465936328686 0.4399686626922837 0.9884522338529326 0.087655
C 0.4046259031267061 0.2282544577856657 0.0758056936576015 0.063437
C 0.2501901430210753 0.3953785972967414 0.9116886826298248 -0.189948
C 0.2120762539636919 0.5718606654641842 0.9829194972175730 0.046463
C 0.2931820936217178 0.6288676731263789 0.0203950068860566 -0.196546
C 0.3501497733853969 0.3525499772573441 0.0720167898738042 -0.189740
C 0.0731924007384867 0.6456475759347051 0.9416377670752459 -0.188875
C 0.3101412513030251 0.2698610151419693 0.9204754141526373 0.067732
C 0.2341780556568625 0.7529848201913054 0.0161556314677325 0.080182
C 0.0201373050454477 0.7683068572872531 0.9425184512729252 0.089113
N 0.9017547222732882 0.1778092255898847 0.0204793309330171 -0.170928
N 0.6139391988831207 0.8137536812664379 0.9986787014708834 -0.173949
N 0.0982452777267115 0.8221907744101150 0.9795206690669829 -0.191353
N 0.3860608011168791 0.1862463187335625 0.0013212985291167 -0.255894
