# Supplementary material for: Probing Structural Defects in MOFs Using Water Stability
Source: J Phys Chem C Nanomater Interfaces. 2024 Feb 23;128(9):3975–84. doi: 10.1021/acs.jpcc.3c07497 (PMC10926153; doi:10.1021/acs.jpcc.3c07497)
Supplement: Supplementary file 2 — jp3c07497_si_002.zip [file jp3c07497_si_002.zip › SI/Sample input files/CIF files/Defect/ZONBAH_D_0.25.cif]

#######################################################################
#
#                 Cambridge Crystallographic Data Centre
#                                CCDC 
#
#######################################################################
#
# If this CIF has been generated from an entry in the Cambridge 
# Structural Database, then it will include bibliographic, chemical, 
# crystal, experimental, refinement or atomic coordinate data resulting 
# from the CCDC's data processing and validation procedures.
#
#######################################################################
data_ZONBAH_clean
_symmetry_cell_setting           triclinic
_symmetry_space_group_name_H-M   'P 1'
_symmetry_Int_Tables_number      1
_space_group_name_Hall           'P 1'
loop_
_symmetry_equiv_pos_site_id
_symmetry_equiv_pos_as_xyz
1 x,y,z
_cell_length_a                   7.769086
_cell_length_b                   11.246097
_cell_length_c                   13.590805
_cell_angle_alpha                114.454170
_cell_angle_beta                 103.477760
_cell_angle_gamma                90.029167
_cell_volume                     1044.83
loop_
_atom_site_label
_atom_site_fract_x
_atom_site_fract_y
_atom_site_fract_z
_atom_site_charge
Zr 0.6413461661815282 0.0275990369728526 0.1121547364232758 2.367617
Zr 0.1467905429940899 0.0630488492465394 0.1138536706765207 2.368525
Zr 0.8030787251218662 0.9088298298542037 0.8867951935637179 2.354567
Zr 0.3014093282892997 0.9583149476141447 0.8869365630910562 2.368958
C 0.4517796265873047 0.0154714062363545 0.2975697626169457 0.642934
C 0.4678233715705710 -0.0060464165021566 0.3998812771040350 -0.034209
C 0.6059642455540732 0.9279050459466925 0.4333874252518040 -0.095943
C 0.3427903525638002 0.0418450786813444 0.4626958448922642 -0.089105
C 0.7418594971540294 0.4860297044010817 0.9004082665739770 -0.083444
C 0.7432355355970436 0.3606512732863375 0.8970777050520067 -0.090134
C 0.6542449946743377 0.5670322022075055 0.0750623575780875 -0.081111
C 0.6560810711057463 0.4419199360371427 0.0716136411311344 -0.084038
C 0.5123168145904758 0.9432252899594054 0.6983281018127639 0.639542
C 0.4957272980964322 0.9600008157220294 0.5938045968110915 -0.036104
C 0.3565199819128676 0.0248814821773296 0.5595991705566612 -0.083948
C 0.6197263469411018 0.9108021786532133 0.5303933787751486 -0.080544
C 0.1517550239558899 0.4859943421645010 0.0711254070602535 -0.090173
C 0.1563409919972787 0.6092058977621169 0.0706878903491922 -0.076883
C 0.2458199841976544 0.3969057249304462 0.8983735857096365 -0.085828
C 0.2476729119520500 0.5200622758448282 0.8972880109877032 -0.085917
C 0.7146315002640072 0.2073830120155904 -0.0132303697206058 0.619164
C 0.7103014116885744 0.7257219626408646 -0.0029071162909701 0.647393
C 0.7002575804776509 0.5901436331367457 -0.0097050578899672 -0.044308
C 0.7034062157015872 0.3385801845550253 -0.0161457419388568 -0.025596
C 0.2166669795815134 0.7616817986678074 -0.0107512444095148 0.633153
C 0.2089091655432036 0.2500277507617355 -0.0091579548924231 0.656316
C 0.2003983153606117 0.3798002957923482 -0.0138207473396213 -0.052052
C 0.2060109045443000 0.6272636247106567 -0.0152380282617216 -0.027447
C 0.0158810453156887 0.7359667085371474 0.7119464721932706 0.620766
C 0.0742358857735608 0.6226203479126677 0.6267087028644891 -0.054411
C 0.9950756786585756 0.4931236121184011 0.5814022843142932 -0.080653
C 0.2080098343637499 0.6518655619217415 0.5835670488723497 -0.080512
C 0.1370935119190357 0.3612605941684028 0.3096455847467848 0.691551
C 0.1469173482612342 0.4352883086465248 0.4333713913864064 -0.015774
C 0.2445816837248774 0.5594998861196646 0.4878611320217256 -0.095080
C 0.0342315252665574 0.3993238306738876 0.4856139731695383 -0.120965
O 0.6639151673954661 0.1958775866020237 0.0653171843840679 -0.609341
O 0.5800343748409855 0.9922189238618017 0.2511649450790905 -0.627822
O 0.3809043505285147 0.0483223019973815 0.0661342200219220 -1.207436
O 0.6579609688470353 0.8162359335063893 0.0748073635380935 -0.601774
O 0.3094408461418854 0.0594936849921670 0.2645230581729128 -0.640598
O 0.7752960793229551 0.1173339512616146 0.9128983837485062 -0.615903
O 0.7744819780195451 0.7420087293562464 0.9243606652004666 -0.604519
O 0.2701547800028717 0.7777193400961662 0.9129013961067345 -0.622075
O 0.3930582364732670 -0.0177023640580688 0.7506094175524131 -0.609090
O 0.2619695417313843 0.1585961617813998 0.9141086530878998 -0.591053
O 0.6465499099708669 0.8874002069163813 0.7268852654572899 -0.644525
O 0.1731971796180837 0.8526004158064860 0.0711516355057600 -0.622051
O 0.3007257888910793 0.3776485236657234 0.2905840762838141 -0.561856
O 0.8825499258997289 0.0062446883340951 0.0734535644711710 -1.192063
O 0.1664983101173243 0.2379463036373821 0.0724352330065908 -0.616819
O 0.7639471182956564 0.1976344974375183 0.2611685283089457 -0.916847
O 0.5637366229767850 0.9335569437854294 0.9297789787648959 -1.221853
O 0.0640272762615442 0.9775516380262886 0.9382882032182608 -1.207565
O 0.8901998315416375 0.7255630231475817 0.7534126068321670 -0.573984
O 0.1012784035036085 0.8479383408672856 0.7372756627401431 -0.672533
O 0.0119304655853524 0.4231524416718913 0.2550343720607994 -0.574325
O 0.0757144167090942 0.2258200867342518 0.2630655436755850 -0.711644
H 0.7004181610208603 0.8907963636004190 0.3825961856312922 0.117913
H 0.2376717952665751 0.0931452589589278 0.4344463285244312 0.118032
H 0.7759349755890844 0.5061554590956374 0.8350192917536264 0.116690
H 0.7787990097108477 0.2795483697452722 0.8288830524432114 0.113186
H 0.6184818340285709 0.6479150993109336 0.1432927703542471 0.114495
H 0.6217525823527129 0.4221524619461370 0.1370686101510393 0.114311
H 0.2617257842668480 0.0612941013297484 0.6101931038712208 0.119223
H 0.7257793230619124 0.8600529977060196 0.5586039607137795 0.123753
H 0.1088841593651022 0.4715468318090542 0.1365322711271990 0.118178
H 0.1215878973150907 0.6930719847996356 0.1370700817599544 0.117784
H 0.2827181059864202 0.3133867885734450 0.8327764405097475 0.113683
H 0.2846254584361607 0.5351087638816884 0.8303956618699678 0.112594
H 0.2765922181433996 0.3479055487805028 0.2086678258051149 0.358013
H 0.7375643189419362 0.2034285277487745 0.3291840663899088 0.396138
H 0.9368139074739499 0.2136389541079671 0.2668354969918486 0.376302
H 0.8980482311794811 0.4681041063662503 0.6182403944570972 0.111088
H 0.2732169964271915 0.7515074799729955 0.6219759330162911 0.099658
H 0.3389122149535497 0.5853574386489691 0.4500443529597271 0.117132
H 0.9707862018003058 0.2989783372109091 0.4483640637509349 0.099902
H 0.8921683545231706 0.3862510534041753 0.2461902358594107 0.371293
