# Supplementary material for: Probing Structural Defects in MOFs Using Water Stability
Source: J Phys Chem C Nanomater Interfaces. 2024 Feb 23;128(9):3975–84. doi: 10.1021/acs.jpcc.3c07497 (PMC10926153; doi:10.1021/acs.jpcc.3c07497)
Supplement: Supplementary file 2 — jp3c07497_si_002.zip [file jp3c07497_si_002.zip › SI/Sample input files/CIF files/Defect/PARPII_0.06.cif]

#######################################################################
#
#                 Cambridge Crystallographic Data Centre
#                                CCDC 
#
#######################################################################
#
# If this CIF has been generated from an entry in the Cambridge 
# Structural Database, then it will include bibliographic, chemical, 
# crystal, experimental, refinement or atomic coordinate data resulting 
# from the CCDC's data processing and validation procedures.
#
#######################################################################
data_VESTA_phase_1
_symmetry_cell_setting           triclinic
_symmetry_space_group_name_H-M   'P 1'
_symmetry_Int_Tables_number      1
loop_
_symmetry_equiv_pos_site_id
_symmetry_equiv_pos_as_xyz
1 x,y,z
2 x,y,1/2+z
3 x,1/2+y,z
4 x,1/2+y,1/2+z
5 1/2+x,y,z
6 1/2+x,y,1/2+z
7 1/2+x,1/2+y,z
8 1/2+x,1/2+y,1/2+z
_cell_length_a                   12.809494
_cell_length_b                   14.172922
_cell_length_c                   24.866081
_cell_angle_alpha                106.559433
_cell_angle_beta                 98.643700
_cell_angle_gamma                89.970581
_cell_volume                     4273.73
loop_
_atom_site_label
_atom_site_fract_x
_atom_site_fract_y
_atom_site_fract_z
_atom_site_charge
Al 0.0000060000000000 0.0000820000000000 0.0000270000000000 1.557431
Al 0.0000060000000000 0.0000820000000000 0.5000270000000000 1.538023
Al 0.5000060000000000 0.0000820000000000 0.5000270000000000 1.537511
Al 0.2500049999999999 0.0000670000000000 0.5000249999999999 1.537826
Al 0.7500050000000000 0.0000670000000000 0.5000249999999999 1.537987
Al 0.0000060000000000 0.5000820000000000 0.0000270000000000 1.542127
Al 0.0000060000000000 0.5000820000000000 0.5000270000000000 1.546098
Al 0.5000060000000000 0.0000820000000000 0.0000270000000000 1.547496
Al 0.5000059999999998 0.5000820000000000 0.0000270000000000 1.537845
Al 0.5000060000000000 0.5000820000000000 0.5000270000000000 1.549727
Al 0.2500050000000000 0.0000670000000000 0.0000250000000000 1.548827
Al 0.2500050000000000 0.5000670000000000 0.0000250000000000 1.541603
Al 0.2500049999999999 0.5000670000000000 0.5000249999999999 1.545287
Al 0.7500049999999998 0.0000670000000000 0.0000250000000000 1.543383
Al 0.7500049999999999 0.5000670000000000 0.0000250000000000 1.538340
Al 0.7500049999999998 0.5000670000000000 0.5000249999999999 1.538754
O 0.0586650000000000 0.0955270000000000 0.0739650000000000 -0.742301
O 0.0383660000000000 0.0803830000000000 0.4540500000000000 -0.554818
O 0.5383659999999999 0.0803830000000000 0.4540500000000000 -0.552284
O 0.1913760000000000 0.0217310000000000 0.4260949999999999 -0.538208
O 0.6913760000000000 0.0217310000000000 0.4260949999999999 -0.536396
O 0.2116090000000000 0.1262220000000000 0.5459909999999999 -0.556309
O 0.7116090000000000 0.1262220000000000 0.5459909999999999 -0.554475
O 0.0586650000000000 0.0955270000000000 0.5739649999999998 -0.536931
O 0.5586650000000000 0.0955270000000000 0.5739649999999998 -0.536499
O 0.2884250000000000 0.3739760000000000 0.9540569999999999 -0.564714
O 0.7884249999999999 0.3739760000000000 0.9540569999999999 -0.555008
O 0.4414170000000001 0.4044559999999999 0.9260709999999999 -0.535550
O 0.9414169999999999 0.4044559999999999 0.9260709999999999 -0.537816
O 0.3749819999999999 0.0615290000000000 0.5000440000000000 -0.708486
O 0.8749820000000000 0.0615290000000000 0.5000440000000000 -0.710346
O 0.0383660000000000 0.5803830000000001 0.4540500000000000 -0.549081
O 0.5383659999999999 0.5803830000000001 0.4540500000000000 -0.556511
O 0.5383660000000000 0.5803830000000000 0.9540500000000000 -0.553339
O 0.1913760000000000 0.5217309999999998 0.4260949999999999 -0.549421
O 0.6913759999999999 0.5217309999999998 0.4260949999999999 -0.541882
O 0.6913760000000000 0.5217309999999999 0.9260949999999999 -0.536079
O 0.2116090000000000 0.1262220000000000 0.0459910000000000 -0.776345
O 0.2116090000000000 0.6262219999999998 0.0459910000000000 -0.553962
O 0.2116090000000000 0.6262219999999998 0.5459909999999999 -0.559416
O 0.7116090000000002 0.1262220000000000 0.0459910000000000 -0.557596
O 0.7116090000000000 0.6262219999999998 0.0459910000000000 -0.554763
O 0.7116090000000000 0.6262219999999998 0.5459909999999999 -0.552582
O 0.0586650000000000 0.5955270000000001 0.0739650000000000 -0.536944
O 0.0586650000000000 0.5955270000000000 0.5739649999999998 -0.539451
O 0.5586650000000000 0.0955270000000000 0.0739650000000000 -0.532798
O 0.5586650000000000 0.5955270000000001 0.0739650000000000 -0.536449
O 0.5586650000000000 0.5955270000000000 0.5739649999999998 -0.540158
O 0.4616570000000000 0.4198340000000000 0.0459460000000000 -0.554524
O 0.4616570000000000 0.4198340000000000 0.5459460000000000 -0.543172
O 0.9616570000000001 0.4198340000000000 0.0459460000000000 -0.563014
O 0.9616570000000001 0.4198340000000000 0.5459460000000000 -0.551469
O 0.3086270000000000 0.4783990000000000 0.0739800000000000 -0.541154
O 0.3086270000000000 0.4783990000000000 0.5739800000000000 -0.537982
O 0.8086269999999999 0.4783990000000000 0.0739800000000000 -0.535016
O 0.8086270000000000 0.4783990000000000 0.5739800000000000 -0.534809
O 0.2884250000000000 0.3739760000000000 0.4540569999999999 -0.769628
O 0.2884249999999999 0.8739760000000000 0.4540569999999999 -0.554126
O 0.2884250000000000 0.8739760000000001 0.9540569999999999 -0.551745
O 0.7884249999999999 0.3739760000000000 0.4540569999999999 -0.558506
O 0.7884250000000000 0.8739760000000000 0.4540569999999999 -0.554278
O 0.7884250000000000 0.8739760000000001 0.9540569999999999 -0.555739
O 0.4414170000000001 0.4044560000000000 0.4260709999999999 -0.797914
O 0.4414170000000001 0.9044560000000000 0.4260709999999999 -0.536494
O 0.4414170000000001 0.9044559999999999 0.9260709999999999 -0.534500
O 0.9414169999999999 0.4044560000000000 0.4260709999999999 -0.544083
O 0.9414169999999998 0.9044560000000000 0.4260709999999999 -0.536072
O 0.9414169999999999 0.9044559999999999 0.9260709999999999 -0.537799
O 0.1250130000000000 0.4386010000000000 0.4999350000000000 -0.768457
O 0.6250130000000000 0.4386010000000000 0.4999350000000000 -0.717999
O 0.3749819999999999 0.0615290000000000 0.0000440000000000 -0.741974
O 0.3749819999999999 0.5615289999999999 0.0000440000000000 -0.710095
O 0.3749819999999999 0.5615289999999999 0.5000440000000000 -0.678662
O 0.8749820000000000 0.0615290000000000 0.0000440000000000 -0.739243
O 0.8749819999999999 0.5615289999999999 0.0000440000000000 -0.711697
O 0.8749820000000000 0.5615289999999999 0.5000440000000000 -0.709943
O 0.0383660000000000 0.0803830000000000 0.9540500000000000 -0.576141
O 0.1913760000000000 0.0217310000000000 0.9260949999999999 -0.543845
O 0.0383660000000000 0.5803830000000000 0.9540500000000000 -0.553609
O 0.1913759999999999 0.5217309999999999 0.9260949999999999 -0.535875
O 0.5383660000000000 0.0803830000000000 0.9540500000000000 -0.554210
O 0.6913760000000000 0.0217310000000000 0.9260949999999999 -0.537404
O 0.4616570000000000 0.9198340000000000 0.0459460000000000 -0.556211
O 0.3086270000000000 0.9783990000000000 0.0739800000000000 -0.536956
O 0.4616570000000000 0.9198340000000002 0.5459460000000000 -0.553750
O 0.3086270000000000 0.9783990000000000 0.5739800000000000 -0.536018
O 0.9616570000000001 0.9198340000000000 0.0459460000000000 -0.563218
O 0.8086270000000000 0.9783990000000000 0.0739800000000000 -0.532945
O 0.9616570000000001 0.9198340000000002 0.5459460000000000 -0.553797
O 0.8086270000000000 0.9783990000000000 0.5739800000000000 -0.536132
O 0.1250130000000000 0.4386010000000000 0.9999350000000000 -0.732863
O 0.1250130000000000 0.9386010000000000 0.9999350000000000 -0.743560
O 0.1250130000000000 0.9386009999999999 0.4999350000000000 -0.709687
O 0.6250130000000000 0.4386010000000000 0.9999350000000000 -0.710400
O 0.6250130000000000 0.9386010000000000 0.9999350000000000 -0.709593
O 0.6250130000000000 0.9386009999999999 0.4999350000000000 -0.709204
H 0.0911497000000000 0.1538570000000000 0.0671783000000000 0.447504
H 0.1131850000000000 0.0637575000000000 0.0949211000000000 0.438043
H 0.4127799999999999 0.1197090000000000 0.3832600000000000 0.137766
H 0.0706300000000000 0.1467980000000000 0.6796780000000000 0.114017
H 0.5706300000000000 0.1467980000000000 0.6796780000000000 0.114036
H 0.0715230000000000 0.1868970000000000 0.7843259999999999 0.100839
H 0.5715230000000000 0.1868970000000000 0.7843259999999999 0.100808
H 0.3371499999999999 0.2364930000000000 0.6167710000000000 0.135592
H 0.8371499999999998 0.2364930000000000 0.6167710000000000 0.135187
H 0.3207280000000000 0.0327920000000000 0.1796090000000000 0.115131
H 0.3214160000000000 0.0973070000000000 0.2842570000000000 0.108995
H 0.4293230000000000 0.3532340000000000 0.8203440000000000 0.114165
H 0.9293229999999999 0.3532340000000000 0.8203440000000000 0.113976
H 0.4285019999999999 0.3131110000000000 0.7157529999999999 0.100613
H 0.9285010000000000 0.3131110000000000 0.7157529999999999 0.100457
H 0.1626170000000000 0.2634490000000000 0.8832160000000000 0.130771
H 0.6626170000000000 0.2634490000000000 0.8832160000000000 0.134911
H 0.1795100000000000 0.4671890000000000 0.3203799999999999 0.119932
H 0.6795099999999999 0.4671890000000000 0.3203799999999999 0.113144
H 0.6795100000000001 0.4671890000000001 0.8203800000000000 0.114805
H 0.1787190000000000 0.4026790000000000 0.2157930000000000 0.111300
H 0.6787190000000000 0.4026790000000000 0.2157930000000000 0.097907
H 0.6787190000000000 0.4026790000000000 0.7157930000000000 0.100030
H 0.4127799999999999 0.6197090000000000 0.3832600000000000 0.135271
H 0.4127800000000000 0.6197090000000000 0.8832600000000000 0.134971
H 0.9127800000000001 0.6197090000000000 0.3832600000000000 0.134953
H 0.9127800000000000 0.6197090000000000 0.8832600000000000 0.134894
H 0.0706300000000000 0.6467980000000000 0.1796780000000000 0.113650
H 0.0706300000000000 0.6467980000000000 0.6796780000000000 0.113911
H 0.5706299999999999 0.1467980000000000 0.1796780000000000 0.117091
H 0.5706300000000000 0.6467980000000000 0.1796780000000000 0.113782
H 0.5706300000000000 0.6467980000000000 0.6796780000000000 0.114209
H 0.0715230000000000 0.6868969999999999 0.2843260000000000 0.100630
H 0.0715230000000000 0.6868969999999999 0.7843259999999999 0.100696
H 0.5715230000000000 0.1868970000000000 0.2843260000000000 0.099732
H 0.5715230000000000 0.6868969999999999 0.2843260000000000 0.100687
H 0.5715230000000000 0.6868969999999999 0.7843259999999999 0.100808
H 0.3371499999999999 0.7364930000000001 0.1167710000000000 0.135267
H 0.3371499999999999 0.7364930000000001 0.6167710000000000 0.134968
H 0.8371499999999999 0.2364930000000000 0.1167710000000000 0.131311
H 0.8371499999999999 0.7364930000000001 0.1167710000000000 0.135070
H 0.8371500000000001 0.7364930000000001 0.6167710000000000 0.135267
H 0.3207280000000000 0.5327910000000000 0.1796090000000000 0.111863
H 0.3207280000000000 0.5327910000000000 0.6796090000000000 0.114823
H 0.8207280000000001 0.5327910000000000 0.1796090000000000 0.115397
H 0.8207280000000000 0.5327910000000000 0.6796090000000000 0.114873
H 0.3214160000000000 0.5973070000000000 0.2842570000000000 0.097828
H 0.3214160000000000 0.5973070000000000 0.7842570000000000 0.100299
H 0.8214160000000000 0.5973070000000000 0.2842570000000000 0.100439
H 0.8214160000000001 0.5973070000000000 0.7842570000000000 0.100248
H 0.0876950000000000 0.3802289999999999 0.1168450000000000 0.129287
H 0.5876950000000000 0.3802289999999999 0.1168450000000000 0.133519
H 0.5876950000000000 0.3802290000000000 0.6168450000000000 0.134694
H 0.4293230000000000 0.8532340000000000 0.3203440000000000 0.113803
H 0.4293230000000000 0.8532340000000002 0.8203440000000000 0.113875
H 0.9293229999999999 0.3532339999999999 0.3203440000000000 0.113493
H 0.9293229999999999 0.8532340000000000 0.3203440000000000 0.113957
H 0.9293229999999999 0.8532340000000002 0.8203440000000000 0.113885
H 0.4285020000000000 0.8131110000000000 0.2157530000000000 0.100547
H 0.4285019999999999 0.8131110000000000 0.7157529999999999 0.100368
H 0.9285010000000000 0.3131109999999999 0.2157530000000000 0.098754
H 0.9285010000000000 0.8131110000000000 0.2157530000000000 0.100685
H 0.9285010000000001 0.8131110000000000 0.7157529999999999 0.100460
H 0.1626170000000000 0.7634489999999999 0.3832159999999999 0.134778
H 0.1626170000000000 0.7634490000000000 0.8832160000000000 0.135056
H 0.6626170000000000 0.2634490000000000 0.3832159999999999 0.128164
H 0.6626170000000000 0.7634489999999999 0.3832159999999999 0.135190
H 0.6626170000000000 0.7634490000000000 0.8832160000000000 0.134881
H 0.3367939999999999 0.3846430000000001 0.4284419999999999 0.436335
H 0.2237200000000000 0.3360860000000000 0.4310090000000000 0.415862
H 0.4987990000000000 0.3845200000000000 0.4029100000000000 0.366559
H 0.2125040000000000 0.1756350000000000 0.0246455000000000 0.381414
H 0.1795100000000001 0.4671890000000001 0.8203800000000000 0.114798
H 0.1787190000000000 0.4026790000000000 0.7157930000000000 0.100193
H 0.0876950000000000 0.3802290000000000 0.6168450000000000 0.134794
H 0.4127800000000000 0.1197090000000000 0.8832600000000000 0.133787
H 0.3207280000000000 0.0327920000000000 0.6796090000000000 0.114848
H 0.3214160000000000 0.0973070000000000 0.7842570000000000 0.100059
H 0.1795100000000000 0.9671890000000000 0.3203799999999999 0.112544
H 0.1787190000000000 0.9026790000000000 0.2157930000000000 0.098531
H 0.0876950000000000 0.8802290000000002 0.1168450000000000 0.130370
H 0.1795100000000001 0.9671890000000001 0.8203800000000000 0.115537
H 0.1787190000000000 0.9026790000000000 0.7157930000000000 0.100294
H 0.0876950000000000 0.8802290000000000 0.6168450000000000 0.135151
H 0.6795099999999999 0.9671890000000000 0.3203799999999999 0.114954
H 0.6787189999999999 0.9026790000000000 0.2157930000000000 0.099849
H 0.5876950000000000 0.8802290000000002 0.1168450000000000 0.134588
H 0.6795100000000001 0.9671890000000001 0.8203800000000000 0.114789
H 0.6787189999999999 0.9026790000000000 0.7157930000000000 0.100138
H 0.5876950000000000 0.8802290000000000 0.6168450000000000 0.134927
H 0.9127800000000001 0.1197090000000000 0.3832600000000000 0.133535
H 0.8207280000000000 0.0327920000000000 0.1796090000000000 0.114069
H 0.8214160000000000 0.0973070000000000 0.2842570000000000 0.098895
H 0.9127800000000001 0.1197090000000000 0.8832600000000000 0.134187
H 0.8207279999999999 0.0327920000000000 0.6796090000000000 0.115009
H 0.8214160000000000 0.0973070000000000 0.7842570000000000 0.100539
C 0.0524030000000000 0.0466950000000000 0.3570449999999999 -0.032116
C 0.5524030000000000 0.0466950000000000 0.3570449999999999 -0.030595
C 0.0986200000000000 0.0515030000000000 0.4167520000000000 0.616987
C 0.5986200000000000 0.0515030000000000 0.4167520000000000 0.617599
C 0.4506450000000000 0.0831170000000000 0.3468760000000000 -0.082022
C 0.1976360000000000 0.1896200000000000 0.6430040000000000 -0.031703
C 0.6976359999999999 0.1896200000000000 0.6430040000000000 -0.031438
C 0.1477810000000000 0.1851460000000000 0.6881670000000000 -0.120079
C 0.6477809999999999 0.1851460000000000 0.6881670000000000 -0.119722
C 0.1499080000000000 0.2227540000000000 0.7920190000000000 -0.118981
C 0.6499080000000002 0.2227540000000000 0.7920190000000000 -0.118839
C 0.1513950000000000 0.1346500000000000 0.5833000000000000 0.619299
C 0.6513950000000001 0.1346500000000000 0.5833000000000000 0.619673
C 0.1982159999999999 0.2265550000000000 0.7449239999999999 0.055812
C 0.6982159999999998 0.2265550000000000 0.7449239999999999 0.055495
C 0.2993189999999999 0.2362470000000000 0.6531479999999998 -0.077699
C 0.7993189999999999 0.2362470000000000 0.6531479999999998 -0.077827
C 0.3979039999999999 0.0029460000000000 0.1881250000000000 -0.127649
C 0.3998619999999999 0.0692260000000000 0.2919760000000000 -0.123456
C 0.4483020000000000 0.0183290000000000 0.2448940000000000 0.056319
C 0.3023730000000000 0.3103890000000000 0.8570779999999999 -0.032945
C 0.8023730000000000 0.3103890000000000 0.8570779999999999 -0.032434
C 0.3521920000000000 0.3148620000000000 0.8118890000000000 -0.119469
C 0.8521919999999998 0.3148620000000000 0.8118890000000000 -0.120032
C 0.3501150000000000 0.2772760000000000 0.7080289999999999 -0.117659
C 0.8501150000000000 0.2772760000000000 0.7080289999999999 -0.117559
C 0.3486589999999999 0.3654170000000000 0.9167549999999999 0.619875
C 0.8486590000000001 0.3654170000000000 0.9167549999999999 0.618003
C 0.3017649999999999 0.2734720000000000 0.7551309999999999 0.054815
C 0.8017649999999998 0.2734720000000000 0.7551309999999999 0.054561
C 0.2006850000000000 0.2637990000000000 0.8469209999999999 -0.077817
C 0.7006850000000000 0.2637990000000000 0.8469209999999999 -0.076934
C 0.0524030000000000 0.5466950000000000 0.3570449999999999 -0.029012
C 0.5524030000000000 0.5466950000000000 0.3570449999999999 -0.034830
C 0.5524030000000000 0.5466950000000002 0.8570449999999999 -0.030359
C 0.1023080000000000 0.4970080000000000 0.3118810000000000 -0.131831
C 0.6023080000000000 0.4970080000000000 0.3118810000000000 -0.120248
C 0.6023080000000000 0.4970079999999999 0.8118809999999999 -0.121010
C 0.1002740000000000 0.4307380000000001 0.2080380000000000 -0.124389
C 0.6002740000000000 0.4307380000000001 0.2080380000000000 -0.110864
C 0.6002739999999999 0.4307380000000000 0.7080379999999998 -0.116707
C 0.0986200000000000 0.5515030000000000 0.4167520000000000 0.616516
C 0.5986199999999999 0.5515030000000000 0.4167520000000000 0.599869
C 0.5986199999999999 0.5515030000000001 0.9167520000000000 0.618524
C 0.0518630000000000 0.4816280000000000 0.2551200000000000 0.057754
C 0.5518630000000000 0.4816280000000000 0.2551200000000000 0.063806
C 0.5518630000000001 0.4816280000000001 0.7551200000000000 0.054915
C 0.4506450000000000 0.5831170000000000 0.3468760000000000 -0.076395
C 0.4506450000000000 0.5831170000000000 0.8468759999999999 -0.079004
C 0.9506450000000000 0.5831170000000000 0.3468760000000000 -0.080287
C 0.9506450000000000 0.5831170000000000 0.8468759999999999 -0.078873
C 0.1976360000000000 0.6896199999999999 0.1430040000000000 -0.032019
C 0.1976360000000000 0.6896199999999999 0.6430040000000000 -0.031561
C 0.6976359999999999 0.1896200000000000 0.1430040000000000 -0.029932
C 0.6976359999999998 0.6896199999999999 0.1430040000000000 -0.031423
C 0.6976359999999998 0.6896199999999999 0.6430040000000000 -0.031709
C 0.1477810000000000 0.6851460000000000 0.1881670000000000 -0.120287
C 0.1477810000000000 0.6851460000000000 0.6881670000000000 -0.119662
C 0.6477809999999999 0.1851460000000000 0.1881670000000000 -0.113370
C 0.6477810000000001 0.6851460000000000 0.1881670000000000 -0.118856
C 0.6477809999999999 0.6851460000000000 0.6881670000000000 -0.119329
C 0.1499080000000000 0.7227540000000001 0.2920189999999999 -0.119238
C 0.1499080000000000 0.7227540000000000 0.7920190000000000 -0.118773
C 0.6499080000000002 0.2227540000000000 0.2920189999999999 -0.115307
C 0.6499080000000000 0.7227540000000001 0.2920189999999999 -0.117960
C 0.6499080000000002 0.7227540000000000 0.7920190000000000 -0.118596
C 0.1513950000000000 0.6346500000000000 0.0833000000000000 0.619330
C 0.1513950000000000 0.6346500000000000 0.5833000000000000 0.620616
C 0.6513949999999999 0.1346500000000000 0.0833000000000000 0.618233
C 0.6513949999999999 0.6346500000000000 0.0833000000000000 0.619378
C 0.6513949999999999 0.6346500000000000 0.5833000000000000 0.619683
C 0.1982159999999999 0.7265550000000000 0.2449240000000000 0.055360
C 0.1982159999999999 0.7265550000000000 0.7449239999999999 0.055190
C 0.6982159999999999 0.2265550000000000 0.2449240000000000 0.057097
C 0.6982159999999998 0.7265550000000000 0.2449240000000000 0.055211
C 0.6982159999999998 0.7265550000000000 0.7449239999999999 0.055322
C 0.2993190000000000 0.7362470000000001 0.1531480000000000 -0.078853
C 0.2993190000000000 0.7362470000000001 0.6531479999999998 -0.077495
C 0.7993189999999999 0.2362470000000000 0.1531480000000000 -0.077314
C 0.7993189999999999 0.7362470000000001 0.1531480000000000 -0.077799
C 0.7993189999999999 0.7362470000000001 0.6531479999999998 -0.077981
C 0.4477940000000000 0.4532700000000000 0.1429650000000000 -0.026904
C 0.4477940000000000 0.4532700000000000 0.6429649999999999 -0.029043
C 0.9477940000000000 0.4532700000000000 0.1429650000000000 -0.030145
C 0.9477940000000000 0.4532700000000000 0.6429649999999999 -0.029547
C 0.3979039999999999 0.5029460000000001 0.1881250000000000 -0.122907
C 0.3979039999999999 0.5029460000000000 0.6881249999999999 -0.121959
C 0.8979040000000000 0.5029460000000001 0.1881250000000000 -0.123735
C 0.8979040000000000 0.5029460000000000 0.6881249999999999 -0.121758
C 0.3998619999999999 0.5692260000000000 0.2919760000000000 -0.117911
C 0.3998619999999999 0.5692260000000000 0.7919759999999999 -0.116373
C 0.8998620000000001 0.5692260000000000 0.2919760000000000 -0.119954
C 0.8998619999999999 0.5692260000000000 0.7919759999999999 -0.116686
C 0.4014250000000000 0.4486160000000000 0.0832710000000000 0.618473
C 0.4014250000000000 0.4486160000000000 0.5832709999999999 0.613971
C 0.9014250000000000 0.4486160000000000 0.0832710000000000 0.617674
C 0.9014249999999999 0.4486160000000000 0.5832709999999999 0.617642
C 0.4483020000000000 0.5183290000000002 0.2448940000000000 0.059971
C 0.4483020000000000 0.5183290000000000 0.7448939999999998 0.054811
C 0.9483020000000000 0.5183290000000002 0.2448940000000000 0.056756
C 0.9483020000000000 0.5183290000000000 0.7448939999999998 0.054940
C 0.0495510000000000 0.4168590000000000 0.1531290000000000 -0.084303
C 0.5495510000000000 0.4168590000000000 0.1531290000000000 -0.074466
C 0.5495510000000000 0.4168590000000000 0.6531290000000000 -0.078740
C 0.3023730000000000 0.8103889999999999 0.3570780000000000 -0.031360
C 0.3023730000000000 0.8103890000000000 0.8570779999999999 -0.032353
C 0.8023729999999999 0.3103890000000000 0.3570780000000000 -0.030910
C 0.8023730000000000 0.8103889999999999 0.3570780000000000 -0.031870
C 0.8023730000000000 0.8103890000000000 0.8570779999999999 -0.032023
C 0.3521920000000000 0.8148620000000000 0.3118890000000000 -0.120289
C 0.3521920000000000 0.8148620000000000 0.8118890000000000 -0.119714
C 0.8521919999999998 0.3148620000000000 0.3118890000000000 -0.114651
C 0.8521919999999998 0.8148620000000000 0.3118890000000000 -0.119231
C 0.8521919999999998 0.8148620000000000 0.8118890000000000 -0.119779
C 0.3501150000000000 0.7772760000000000 0.2080290000000000 -0.118127
C 0.3501150000000000 0.7772759999999999 0.7080289999999999 -0.117220
C 0.8501150000000000 0.2772760000000000 0.2080290000000000 -0.113306
C 0.8501149999999998 0.7772760000000000 0.2080290000000000 -0.116940
C 0.8501150000000000 0.7772759999999999 0.7080289999999999 -0.117330
C 0.3486589999999999 0.8654170000000000 0.4167549999999999 0.619153
C 0.3486589999999999 0.8654170000000000 0.9167549999999999 0.618915
C 0.8486589999999999 0.3654170000000000 0.4167549999999999 0.620489
C 0.8486590000000001 0.8654170000000000 0.4167549999999999 0.619042
C 0.8486590000000001 0.8654170000000000 0.9167549999999999 0.619839
C 0.3017650000000000 0.7734719999999999 0.2551310000000000 0.054346
C 0.3017649999999999 0.7734719999999999 0.7551309999999999 0.054090
C 0.8017649999999999 0.2734720000000000 0.2551310000000000 0.055935
C 0.8017649999999999 0.7734719999999999 0.2551310000000000 0.054325
C 0.8017649999999998 0.7734719999999999 0.7551309999999999 0.054443
C 0.2006850000000000 0.7637990000000001 0.3469209999999999 -0.077099
C 0.2006850000000000 0.7637990000000000 0.8469209999999999 -0.076565
C 0.7006850000000000 0.2637990000000000 0.3469209999999999 -0.085841
C 0.7006850000000000 0.7637990000000001 0.3469209999999999 -0.076103
C 0.7006850000000000 0.7637990000000000 0.8469209999999999 -0.076747
C 0.0524029999999999 0.0466950000000000 0.8570449999999999 -0.032133
C 0.0986200000000000 0.0515030000000000 0.9167520000000000 0.612573
C 0.0524030000000000 0.5466950000000002 0.8570449999999999 -0.030153
C 0.1023080000000000 0.4970079999999999 0.8118809999999999 -0.121360
C 0.1002740000000000 0.4307380000000000 0.7080379999999998 -0.116783
C 0.0986200000000000 0.5515030000000001 0.9167520000000000 0.618925
C 0.0518630000000000 0.4816280000000001 0.7551200000000000 0.055134
C 0.0495510000000000 0.4168590000000000 0.6531290000000000 -0.078270
C 0.5524030000000000 0.0466950000000000 0.8570449999999999 -0.029797
C 0.5986199999999999 0.0515030000000000 0.9167520000000000 0.618022
C 0.4506450000000000 0.0831169999999999 0.8468759999999999 -0.078623
C 0.3979039999999999 0.0029460000000000 0.6881249999999999 -0.121801
C 0.3998619999999999 0.0692259999999999 0.7919759999999999 -0.117067
C 0.4483020000000000 0.0183290000000000 0.7448939999999998 0.054980
C 0.1023080000000000 0.9970080000000000 0.3118810000000000 -0.126966
C 0.1002740000000000 0.9307379999999998 0.2080380000000000 -0.120771
C 0.0518630000000000 0.9816280000000001 0.2551200000000000 0.060453
C 0.0495510000000000 0.9168590000000001 0.1531290000000000 -0.099859
C 0.1023080000000000 0.9970079999999999 0.8118809999999999 -0.119569
C 0.1002740000000000 0.9307379999999998 0.7080379999999998 -0.117119
C 0.0518630000000000 0.9816280000000001 0.7551200000000000 0.055171
C 0.0495510000000000 0.9168590000000001 0.6531290000000000 -0.078564
C 0.6023080000000000 0.9970080000000000 0.3118810000000000 -0.122630
C 0.6002740000000000 0.9307379999999998 0.2080380000000000 -0.119125
C 0.5518630000000000 0.9816280000000001 0.2551200000000000 0.055550
C 0.4477940000000000 0.9532700000000001 0.1429650000000000 -0.027532
C 0.4014250000000000 0.9486160000000001 0.0832710000000000 0.616850
C 0.5495510000000000 0.9168590000000001 0.1531290000000000 -0.080042
C 0.6023080000000000 0.9970079999999999 0.8118809999999999 -0.121502
C 0.6002740000000000 0.9307379999999998 0.7080379999999998 -0.116842
C 0.5518630000000000 0.9816280000000001 0.7551200000000000 0.055160
C 0.4477940000000000 0.9532700000000000 0.6429649999999999 -0.029383
C 0.4014250000000000 0.9486160000000001 0.5832709999999999 0.618198
C 0.5495510000000000 0.9168590000000001 0.6531290000000000 -0.078529
C 0.9506450000000000 0.0831170000000000 0.3468760000000000 -0.079799
C 0.8979040000000000 0.0029460000000000 0.1881250000000000 -0.115537
C 0.8998620000000001 0.0692260000000000 0.2919760000000000 -0.113530
C 0.9483020000000000 0.0183290000000000 0.2448940000000000 0.064560
C 0.9506450000000000 0.0831169999999999 0.8468759999999999 -0.079667
C 0.8979040000000000 0.0029460000000000 0.6881249999999999 -0.122710
C 0.8998619999999999 0.0692259999999999 0.7919759999999999 -0.116823
C 0.9483019999999999 0.0183290000000000 0.7448939999999998 0.055746
C 0.9477939999999999 0.9532700000000001 0.1429650000000000 -0.034297
C 0.9014250000000000 0.9486160000000001 0.0832710000000000 0.615375
C 0.9477939999999998 0.9532700000000000 0.6429649999999999 -0.028627
C 0.9014250000000000 0.9486160000000001 0.5832709999999999 0.618141
