# Supplementary material for: Probing Structural Defects in MOFs Using Water Stability
Source: J Phys Chem C Nanomater Interfaces. 2024 Feb 23;128(9):3975–84. doi: 10.1021/acs.jpcc.3c07497 (PMC10926153; doi:10.1021/acs.jpcc.3c07497)
Supplement: Supplementary file 2 — jp3c07497_si_002.zip [file jp3c07497_si_002.zip › SI/Sample input files/CIF files/Defect/FOFCEL_0.25.cif]

#######################################################################
#
#                 Cambridge Crystallographic Data Centre
#                                CCDC 
#
#######################################################################
#
# If this CIF has been generated from an entry in the Cambridge 
# Structural Database, then it will include bibliographic, chemical, 
# crystal, experimental, refinement or atomic coordinate data resulting 
# from the CCDC's data processing and validation procedures.
#
#######################################################################
data_image0
_symmetry_cell_setting           triclinic
_symmetry_space_group_name_H-M   'P 1'
_symmetry_Int_Tables_number      1
_space_group_name_Hall           'P 1'
loop_
_symmetry_equiv_pos_site_id
_symmetry_equiv_pos_as_xyz
1 x,y,z
_cell_length_a                   9.8371
_cell_length_b                   12.3951
_cell_length_c                   12.8565
_cell_angle_alpha                90
_cell_angle_beta                 90
_cell_angle_gamma                101.217
_cell_volume                     1537.67
loop_
_atom_site_label
_atom_site_fract_x
_atom_site_fract_y
_atom_site_fract_z
_atom_site_charge
Cu 0.3733408439357959 0.4995927974509637 0.9686494137387430 0.841909
Cu 0.6194765745081990 0.5047096717157062 0.0237484691959923 0.848151
Cu 0.6294748680757861 0.0004966959543097 0.4705517203358872 0.849346
Cu 0.3801155709979702 -0.0087168393835414 0.5194224965660914 0.838850
H 0.5025232800588829 0.2110366704920895 0.2072108741099356 0.108259
H 0.4863924166181695 0.7922812627971313 0.7949147754326434 0.117845
H 0.4936354796410951 0.2830871953214327 0.7026218266289702 0.112647
H 0.2475603318099576 0.9195323638975641 0.9766709605267870 0.139855
H 0.7823260652280309 0.0797413473479624 0.0069398452261251 0.138362
H 0.7605724979292865 0.5768703636776665 0.4795770677576251 0.140960
H 0.4590916401131996 0.5322086031485475 0.1566950852937108 0.377998
H 0.2661297575331355 0.4490519486341709 0.1331598004906532 0.367234
H 0.5800239445198440 0.4822036235606858 0.2197844249366334 0.354681
H 0.3213238453351775 0.7938691748912255 0.5646843313094240 0.397264
H 0.4503660076576318 0.8237640451949764 0.4794592800393961 0.374375
H 0.6389547105551470 0.8114362829660842 0.5142519525455754 0.336505
C 0.4079858579597991 0.1760846809170066 0.0569963001249573 -0.072379
C 0.5975354990148753 0.8268600571852425 0.9383287500707703 -0.068898
C 0.5915954225687332 0.3207856390488937 0.5541343873481438 -0.062090
C 0.4446263084877399 0.1473105572623168 0.1570675964880630 -0.083486
C 0.5532470480439419 0.8553266167965917 0.8405251029908907 -0.093992
C 0.5539177025553853 0.3476344129228787 0.6545650867895831 -0.083073
C 0.4072586927258539 0.0401402615731796 0.1949385719803933 -0.057617
C 0.5981611371979773 0.9597668924054737 0.7979718619153791 -0.071923
C 0.5953397699389931 0.4533483883977973 0.6955870179759991 -0.051703
C 0.3367311267554765 0.9581415664415939 0.1286938640070552 0.101599
C 0.6820348839111779 0.0398860867529783 0.8591768548464296 0.107728
C 0.6704625827893128 0.5348400824758833 0.6311945071888662 0.104617
C 0.3015147644483893 0.9839702627216278 0.0276224221945675 -0.193036
C 0.7209577129713297 0.0155412703195534 -0.0405612168808237 -0.192388
C 0.7043919002331621 0.5120488059664349 0.5290802337495357 -0.194453
C 0.3355175393466077 0.0924821710704465 -0.0073587142096082 0.109160
C 0.6817370982200169 0.9085686788869404 -0.0019571323579868 0.111300
C 0.6664604432084666 0.4047450924304020 0.4918492933041370 0.110670
C 0.4429451224228182 0.2953352002674735 0.0284572969980445 0.592644
C 0.5594213311276701 0.7078878498910808 0.9671523518969800 0.587123
C 0.5566881254334680 0.2020439067654994 0.5230227551447897 0.588840
C 0.4424046050086898 0.0189947613394408 0.3059266142898555 0.595847
C 0.5627149040791701 0.9761420039918615 0.6866018531736321 0.592507
C 0.5584382895259720 0.4734727992694543 0.8069748948093182 0.594907
Br 0.2879725074877191 0.1206503764658581 0.8534997147677337 -0.019112
Br 0.7380891811825739 0.8803206057335514 0.1341438202759835 -0.001905
Br 0.7153293737738957 0.3768289308602505 0.3519255193291033 -0.019030
Br 0.2937339374878262 0.8097518142366910 0.1725288729672956 0.006226
Br 0.7401748464128997 0.1860436279774853 0.8104039275122590 -0.019457
Br 0.7263560070553839 0.6815858152099392 0.6808357985476485 -0.016829
O 0.3463606085944866 0.3375750888642529 0.9892425230679066 -0.534609
O 0.6586906163297228 0.6623999229907698 -0.0033764166710004 -0.507232
O 0.6546249883263376 0.1610863547159096 0.4848195302309473 -0.520222
O 0.3418399277357388 0.8290099252660591 0.4971496464059460 -0.723451
O 0.5658941042873628 0.3457927841549289 0.0507801275154560 -0.541392
O 0.4334283754281514 0.6614759277118012 0.9531576131635281 -0.506920
O 0.4331863484457173 0.1516236148496344 0.5422091196677352 -0.512124
O 0.5925780681784141 0.8432057232448597 0.4580689341263728 -0.782340
O 0.5679212709778168 0.0146424901975233 0.3247621381238066 -0.500687
O 0.4342335727001210 0.9662330797213572 0.6645212021423331 -0.545430
O 0.4335033192565607 0.4815307317994476 0.8239259380383602 -0.509953
O 0.5678320499840543 0.5392795361140068 0.1699984770177853 -0.719912
O 0.3434008364133950 0.0124187502516238 0.3712299322265638 -0.506756
O 0.6642628639194914 -0.0070181216316168 0.6233581901308400 -0.529614
O 0.6547823100205336 0.4771528481890270 0.8738899859465096 -0.518542
O 0.3195695853170285 0.5194065881486033 0.1095339851893167 -0.786856
