# Supplementary material for: Probing Structural Defects in MOFs Using Water Stability
Source: J Phys Chem C Nanomater Interfaces. 2024 Feb 23;128(9):3975–84. doi: 10.1021/acs.jpcc.3c07497 (PMC10926153; doi:10.1021/acs.jpcc.3c07497)
Supplement: Supplementary file 2 — jp3c07497_si_002.zip [file jp3c07497_si_002.zip › SI/Sample input files/CIF files/Defect/OLEKUM_0.08.cif]

#######################################################################
#
#                 Cambridge Crystallographic Data Centre
#                                CCDC 
#
#######################################################################
#
# If this CIF has been generated from an entry in the Cambridge 
# Structural Database, then it will include bibliographic, chemical, 
# crystal, experimental, refinement or atomic coordinate data resulting 
# from the CCDC's data processing and validation procedures.
#
#######################################################################
data_OLEKUM_clean5b
_symmetry_cell_setting           triclinic
_symmetry_space_group_name_H-M   'P 1'
_symmetry_Int_Tables_number      1
_space_group_name_Hall           'P 1'
loop_
_symmetry_equiv_pos_site_id
_symmetry_equiv_pos_as_xyz
1 x,y,z
_cell_length_a                   24.621948
_cell_length_b                   24.621948
_cell_length_c                   24.621967
_cell_angle_alpha                126.967857
_cell_angle_beta                 126.967857
_cell_angle_gamma                78.303444
_cell_volume                     9228.68
loop_
_atom_site_label
_atom_site_fract_x
_atom_site_fract_y
_atom_site_fract_z
_atom_site_charge
Zn 0.0257355781214500 0.5515055214236624 0.0035405492688950 0.818607
Zn 0.5479332384501636 0.0219246637477405 0.9966479902992449 0.815146
Zn 0.3050870813106925 0.7978098172673789 0.0261103686864684 0.837517
Zn 0.7707707048212226 0.2779447940681536 0.9732164257975070 0.836274
Zn 0.6997270791901025 0.1990736297323721 0.9753713853386425 0.835066
Zn 0.2246898722821152 0.7243960612139357 0.0245606188593831 0.834627
Zn 0.4771393192842707 0.9525739281714033 0.0030321967337104 0.815957
Zn 0.9489902722691490 0.4736871935896282 0.9966385875057343 0.819024
Zn 0.7201152901394602 0.6970297355392833 0.4925744109204871 0.828733
Zn 0.2049607239987601 0.2271938450407273 0.5070214569879706 0.829266
Zn 0.4485023653696610 0.4533937702730439 0.4743310194695516 0.815193
Zn 0.9789840944750731 0.9740175463782110 0.5257227867935035 0.816999
Zn 0.0470273853928234 0.0519009286932490 0.5246301381188233 0.817642
Zn 0.5270294874012879 0.5222704246115540 0.4752442825149010 0.816145
Zn 0.2768389240104808 0.2987629183655653 0.4981232421791369 0.839285
Zn 0.8006452699341858 0.7779330535084372 0.5017200651035111 0.838952
C 0.6708155142044968 0.4906831994740616 0.6672867393144116 -0.059963
C 0.8033773084201361 0.5098362904643072 0.8095470201625729 -0.058152
C 0.8717917170619419 0.5138854133887973 0.8816399839862412 0.603939
C 0.6025751013110489 0.4858061256289923 0.5943311218030255 0.603853
C 0.1977433224830515 0.6234046878899900 0.0365980708390028 -0.091904
C 0.0923791820681954 0.6290975048800511 0.9280565446657152 -0.088786
C 0.0111475568149136 0.2535515273491735 0.7091635511772646 -0.150792
C 0.7278393493376868 0.5455048341508453 0.7193338180413623 -0.153894
C 0.7931758900841589 0.5555544800899955 0.7895439420508351 0.132939
C 0.0063297968595680 0.3188225026265041 0.7644882327729089 0.129656
C 0.1466358867929393 0.7222857978807661 0.0789312699210363 -0.087690
C 0.5862808494812461 0.1599997195744862 0.9626258143226896 -0.092859
C 0.7006782976623837 0.1641409128077935 0.0721201101226322 -0.088385
C 0.5443121842259159 0.3019241802676159 0.2906704770987248 -0.151226
C 0.5542061776007255 0.2417464336450204 0.2353235478859775 0.130197
C 0.6433214297679958 0.0669200884566603 0.9212775046859445 -0.086703
C 0.2434336288953775 0.0719010611549901 0.3212039569296799 -0.062920
C 0.2610944807122659 0.9494150084261397 0.2051651725028438 -0.057966
C 0.2653044460237442 0.8814184828972553 0.1408963642253137 0.592871
C 0.2404458875893910 0.1394971534078334 0.3873173311965583 0.598934
C 0.3743652496802662 0.8359286975123101 0.9225174448879432 -0.086296
C 0.3798329284619176 0.9500709677457991 0.0336687768120803 -0.091954
C 0.2982245479885977 0.0747186259611466 0.3189219735024729 -0.158033
C 0.3076702572171773 0.0149747160202478 0.2626024452694222 0.132103
C 0.4731623402012707 0.8922781409842002 0.0727216527762868 -0.087506
C 0.7496992450564623 0.9208611720128965 0.6779963296118390 -0.063403
C 0.7449654740186455 0.0545329105196348 0.7960638854802579 -0.057212
C 0.7421974039569550 0.1230957604507710 0.8612146554166324 0.592874
C 0.7511458433524184 0.8520112850289814 0.6115523277122619 0.601862
C 0.9122458932644110 0.4511245450933374 0.0764938780415147 -0.087885
C 0.9151044348374759 0.3453488497427184 0.9651626893238875 -0.087770
C 0.7552502679771251 0.9783986656044154 0.6812062592249906 -0.158730
C 0.7526061688928063 0.0441280027200164 0.7385039343201775 0.131881
C 0.8182473233608749 0.3996065701600935 0.9262626180390476 -0.086329
C 0.6653482352374306 0.1232838151349022 0.0766721390940075 -0.087424
C 0.5509169556579049 0.1192490906356543 0.9671076038755022 -0.091556
C 0.7042263602404210 0.4982690974958547 0.2569250040210307 -0.149820
C 0.6929676397350365 0.4332028548123453 0.1857560843443962 0.131909
C 0.6079591722678733 0.0259972891156966 0.9257058629471440 -0.087766
C 0.0477071859226387 0.5882538950027930 0.9233442225636261 -0.087688
C 0.1533445779410346 0.5847815130572400 0.0342302844099267 -0.092569
C 0.2422503548826063 0.4479809275072310 0.7429193246180452 -0.148387
C 0.2477212990141450 0.5081304597668477 0.8134041591127547 0.130089
C 0.1005653089463846 0.6826938756952052 0.0739396361599966 -0.087455
C 0.4963025943157305 0.6764968105402354 0.6673345322435928 -0.059656
C 0.5054886784380113 0.7993280205746912 0.8092511343410381 -0.059113
C 0.5093385883102790 0.8673929921639598 0.8814050822609298 0.605354
C 0.4919311548281075 0.6086652095675579 0.5945171195951837 0.604959
C 0.3387409662269893 0.9136851581475809 0.0369590071995799 -0.086397
C 0.3362565553491832 0.7994474000218534 0.9286873372942958 -0.088595
C 0.4906015549781430 0.6734707704368862 0.7187636197343797 -0.153296
C 0.4952109695178902 0.7335262771004665 0.7888428152250693 0.132629
C 0.4335293962472508 0.8585317946180043 0.0797415142165241 -0.087678
C 0.0091561874426440 0.8289482171181684 0.3326790474267196 -0.059938
C 0.9901377801767429 0.6961637706710282 0.1908028735505573 -0.058744
C 0.9860793473265619 0.6278554791122607 0.1186348341701603 0.604693
C 0.0141162722204222 0.8974120406821205 0.4054806209126008 0.605158
C 0.8752924348019728 0.3008510242660898 0.9616279829759603 -0.087970
C 0.8703491153687793 0.4065447093598342 0.0707966802383876 -0.089288
C 0.2474493383515084 0.4899400692717324 0.2914023744816356 -0.150096
C 0.9547124802074134 0.7718050123999350 0.2812355625649847 -0.153580
C 0.9447094413284822 0.7063189714818039 0.2111778412203573 0.132512
C 0.1819981859987768 0.4943991775462050 0.2359049625506707 0.129393
C 0.7776579581285433 0.3535315450331069 0.9201320946376098 -0.088945
C 0.5503806897785413 0.6235278730602262 0.4616776719860065 -0.087147
C 0.6564719175138330 0.6185908731724423 0.5706151132095646 -0.090269
C 0.7396994977001977 0.9972022034082696 0.7931365727391075 -0.150353
C 0.7418614851883825 0.9312690500560467 0.7354861192130703 0.132249
C 0.6028788565069000 0.5254952894723166 0.4197176448068309 -0.087978
C 0.1618269191890317 0.0886200003435253 0.5378938006485384 -0.086771
C 0.0479488205252715 0.0858038648186380 0.4289962911395819 -0.089341
C 0.2060489427400307 0.9466392753459564 0.2069566698965086 -0.150605
C 0.1966956925550590 0.0063249525540379 0.2635044082046131 0.132754
C 0.1059177636885498 0.1832403482461623 0.5798664722908689 -0.086074
C 0.5090304687650917 0.1759990050973587 0.1803519406010875 -0.059986
C 0.4900332016638678 0.2993018977263068 0.2937716012704108 -0.058952
C 0.4860492764195909 0.3675763633705866 0.3579196835651289 0.604742
C 0.5137188677610769 0.1079298350400243 0.1167709235518235 0.606177
C 0.3751757627893886 0.4146398060983353 0.5733780782626542 -0.090548
C 0.3687899445355591 0.3009649737713642 0.4606664276025094 -0.086588
C 0.7462280439418273 0.4551903176029873 0.7576389594065442 -0.151306
C 0.4546613588009488 0.1733088150152333 0.1832842009802942 -0.155369
C 0.4446538193076481 0.2335683601698701 0.2385306544027621 0.133415
C 0.6809463976852573 0.4452105088875197 0.6875322799286165 0.130994
C 0.2761609741304467 0.3595303121578774 0.4235681574852274 -0.083436
C 0.9956824645269672 0.3287217693075489 0.8196039422911254 -0.059968
C 0.0055067637576826 0.1962222745189749 0.7061929847548115 -0.059224
C 0.0096106156042487 0.1280596577949944 0.6420137667057682 0.604684
C 0.9912430339791893 0.3970341535588315 0.8832059330533412 0.606522
C 0.8415847551544170 0.8012401927282909 0.4268474651420804 -0.088733
C 0.8403336952463073 0.9074406715113044 0.5393433092423972 -0.086840
C 0.9901408114381279 0.2714698451025354 0.8167911575770970 -0.155634
C 0.9951058733840855 0.2061729799993595 0.7615487556641349 0.133183
C 0.9362698715145842 0.8522515149457147 0.5767191810649556 -0.084142
C 0.0842673626135746 0.1253584058815656 0.4240557971310708 -0.085102
C 0.1979959834217418 0.1293807908789839 0.5341866614449980 -0.094503
C 0.0444793412459738 0.7533859538887896 0.2422135158094173 -0.151395
C 0.0544079288956684 0.8187895861599745 0.3121260435389874 0.129956
C 0.1417205146063650 0.2232050969000557 0.5748999237319141 -0.089176
C 0.1717866325959334 0.5046528500661654 0.1803454100076233 -0.059854
C 0.3046032973023964 0.4955175714334912 0.2940536421875007 -0.060075
C 0.3728207621471532 0.4912781215481993 0.3579700196232744 0.605301
C 0.1032529586179235 0.5087465898349779 0.1166206560094252 0.605985
C 0.7009946835540541 0.6595527200314073 0.5753032712492931 -0.085101
C 0.5948380236971978 0.6631700034116392 0.4651451760644708 -0.093664
C 0.5113276943484841 0.8023068605171777 0.7578943081288941 -0.151733
C 0.2288607851368856 0.5101217350330461 0.1828371780555020 -0.155830
C 0.2943224876670367 0.5054947364220495 0.2382542961193996 0.133748
C 0.5067634809651274 0.7423123696243935 0.6879346214307336 0.130269
C 0.6477300085814948 0.5660250211844422 0.4243780561136118 -0.087424
C 0.2570685446712731 0.5737451594966110 0.8331057175825863 -0.059597
C 0.2462979282494257 0.4506604737383759 0.6901902419783964 -0.060081
C 0.2408727354213006 0.3822047726255681 0.6169901776054565 0.610708
C 0.2603044258541050 0.6411887290961147 0.9051543544163275 0.596857
C 0.4095559604730856 0.3374273367228828 0.4572437527011147 -0.089711
C 0.4143461160150179 0.4512910048121191 0.5684704384858096 -0.090042
C 0.2619688397156959 0.5766233697600430 0.7811213611420380 -0.154444
C 0.2566731316917343 0.5164403603766038 0.7105966074603813 0.133478
C 0.3160824782563402 0.3951801879216391 0.4183718057952728 -0.086552
C 0.7381163492909658 0.4225278621063971 0.1649097218732979 -0.058436
C 0.7597806425423246 0.5547597142569982 0.3092642339591367 -0.059622
C 0.7654330277571755 0.6227036851251301 0.3831284693929439 0.609359
C 0.7329588457392351 0.3538335406947673 0.0921825410421231 0.594852
C 0.8801699193269114 0.9518083551964430 0.5428898894977070 -0.090681
C 0.8829011374368525 0.8454811047783313 0.4316665726281781 -0.091242
C 0.7932231375695435 0.4790840487795593 0.2166582647545242 -0.156859
C 0.8045142281286262 0.5443099832518458 0.2879073676594806 0.135904
C 0.9769614218711172 0.8974119723235475 0.5817857358390105 -0.086559
C 0.8233537035971603 0.0033235889360812 0.3326423940248026 -0.059526
C 0.7002651471897030 0.9935315817492265 0.1903125447245244 -0.058297
C 0.6322820397376548 0.9900739561943978 0.1183827435381558 0.603339
C 0.8914475164951344 0.0081400053556164 0.4056645098413574 0.604666
C 0.8261285479486042 0.0081908192955214 0.2805216494463055 -0.154350
C 0.7659843037868809 0.0032951295233029 0.2102909840191827 0.132897
C 0.6975025314450515 0.9883306562087568 0.2422322404088156 -0.151314
C 0.7576381192126305 0.9932536277820111 0.3124273925269071 0.130982
C 0.0033197077617656 0.7970081127460383 0.7451057299800055 -0.153191
C 0.0689037841001413 0.8056590478827846 0.8140039030730145 0.129542
C 0.0791079974572743 0.7595156959588072 0.8334589709016778 -0.058866
C 0.9452542193649298 0.7430649742840084 0.6927101894906013 -0.060366
C 0.8768135888552998 0.7404008761613379 0.6210373722178884 0.604810
C 0.1479369642201663 0.7632602552154247 0.9056436435620469 0.607385
C 0.0212101221163123 0.7053665346365880 0.7810499346479328 -0.157463
C 0.9555950325806682 0.6965720459397027 0.7118044404067128 0.134438
C 0.0521649753952025 0.2601625805810083 0.2565250371568261 -0.153030
C 0.9918711874658586 0.2575145195392931 0.1881984129135921 0.128619
C 0.9263474216562527 0.2479839173421403 0.1687954686207949 -0.058969
C 0.0507274073779000 0.2536236672319217 0.3084072374874539 -0.060198
C 0.1197892958829584 0.2563766304235807 0.3795315566250424 0.603922
C 0.8574959021042822 0.2443267703786303 0.0966973088344799 0.608020
C 0.9247708488127270 0.2415025659977066 0.2206345076144026 -0.156859
C 0.9852006213354262 0.2444451263732715 0.2892619371711250 0.134383
C 0.1986646335868986 0.9561951985461383 0.7084916848139666 -0.150314
C 0.2586636500549222 0.9462942985003782 0.7639933742434646 0.129385
C 0.3244561628759414 0.9916212588384421 0.8194414250417267 -0.059394
C 0.2015140200291307 0.0106791732215026 0.7057926525304394 -0.060164
C 0.1333023709122760 0.0149349467914827 0.6419086709096489 0.605350
C 0.3922468359476612 0.9868119307245219 0.8831784442586729 0.605282
C 0.3273796888509302 0.0461648747833404 0.8168704881446117 -0.155147
C 0.2672625389992495 0.0562073152751777 0.7615102217093163 0.133607
N 0.1604804232718065 0.6714101938034535 0.0160763694715518 -0.107524
N 0.6550720505034530 0.1436578173615652 0.9838066978088067 -0.107610
N 0.4223961920919566 0.9044489869185234 0.0080722970771039 -0.103453
N 0.8951180866806829 0.4135868881629132 0.9908304169613736 -0.105670
N 0.5965145788908423 0.0759624857687006 0.9911984736975249 -0.103034
N 0.0856013984152866 0.6056409640816247 0.0092178067009684 -0.102370
N 0.3565484035021388 0.8455685522430052 0.0169638079679764 -0.108514
N 0.8276219083447808 0.3388425509757056 0.9823482567010681 -0.107612
N 0.5884272073069563 0.5757140036556347 0.4822393745480160 -0.103501
N 0.0934899071464164 0.1062152669758661 0.5174190225470020 -0.104764
N 0.3268031154773867 0.3465013874628927 0.4872511653843837 -0.112075
N 0.8595210201429836 0.8389819281525315 0.5129448748326078 -0.112354
N 0.1529771921392448 0.1725124286968640 0.5094586011413305 -0.106707
N 0.6626480617092457 0.6427598184712081 0.4898249828028844 -0.107153
N 0.3929983863005755 0.4064013355886522 0.4796716894840483 -0.104050
N 0.9267639028849453 0.9129790577823909 0.5204471986070865 -0.103756
Cl 0.9909793842470909 0.1406578255637569 0.7675057975206965 -0.087145
Cl 0.0110396940529827 0.3846455155851919 0.7592752711192002 -0.086848
Cl 0.3732198877759089 0.2235919582094642 0.2326822249177989 -0.086812
Cl 0.6250966759440685 0.2515992305441013 0.2402914601528462 -0.086939
Cl 0.8765384468383370 0.6088742331948999 0.3486672107227585 -0.091167
Cl 0.6201938420406501 0.3684250898084606 0.1232522514560101 -0.099183
Cl 0.2608065281966547 0.5269237638947634 0.6495120589793215 -0.090261
Cl 0.2459921559503308 0.4986235973723192 0.8767292163238400 -0.098238
Cl 0.3597800069633281 0.5094858679827541 0.2321717256778991 -0.087673
Cl 0.1163104661142331 0.4895845864207213 0.2412661292786974 -0.086183
Cl 0.7553345187420073 0.1096713757037893 0.7318297917161095 -0.096069
Cl 0.7368333943872140 0.8656865953820525 0.7408122080785592 -0.083031
Cl 0.3801483496371870 0.0251663984829921 0.2700707020668506 -0.097256
Cl 0.1248735874234297 0.9956838813824828 0.2565526488451818 -0.083592
Cl 0.8584760043391425 0.6273050381526286 0.8512066884663360 -0.085881
Cl 0.6152248716957767 0.3736821002655185 0.6256221980657503 -0.091251
Cl 0.8734091835345216 0.6408165971204076 0.1501143489397821 -0.084875
Cl 0.1254973263857229 0.8845495148418067 0.3732326284894701 -0.089375
Cl 0.4907748566616790 0.7233866505610210 0.8499701356934978 -0.084334
Cl 0.5114822133387436 0.7523406110634729 0.6268989535852478 -0.089125
Cl 0.7760867573187001 0.0069559488218616 0.1486456545390795 -0.085436
Cl 0.7480334067044574 0.9897171009041295 0.3745279266256161 -0.091319
Cl 0.8899729242244596 0.6249439989412429 0.6499223735441323 -0.089384
Cl 0.1349341042673156 0.8766779650881681 0.8752306023170339 -0.092462
Cl 0.9755200390058399 0.2395820023832530 0.3505002225456155 -0.089220
Cl 0.0014436348190338 0.2634416658784741 0.1275371523874367 -0.091381
Cl 0.2771758000553648 0.1277937203500557 0.7675917834655279 -0.087484
Cl 0.2485867378422319 0.8753234865910876 0.7587921869594527 -0.086072
O 0.8674263218564801 0.4970046259895259 0.9188496492900065 -0.546868
O 0.9275550017264577 0.5312781012683039 0.8976379119145799 -0.539396
O 0.5468138353458954 0.4726497104892964 0.5810795000765574 -0.544699
O 0.9462498777097432 0.3928890987860972 0.8914081097480766 -0.546007
O 0.5015148166042540 0.0547667220006491 0.1087003681543279 -0.545464
O 0.2479830361956407 0.8272315579063992 0.1278247695001522 -0.534857
O 0.2844519015557165 0.8835698349317955 0.1043567573370466 -0.553053
O 0.2198660218732660 0.1368643553127660 0.4221680468440411 -0.553430
O 0.7008920619655420 0.1189384537399709 0.8741494948509596 -0.536276
O 0.7813229059268751 0.1786168420441841 0.8982004038438379 -0.551922
O 0.7134650906450174 0.7963676242385879 0.5760683677543640 -0.555500
O 0.6715996959745153 0.2526089166243536 0.8669583053913886 -0.802542
O 0.6122320038348343 0.2128649715916329 0.8919941532444658 -0.796116
O 0.3701710528729050 0.2953795313953666 0.5922342347652084 -0.775654
O 0.7454327836980771 0.3569077054572861 0.0508190354718844 -0.532541
O 0.3869496675953051 0.8013170689863960 0.1300323221675376 -0.793584
O 0.3208428841824718 0.7171081911465110 0.1038627480844336 -0.808180
O 0.7033611952474832 0.7767944590484482 0.4076613539214441 -0.778150
O 0.3046536519565152 0.6951784359272580 0.9466386991073816 -0.533966
O 0.5516802306549929 0.9212012920336149 0.9191462207844493 -0.546226
O 0.4690950806730013 0.8664964345472360 0.8970277644633108 -0.538869
O 0.5348870216266919 0.6088539552196608 0.5819776939641003 -0.544594
O 0.0026981863333981 0.6325917322344802 0.0814119872108390 -0.546837
O 0.9690114053852297 0.5719154780302812 0.1025191508362736 -0.538918
O 0.0269035073461277 0.9528951922231420 0.4180351537373240 -0.544985
O 0.1069805911731069 0.5538282067921306 0.1083304953260880 -0.546953
O 0.7893112372446145 0.8563553646857783 0.5947464375046846 -0.566200
O 0.2618417997829058 0.1947445108258741 0.4047386630745701 -0.565604
O 0.5032362671365698 0.4213992928302794 0.3701776804576856 -0.546461
O 0.4684810191755200 0.3667802587449288 0.3964722086010740 -0.540040
O 0.5270360585251023 0.1081554836726928 0.0744678447587929 -0.545286
O 0.6070115388935114 0.4977885543522866 0.5533975774702180 -0.543789
O 0.0509469502647701 0.1330290696787612 0.6294938805026988 -0.546357
O 0.9704861494676362 0.0719211974323736 0.6037562563527472 -0.540585
O 0.0337037605486530 0.4526247484585850 0.9253258359300018 -0.546236
O 0.0026674336972474 0.8934217297829057 0.4470903805158095 -0.545103
O 0.3677257199986025 0.4492004451913087 0.3695039832942871 -0.545768
O 0.4290381927137120 0.5307641084441480 0.3969359306667494 -0.540607
O 0.0479349847883273 0.4659615279656999 0.0745561198915016 -0.544191
O 0.4462854120454983 0.5556130134750963 0.5528392720311728 -0.544598
O 0.2008377812788259 0.3285218928087520 0.5825815943423762 -0.539057
O 0.2779348574029669 0.3832268686724751 0.5975893010248992 -0.523608
O 0.2177451750720726 0.6390797266495988 0.9173888557699341 -0.558806
O 0.3054439088675314 0.2503516387648272 0.6086945091906913 -0.816596
O 0.7462839203580953 0.6172667995982271 0.4177751206251925 -0.538670
O 0.7862967104664275 0.6791332200757862 0.4028285986786005 -0.523578
O 0.7184388479680118 0.2988161857883250 0.0795312431721745 -0.559394
O 0.6414584171250615 0.6948213333906336 0.3896287883724210 -0.811862
O 0.5781029084492083 0.9483696230927220 0.0807975337509838 -0.546637
O 0.6337676936116144 0.0301867604771414 0.1028538364609159 -0.538543
O 0.8915490585143732 0.9657844507007814 0.4191238160770305 -0.545160
O 0.9443351973000977 0.0534298852046924 0.4463976067241555 -0.544394
O 0.1438329655898123 0.7488013902861628 0.9449576357583428 -0.552670
O 0.8825310298887930 0.7621572920758509 0.5886424899911287 -0.554855
O 0.8201100777932205 0.7191334676756922 0.6004736656975451 -0.541955
O 0.2035692910827452 0.7783601125981983 0.9198266525981517 -0.551791
O 0.8042885164365977 0.2006424165622780 0.0580965313225694 -0.553093
O 0.1739688296016165 0.2943166584737874 0.4117441457815836 -0.554781
O 0.1191009563207961 0.2199480902834698 0.3997721565761508 -0.541895
O 0.8573617576705180 0.2854416325783191 0.0816366641941003 -0.551424
O 0.4456388903287744 0.9984012063838411 0.8912538958785658 -0.546408
O 0.0797391709780238 0.9980916107636107 0.6303106426907815 -0.545795
O 0.1337777993292088 0.0323415030709663 0.6030416385835307 -0.540832
O 0.3915121771675497 0.9739226337019186 0.9255086390333674 -0.543550
H 0.2069281884512847 0.5867482201194233 0.9889543609490407 0.089356
H 0.2490428422927530 0.6551663038900279 0.0998735920815502 0.102634
H 0.0663457875964332 0.6655792263637186 0.9143525282933989 0.099776
H 0.1043760325022670 0.5939867178284093 0.8829495972277390 0.106588
H 0.0191781995252426 0.2459839320329850 0.6663541309834667 0.124990
H 0.7201962403156322 0.5811938354977169 0.7043023079119357 0.125899
H 0.1975040924203633 0.7535576874372213 0.1429637687534193 0.106738
H 0.1208957410951116 0.7580306011510169 0.0635993479431212 0.100695
H 0.5966186121485118 0.2169713617398821 0.0089203168169967 0.089427
H 0.5544762387117501 0.1463304041121848 0.8984285441626855 0.102488
H 0.7514241718918224 0.1531034295873353 0.0868235526528975 0.100385
H 0.7094199731540666 0.2211113125204262 0.1166183378194415 0.106445
H 0.5795189045218831 0.3527398458684481 0.3333518305532134 0.125244
H 0.6110697330595155 0.0536105600994569 0.8572069615442439 0.106119
H 0.6945504257403061 0.0565471128853226 0.9372975655165815 0.100710
H 0.3376701658170745 0.8470870989791217 0.8769086199270021 0.095161
H 0.4058014338012838 0.8043565021192629 0.9024645407472355 0.094168
H 0.4162840530436349 0.0001651387388007 0.0963772265326527 0.098182
H 0.3449317213455458 0.9601671371877838 0.9866501506412269 0.106032
H 0.3342502160285822 0.1254317232670006 0.3631207243044944 0.120828
H 0.5039686741661398 0.8590183404172841 0.0526404047910004 0.105562
H 0.5093072875119432 0.9432198803680221 0.1340833522260040 0.099858
H 0.9691259472289823 0.4605595897694651 0.1221797950181348 0.096328
H 0.9001532555023462 0.5023871400120692 0.0962153838561597 0.094676
H 0.9026184307649323 0.3191020306170362 0.9025046121814732 0.097355
H 0.9722116807126534 0.3574917564646631 0.0123356503354932 0.105169
H 0.7613421645078564 0.9707813802048042 0.6369407061623943 0.121190
H 0.8049980457938177 0.4504380518807626 0.9458680697791334 0.105825
H 0.8076440588998337 0.3738389793510147 0.8646537391717094 0.099099
H 0.6549059446549998 0.1583317113613169 0.1233112329613835 0.096727
H 0.6973317529141405 0.0908612143407870 0.0945210310599447 0.093938
H 0.5002175218493781 0.0833595522880384 0.9051084549505789 0.099447
H 0.5422966783133675 0.1543440700662424 0.0155136746103410 0.105855
H 0.6692246880260012 0.5065758058597122 0.2730033276876035 0.127247
H 0.6399625254435723 0.9934937111449668 0.9434242011385355 0.105400
H 0.5565599799397574 0.9912694178677107 0.8640479013860309 0.100786
H 0.0375115654353557 0.5312521355231247 0.8775576334212687 0.096601
H 0.9967873477110237 0.6010684740285230 0.9042767732989140 0.094156
H 0.1798785395046276 0.5977329953994888 0.0971830668196299 0.099202
H 0.1406234118248192 0.5275624679040626 0.9872794155936524 0.106032
H 0.2351699841873126 0.3972265875806380 0.7279027924764611 0.127426
H 0.0500606586929386 0.6965981666623808 0.0550214490767576 0.104937
H 0.1267920948264287 0.6935789252760839 0.1357899941546961 0.100226
H 0.2817669585313454 0.9022789607878867 0.9899060919557060 0.097357
H 0.3512467438938226 0.9456602364942248 0.1005700467415130 0.092383
H 0.3500985206622409 0.7498921988579124 0.9159762093448821 0.098812
H 0.2789755633851730 0.7882491548841158 0.8836319606852063 0.106002
H 0.4829117970186004 0.6226820640913502 0.7034513243809688 0.125577
H 0.4470386514777349 0.8926221659559996 0.1440246188985388 0.094182
H 0.4449771061325015 0.8082930922898471 0.0666655792284157 0.110190
H 0.9109238962347193 0.2904737151259679 0.0082362584038905 0.097275
H 0.8433466043596920 0.2499437317739145 0.8978597416793740 0.091884
H 0.8339688008507596 0.4330633465218190 0.0844722095078738 0.098413
H 0.9047034560005864 0.3939046110269830 0.1153489485147755 0.105878
H 0.2552470926976794 0.4821707847829624 0.3345105405711694 0.124492
H 0.9192081268718848 0.7794291853828152 0.2965137351428803 0.125535
H 0.7465267317204372 0.3029494589038058 0.8557811556450133 0.094460
H 0.7412471547777505 0.3787419912191627 0.9343531724788896 0.110450
H 0.5403506958752814 0.6592651476131414 0.5086300425976301 0.096444
H 0.4993793180477729 0.5916753647959424 0.3980377513722764 0.094974
H 0.6827730150358838 0.5823454328468192 0.5846513139583321 0.098431
H 0.6439815319292358 0.6535724549394083 0.6152181148159513 0.105228
H 0.7334930122955344 0.0051255993589980 0.8374289567848309 0.124937
H 0.5522265774784235 0.4933627653548607 0.3556477753452638 0.105176
H 0.6298032701057794 0.4904903978252070 0.4358910128471827 0.100772
H 0.1505576256427656 0.0316146867390680 0.4910126832214059 0.096489
H 0.1936754634354787 0.1013854495331391 0.6016076804095510 0.094750
H 0.9977350658015124 0.0982445737866408 0.4150569583912943 0.098089
H 0.0381826997399404 0.0286842949155179 0.3844120870826872 0.105206
H 0.1699521587221067 0.8958878813402479 0.1624443777742243 0.125078
H 0.1379544200205577 0.1967663499899652 0.6440029438347078 0.104707
H 0.0547939807392797 0.1941161434938752 0.5638093298218241 0.100278
H 0.4109409530203886 0.4028600290289199 0.6185760750708479 0.111047
H 0.3436413669148479 0.4463014369038223 0.5932273608729095 0.094014
H 0.3324730470469562 0.2507204433384775 0.3981085675589786 0.099036
H 0.4045463909906633 0.2910785007516274 0.5077762554400423 0.091149
H 0.7539494705158242 0.4197079185542524 0.7729495456043832 0.124652
H 0.4191900258625287 0.1225880505324052 0.1404445961875883 0.125571
H 0.2449504444542568 0.3919428055531130 0.4435415996316741 0.105357
H 0.2402542087199386 0.3087913027682493 0.3615083366120743 0.099580
H 0.7845749238763884 0.7915812544607282 0.3815726969547605 0.110359
H 0.8536702777750903 0.7499691045837192 0.4071811652084670 0.094174
H 0.8524846224240503 0.9336390618682224 0.6018110224165321 0.099191
H 0.7833333603338417 0.8958791368524938 0.4920559521139382 0.091621
H 0.9823359642686538 0.2789323390654773 0.8597256063028714 0.125619
H 0.9488794648145422 0.8011440957464716 0.5568934100913771 0.105410
H 0.9475986668457442 0.8784276875313475 0.6387868889807103 0.099901
H 0.0948280220778477 0.0894548013496622 0.3776578801120922 0.098339
H 0.0528404789331386 0.1576328336971653 0.4054702692359105 0.093507
H 0.2482102135991535 0.1654888313096297 0.5970797153627543 0.093769
H 0.2075479207611066 0.0941618304007446 0.4866709417280012 0.103182
H 0.0797448199308894 0.7456290833342933 0.2266025741951133 0.124539
H 0.1101360894911395 0.2558164459152316 0.5570284829976911 0.105648
H 0.1932915083634927 0.2577011036628303 0.6364159790206277 0.101008
H 0.7117009033235985 0.7165474165699330 0.6217061571177174 0.098156
H 0.7517530038969487 0.6464889368075467 0.5937024816748251 0.093943
H 0.5679593429476593 0.6502559039658039 0.4021139083063461 0.093659
H 0.6071688461475881 0.7202622407995140 0.5125155055457751 0.102967
H 0.5192078466343413 0.8531980254667294 0.7735378480949078 0.124862
H 0.2211119341077759 0.5175271481453275 0.1394720269605044 0.125275
H 0.6981347261267717 0.5521667996439905 0.4420648614564303 0.105301
H 0.6205449168508976 0.5560321772805300 0.3628009513531135 0.100524
H 0.4665662864471223 0.3477896559512126 0.5032126901840327 0.097400
H 0.3961747817476159 0.3062850136023884 0.3933130673881208 0.094089
H 0.4022111608329094 0.5017821753299271 0.5832934362047444 0.098485
H 0.4714811278790292 0.4607485579232550 0.6124496284758406 0.106361
H 0.2697165165231685 0.6273966854024616 0.7964645308487798 0.124892
H 0.3017846360979441 0.3634120784217403 0.3538818959067438 0.104544
H 0.3058783754712812 0.4466510838744748 0.4353229482282213 0.100887
H 0.8444903226204534 0.9628854600345093 0.4969664781975766 0.097730
H 0.9129320567929734 0.0023362521853420 0.6068655752543074 0.094613
H 0.9185649790459941 0.8186409265315251 0.4167708860436324 0.098852
H 0.8481994701456190 0.8585902545820767 0.3876641516601386 0.106213
H 0.8282458410394626 0.4710890257977160 0.2006520529639427 0.125454
H 0.0096751232876314 0.9476296455312804 0.6462537764192575 0.104465
H 0.0114676736539961 0.8702824519047662 0.5647948701077254 0.101184
H 0.8768519287291970 0.0155649781245675 0.2955583653628951 0.126000
H 0.6466955622853878 0.9807519565979466 0.2269085093337700 0.124885
H 0.9961511875074873 0.8330991196582664 0.7307991307181697 0.122731
H 0.0283492075309498 0.6689701550544569 0.7950147217923086 0.124340
H 0.1025174975156754 0.2675820110109690 0.2708419995965709 0.122824
H 0.8744855905579563 0.2343621026463536 0.2066664554237307 0.124127
H 0.1478096062720040 0.9209066874361247 0.6654831059126406 0.124653
H 0.3781418774566074 0.0817724255956025 0.8601558083709233 0.124872
H 0.5974094330326415 0.2525117562152339 0.9220721018042638 0.372328
H 0.6366687207903391 0.2319938967311202 0.8744522108739777 0.376997
H 0.6655543209324637 0.2121023464509351 0.8151495629045974 0.364334
H 0.3443951591901645 0.2770548993773392 0.6064624003232885 0.376178
H 0.3874931814653527 0.2559143811303251 0.5664077654720704 0.364376
H 0.3180153796564592 0.2059793278328354 0.5947505675281579 0.354022
H 0.6701847233106152 0.7359992975318755 0.3926207826031744 0.375615
H 0.6900937638143069 0.8200106909293406 0.4342144139523726 0.362823
H 0.6104796384338037 0.7208232998057910 0.4028014879491680 0.354365
H 0.3997256754085064 0.8462976042781523 0.1833524846570391 0.370370
H 0.3596355897024993 0.7599868166396621 0.1219315129255055 0.379157
H 0.3281316979060550 0.6713018010576970 0.0716988015785262 0.366727
