# Supplementary material for: Probing Structural Defects in MOFs Using Water Stability
Source: J Phys Chem C Nanomater Interfaces. 2024 Feb 23;128(9):3975–84. doi: 10.1021/acs.jpcc.3c07497 (PMC10926153; doi:10.1021/acs.jpcc.3c07497)
Supplement: Supplementary file 2 — jp3c07497_si_002.zip [file jp3c07497_si_002.zip › SI/Sample input files/CIF files/Defect/WONYIK_0.33.cif]

#######################################################################
#
#                 Cambridge Crystallographic Data Centre
#                                CCDC 
#
#######################################################################
#
# If this CIF has been generated from an entry in the Cambridge 
# Structural Database, then it will include bibliographic, chemical, 
# crystal, experimental, refinement or atomic coordinate data resulting 
# from the CCDC's data processing and validation procedures.
#
#######################################################################
data_VESTA_phase_1
_symmetry_cell_setting           triclinic
_symmetry_space_group_name_H-M   'P 1'
_symmetry_Int_Tables_number      1
_space_group_name_Hall           'P 1'
loop_
_symmetry_equiv_pos_site_id
_symmetry_equiv_pos_as_xyz
1 x,y,z
_cell_length_a                   8.267549
_cell_length_b                   9.547389
_cell_length_c                   12.156049
_cell_angle_alpha                88.647964
_cell_angle_beta                 78.918633
_cell_angle_gamma                79.846230
_cell_volume                     926.829
loop_
_atom_site_label
_atom_site_fract_x
_atom_site_fract_y
_atom_site_fract_z
_atom_site_charge
O 0.0162429734630212 0.1903094297137412 0.8890018656313369 -0.494856
O 0.0237333466793278 0.7945263906790212 0.0825948331020938 -0.562223
O 0.1502362601537071 0.9653880588910017 0.1354677185412280 -0.487294
O 0.8277388984605579 0.0520414114119964 0.8684265817652367 -0.524689
O 0.2764223742285014 0.9730102511736318 0.8968862829674520 -0.725778
O 0.1140836023107858 0.8158335578787389 0.8288791201430030 -0.791110
O 0.8979212535301737 0.1668192218315026 0.1028396692217255 -0.734726
H 0.8104842675943124 0.1888724877307450 0.6828381122614674 0.128553
H 0.1719665820477876 0.8198357637550664 0.3150300877813074 0.128540
H 0.9904784785697757 0.4038971782780033 0.7738011372755802 0.099957
H 0.0018997264185405 0.6032101498884068 0.2163808166501859 0.102867
H 0.0834430451617225 0.1463287908566401 0.5813125263780491 0.100737
H 0.8940123115906518 0.8595770328658731 0.4100295753093536 0.097897
H 0.2295082429415300 0.0154753752369980 0.4101602492080740 0.095126
H 0.7435377733533970 0.9902430925476747 0.5806827859727430 0.092122
H 0.2737856396936833 0.1410442647716328 0.2274894444740950 0.098535
H 0.6981437514378176 0.8651476782912733 0.7631150562748140 0.091448
H 0.1871378560754546 0.4012127021033252 0.2202094982343006 0.086871
H 0.7899172853426555 0.6050842721948180 0.7715642008687844 0.087493
H 0.0627661069153782 0.3830450451982307 0.9901407837950692 0.084751
H 0.9400935342144715 0.6050728173165595 0.0364556012372673 0.082648
H 0.2231206728154826 0.5789626395246502 0.9923879231650363 0.106049
H 0.7717508495996264 0.4140987977076150 0.0579099757849178 0.133022
H 0.6465414627959751 0.2565492627600366 0.0375733901241078 0.136007
H 0.3757783810508906 0.7215671320624550 0.9560290308020966 0.122922
H 0.4664475620802634 0.0778575786390942 0.0316316363779454 0.088765
H 0.5603246220929738 0.8956495367935023 0.9378485173929970 0.085800
H 0.2195799223145389 0.8950067647060114 0.8585557873454052 0.374645
H 0.1540252751513010 0.7138016876483416 0.8231430797546561 0.367952
H 0.2960235392454993 0.0448262492367938 0.8399381197095007 0.394855
H 0.9075318702603878 0.1393261691543593 0.1794367420441554 0.355923
C 0.9046997958766487 0.1564151183897893 0.8392799454580756 0.612315
C 0.0978529014950168 0.8458444719837434 0.1509399371240558 0.601997
C 0.8751130325436350 0.2379821497551086 0.7377463415958457 -0.249474
C 0.1148361904492186 0.7689573938713553 0.2565654879893525 -0.247798
C 0.9372854999589012 0.3585803612733623 0.7097562426315459 -0.037969
C 0.0498587270728369 0.6491554687168002 0.2827478625163084 -0.032984
C 0.9555140864738136 0.4303894290513686 0.6007796063209303 0.005967
C 0.0255525144658084 0.5771131581859441 0.3915952949894116 0.009337
C 0.9062308914029307 0.5801650284788311 0.5955213183276457 0.028144
C 0.0731960358197745 0.4269605071163297 0.3965990329098866 0.027618
C 0.0393997593278041 0.3525580051005251 0.5016285720007997 0.036321
C 0.9399886121979397 0.6545342742843437 0.4904838624617931 0.036905
C 0.1006532222633601 0.2029657956878378 0.5024502543222139 -0.139476
C 0.8765547453977325 0.8035578749263927 0.4891638811048010 -0.134825
C 0.1831160098173309 0.1294429859554386 0.4064094673793761 -0.081768
C 0.7915816407236325 0.8766609603540340 0.5848036192490527 -0.077562
C 0.2111933099314333 0.2012561151428841 0.3030998943665826 -0.076457
C 0.7634702770352734 0.8048852386779685 0.6880330750489284 -0.066114
C 0.1597693265699945 0.3458870286573463 0.2991595601257708 -0.130046
C 0.8172562458514272 0.6607042384180480 0.6926144329916253 -0.132870
C 0.1929518457730557 0.3613992885208387 -0.0002656602065906 0.079518
C 0.8150605893222171 0.6245970055965562 0.0174933145173937 0.078706
C 0.2848525075767074 0.4693729894471922 0.9995663836488914 -0.189332
C 0.7186552749251738 0.5187165960207096 0.0300098156192570 -0.171364
C 0.4530913302539060 0.4365956757248471 0.0112917450163390 0.097940
C 0.5563220644808015 0.5480035623534336 0.0062780637262955 0.099009
C 0.5184827360850895 0.2923255913629300 0.0254271358354363 -0.161518
C 0.4999708840777375 0.6880655755154853 0.9748141429493138 -0.157291
C 0.4176372214936731 0.1906932276109849 0.0233976424248767 0.095101
C 0.6046198562816346 0.7882079042373438 0.9643894315264909 0.092625
Co 0.0866360500458662 0.0794505574908534 0.0111128364221156 0.677233
Co 0.9351037382075990 0.8906432653404235 0.9521700991468215 0.725335
N 0.2572406118418093 0.2230205642996491 0.0104110982426482 -0.202620
N 0.7627549973700395 0.7581798016035501 0.9831771126227251 -0.237412
