# Supplementary material for: Probing Structural Defects in MOFs Using Water Stability
Source: J Phys Chem C Nanomater Interfaces. 2024 Feb 23;128(9):3975–84. doi: 10.1021/acs.jpcc.3c07497 (PMC10926153; doi:10.1021/acs.jpcc.3c07497)
Supplement: Supplementary file 2 — jp3c07497_si_002.zip [file jp3c07497_si_002.zip › SI/Sample input files/CIF files/Defect/ATOXAJ_D_0.02.cif]

#######################################################################
#
#                 Cambridge Crystallographic Data Centre
#                                CCDC 
#
#######################################################################
#
# If this CIF has been generated from an entry in the Cambridge 
# Structural Database, then it will include bibliographic, chemical, 
# crystal, experimental, refinement or atomic coordinate data resulting 
# from the CCDC's data processing and validation procedures.
#
#######################################################################
data_VESTA_phase_1
_symmetry_cell_setting           triclinic
_symmetry_space_group_name_H-M   'P 1'
_symmetry_Int_Tables_number      1
loop_
_symmetry_equiv_pos_site_id
_symmetry_equiv_pos_as_xyz
1 x,y,z
2 x,y,1/2+z
3 x,1/2+y,z
4 x,1/2+y,1/2+z
5 1/2+x,y,z
6 1/2+x,y,1/2+z
7 1/2+x,1/2+y,z
8 1/2+x,1/2+y,1/2+z
_cell_length_a                   21.850000
_cell_length_b                   21.892000
_cell_length_c                   27.944000
_cell_angle_alpha                95.199997
_cell_angle_beta                 99.229996
_cell_angle_gamma                99.889999
_cell_volume                     12901.3
loop_
_atom_site_label
_atom_site_fract_x
_atom_site_fract_y
_atom_site_fract_z
_atom_site_charge
Zn 0.1710450000000000 0.3613400000000000 0.4434050000000000 0.845755
Zn 0.1710450000000000 0.3613399999999999 0.9434050000000000 0.845696
Zn 0.1710450000000000 0.8613399999999999 0.4434050000000000 0.845856
Zn 0.1710450000000001 0.8613399999999999 0.9434050000000000 0.845641
Zn 0.6710449999999999 0.3613400000000000 0.4434050000000000 0.845104
Zn 0.6710450000000000 0.3613399999999999 0.9434050000000000 0.845385
Zn 0.6710449999999999 0.8613399999999999 0.4434050000000000 0.845745
Zn 0.6710449999999999 0.8613399999999999 0.9434050000000000 0.845343
Zn 0.1409350000000000 0.3409699999999999 0.3349200000000000 0.855631
Zn 0.1409350000000000 0.3409700000000000 0.8349199999999999 0.855418
Zn 0.1409350000000000 0.8409700000000000 0.3349200000000000 0.855549
Zn 0.1409350000000001 0.8409699999999999 0.8349199999999999 0.855431
Zn 0.6409349999999999 0.3409699999999999 0.3349200000000000 0.855674
Zn 0.6409350000000000 0.3409700000000000 0.8349199999999999 0.855287
Zn 0.6409349999999999 0.8409700000000000 0.3349200000000000 0.855771
Zn 0.6409350000000000 0.8409699999999999 0.8349199999999999 0.855303
Zn 0.3289549999999999 0.1386600000000000 0.0565950000000000 0.829581
Zn 0.3289549999999999 0.1386600000000000 0.5565950000000000 0.846250
Zn 0.3289549999999999 0.6386600000000000 0.0565950000000000 0.845574
Zn 0.3289549999999999 0.6386600000000000 0.5565950000000000 0.845940
Zn 0.8289549999999999 0.1386600000000000 0.0565950000000000 0.857125
Zn 0.8289550000000000 0.1386600000000000 0.5565950000000000 0.846116
Zn 0.8289549999999999 0.6386600000000000 0.0565950000000000 0.845679
Zn 0.8289549999999999 0.6386600000000000 0.5565950000000000 0.845923
Zn 0.3590650000000001 0.1590300000000000 0.1650800000000000 0.893104
Zn 0.3590650000000000 0.1590300000000000 0.6650800000000000 0.854935
Zn 0.3590650000000000 0.6590300000000000 0.1650800000000000 0.855613
Zn 0.3590650000000000 0.6590300000000000 0.6650800000000000 0.855263
Zn 0.8590650000000000 0.1590300000000000 0.1650800000000000 0.850556
Zn 0.8590650000000000 0.1590300000000000 0.6650800000000000 0.854849
Zn 0.8590650000000000 0.6590300000000000 0.1650800000000000 0.855604
Zn 0.8590650000000000 0.6590300000000000 0.6650800000000000 0.855208
H 0.1358500000000000 0.0327500000000000 0.3192500000000000 0.121730
H 0.1358500000000000 0.0327500000000000 0.8192499999999999 0.120563
H 0.1358500000000000 0.5327499999999999 0.3192500000000000 0.121549
H 0.1358500000000000 0.5327499999999999 0.8192499999999999 0.121242
H 0.6358500000000000 0.0327500000000000 0.3192500000000000 0.119143
H 0.6358499999999999 0.0327500000000000 0.8192499999999999 0.118408
H 0.6358500000000000 0.5327499999999999 0.3192500000000000 0.120937
H 0.6358500000000000 0.5327499999999999 0.8192499999999999 0.121294
H 0.1300000000000000 0.1396000000000000 0.3175500000000000 0.116890
H 0.1300000000000000 0.1396000000000000 0.8175500000000000 0.116050
H 0.1300000000000000 0.6395999999999999 0.3175500000000000 0.117166
H 0.1300000000000000 0.6395999999999999 0.8175500000000000 0.116668
H 0.6300000000000001 0.1396000000000000 0.3175500000000000 0.110238
H 0.6300000000000000 0.1396000000000000 0.8175500000000000 0.113987
H 0.6300000000000000 0.6395999999999999 0.3175500000000000 0.117204
H 0.6300000000000000 0.6395999999999999 0.8175500000000000 0.116702
H 0.1800000000000000 0.1700500000000000 0.4624500000000000 0.117613
H 0.1800000000000000 0.1700500000000000 0.9624500000000000 0.117212
H 0.1800000000000000 0.6700500000000000 0.4624500000000000 0.117383
H 0.1800000000000000 0.6700500000000000 0.9624500000000000 0.116842
H 0.6800000000000000 0.1700500000000000 0.4624500000000000 0.118521
H 0.6800000000000000 0.1700500000000000 0.9624500000000000 0.125136
H 0.6799999999999999 0.6700500000000000 0.4624500000000000 0.117618
H 0.6800000000000000 0.6700500000000000 0.9624500000000000 0.116534
H 0.1821000000000000 0.0647500000000000 0.4647500000000000 0.118533
H 0.1821000000000000 0.0647500000000000 0.9647499999999999 0.118186
H 0.1821000000000000 0.5647499999999999 0.4647500000000000 0.118085
H 0.1821000000000000 0.5647499999999999 0.9647499999999999 0.117679
H 0.6821000000000000 0.0647500000000000 0.4647500000000000 0.119534
H 0.6820999999999999 0.0647500000000000 0.9647499999999999 0.119691
H 0.6821000000000000 0.5647499999999999 0.4647500000000000 0.118275
H 0.6821000000000000 0.5647499999999999 0.9647499999999999 0.117430
H 0.4320499999999999 0.3232500000000000 0.3124500000000000 0.116223
H 0.4320499999999999 0.3232499999999999 0.8124500000000000 0.117935
H 0.4320499999999999 0.8232499999999999 0.3124500000000000 0.118549
H 0.4320499999999999 0.8232499999999999 0.8124500000000000 0.118066
H 0.9320500000000000 0.3232500000000000 0.3124500000000000 0.117830
H 0.9320499999999998 0.3232499999999999 0.8124500000000000 0.118049
H 0.9320500000000000 0.8232499999999999 0.3124500000000000 0.118844
H 0.9320500000000000 0.8232499999999999 0.8124500000000000 0.118158
H 0.3296999999999999 0.3361499999999999 0.3185500000000000 0.112892
H 0.3297000000000000 0.3361499999999999 0.8185500000000000 0.111519
H 0.3296999999999999 0.8361499999999998 0.3185500000000000 0.112692
H 0.3297000000000000 0.8361499999999998 0.8185500000000000 0.111784
H 0.8296999999999999 0.3361499999999999 0.3185500000000000 0.109485
H 0.8297000000000000 0.3361499999999999 0.8185500000000000 0.111893
H 0.8296999999999999 0.8361499999999998 0.3185500000000000 0.112164
H 0.8296999999999999 0.8361499999999998 0.8185500000000000 0.112033
H 0.3790500000000000 0.3715500000000000 0.4630000000000000 0.117354
H 0.3790500000000000 0.3715500000000000 0.9630000000000000 0.116378
H 0.3790500000000000 0.8715499999999999 0.4630000000000000 0.116954
H 0.3790500000000000 0.8715500000000000 0.9630000000000000 0.116190
H 0.8790499999999999 0.3715500000000000 0.4630000000000000 0.117381
H 0.8790500000000000 0.3715500000000000 0.9630000000000000 0.115970
H 0.8790499999999999 0.8715499999999999 0.4630000000000000 0.116808
H 0.8790499999999999 0.8715500000000000 0.9630000000000000 0.116071
H 0.4826499999999999 0.3658500000000000 0.4571000000000000 0.122713
H 0.4826499999999999 0.3658500000000000 0.9571000000000000 0.121948
H 0.4826500000000000 0.8658500000000000 0.4571000000000000 0.122354
H 0.4826500000000000 0.8658499999999999 0.9571000000000000 0.121762
H 0.9826499999999998 0.3658500000000000 0.4571000000000000 0.123163
H 0.9826499999999998 0.3658500000000000 0.9571000000000000 0.121473
H 0.9826499999999998 0.8658500000000000 0.4571000000000000 0.122519
H 0.9826499999999998 0.8658499999999999 0.9571000000000000 0.121688
H 0.1820000000000000 0.4530000000000000 0.0327000000000000 0.108831
H 0.1820000000000000 0.4530000000000000 0.5327000000000000 0.108663
H 0.1820000000000000 0.9530000000000000 0.0327000000000000 0.109938
H 0.1820000000000001 0.9530000000000000 0.5327000000000000 0.108468
H 0.6819999999999998 0.4530000000000000 0.0327000000000000 0.109246
H 0.6819999999999999 0.4530000000000000 0.5327000000000000 0.108599
H 0.6820000000000001 0.9530000000000000 0.0327000000000000 0.111722
H 0.6820000000000001 0.9530000000000000 0.5327000000000000 0.108133
H 0.1377000000000000 0.2681999999999999 0.0935000000000000 0.124669
H 0.1377000000000000 0.2682000000000000 0.5935000000000000 0.124852
H 0.1377000000000000 0.7681999999999999 0.0935000000000000 0.124271
H 0.1377000000000000 0.7682000000000000 0.5935000000000000 0.124708
H 0.6377000000000000 0.2681999999999999 0.0935000000000000 0.134001
H 0.6377000000000000 0.2682000000000000 0.5935000000000000 0.124985
H 0.6376999999999999 0.7681999999999999 0.0935000000000000 0.124692
H 0.6377000000000000 0.7682000000000000 0.5935000000000000 0.124814
H 0.1494500000000000 0.2730000000000000 0.0138000000000000 0.098220
H 0.1494500000000000 0.2730000000000000 0.5138000000000000 0.096852
H 0.1494500000000000 0.7730000000000000 0.0138000000000000 0.097361
H 0.1494500000000000 0.7730000000000000 0.5138000000000000 0.097028
H 0.6494499999999999 0.2730000000000000 0.0138000000000000 0.105396
H 0.6494499999999999 0.2730000000000000 0.5138000000000000 0.096466
H 0.6494499999999999 0.7730000000000000 0.0138000000000000 0.097843
H 0.6494499999999999 0.7730000000000000 0.5138000000000000 0.096959
H 0.2401000000000000 0.3803000000000000 0.1910000000000000 0.129582
H 0.2401000000000000 0.3803000000000000 0.6909999999999999 0.128998
H 0.2401000000000000 0.8803000000000001 0.1910000000000000 0.129507
H 0.2401000000000000 0.8802999999999999 0.6909999999999999 0.129102
H 0.7401000000000000 0.3803000000000000 0.1910000000000000 0.130236
H 0.7401000000000000 0.3803000000000000 0.6909999999999999 0.128749
H 0.7401000000000000 0.8803000000000001 0.1910000000000000 0.128832
H 0.7401000000000000 0.8802999999999999 0.6909999999999999 0.128829
H 0.2335000000000000 0.3734500000000000 0.2723500000000000 0.103106
H 0.2335000000000000 0.3734500000000000 0.7723500000000000 0.104171
H 0.2335000000000000 0.8734499999999999 0.2723500000000000 0.102995
H 0.2335000000000000 0.8734500000000001 0.7723500000000000 0.104352
H 0.7335000000000000 0.3734500000000000 0.2723500000000000 0.105201
H 0.7334999999999999 0.3734500000000000 0.7723500000000000 0.103998
H 0.7334999999999998 0.8734499999999999 0.2723500000000000 0.103499
H 0.7334999999999998 0.8734500000000001 0.7723500000000000 0.104177
H 0.0526500000000000 0.3220499999999999 0.2383500000000000 0.101503
H 0.0526500000000000 0.3220500000000000 0.7383500000000000 0.103129
H 0.0526500000000000 0.8220499999999997 0.2383500000000000 0.102472
H 0.0526500000000000 0.8220499999999998 0.7383500000000000 0.102856
H 0.5526500000000000 0.3220499999999999 0.2383500000000000 0.096032
H 0.5526500000000001 0.3220500000000000 0.7383500000000000 0.103449
H 0.5526500000000000 0.8220499999999997 0.2383500000000000 0.103291
H 0.5526500000000001 0.8220499999999998 0.7383500000000000 0.103014
H 0.1738360000000000 0.4606580000000000 0.1175570000000000 0.124249
H 0.1738360000000000 0.4606579999999999 0.6175570000000000 0.125421
H 0.1738360000000000 0.9606570000000000 0.1175570000000000 0.124755
H 0.1738360000000000 0.9606570000000000 0.6175570000000000 0.125583
H 0.6738359999999999 0.4606580000000000 0.1175570000000000 0.124324
H 0.6738359999999999 0.4606579999999999 0.6175570000000000 0.125675
H 0.6738360000000000 0.9606570000000000 0.1175570000000000 0.110317
H 0.6738360000000000 0.9606570000000000 0.6175570000000000 0.125758
H 0.0463810000000000 0.3284000000000000 0.1524120000000000 0.131556
H 0.0463810000000000 0.3284000000000000 0.6524119999999999 0.130234
H 0.0463810000000000 0.8283999999999999 0.1524120000000000 0.131302
H 0.0463810000000000 0.8284000000000000 0.6524119999999999 0.130351
H 0.5463809999999999 0.3284000000000000 0.1524120000000000 0.136073
H 0.5463810000000000 0.3284000000000000 0.6524119999999999 0.130336
H 0.5463809999999999 0.8283999999999999 0.1524120000000000 0.132534
H 0.5463810000000000 0.8284000000000000 0.6524119999999999 0.130349
H 0.3641499999999999 0.4672500000000000 0.1807500000000000 0.120137
H 0.3641499999999999 0.4672500000000001 0.6807500000000000 0.122011
H 0.3641500000000000 0.9672500000000001 0.1807500000000000 0.115555
H 0.3641500000000000 0.9672499999999999 0.6807500000000000 0.122629
H 0.8641500000000000 0.4672500000000000 0.1807500000000000 0.120610
H 0.8641500000000000 0.4672500000000001 0.6807500000000000 0.122094
H 0.8641500000000000 0.9672500000000001 0.1807500000000000 0.118614
H 0.8641500000000000 0.9672499999999999 0.6807500000000000 0.122464
H 0.3699999999999999 0.3603999999999999 0.1824500000000000 0.113052
H 0.3700000000000000 0.3603999999999999 0.6824500000000000 0.117855
H 0.3699999999999999 0.8604000000000002 0.1824500000000000 0.115482
H 0.3699999999999999 0.8604000000000001 0.6824500000000000 0.117632
H 0.8700000000000000 0.3603999999999999 0.1824500000000000 0.113198
H 0.8700000000000001 0.3603999999999999 0.6824500000000000 0.117851
H 0.8700000000000000 0.8604000000000002 0.1824500000000000 0.116332
H 0.8700000000000000 0.8604000000000001 0.6824500000000000 0.117593
H 0.3200000000000000 0.3299500000000000 0.0375500000000000 0.118731
H 0.3200000000000000 0.3299500000000000 0.5375500000000000 0.116303
H 0.3200000000000000 0.8299499999999999 0.0375500000000000 0.117341
H 0.3200000000000000 0.8299500000000000 0.5375500000000000 0.116583
H 0.8200000000000001 0.3299500000000000 0.0375500000000000 0.120179
H 0.8199999999999998 0.3299500000000000 0.5375500000000000 0.115961
H 0.8199999999999998 0.8299499999999999 0.0375500000000000 0.117871
H 0.8199999999999998 0.8299500000000000 0.5375500000000000 0.116557
H 0.3179000000000000 0.4352500000000000 0.0352500000000000 0.118076
H 0.3179000000000000 0.4352500000000000 0.5352500000000000 0.117309
H 0.3179000000000001 0.9352500000000000 0.0352500000000000 0.119466
H 0.3179000000000000 0.9352499999999999 0.5352500000000000 0.117179
H 0.8179000000000000 0.4352500000000000 0.0352500000000000 0.118719
H 0.8178999999999998 0.4352500000000000 0.5352500000000000 0.117139
H 0.8178999999999998 0.9352500000000000 0.0352500000000000 0.120596
H 0.8178999999999998 0.9352499999999999 0.5352500000000000 0.117005
H 0.0679500000000000 0.1767500000000000 0.1875500000000000 0.116734
H 0.0679500000000000 0.1767500000000000 0.6875500000000000 0.119430
H 0.0679500000000000 0.6767500000000000 0.1875500000000000 0.118157
H 0.0679500000000000 0.6767500000000000 0.6875500000000000 0.119029
H 0.5679500000000000 0.1767500000000000 0.6875500000000000 0.119996
H 0.5679500000000000 0.6767500000000000 0.1875500000000000 0.118083
H 0.5679500000000000 0.6767500000000000 0.6875500000000000 0.119145
H 0.1703000000000000 0.1638500000000000 0.1814500000000000 0.110709
H 0.1703000000000000 0.1638500000000000 0.6814500000000000 0.113479
H 0.1703000000000000 0.6638500000000001 0.1814500000000000 0.112000
H 0.1703000000000000 0.6638499999999999 0.6814500000000000 0.112819
H 0.6702999999999999 0.1638500000000000 0.6814500000000000 0.113621
H 0.6702999999999999 0.6638500000000001 0.1814500000000000 0.111788
H 0.6702999999999998 0.6638499999999999 0.6814500000000000 0.112794
H 0.1209500000000000 0.1284500000000000 0.0370000000000000 0.117341
H 0.1209500000000000 0.1284500000000000 0.5370000000000000 0.115729
H 0.1209500000000000 0.6284500000000000 0.0370000000000000 0.116846
H 0.1209500000000000 0.6284500000000000 0.5370000000000000 0.116052
H 0.6209499999999999 0.1284500000000000 0.5370000000000000 0.115086
H 0.6209499999999999 0.6284500000000000 0.0370000000000000 0.117025
H 0.6209499999999999 0.6284500000000000 0.5370000000000000 0.115840
H 0.0173500000000000 0.1341500000000000 0.0429000000000000 0.123281
H 0.0173500000000000 0.1341500000000000 0.5429000000000000 0.120881
H 0.0173500000000000 0.6341500000000000 0.0429000000000000 0.122334
H 0.0173500000000000 0.6341500000000000 0.5429000000000000 0.121495
H 0.5173500000000000 0.1341500000000000 0.5429000000000000 0.120937
H 0.5173500000000000 0.6341500000000000 0.0429000000000000 0.122710
H 0.5173500000000000 0.6341500000000000 0.5429000000000000 0.121585
H 0.3180000000000000 0.0470000000000000 0.4673000000000000 0.109646
H 0.3179999999999999 0.0470000000000000 0.9673000000000000 0.107143
H 0.3180000000000000 0.5470000000000000 0.4673000000000000 0.108754
H 0.3180000000000000 0.5470000000000000 0.9673000000000000 0.108993
H 0.8179999999999998 0.0470000000000000 0.4673000000000000 0.109915
H 0.8179999999999998 0.0470000000000000 0.9673000000000000 0.108557
H 0.8179999999999997 0.5470000000000000 0.4673000000000000 0.108655
H 0.8179999999999998 0.5470000000000000 0.9673000000000000 0.108867
H 0.3623000000000000 0.2318000000000000 0.4065000000000000 0.124199
H 0.3623000000000000 0.2318000000000000 0.9064999999999999 0.122408
H 0.3623000000000000 0.7318000000000000 0.4065000000000000 0.124536
H 0.3623000000000000 0.7318000000000000 0.9064999999999999 0.124747
H 0.8622999999999998 0.2318000000000000 0.4065000000000000 0.124068
H 0.8622999999999998 0.2318000000000000 0.9064999999999999 0.122747
H 0.8623000000000000 0.7318000000000000 0.4065000000000000 0.124626
H 0.8622999999999998 0.7318000000000000 0.9064999999999999 0.124807
H 0.3505500000000000 0.2270000000000000 0.4862000000000000 0.098024
H 0.3505499999999999 0.2270000000000000 0.9862000000000000 0.096077
H 0.3505500000000000 0.7269999999999999 0.4862000000000000 0.097495
H 0.3505500000000000 0.7270000000000000 0.9862000000000000 0.097244
H 0.8505500000000000 0.2270000000000000 0.4862000000000000 0.098350
H 0.8505500000000000 0.2270000000000000 0.9862000000000000 0.095830
H 0.8505500000000000 0.7269999999999999 0.4862000000000000 0.097583
H 0.8505499999999999 0.7270000000000000 0.9862000000000000 0.097146
H 0.2599000000000000 0.1197000000000000 0.3090000000000000 0.130824
H 0.2599000000000000 0.1197000000000000 0.8090000000000001 0.128906
H 0.2599000000000000 0.6196999999999999 0.3090000000000000 0.129103
H 0.2599000000000000 0.6197000000000000 0.8090000000000001 0.129173
H 0.7598999999999999 0.1197000000000000 0.3090000000000000 0.129658
H 0.7599000000000000 0.1197000000000000 0.8090000000000001 0.130180
H 0.7599000000000000 0.6196999999999999 0.3090000000000000 0.128787
H 0.7599000000000000 0.6197000000000000 0.8090000000000001 0.129269
H 0.2665000000000000 0.1265500000000000 0.2276500000000000 0.106166
H 0.2665000000000000 0.1265500000000000 0.7276500000000000 0.102248
H 0.2665000000000000 0.6265499999999999 0.2276500000000000 0.103957
H 0.2665000000000000 0.6265499999999999 0.7276500000000000 0.103355
H 0.7664999999999998 0.1265500000000000 0.2276500000000000 0.069414
H 0.7665000000000000 0.1265500000000000 0.7276500000000000 0.102846
H 0.7665000000000000 0.6265499999999999 0.2276500000000000 0.103676
H 0.7665000000000000 0.6265499999999999 0.7276500000000000 0.103424
H 0.4473500000000000 0.1779500000000000 0.2616500000000000 0.073144
H 0.4473500000000000 0.1779500000000000 0.7616499999999999 0.101903
H 0.4473500000000000 0.6779500000000001 0.2616500000000000 0.102599
H 0.4473500000000000 0.6779500000000001 0.7616499999999999 0.102756
H 0.9473499999999999 0.1779500000000000 0.2616500000000000 0.106189
H 0.9473500000000000 0.1779500000000000 0.7616499999999999 0.101940
H 0.9473500000000001 0.6779500000000001 0.2616500000000000 0.103112
H 0.9473500000000001 0.6779500000000001 0.7616499999999999 0.102781
H 0.3261640000000000 0.0393420000000000 0.3824430000000000 0.124932
H 0.3261640000000000 0.0393420000000000 0.8824430000000000 0.120449
H 0.3261640000000000 0.5393420000000000 0.3824430000000000 0.124525
H 0.3261640000000000 0.5393420000000000 0.8824430000000000 0.125351
H 0.8261639999999999 0.0393420000000000 0.3824430000000000 0.124867
H 0.8261639999999999 0.0393420000000000 0.8824430000000000 0.122106
H 0.8261639999999999 0.5393420000000000 0.3824430000000000 0.123964
H 0.8261639999999999 0.5393420000000000 0.8824430000000000 0.125410
H 0.4536189999999999 0.1716010000000000 0.3475890000000000 0.132218
H 0.4536189999999999 0.1716009999999999 0.8475889999999999 0.132901
H 0.4536190000000000 0.6716010000000000 0.3475890000000000 0.130566
H 0.4536190000000000 0.6716010000000000 0.8475889999999999 0.131368
H 0.9536189999999998 0.1716010000000000 0.3475890000000000 0.135148
H 0.9536189999999999 0.1716009999999999 0.8475889999999999 0.131013
H 0.9536189999999999 0.6716010000000000 0.3475890000000000 0.131165
H 0.9536190000000000 0.6716010000000000 0.8475889999999999 0.131393
H 0.4660010000000001 0.1270710000000000 0.1748500000000000 0.383012
H 0.4765799999999999 0.2026860000000000 0.1832520000000000 0.356985
H 0.4441760000000000 0.1235310000000000 0.0581003000000000 0.281834
H 0.7482379999999998 0.1850000000000000 0.1613140000000000 0.402399
H 0.7413649999999999 0.1096670000000000 0.1534080000000000 0.395696
H 0.7296109999999998 0.1174600000000000 0.0949057000000000 0.316510
C 0.1625500000000000 0.4697000000000000 0.3939000000000000 0.582097
C 0.1625500000000001 0.4697000000000000 0.8939000000000000 0.582386
C 0.1625500000000000 0.9697000000000000 0.3939000000000000 0.581514
C 0.1625500000000001 0.9697000000000000 0.8939000000000000 0.583725
C 0.6625500000000000 0.4697000000000000 0.3939000000000000 0.582992
C 0.6625500000000000 0.4697000000000000 0.8939000000000000 0.582460
C 0.6625499999999999 0.9697000000000000 0.3939000000000000 0.581336
C 0.6625500000000000 0.9697000000000000 0.8939000000000000 0.584704
C 0.1595000000000000 0.0390000000000000 0.3928499999999999 -0.018781
C 0.1595000000000000 0.0390000000000000 0.8928500000000000 -0.018870
C 0.1595000000000000 0.5389999999999999 0.3928499999999999 -0.019520
C 0.1595000000000000 0.5389999999999999 0.8928500000000000 -0.018753
C 0.6594999999999999 0.0390000000000000 0.3928499999999999 -0.016388
C 0.6595000000000000 0.0390000000000000 0.8928500000000000 -0.023987
C 0.6595000000000000 0.5389999999999999 0.3928499999999999 -0.019926
C 0.6595000000000000 0.5389999999999999 0.8928500000000000 -0.018631
C 0.1439000000000000 0.0599000000000000 0.3481000000000000 -0.125236
C 0.1439000000000000 0.0599000000000000 0.8481000000000000 -0.124670
C 0.1439000000000000 0.5599000000000000 0.3481000000000000 -0.124381
C 0.1439000000000000 0.5598999999999998 0.8481000000000000 -0.124412
C 0.6439000000000000 0.0599000000000000 0.3481000000000000 -0.128565
C 0.6438999999999999 0.0599000000000000 0.8481000000000000 -0.130600
C 0.6438999999999999 0.5599000000000000 0.3481000000000000 -0.124597
C 0.6438999999999999 0.5598999999999998 0.8481000000000000 -0.124255
C 0.1405500000000000 0.1247000000000000 0.3472999999999999 -0.130088
C 0.1405500000000000 0.1247000000000000 0.8473000000000001 -0.128577
C 0.1405500000000000 0.6246999999999999 0.3472999999999999 -0.128163
C 0.1405500000000000 0.6247000000000000 0.8473000000000001 -0.128569
C 0.6405500000000000 0.1247000000000000 0.3472999999999999 -0.134952
C 0.6405500000000000 0.1247000000000000 0.8473000000000001 -0.133652
C 0.6405500000000000 0.6246999999999999 0.3472999999999999 -0.127711
C 0.6405500000000000 0.6247000000000000 0.8473000000000001 -0.128498
C 0.1524000000000000 0.1645000000000000 0.3890500000000000 -0.022444
C 0.1524000000000000 0.1645000000000000 0.8890500000000000 -0.021827
C 0.1524000000000000 0.6645000000000000 0.3890500000000000 -0.021657
C 0.1524000000000001 0.6645000000000000 0.8890500000000000 -0.021613
C 0.6524000000000001 0.1645000000000000 0.3890500000000000 -0.021224
C 0.6524000000000001 0.1645000000000000 0.8890500000000000 -0.027056
C 0.6524000000000000 0.6645000000000000 0.3890500000000000 -0.021276
C 0.6524000000000000 0.6645000000000000 0.8890500000000000 -0.021580
C 0.1698500000000000 0.1427000000000000 0.4337000000000000 -0.111614
C 0.1698500000000000 0.1427000000000000 0.9337000000000000 -0.109709
C 0.1698500000000000 0.6427000000000000 0.4337000000000000 -0.111559
C 0.1698500000000001 0.6427000000000000 0.9337000000000000 -0.112335
C 0.6698499999999999 0.1427000000000000 0.4337000000000000 -0.108595
C 0.6698499999999999 0.1427000000000000 0.9337000000000000 -0.098257
C 0.6698499999999999 0.6427000000000000 0.4337000000000000 -0.110861
C 0.6698499999999999 0.6427000000000000 0.9337000000000000 -0.112736
C 0.1720000000000000 0.0795000000000000 0.4348500000000000 -0.112759
C 0.1720000000000000 0.0795000000000000 0.9348500000000000 -0.110668
C 0.1720000000000000 0.5795000000000000 0.4348500000000000 -0.113078
C 0.1720000000000000 0.5794999999999999 0.9348500000000000 -0.113499
C 0.6719999999999999 0.0795000000000000 0.4348500000000000 -0.110013
C 0.6719999999999999 0.0795000000000000 0.9348500000000000 -0.100287
C 0.6719999999999999 0.5795000000000000 0.4348500000000000 -0.112477
C 0.6719999999999999 0.5794999999999999 0.9348500000000000 -0.113736
C 0.1503500000000000 0.2328000000000000 0.3864000000000000 0.596732
C 0.1503500000000000 0.2328000000000000 0.8864000000000000 0.598941
C 0.1503500000000000 0.7327999999999999 0.3864000000000000 0.597378
C 0.1503500000000000 0.7327999999999999 0.8864000000000000 0.597651
C 0.6503499999999999 0.2328000000000000 0.3864000000000000 0.598175
C 0.6503499999999999 0.2328000000000000 0.8864000000000000 0.600233
C 0.6503499999999999 0.7327999999999999 0.3864000000000000 0.597603
C 0.6503499999999999 0.7327999999999999 0.8864000000000000 0.597667
C 0.0355000000000000 0.3427000000000000 0.3797000000000000 0.588832
C 0.0355000000000000 0.3427000000000000 0.8797000000000000 0.590728
C 0.0355000000000000 0.8426999999999999 0.3797000000000000 0.589605
C 0.0355000000000000 0.8426999999999999 0.8797000000000000 0.590314
C 0.5355000000000000 0.3427000000000000 0.3797000000000000 0.591200
C 0.5355000000000000 0.3427000000000000 0.8797000000000000 0.591392
C 0.5355000000000000 0.8426999999999999 0.3797000000000000 0.590047
C 0.5355000000000000 0.8426999999999999 0.8797000000000000 0.590791
C 0.4678499999999999 0.3458499999999999 0.3844500000000000 -0.014998
C 0.4678499999999999 0.3458500000000000 0.8844500000000000 -0.013091
C 0.4678499999999999 0.8458500000000000 0.3844500000000000 -0.014440
C 0.4678500000000000 0.8458500000000000 0.8844500000000000 -0.012701
C 0.9678500000000000 0.3458499999999999 0.3844500000000000 -0.012163
C 0.9678500000000000 0.3458500000000000 0.8844500000000000 -0.013600
C 0.9678499999999999 0.8458500000000000 0.3844500000000000 -0.013172
C 0.9678499999999999 0.8458500000000000 0.8844500000000000 -0.013459
C 0.4220999999999999 0.3347999999999999 0.3426999999999999 -0.128131
C 0.4221000000000000 0.3348000000000000 0.8427000000000000 -0.127187
C 0.4221000000000000 0.8348000000000001 0.3426999999999999 -0.127656
C 0.4220999999999999 0.8348000000000000 0.8427000000000000 -0.127041
C 0.9221000000000001 0.3347999999999999 0.3426999999999999 -0.128923
C 0.9221000000000000 0.3348000000000000 0.8427000000000000 -0.126984
C 0.9221000000000001 0.8348000000000001 0.3426999999999999 -0.126936
C 0.9221000000000000 0.8348000000000000 0.8427000000000000 -0.127182
C 0.3601500000000000 0.3414499999999999 0.3467000000000000 -0.122873
C 0.3601500000000000 0.3414499999999999 0.8467000000000000 -0.123969
C 0.3601500000000000 0.8414500000000000 0.3467000000000000 -0.123587
C 0.3601500000000000 0.8414500000000000 0.8467000000000000 -0.123498
C 0.8601500000000000 0.3414499999999999 0.3467000000000000 -0.126348
C 0.8601500000000000 0.3414499999999999 0.8467000000000000 -0.123265
C 0.8601500000000000 0.8414500000000000 0.3467000000000000 -0.124276
C 0.8601499999999999 0.8414500000000000 0.8467000000000000 -0.123388
C 0.3437000000000000 0.3555000000000000 0.3910500000000000 -0.023223
C 0.3437000000000000 0.3555000000000000 0.8910500000000000 -0.025112
C 0.3437000000000000 0.8555000000000000 0.3910500000000000 -0.024402
C 0.3437000000000000 0.8555000000000000 0.8910500000000000 -0.024003
C 0.8437000000000000 0.3555000000000000 0.3910500000000000 -0.024683
C 0.8437000000000001 0.3555000000000000 0.8910500000000000 -0.023917
C 0.8437000000000000 0.8555000000000000 0.3910500000000000 -0.025466
C 0.8437000000000001 0.8555000000000000 0.8910500000000000 -0.023650
C 0.3897000000000000 0.3634000000000000 0.4324500000000000 -0.113780
C 0.3897000000000000 0.3633999999999999 0.9324499999999999 -0.113847
C 0.3897000000000000 0.8633999999999999 0.4324500000000000 -0.115038
C 0.3897000000000000 0.8633999999999999 0.9324499999999999 -0.114681
C 0.8896999999999999 0.3634000000000000 0.4324500000000000 -0.113509
C 0.8896999999999999 0.3633999999999999 0.9324499999999999 -0.115011
C 0.8896999999999999 0.8633999999999999 0.4324500000000000 -0.115310
C 0.8896999999999999 0.8633999999999999 0.9324499999999999 -0.115410
C 0.4519000000000000 0.3593500000000000 0.4290000000000000 -0.108609
C 0.4519000000000000 0.3593499999999999 0.9289999999999999 -0.107744
C 0.4519000000000000 0.8593499999999998 0.4290000000000000 -0.109686
C 0.4519000000000000 0.8593499999999998 0.9289999999999999 -0.108858
C 0.9518999999999999 0.3593500000000000 0.4290000000000000 -0.107802
C 0.9518999999999999 0.3593499999999999 0.9289999999999999 -0.109872
C 0.9518999999999999 0.8593499999999998 0.4290000000000000 -0.109302
C 0.9518999999999999 0.8593499999999998 0.9289999999999999 -0.109945
C 0.2765000000000000 0.3585000000000000 0.3949500000000000 0.589420
C 0.2765000000000000 0.3585000000000000 0.8949500000000000 0.591234
C 0.2765000000000001 0.8585000000000000 0.3949500000000000 0.589539
C 0.2765000000000001 0.8585000000000000 0.8949500000000000 0.591071
C 0.7764999999999999 0.3585000000000000 0.3949500000000000 0.590386
C 0.7764999999999999 0.3585000000000000 0.8949500000000000 0.591074
C 0.7765000000000000 0.8585000000000000 0.3949500000000000 0.589780
C 0.7765000000000001 0.8585000000000000 0.8949500000000000 0.590768
C 0.1736000000000000 0.4152500000000000 0.0454500000000000 0.091252
C 0.1736000000000000 0.4152500000000000 0.5454500000000000 0.090492
C 0.1736000000000000 0.9152500000000001 0.0454500000000000 0.093155
C 0.1736000000000000 0.9152500000000000 0.5454500000000000 0.090410
C 0.6735999999999999 0.4152500000000000 0.0454500000000000 0.092287
C 0.6735999999999999 0.4152500000000000 0.5454500000000000 0.090485
C 0.6735999999999999 0.9152500000000001 0.0454500000000000 0.097130
C 0.6736000000000000 0.9152500000000000 0.5454500000000000 0.089931
C 0.1677000000000000 0.4164500000000000 0.0944500000000000 -0.165704
C 0.1677000000000000 0.4164500000000000 0.5944500000000000 -0.164657
C 0.1677000000000000 0.9164500000000001 0.0944500000000000 -0.164924
C 0.1677000000000000 0.9164499999999999 0.5944500000000000 -0.164667
C 0.6676999999999998 0.4164500000000000 0.0944500000000000 -0.165907
C 0.6676999999999998 0.4164500000000000 0.5944500000000000 -0.164193
C 0.6676999999999998 0.9164500000000001 0.0944500000000000 -0.167290
C 0.6677000000000000 0.9164499999999999 0.5944500000000000 -0.164411
C 0.1539500000000000 0.3605500000000000 0.1130000000000000 0.111181
C 0.1539500000000000 0.3605500000000000 0.6130000000000000 0.113727
C 0.1539500000000000 0.8605499999999999 0.1130000000000000 0.111358
C 0.1539500000000000 0.8605499999999999 0.6130000000000000 0.113566
C 0.6539500000000000 0.3605500000000000 0.1130000000000000 0.104785
C 0.6539500000000000 0.3605500000000000 0.6130000000000000 0.114342
C 0.6539500000000000 0.8605499999999999 0.1130000000000000 0.110065
C 0.6539500000000000 0.8605499999999999 0.6130000000000000 0.114037
C 0.1471500000000000 0.3068000000000000 0.0823000000000000 -0.181469
C 0.1471500000000000 0.3068000000000000 0.5823000000000000 -0.181780
C 0.1471500000000000 0.8068000000000000 0.0823000000000000 -0.182838
C 0.1471500000000000 0.8067999999999999 0.5823000000000000 -0.181987
C 0.6471500000000001 0.3068000000000000 0.0823000000000000 -0.181944
C 0.6471500000000000 0.3068000000000000 0.5823000000000000 -0.181359
C 0.6471500000000000 0.8068000000000000 0.0823000000000000 -0.181810
C 0.6471499999999999 0.8067999999999999 0.5823000000000000 -0.181726
C 0.1544000000000000 0.3102000000000000 0.0341500000000000 0.120896
C 0.1544000000000000 0.3101999999999999 0.5341500000000000 0.117803
C 0.1544000000000000 0.8102000000000000 0.0341500000000000 0.118865
C 0.1544000000000000 0.8102000000000000 0.5341500000000000 0.118272
C 0.6543999999999999 0.3102000000000000 0.0341500000000000 0.132265
C 0.6544000000000000 0.3101999999999999 0.5341500000000000 0.117357
C 0.6544000000000000 0.8102000000000000 0.0341500000000000 0.120538
C 0.6543999999999999 0.8102000000000000 0.5341500000000000 0.118249
C 0.1469500000000000 0.3573499999999999 0.1647000000000000 0.115987
C 0.1469500000000000 0.3573499999999999 0.6647000000000000 0.113084
C 0.1469500000000000 0.8573499999999999 0.1647000000000000 0.115430
C 0.1469500000000001 0.8573499999999998 0.6647000000000000 0.113340
C 0.6469499999999999 0.3573499999999999 0.1647000000000000 0.119917
C 0.6469499999999999 0.3573499999999999 0.6647000000000000 0.112559
C 0.6469500000000000 0.8573499999999999 0.1647000000000000 0.113932
C 0.6469500000000000 0.8573499999999998 0.6647000000000000 0.112980
C 0.2008500000000000 0.3688000000000000 0.1998500000000000 -0.183326
C 0.2008500000000000 0.3688000000000000 0.6998500000000000 -0.184676
C 0.2008500000000000 0.8688000000000000 0.1998500000000000 -0.184178
C 0.2008500000000000 0.8688000000000001 0.6998500000000000 -0.184341
C 0.7008500000000001 0.3688000000000000 0.1998500000000000 -0.190108
C 0.7008500000000000 0.3688000000000000 0.6998500000000000 -0.185227
C 0.7008500000000000 0.8688000000000000 0.1998500000000000 -0.188282
C 0.7008500000000000 0.8688000000000001 0.6998500000000000 -0.184859
C 0.1970500000000000 0.3633500000000000 0.2487000000000000 0.092797
C 0.1970500000000000 0.3633500000000000 0.7487000000000000 0.095606
C 0.1970500000000000 0.8633500000000000 0.2487000000000000 0.092709
C 0.1970500000000001 0.8633499999999998 0.7487000000000000 0.095709
C 0.6970499999999998 0.3633500000000000 0.2487000000000000 0.092440
C 0.6970499999999999 0.3633500000000000 0.7487000000000000 0.095488
C 0.6970499999999999 0.8633500000000000 0.2487000000000000 0.092302
C 0.6970499999999999 0.8633499999999998 0.7487000000000000 0.095832
C 0.0912000000000000 0.3336500000000000 0.2285000000000000 0.101703
C 0.0912000000000000 0.3336500000000000 0.7285000000000000 0.103431
C 0.0912000000000000 0.8336500000000000 0.2285000000000000 0.102424
C 0.0912000000000001 0.8336500000000000 0.7285000000000000 0.103170
C 0.5911999999999999 0.3336500000000000 0.2285000000000000 0.087344
C 0.5911999999999999 0.3336500000000000 0.7285000000000000 0.104050
C 0.5911999999999998 0.8336500000000000 0.2285000000000000 0.102602
C 0.5911999999999999 0.8336500000000000 0.7285000000000000 0.103772
C 0.0904000000000000 0.3388000000000000 0.1787500000000000 -0.166287
C 0.0904000000000000 0.3388000000000000 0.6787500000000000 -0.167602
C 0.0904000000000000 0.8388000000000000 0.1787500000000000 -0.166562
C 0.0904000000000001 0.8388000000000000 0.6787500000000000 -0.167476
C 0.5904000000000000 0.3388000000000000 0.1787500000000000 -0.172889
C 0.5904000000000000 0.3388000000000000 0.6787500000000000 -0.167600
C 0.5904000000000000 0.8388000000000000 0.1787500000000000 -0.167825
C 0.5904000000000000 0.8388000000000000 0.6787500000000000 -0.167368
C 0.3374500000000000 0.0303000000000000 0.1061000000000000 0.582659
C 0.3374500000000000 0.0303000000000000 0.6061000000000000 0.582165
C 0.3374500000000000 0.5302999999999999 0.1061000000000000 0.582517
C 0.3374500000000000 0.5303000000000000 0.6061000000000000 0.582258
C 0.8374500000000000 0.0303000000000000 0.1061000000000000 0.573268
C 0.8374500000000000 0.0303000000000000 0.6061000000000000 0.582527
C 0.8374500000000000 0.5302999999999999 0.1061000000000000 0.582054
C 0.8374499999999999 0.5303000000000000 0.6061000000000000 0.582299
C 0.3405000000000000 0.4610000000000000 0.1071500000000000 -0.020143
C 0.3405000000000000 0.4610000000000000 0.6071499999999999 -0.019198
C 0.3405000000000000 0.9609999999999999 0.1071500000000000 -0.019047
C 0.3405000000000000 0.9610000000000000 0.6071499999999999 -0.019176
C 0.8405000000000000 0.4610000000000000 0.1071500000000000 -0.019059
C 0.8405000000000000 0.4610000000000000 0.6071499999999999 -0.019019
C 0.8404999999999999 0.9609999999999999 0.1071500000000000 -0.018794
C 0.8404999999999999 0.9610000000000000 0.6071499999999999 -0.019233
C 0.3561000000000000 0.4400999999999999 0.1519000000000000 -0.126347
C 0.3561000000000000 0.4400999999999999 0.6518999999999999 -0.123301
C 0.3561000000000000 0.9400999999999999 0.1519000000000000 -0.135242
C 0.3561000000000000 0.9400999999999999 0.6518999999999999 -0.122650
C 0.8561000000000001 0.4400999999999999 0.1519000000000000 -0.125048
C 0.8561000000000000 0.4400999999999999 0.6518999999999999 -0.122958
C 0.8560999999999999 0.9400999999999999 0.1519000000000000 -0.130454
C 0.8561000000000000 0.9400999999999999 0.6518999999999999 -0.122691
C 0.3594500000000000 0.3753000000000000 0.1527000000000000 -0.134444
C 0.3594500000000000 0.3753000000000000 0.6526999999999998 -0.127151
C 0.3594500000000000 0.8752999999999999 0.1527000000000000 -0.130351
C 0.3594500000000000 0.8752999999999999 0.6526999999999998 -0.127264
C 0.8594499999999998 0.3753000000000000 0.1527000000000000 -0.137512
C 0.8594499999999998 0.3753000000000000 0.6526999999999998 -0.126884
C 0.8594499999999999 0.8752999999999999 0.1527000000000000 -0.128129
C 0.8594499999999998 0.8752999999999999 0.6526999999999998 -0.127173
C 0.3476000000000000 0.3355000000000000 0.1109500000000000 -0.021341
C 0.3476000000000000 0.3355000000000000 0.6109500000000000 -0.021599
C 0.3476000000000000 0.8355000000000001 0.1109500000000000 -0.023096
C 0.3476000000000000 0.8355000000000000 0.6109500000000000 -0.021929
C 0.8476000000000000 0.3355000000000000 0.1109500000000000 -0.023484
C 0.8476000000000000 0.3355000000000000 0.6109500000000000 -0.021594
C 0.8475999999999999 0.8355000000000001 0.1109500000000000 -0.021344
C 0.8475999999999999 0.8355000000000000 0.6109500000000000 -0.021723
C 0.3301499999999999 0.3573000000000000 0.0663000000000000 -0.108279
C 0.3301500000000000 0.3573000000000000 0.5663000000000000 -0.113359
C 0.3301499999999999 0.8572999999999998 0.0663000000000000 -0.110859
C 0.3301500000000000 0.8573000000000000 0.5663000000000000 -0.113037
C 0.8301500000000001 0.3573000000000000 0.0663000000000000 -0.107004
C 0.8301500000000002 0.3573000000000000 0.5663000000000000 -0.113645
C 0.8301500000000001 0.8572999999999998 0.0663000000000000 -0.110452
C 0.8301500000000002 0.8573000000000000 0.5663000000000000 -0.112894
C 0.3280000000000000 0.4204999999999999 0.0651500000000000 -0.112981
C 0.3280000000000000 0.4205000000000000 0.5651500000000000 -0.114251
C 0.3280000000000000 0.9204999999999999 0.0651500000000000 -0.110216
C 0.3280000000000000 0.9205000000000000 0.5651500000000000 -0.114303
C 0.8279999999999996 0.4204999999999999 0.0651500000000000 -0.112293
C 0.8279999999999997 0.4205000000000000 0.5651500000000000 -0.114378
C 0.8279999999999998 0.9204999999999999 0.0651500000000000 -0.108820
C 0.8279999999999997 0.9205000000000000 0.5651500000000000 -0.114271
C 0.3496500000000000 0.2671999999999999 0.1136000000000000 0.599150
C 0.3496500000000000 0.2671999999999999 0.6136000000000000 0.597386
C 0.3496500000000000 0.7671999999999999 0.1136000000000000 0.597577
C 0.3496500000000000 0.7671999999999999 0.6136000000000000 0.597653
C 0.8496499999999999 0.2671999999999999 0.1136000000000000 0.587916
C 0.8496499999999999 0.2671999999999999 0.6136000000000000 0.597691
C 0.8496499999999998 0.7671999999999999 0.1136000000000000 0.597392
C 0.8496499999999999 0.7671999999999999 0.6136000000000000 0.597722
C 0.4645000000000000 0.1573000000000000 0.6203000000000000 0.589708
C 0.4645000000000000 0.6572999999999999 0.1203000000000000 0.589811
C 0.4645000000000000 0.6572999999999999 0.6203000000000000 0.590030
C 0.9644999999999999 0.1573000000000000 0.1203000000000000 0.589433
C 0.9644999999999999 0.1573000000000000 0.6203000000000000 0.590131
C 0.9645000000000000 0.6572999999999999 0.1203000000000000 0.590277
C 0.9645000000000000 0.6572999999999999 0.6203000000000000 0.590168
C 0.0321500000000000 0.1541500000000000 0.1155500000000000 -0.014867
C 0.0321500000000000 0.1541500000000000 0.6155499999999999 -0.013729
C 0.0321500000000000 0.6541500000000000 0.1155500000000000 -0.013786
C 0.0321500000000000 0.6541500000000000 0.6155499999999999 -0.013592
C 0.5321499999999999 0.1541500000000000 0.6155499999999999 -0.013161
C 0.5321500000000000 0.6541500000000000 0.1155500000000000 -0.013240
C 0.5321500000000000 0.6541500000000000 0.6155499999999999 -0.013269
C 0.0779000000000000 0.1652000000000000 0.1573000000000000 -0.129847
C 0.0779000000000000 0.1652000000000000 0.6573000000000000 -0.125378
C 0.0779000000000000 0.6652000000000000 0.1573000000000000 -0.127483
C 0.0779000000000000 0.6651999999999999 0.6573000000000000 -0.125922
C 0.5779000000000000 0.1652000000000000 0.6573000000000000 -0.124520
C 0.5779000000000000 0.6652000000000000 0.1573000000000000 -0.128115
C 0.5778999999999999 0.6651999999999999 0.6573000000000000 -0.125726
C 0.1398500000000000 0.1585500000000000 0.1533000000000000 -0.125634
C 0.1398500000000000 0.1585500000000000 0.6533000000000000 -0.121773
C 0.1398500000000000 0.6585500000000000 0.1533000000000000 -0.123796
C 0.1398500000000000 0.6585499999999999 0.6533000000000000 -0.122516
C 0.6398500000000000 0.1585500000000000 0.6533000000000000 -0.121384
C 0.6398500000000001 0.6585500000000000 0.1533000000000000 -0.124736
C 0.6398500000000000 0.6585499999999999 0.6533000000000000 -0.122514
C 0.1563000000000000 0.1445000000000000 0.1089500000000000 -0.023624
C 0.1563000000000000 0.1445000000000000 0.6089500000000000 -0.024303
C 0.1563000000000000 0.6445000000000000 0.1089500000000000 -0.024230
C 0.1563000000000000 0.6445000000000001 0.6089500000000000 -0.024495
C 0.6562999999999999 0.1445000000000000 0.6089500000000000 -0.024920
C 0.6563000000000000 0.6445000000000000 0.1089500000000000 -0.024784
C 0.6562999999999999 0.6445000000000001 0.6089500000000000 -0.024796
C 0.1103000000000000 0.1366000000000000 0.0675500000000000 -0.114077
C 0.1103000000000000 0.1366000000000000 0.5675500000000000 -0.116800
C 0.1103000000000000 0.6366000000000001 0.0675500000000000 -0.114578
C 0.1103000000000000 0.6366000000000001 0.5675500000000000 -0.116246
C 0.6103000000000001 0.1366000000000000 0.5675500000000000 -0.117700
C 0.6103000000000000 0.6366000000000001 0.0675500000000000 -0.114533
C 0.6103000000000000 0.6366000000000001 0.5675500000000000 -0.116584
C 0.0481000000000000 0.1406500000000000 0.0710000000000000 -0.108275
C 0.0481000000000000 0.1406500000000000 0.5710000000000000 -0.111280
C 0.0481000000000000 0.6406500000000001 0.0710000000000000 -0.109167
C 0.0481000000000000 0.6406500000000001 0.5710000000000000 -0.110571
C 0.5481000000000000 0.1406500000000000 0.5710000000000000 -0.111379
C 0.5481000000000000 0.6406500000000001 0.0710000000000000 -0.108687
C 0.5481000000000000 0.6406500000000001 0.5710000000000000 -0.110510
C 0.2235000000000000 0.1415000000000000 0.1050500000000000 0.589397
C 0.2235000000000000 0.1415000000000000 0.6050500000000000 0.589927
C 0.2235000000000000 0.6415000000000000 0.1050500000000000 0.590198
C 0.2235000000000000 0.6414999999999998 0.6050500000000000 0.590157
C 0.7235000000000000 0.1415000000000000 0.6050500000000000 0.590426
C 0.7235000000000000 0.6415000000000000 0.1050500000000000 0.589850
C 0.7234999999999999 0.6414999999999998 0.6050500000000000 0.590280
C 0.3264000000000000 0.0847500000000000 0.4545500000000000 0.092925
C 0.3264000000000000 0.0847500000000000 0.9545500000000000 0.084289
C 0.3264000000000000 0.5847500000000000 0.4545500000000000 0.090922
C 0.3264000000000000 0.5847500000000000 0.9545500000000000 0.091119
C 0.8263999999999999 0.0847500000000000 0.4545500000000000 0.093336
C 0.8263999999999998 0.0847500000000000 0.9545500000000000 0.091445
C 0.8263999999999999 0.5847500000000000 0.4545500000000000 0.090751
C 0.8264000000000000 0.5847500000000000 0.9545500000000000 0.091177
C 0.3323000000000000 0.0835500000000000 0.4055500000000000 -0.165603
C 0.3323000000000000 0.0835500000000000 0.9055500000000000 -0.167740
C 0.3322999999999999 0.5835500000000000 0.4055500000000000 -0.165582
C 0.3323000000000000 0.5835500000000000 0.9055500000000000 -0.164683
C 0.8322999999999998 0.0835500000000000 0.4055500000000000 -0.165670
C 0.8322999999999998 0.0835500000000000 0.9055500000000000 -0.168535
C 0.8322999999999999 0.5835500000000000 0.4055500000000000 -0.165753
C 0.8322999999999998 0.5835500000000000 0.9055500000000000 -0.164499
C 0.3460500000000000 0.1394500000000000 0.3870000000000000 0.109374
C 0.3460500000000000 0.1394500000000000 0.8870000000000000 0.106413
C 0.3460500000000000 0.6394499999999999 0.3870000000000000 0.112650
C 0.3460500000000000 0.6394499999999999 0.8870000000000000 0.112554
C 0.8460500000000001 0.1394500000000000 0.3870000000000000 0.107419
C 0.8460500000000001 0.1394500000000000 0.8870000000000000 0.108585
C 0.8460499999999999 0.6394499999999999 0.3870000000000000 0.112688
C 0.8460500000000000 0.6394499999999999 0.8870000000000000 0.112672
C 0.3528499999999999 0.1932000000000000 0.4177000000000000 -0.182510
C 0.3528500000000000 0.1932000000000000 0.9176999999999998 -0.184935
C 0.3528500000000000 0.6932000000000000 0.4177000000000000 -0.182365
C 0.3528500000000000 0.6932000000000000 0.9176999999999998 -0.181625
C 0.8528499999999998 0.1932000000000000 0.4177000000000000 -0.182650
C 0.8528499999999998 0.1932000000000000 0.9176999999999998 -0.186091
C 0.8528499999999999 0.6932000000000000 0.4177000000000000 -0.182098
C 0.8528500000000000 0.6932000000000000 0.9176999999999998 -0.181453
C 0.3456000000000000 0.1898000000000000 0.4658500000000000 0.120342
C 0.3456000000000000 0.1898000000000000 0.9658500000000000 0.117197
C 0.3456000000000000 0.6897999999999999 0.4658500000000000 0.119127
C 0.3456000000000000 0.6898000000000000 0.9658500000000000 0.118566
C 0.8455999999999999 0.1898000000000000 0.4658500000000000 0.120666
C 0.8456000000000000 0.1898000000000000 0.9658500000000000 0.116999
C 0.8456000000000001 0.6897999999999999 0.4658500000000000 0.119357
C 0.8456000000000000 0.6898000000000000 0.9658500000000000 0.118659
C 0.3530499999999999 0.1426500000000000 0.3353000000000000 0.118358
C 0.3530500000000000 0.1426500000000000 0.8353000000000000 0.118192
C 0.3530500000000000 0.6426500000000001 0.3353000000000000 0.114005
C 0.3530500000000000 0.6426499999999999 0.8353000000000000 0.114623
C 0.8530500000000000 0.1426500000000000 0.3353000000000000 0.118408
C 0.8530499999999999 0.1426500000000000 0.8353000000000000 0.117252
C 0.8530500000000001 0.6426500000000001 0.3353000000000000 0.113924
C 0.8530500000000001 0.6426499999999999 0.8353000000000000 0.114544
C 0.2991500000000000 0.1312000000000000 0.3001500000000000 -0.177206
C 0.2991500000000000 0.1312000000000000 0.8001500000000000 -0.185120
C 0.2991500000000000 0.6312000000000000 0.3001500000000000 -0.184581
C 0.2991500000000000 0.6311999999999999 0.8001500000000000 -0.183938
C 0.7991500000000000 0.1312000000000000 0.3001500000000000 -0.171218
C 0.7991500000000000 0.1312000000000000 0.8001500000000000 -0.182644
C 0.7991500000000001 0.6312000000000000 0.3001500000000000 -0.185503
C 0.7991500000000001 0.6311999999999999 0.8001500000000000 -0.183768
C 0.3029499999999999 0.1366500000000000 0.2513000000000000 0.106146
C 0.3029499999999999 0.1366500000000000 0.7513000000000000 0.090190
C 0.3029500000000000 0.6366500000000000 0.2513000000000000 0.094944
C 0.3029500000000000 0.6366500000000000 0.7513000000000000 0.093570
C 0.8029500000000002 0.1366500000000000 0.2513000000000000 0.056207
C 0.8029500000000001 0.1366500000000000 0.7513000000000000 0.091473
C 0.8029500000000001 0.6366500000000000 0.2513000000000000 0.093938
C 0.8029500000000001 0.6366500000000000 0.7513000000000000 0.093672
C 0.4088000000000000 0.1663500000000000 0.2715000000000000 0.082679
C 0.4087999999999999 0.1663500000000000 0.7715000000000000 0.101148
C 0.4088000000000000 0.6663500000000000 0.2715000000000000 0.102670
C 0.4088000000000000 0.6663500000000000 0.7715000000000000 0.103206
C 0.9087999999999999 0.1663500000000000 0.2715000000000000 0.115833
C 0.9088000000000001 0.1663500000000000 0.7715000000000000 0.101030
C 0.9087999999999999 0.6663500000000000 0.2715000000000000 0.103415
C 0.9088000000000001 0.6663500000000000 0.7715000000000000 0.103120
C 0.4096000000000000 0.1612000000000000 0.3212499999999999 -0.160731
C 0.4096000000000001 0.1612000000000000 0.8212500000000000 -0.165984
C 0.4096000000000000 0.6612000000000000 0.3212499999999999 -0.167637
C 0.4096000000000000 0.6612000000000000 0.8212500000000000 -0.166148
C 0.9095999999999999 0.1612000000000000 0.3212499999999999 -0.157486
C 0.9096000000000000 0.1612000000000000 0.8212500000000000 -0.167039
C 0.9096000000000000 0.6612000000000000 0.3212499999999999 -0.167056
C 0.9096000000000000 0.6612000000000000 0.8212500000000000 -0.166264
N 0.1675500000000000 0.3619500000000000 0.0159000000000000 -0.186897
N 0.1675500000000000 0.3619500000000000 0.5159000000000000 -0.189274
N 0.1675500000000000 0.8619499999999999 0.0159000000000000 -0.187107
N 0.1675500000000001 0.8619500000000000 0.5159000000000000 -0.188971
N 0.6675500000000000 0.3619500000000000 0.0159000000000000 -0.186096
N 0.6675500000000000 0.3619500000000000 0.5159000000000000 -0.189950
N 0.6675499999999999 0.8619499999999999 0.0159000000000000 -0.185064
N 0.6675500000000000 0.8619500000000000 0.5159000000000000 -0.189422
N 0.1416000000000000 0.3438000000000000 0.2617500000000000 -0.186598
N 0.1416000000000000 0.3438000000000000 0.7617500000000000 -0.183963
N 0.1416000000000000 0.8438000000000000 0.2617500000000000 -0.186007
N 0.1416000000000000 0.8437999999999999 0.7617500000000000 -0.184433
N 0.6415999999999998 0.3438000000000000 0.2617500000000000 -0.184480
N 0.6415999999999999 0.3438000000000000 0.7617500000000000 -0.183177
N 0.6415999999999999 0.8438000000000000 0.2617500000000000 -0.185283
N 0.6415999999999999 0.8437999999999999 0.7617500000000000 -0.183756
N 0.3324500000000000 0.1380500000000000 0.4840999999999999 -0.185952
N 0.3324500000000000 0.1380500000000000 0.9840999999999999 -0.187851
N 0.3324500000000000 0.6380500000000000 0.4840999999999999 -0.187501
N 0.3324500000000000 0.6380499999999999 0.9840999999999999 -0.188633
N 0.8324500000000001 0.1380500000000000 0.4840999999999999 -0.185601
N 0.8324500000000001 0.1380500000000000 0.9840999999999999 -0.174910
N 0.8324500000000000 0.6380500000000000 0.4840999999999999 -0.187331
N 0.8324500000000001 0.6380499999999999 0.9840999999999999 -0.188759
N 0.3584000000000001 0.1562000000000000 0.2382500000000000 -0.207129
N 0.3584000000000000 0.1562000000000000 0.7382500000000000 -0.188675
N 0.3583999999999999 0.6561999999999999 0.2382500000000000 -0.184575
N 0.3584000000000000 0.6562000000000000 0.7382500000000000 -0.185858
N 0.8584000000000001 0.1562000000000000 0.2382500000000000 -0.203479
N 0.8584000000000001 0.1562000000000000 0.7382500000000000 -0.188126
N 0.8583999999999999 0.6561999999999999 0.2382500000000000 -0.184646
N 0.8583999999999998 0.6562000000000000 0.7382500000000000 -0.185886
O 0.1510500000000000 0.4347000000000000 0.3532000000000000 -0.568286
O 0.1510500000000000 0.4347000000000000 0.8532000000000000 -0.568599
O 0.1510500000000000 0.9347000000000000 0.3532000000000000 -0.568261
O 0.1510500000000000 0.9347000000000001 0.8532000000000000 -0.569423
O 0.6510500000000000 0.4347000000000000 0.3532000000000000 -0.569371
O 0.6510499999999999 0.4347000000000000 0.8532000000000000 -0.568415
O 0.6510500000000000 0.9347000000000000 0.3532000000000000 -0.569622
O 0.6510500000000001 0.9347000000000001 0.8532000000000000 -0.572354
O 0.1761000000000000 0.4532000000000000 0.4358500000000000 -0.534582
O 0.1761000000000000 0.4531999999999999 0.9358500000000000 -0.535335
O 0.1761000000000000 0.9532000000000000 0.4358500000000000 -0.534197
O 0.1761000000000000 0.9532000000000000 0.9358500000000000 -0.534556
O 0.6761000000000000 0.4532000000000000 0.4358500000000000 -0.533499
O 0.6760999999999999 0.4531999999999999 0.9358500000000000 -0.536141
O 0.6761000000000000 0.9532000000000000 0.4358500000000000 -0.532418
O 0.6761000000000000 0.9532000000000000 0.9358500000000000 -0.531774
O 0.1625000000000000 0.2678000000000000 0.4268999999999999 -0.569043
O 0.1625000000000000 0.2678000000000000 0.9268999999999998 -0.569906
O 0.1625000000000000 0.7678000000000000 0.4268999999999999 -0.569463
O 0.1625000000000000 0.7677999999999999 0.9268999999999998 -0.570141
O 0.6625000000000000 0.2678000000000000 0.4268999999999999 -0.565730
O 0.6624999999999999 0.2678000000000000 0.9268999999999998 -0.569507
O 0.6624999999999999 0.7678000000000000 0.4268999999999999 -0.569001
O 0.6625000000000000 0.7677999999999999 0.9268999999999998 -0.570787
O 0.1351500000000000 0.2508000000000000 0.3458500000000000 -0.550579
O 0.1351500000000000 0.2508000000000000 0.8458500000000000 -0.550897
O 0.1351500000000000 0.7507999999999999 0.3458500000000000 -0.549667
O 0.1351500000000000 0.7508000000000000 0.8458500000000000 -0.550284
O 0.6351500000000000 0.2508000000000000 0.3458500000000000 -0.558117
O 0.6351499999999999 0.2508000000000000 0.8458500000000000 -0.553487
O 0.6351500000000000 0.7507999999999999 0.3458500000000000 -0.549701
O 0.6351499999999999 0.7508000000000000 0.8458500000000000 -0.550061
O 0.0482000000000000 0.3356000000000000 0.3374500000000000 -0.548211
O 0.0482000000000000 0.3356000000000000 0.8374499999999999 -0.548876
O 0.0482000000000000 0.8356000000000000 0.3374500000000000 -0.547847
O 0.0482000000000000 0.8355999999999999 0.8374499999999999 -0.548713
O 0.5481999999999999 0.3356000000000000 0.3374500000000000 -0.553264
O 0.5482000000000000 0.3356000000000000 0.8374499999999999 -0.549278
O 0.5481999999999999 0.8356000000000000 0.3374500000000000 -0.548947
O 0.5481999999999999 0.8355999999999999 0.8374499999999999 -0.548843
O 0.0740500000000000 0.3501000000000000 0.4192500000000000 -0.569043
O 0.0740500000000000 0.3501000000000000 0.9192500000000000 -0.570780
O 0.0740500000000000 0.8501000000000000 0.4192500000000000 -0.569906
O 0.0740500000000000 0.8500999999999999 0.9192500000000000 -0.570774
O 0.5740499999999999 0.3501000000000000 0.4192500000000000 -0.567995
O 0.5740499999999999 0.3501000000000000 0.9192500000000000 -0.570207
O 0.5740499999999999 0.8501000000000000 0.4192500000000000 -0.569796
O 0.5740499999999999 0.8500999999999999 0.9192500000000000 -0.570691
O 0.2373000000000000 0.3503000000000000 0.3556000000000000 -0.575539
O 0.2373000000000000 0.3503000000000001 0.8555999999999999 -0.577143
O 0.2373000000000000 0.8502999999999998 0.3556000000000000 -0.575918
O 0.2373000000000000 0.8502999999999999 0.8555999999999999 -0.576746
O 0.7373000000000000 0.3503000000000000 0.3556000000000000 -0.578890
O 0.7373000000000000 0.3503000000000001 0.8555999999999999 -0.576493
O 0.7373000000000000 0.8502999999999998 0.3556000000000000 -0.576999
O 0.7373000000000000 0.8502999999999999 0.8555999999999999 -0.576201
O 0.2643500000000000 0.3688000000000000 0.4371999999999999 -0.537878
O 0.2643500000000000 0.3688000000000000 0.9372000000000000 -0.539497
O 0.2643500000000000 0.8688000000000000 0.4371999999999999 -0.538499
O 0.2643500000000000 0.8688000000000001 0.9372000000000000 -0.538854
O 0.7643500000000000 0.3688000000000000 0.4371999999999999 -0.536438
O 0.7643500000000000 0.3688000000000000 0.9372000000000000 -0.539899
O 0.7643500000000000 0.8688000000000000 0.4371999999999999 -0.538375
O 0.7643500000000000 0.8688000000000001 0.9372000000000000 -0.539567
O 0.3489499999999999 0.0653000000000000 0.1468000000000000 -0.591478
O 0.3489499999999999 0.0653000000000000 0.6467999999999999 -0.565963
O 0.3489499999999999 0.5653000000000000 0.1468000000000000 -0.569851
O 0.3489500000000000 0.5653000000000000 0.6467999999999999 -0.567528
O 0.8489499999999999 0.0653000000000000 0.1468000000000000 -0.587485
O 0.8489499999999999 0.0653000000000000 0.6467999999999999 -0.566075
O 0.8489500000000000 0.5653000000000000 0.1468000000000000 -0.569662
O 0.8489500000000000 0.5653000000000000 0.6467999999999999 -0.567328
O 0.3239000000000000 0.0468000000000000 0.0641500000000000 -0.526064
O 0.3239000000000000 0.0468000000000000 0.5641500000000000 -0.537132
O 0.3239000000000000 0.5468000000000000 0.0641500000000000 -0.534525
O 0.3239000000000000 0.5467999999999998 0.5641500000000000 -0.536008
O 0.8239000000000000 0.0468000000000000 0.0641500000000000 -0.519385
O 0.8238999999999999 0.0468000000000000 0.5641500000000000 -0.537545
O 0.8239000000000000 0.5468000000000000 0.0641500000000000 -0.533832
O 0.8238999999999999 0.5467999999999998 0.5641500000000000 -0.536255
O 0.3375000000000000 0.2322000000000000 0.0731000000000000 -0.541393
O 0.3375000000000000 0.2322000000000000 0.5731000000000001 -0.571795
O 0.3375000000000000 0.7321999999999999 0.0731000000000000 -0.569242
O 0.3375000000000000 0.7321999999999999 0.5731000000000001 -0.570819
O 0.8374999999999998 0.2322000000000000 0.0731000000000000 -0.537278
O 0.8374999999999999 0.2322000000000000 0.5731000000000001 -0.572241
O 0.8374999999999999 0.7321999999999999 0.0731000000000000 -0.568709
O 0.8375000000000000 0.7321999999999999 0.5731000000000001 -0.570866
O 0.3648500000000000 0.2492000000000000 0.1541500000000000 -0.565031
O 0.3648500000000000 0.2491999999999999 0.6541499999999999 -0.547655
O 0.3648500000000000 0.7492000000000000 0.1541500000000000 -0.551693
O 0.3648500000000000 0.7492000000000000 0.6541499999999999 -0.548850
O 0.8648499999999999 0.2492000000000000 0.1541500000000000 -0.569506
O 0.8648499999999999 0.2491999999999999 0.6541499999999999 -0.547553
O 0.8648499999999998 0.7492000000000000 0.1541500000000000 -0.550746
O 0.8648499999999999 0.7492000000000000 0.6541499999999999 -0.548782
O 0.4518000000000000 0.1644000000000000 0.1625500000000000 -0.620494
O 0.4518000000000000 0.1644000000000000 0.6625500000000000 -0.545303
O 0.4518000000000000 0.6644000000000000 0.1625500000000000 -0.549304
O 0.4518000000000000 0.6643999999999999 0.6625500000000000 -0.547056
O 0.9517999999999999 0.1644000000000000 0.1625500000000000 -0.553387
O 0.9517999999999999 0.1644000000000000 0.6625500000000000 -0.545905
O 0.9517999999999999 0.6644000000000000 0.1625500000000000 -0.549061
O 0.9517999999999999 0.6643999999999999 0.6625500000000000 -0.547185
O 0.4259499999999999 0.1499000000000000 0.0807500000000000 -0.875026
O 0.4259499999999999 0.1499000000000000 0.5807500000000000 -0.572528
O 0.4259500000000000 0.6499000000000000 0.0807500000000000 -0.569279
O 0.4259499999999999 0.6498999999999999 0.5807500000000000 -0.571213
O 0.9259500000000001 0.1499000000000000 0.0807500000000000 -0.565009
O 0.9259499999999999 0.1499000000000000 0.5807500000000000 -0.572709
O 0.9259500000000001 0.6499000000000000 0.0807500000000000 -0.569828
O 0.9259499999999999 0.6498999999999999 0.5807500000000000 -0.571369
O 0.2626999999999999 0.1497000000000000 0.1444000000000000 -0.584958
O 0.2627000000000000 0.1497000000000000 0.6444000000000000 -0.573843
O 0.2627000000000000 0.6496999999999999 0.1444000000000000 -0.576747
O 0.2627000000000000 0.6496999999999999 0.6444000000000000 -0.575333
O 0.7627000000000000 0.1497000000000000 0.1444000000000000 -0.655833
O 0.7626999999999999 0.1497000000000000 0.6444000000000000 -0.573812
O 0.7627000000000000 0.6496999999999999 0.1444000000000000 -0.577166
O 0.7626999999999999 0.6496999999999999 0.6444000000000000 -0.575306
O 0.2356500000000000 0.1312000000000000 0.0628000000000000 -0.530534
O 0.2356500000000000 0.1312000000000000 0.5628000000000000 -0.541184
O 0.2356500000000000 0.6312000000000000 0.0628000000000000 -0.538281
O 0.2356500000000000 0.6311999999999999 0.5628000000000000 -0.540096
O 0.7356499999999999 0.1312000000000000 0.0628000000000000 -0.934264
O 0.7356499999999999 0.1312000000000000 0.5628000000000000 -0.542420
O 0.7356500000000000 0.6312000000000000 0.0628000000000000 -0.538052
O 0.7356499999999999 0.6311999999999999 0.5628000000000000 -0.540559
