# Supplementary material for: Probing Structural Defects in MOFs Using Water Stability
Source: J Phys Chem C Nanomater Interfaces. 2024 Feb 23;128(9):3975–84. doi: 10.1021/acs.jpcc.3c07497 (PMC10926153; doi:10.1021/acs.jpcc.3c07497)
Supplement: Supplementary file 2 — jp3c07497_si_002.zip [file jp3c07497_si_002.zip › SI/Sample input files/CIF files/Defect/GUBJEV_0.17.cif]

#######################################################################
#
#                 Cambridge Crystallographic Data Centre
#                                CCDC 
#
#######################################################################
#
# If this CIF has been generated from an entry in the Cambridge 
# Structural Database, then it will include bibliographic, chemical, 
# crystal, experimental, refinement or atomic coordinate data resulting 
# from the CCDC's data processing and validation procedures.
#
#######################################################################
data_image0
_symmetry_cell_setting           triclinic
_symmetry_space_group_name_H-M   'P 1'
_symmetry_Int_Tables_number      1
_space_group_name_Hall           'P 1'
loop_
_symmetry_equiv_pos_site_id
_symmetry_equiv_pos_as_xyz
1 x,y,z
_cell_length_a                   13.589183
_cell_length_b                   13.891939
_cell_length_c                   19.507689
_cell_angle_alpha                75.225769
_cell_angle_beta                 69.616028
_cell_angle_gamma                60.715664
_cell_volume                     2994.71
loop_
_atom_site_label
_atom_site_fract_x
_atom_site_fract_y
_atom_site_fract_z
_atom_site_charge
C 0.8370106316044602 0.6145393483888725 0.8931367340107405 0.591264
C 0.7070022018232482 0.6658679203916489 0.9070386046050837 -0.050201
C 0.6342270165083119 0.7107896545361112 0.9734681744381251 -0.076148
C 0.5136951002960827 0.7696665384036994 0.9834608599672123 -0.168800
C 0.4649428962609364 0.7831755060165131 0.9272777686645978 0.184803
C 0.5365906906905967 0.7328468635808555 0.8622660703118763 -0.170197
C 0.6570287349973429 0.6755416927594571 0.8520390768185228 -0.073604
C 0.1172635414044325 0.3197463403553112 0.8916274616195327 0.601559
C 0.1783866452226894 0.1960274431725866 0.9036383461486857 -0.043956
C 0.2951453782463592 0.1364290467524199 0.8658020604044594 -0.082795
C 0.3518697453098482 0.0211275433878780 0.8785387892910521 -0.187261
C 0.2901589814137415 0.9630465918054675 0.9272414206631068 0.194752
C 0.1725802965145166 0.0228649985822278 0.9653303022345148 -0.186668
C 0.1183037930980914 0.1378531578607797 0.9545113331369532 -0.076059
C 0.1484173140913065 0.5979266822663591 0.8859774578848846 0.594742
C 0.1930095956130921 0.6662303672850791 0.9010222997728802 -0.056686
C 0.1739388789797770 0.7712020704349128 0.8623701248895596 -0.075898
C 0.2176655254664114 0.8340372876770247 0.8761587683038969 -0.188987
C 0.2849938015010743 0.7900811115351172 0.9271303550123882 0.191610
C 0.3037889423968984 0.6851104905503931 0.9661554600678599 -0.182480
C 0.2563906539245936 0.6245476724068028 0.9539164350658302 -0.059223
C 0.1630091005826159 0.3854687817344002 0.1068733180681102 0.591459
C 0.2929994013389325 0.3341510499804975 0.0929671688737480 -0.050425
C 0.3657863363765183 0.2892115375348236 0.0265409849129559 -0.075815
C 0.4863188354758185 0.2303287302679620 0.0165434206910903 -0.168822
C 0.5350656562484974 0.2168338038188128 0.0727245372043683 0.184537
C 0.4634207275048683 0.2671629641298980 0.1377383218696409 -0.170111
C 0.3429840668945640 0.3244751047313811 0.1479637948704171 -0.073514
C 0.8827525980853196 0.6802624058664903 0.1083708764124132 0.602181
C 0.8216298850973792 0.8039736555725060 0.0963601610285120 -0.044207
C 0.7048681576120597 0.8635786015449808 0.1341916231817783 -0.082731
C 0.6481450679602776 0.9788784577458360 0.1214667429907973 -0.187359
C 0.7098564918169958 0.0369556079845607 0.0727624950093944 0.194572
C 0.8274344472479347 0.9771430115513423 0.0346716827531709 -0.186709
C 0.8817017949655379 0.8621551673981943 0.0454871655242318 -0.075800
C 0.8516059742120973 0.4020760745583380 0.1140113832669016 0.594670
C 0.8070194810233488 0.3337663476343028 0.0989673056939998 -0.056845
C 0.8260783208693298 0.2288023075824439 0.1376256929753598 -0.075685
C 0.7823565554151868 0.1659559344851333 0.1238399234427477 -0.189205
C 0.7150241354445945 0.2099198477386571 0.0728709309809445 0.191975
C 0.6962304290801903 0.3148841649218379 0.0338411084797785 -0.182694
C 0.7436295092409780 0.3754459295401333 0.0460762447040127 -0.059208
C 0.8323801079479086 0.8941879682230989 0.5804955885794674 0.597385
C 0.7695021655418360 0.8370306416868580 0.5717283694502328 -0.061313
C 0.8246821127298418 0.7559187464429602 0.5227305434142111 -0.077133
C 0.7675733065333323 0.6983323581733341 0.5185413520840918 -0.184938
C 0.6525679442983979 0.7230892421769006 0.5620292490610963 0.188874
C 0.5960677660001622 0.8065080635816047 0.6096493293715798 -0.186770
C 0.6549058879900447 0.8613244828842720 0.6150671204299929 -0.076535
C 0.8157375738602171 0.1885528596703721 0.5940077584722990 0.611810
C 0.7652695571877267 0.3118302039726834 0.5816446928893751 -0.041691
C 0.7756661091523510 0.3700980989270656 0.6257066738654138 -0.084119
C 0.7254729265667127 0.4853251264487272 0.6162144234221105 -0.177427
C 0.6602468539727684 0.5432400367260407 0.5643505510564432 0.176130
C 0.6507006624323718 0.4852910296373685 0.5196473313489708 -0.171038
C 0.7048235218022103 0.3699013746935046 0.5274892500206196 -0.075019
C 0.0998767683962341 0.8507525740751337 0.6420482949325547 0.585170
C 0.2286733145084228 0.7998287542864668 0.6191434398130548 -0.071304
C 0.2939501653458690 0.6953245393000462 0.6522376035966213 -0.069719
C 0.4153185789488579 0.6486859382068226 0.6318790881958349 -0.184419
C 0.4738177073123785 0.7067406266585606 0.5787920656730479 0.192820
C 0.4085074878235203 0.8117564314645827 0.5459237059506636 -0.183892
C 0.2873748267687026 0.8575304115205860 0.5659762400403264 -0.051936
C 0.6758894360050615 0.0589696387635018 0.8036558581336710 0.103919
C 0.3241141870069812 0.9410202755162869 0.1963590520740058 0.103804
C 0.5940839620367837 0.0595793636746247 0.8703947881083232 -0.191719
C 0.4059252506967318 0.9404165394150191 0.1296169178669228 -0.191477
C 0.6280359714947478 0.9728181545541540 0.9259421544472985 0.199427
C 0.3719609951435988 0.0271847474338997 0.0740762736491896 0.199337
C 0.7438740636684559 0.8900913724159620 0.9117477694271234 -0.161559
C 0.2561227783120918 0.1099204629064065 0.0882624239957866 -0.161652
C 0.8200124028809671 0.8943364180188882 0.8425621972642446 0.107500
C 0.1799880833201311 0.1056648946993459 0.1574469988910818 0.107477
C 0.1675941489997821 0.1058125397832018 0.4195139011589809 0.597914
C 0.2304733708444373 0.1629697220152094 0.4282765799533327 -0.061716
C 0.1753102926897604 0.2440631324413924 0.4772781101958117 -0.077003
C 0.2324132767922682 0.3016549779020488 0.4814639912347840 -0.184996
C 0.3474157666706619 0.2769037128306979 0.4379641776363839 0.189022
C 0.4039076131865863 0.1934938086645445 0.3903473446366225 -0.186825
C 0.3450760931389539 0.1386704316080070 0.3849298942257127 -0.076463
C 0.1842448988507782 0.8114397844869067 0.4059952123830702 0.611465
C 0.2347209857072635 0.6881676928423557 0.4183522553529238 -0.041430
C 0.2243201580223829 0.6299039412325006 0.3742886779387815 -0.084112
C 0.2745121591621052 0.5146795572303944 0.3837820299724501 -0.177259
C 0.3397485281021396 0.4567536300458000 0.4356423505563721 0.176102
C 0.3493090994027184 0.5146999938628176 0.4803381278570525 -0.171113
C 0.2951794128192438 0.6300931476543158 0.4724981002022153 -0.075127
C 0.9001023054213741 0.1492430676793038 0.3579463043557470 0.585063
C 0.7713072742706160 0.2001618855804226 0.3808485699531531 -0.071021
C 0.7060316961719582 0.3046713542874114 0.3477581272323354 -0.069714
C 0.5846627229423187 0.3513136656427265 0.3681160311074084 -0.184360
C 0.5261663899457720 0.2932536089877222 0.4211991536331990 0.192730
C 0.5914774644059997 0.1882336450373083 0.4540624128377707 -0.183696
C 0.7126110797057255 0.1424611911429111 0.4340113171980715 -0.052150
H 0.6739504256996228 0.6999237724872204 0.0163903698358945 0.119013
H 0.4555101185107407 0.8051331174534391 0.0346645062551765 0.107818
H 0.4968574576072418 0.7408856927429052 0.8199597459132142 0.116541
H 0.7146357191535484 0.6395490276759025 0.8008650863292774 0.109639
H 0.3408308318307375 0.1818916682846885 0.8256479280828889 0.107362
H 0.4428523696150886 0.9751058414790624 0.8488938610611445 0.107890
H 0.1251149468864913 0.9775685841397384 0.0034497859823539 0.117032
H 0.0282021011098542 0.1848319857974377 -0.0149369861545121 0.110413
H 0.1263853682900082 0.8015248676903429 0.8204973181210997 0.110446
H 0.2035953402590789 0.9153531374032789 0.8460080416473801 0.118679
H 0.3556362595753776 0.6523582265586307 0.0058729736244427 0.117830
H 0.2682230951585720 0.5439312079727648 0.9845975340043961 0.112536
H 0.0706235105765821 0.6717953918335077 0.6977551523478674 0.397022
H 0.0114698545081643 0.6063108453703605 0.6854420927069151 0.412766
H 0.3260582391100099 0.3000846733874677 0.9836149438921979 0.118885
H 0.5445016346782903 0.1948661874654672 0.9653417708384583 0.107797
H 0.5031550696800493 0.2591267454972365 0.1800429603351081 0.116476
H 0.2853808911534187 0.3604842104571213 0.1991323424361646 0.109621
H 0.6591985207309005 0.8181076435744190 0.1743479303411921 0.107392
H 0.5571659488986501 0.0248933288414843 0.1511083604395484 0.107916
H 0.8748909791407561 0.0224481622942292 0.9965489228004729 0.117054
H 0.9718031563685475 0.8151794372994493 0.0149380858871909 0.110333
H 0.8736312514195340 0.1984756648421439 0.1794956383871846 0.110436
H 0.7964217612576296 0.0846447273199211 0.1539940479520720 0.118683
H 0.6443776531503375 0.3476395568020861 -0.0058699385343972 0.117941
H 0.7318024040450607 0.4560621690792542 0.0153957798418798 0.112554
H -0.0114709252881617 0.3936796301838371 0.3145496062321061 0.412759
H 0.9293768304499668 0.3281996815369381 0.3022318469326848 0.396864
H 0.9133576326615777 0.7379749703841217 0.4886237918998181 0.113579
H 0.8111964023276196 0.6335257826771544 0.4817757461900296 0.118201
H 0.5070869340283801 0.8258777372836089 0.6434810655517867 0.113022
H 0.6132753946216072 0.9229159750729707 0.6539959140378735 0.109541
H 0.8221729038596263 0.3237187591191503 0.6679327393081451 0.113001
H 0.7329025567219758 0.5313868667239765 0.6502944443835778 0.115940
H 0.6002592755428826 0.5314413206426554 0.4793106038268999 0.118566
H 0.6996474767158709 0.3235589965223924 0.4925331745849821 0.102167
H 0.2490200998594173 0.6522987941889323 0.6957276054500564 0.116423
H 0.4658842030506493 0.5682723504034732 0.6583370044482806 0.118190
H 0.4538617964815477 0.8564350890066027 0.5046166023221945 0.120552
H 0.2362281345522650 0.9383255233562992 0.5404726601164919 0.116608
H 0.6543837520118642 0.1248522137791607 0.7590422582548534 0.102356
H 0.3456123670736392 0.8751433219998888 0.2409698847636773 0.102397
H 0.5046784116894124 0.1248812513428589 0.8798922352812814 0.127429
H 0.4953227749707962 0.8751165187271502 0.1201214447257701 0.127411
H 0.7739480372518759 0.8215710931770616 0.9531766555520026 0.141094
H 0.2260509426258231 0.1784373256313255 0.0468371984952415 0.141139
H 0.9096026094952153 0.8293443316748077 0.8287015866107830 0.107784
H 0.0903913258666196 0.1706565697574914 0.1713116408333535 0.107751
H 0.0866287513015692 0.2620020366590715 0.5113891931185754 0.113600
H 0.1888059412858718 0.3664511024466686 0.5182296492225580 0.118250
H 0.4928823239189257 0.1741324342763391 0.3564966289019226 0.113049
H 0.3866890709269839 0.0770929117348024 0.3459957999655220 0.109563
H 0.1778015309909084 0.6762891999467615 0.3320724438879740 0.112924
H 0.2670582516076915 0.4686233080272001 0.3497138253702917 0.115866
H 0.3997452157266475 0.4685579291386483 0.5206786603785615 0.118632
H 0.3003669931510183 0.6764314219746355 0.5074545890539343 0.102212
H 0.7509652982375173 0.3476946797171371 0.3042743981649053 0.116442
H 0.5341016715598672 0.4317312548145154 0.3416628196460385 0.118176
H 0.5461264927398736 0.1435538806180277 0.4953691065895178 0.120527
H 0.7637539639749548 0.0616590180209718 0.4595172358452623 0.116617
N 0.3415849553923739 0.8460437814017513 0.9367713802489852 -0.184639
N 0.6584249177711600 0.1539605458400325 0.0632405462431857 -0.184470
N 0.5970389859812373 0.6610317348794476 0.5598560247951706 -0.165983
N 0.7868836306790310 0.9771930902903936 0.7891756462028732 -0.225950
N 0.2131204449970064 0.0227974944249604 0.2108335761266365 -0.226023
N 0.5521830648531301 0.9618932394146043 0.9958176207704532 -0.116696
N 0.4478146864267222 0.0381135738996719 0.0041974259906755 -0.116307
N 0.4029422553531988 0.3389675588837976 0.4401360828982889 -0.166234
O 0.0780554690504808 0.5947235643352566 0.7004342559791017 -0.732273
O 0.8795791942221408 0.6231032126635160 0.9383666173425773 -0.575390
O 0.8976708491551758 0.5693303145312624 0.8326969396303117 -0.576721
O 0.1556029844210501 0.3646591458397085 0.8280233825667757 -0.566094
O 0.0323191904326992 0.3715477951927433 0.9427374486029163 -0.569659
O 0.1154723618298894 0.6265867034148602 0.8264122277943439 -0.561064
O 0.1467624324933884 0.5140518318382781 0.9304765406874430 -0.584531
O 0.9219553558836565 0.4052625947396030 0.2995585486322306 -0.732048
O 0.1204387345734087 0.3769107878356539 0.0616384614193146 -0.575381
O 0.1023430634652139 0.4306810259401098 0.1673072231117833 -0.576835
O 0.8444168604024084 0.6353435804214221 0.1719668564866828 -0.566481
O 0.9677004203340633 0.6284718290761910 0.0572569607542122 -0.569714
O 0.8845467401013127 0.3734087857127641 0.1735768556213232 -0.561034
O 0.8532580075792289 0.4859652219646854 0.0695237948335328 -0.584508
O 0.9187109259521419 0.8975351235432704 0.5283473064710653 -0.562103
O 0.7932225777192202 0.9341675369481851 0.6422461488969284 -0.564044
O 0.8185769658685135 0.1459479978190957 0.6603306480932605 -0.557607
O 0.8492157810221395 0.1351454407699673 0.5398352158337972 -0.570040
O 0.0436283058938027 0.8019711660922589 0.6910591029279054 -0.561433
O 0.0419263388074442 0.9508508065286032 0.6142995274906955 -0.562078
O 0.0812634345363651 0.1024707418575919 0.4716673007791516 -0.562314
O 0.2067444352979436 0.0658290229299205 0.3577661220712849 -0.564331
O 0.1814168421124544 0.8540423282468302 0.3396732577028414 -0.557479
O 0.1507459458618949 0.8648543678784167 0.4601695567425982 -0.569870
O 0.9563467853689605 0.1980220186880724 0.3089281338931600 -0.561473
O 0.9580650417032189 0.0491498845936948 0.3856976673309478 -0.562066
Zn 0.0662806598701522 0.5246496924259419 0.8102060184890475 0.948251
Zn 0.0000216118813487 0.4999905608859838 0.0000066837484292 1.056526
Zn 0.9337310797930464 0.4753425387107368 0.1897999825419705 0.948271
Zn 0.8770367654042409 0.9815145883805885 0.6800155988676864 0.833399
Zn -0.0000191480499831 -0.0000084543970250 0.4999987723982563 1.028855
Zn 0.1229491901173478 0.0184751846880322 0.3199775841811309 0.833523
