# Supplementary material for: Probing Structural Defects in MOFs Using Water Stability
Source: J Phys Chem C Nanomater Interfaces. 2024 Feb 23;128(9):3975–84. doi: 10.1021/acs.jpcc.3c07497 (PMC10926153; doi:10.1021/acs.jpcc.3c07497)
Supplement: Supplementary file 2 — jp3c07497_si_002.zip [file jp3c07497_si_002.zip › SI/Sample input files/CIF files/Defect/BEYSEF_0.13.cif]

#######################################################################
#
#                 Cambridge Crystallographic Data Centre
#                                CCDC 
#
#######################################################################
#
# If this CIF has been generated from an entry in the Cambridge 
# Structural Database, then it will include bibliographic, chemical, 
# crystal, experimental, refinement or atomic coordinate data resulting 
# from the CCDC's data processing and validation procedures.
#
#######################################################################
data_VESTA_phase_1
_symmetry_cell_setting           triclinic
_symmetry_space_group_name_H-M   'P 1'
_symmetry_Int_Tables_number      1
_space_group_name_Hall           'P 1'
loop_
_symmetry_equiv_pos_site_id
_symmetry_equiv_pos_as_xyz
1 x,y,z
_cell_length_a                   15.169633
_cell_length_b                   15.175618
_cell_length_c                   15.180006
_cell_angle_alpha                100.174011
_cell_angle_beta                 114.299210
_cell_angle_gamma                114.289337
_cell_volume                     2639.41
loop_
_atom_site_label
_atom_site_fract_x
_atom_site_fract_y
_atom_site_fract_z
_atom_site_charge
Co 0.4822929590785842 0.5802235406290494 0.0123865625771695 0.331957
Co 0.0028593846511311 0.0200600749182149 0.0839902905025147 0.459526
Co 0.4365229952426938 0.0175463106779829 0.0236385954993237 0.453542
Co 0.0619247308542656 0.0844155165232593 0.5788906070958354 0.502026
Co 0.4933682059587564 0.4222791160764812 0.9784684354763469 0.484814
Co 0.9906055003656261 0.9744237376102366 0.9135693594285882 0.452658
Co 0.5632690062929838 0.9861783234711533 0.9799097876671773 0.452229
Co 0.9432649756984313 0.9164093336076850 0.4252087989978052 0.451491
H 0.6079846251960653 0.7929472400270132 0.9968291752075923 0.093320
H 0.2730834606509666 0.8878304855612121 0.0920497493422044 0.068220
H 0.2687608479760537 0.6093922345194567 0.1480169486936102 0.310797
H 0.3693072267962411 0.5932183284372329 0.1281794138335526 0.311639
H 0.5010460053523416 0.5019493717090668 0.2972165779176275 0.123889
H 0.3579734143738962 0.4615257229616053 0.2128008123901308 0.100722
H 0.3655152420040075 0.3185319274043001 0.2721464126347771 0.115715
H 0.3045015421223899 0.2710379711045611 0.1327875779730671 0.117421
H 0.4486615693414970 0.3120496755669351 0.2189446459189474 0.125218
H 0.5022282154653487 0.5026024772653824 0.7104756080311752 0.128860
H 0.6454117342146483 0.5433188155410054 0.7953878518233278 0.098135
H 0.6376587579537055 0.6844184200567542 0.7320345393690095 0.115425
H 0.6968124625645628 0.7350445299089308 0.8711611893803075 0.115464
H 0.5520982417829557 0.6907064665168622 0.7823333144736925 0.126020
H 0.8966046965125428 0.8852376829095453 0.1850282101777569 0.094793
H 0.2191296051129427 0.3175506674400941 0.6107783008851125 0.070072
H 0.2237039000715214 0.3785271247190123 0.3379445317091744 0.312184
H 0.1283090715817068 0.2571570106167689 0.2207727390487134 0.313446
H 0.2000362363091811 0.9870716450500094 0.8874865947172810 0.095242
H 0.2021990446184053 0.0946047963297796 0.3174034138243869 0.068880
H 0.5358592606928875 0.1475946486085049 0.3804728358789511 0.312205
H 0.5339027490400783 0.1247219585483645 0.2601160149595394 0.317718
H 0.2942166379863101 0.1873348841836688 0.7846597276358842 0.100007
H 0.2708284476937821 0.6047765227459567 0.8789001241206252 0.066364
H 0.9438857120819368 0.3283517854895632 0.5958327889078214 0.311158
H 0.9516534310873396 0.2132077008317111 0.5781356179236733 0.311626
H 0.3984490265578064 0.2156715307453192 0.0146907518497361 0.091883
H 0.7212391508786520 0.1118658489262730 0.9059596282579567 0.069492
H 0.7250292449091652 0.3880052020980330 0.8484427592602261 0.309505
H 0.6283406899005379 0.4080995607199921 0.8713363467063052 0.306477
H 0.0030198020296519 0.2921038613103661 0.0025891523218866 0.125567
H 0.1465668322899008 0.3490217558024514 0.1042889864249668 0.100134
H 0.1392897593758700 0.4056610574902453 0.9567949962773912 0.115602
H 0.1968164358395746 0.3243272382413826 0.9638406719941803 0.121937
H 0.0523073003282531 0.2704718375016086 0.8635938522886206 0.125927
H 0.7869809571024520 0.2867931664025175 0.3013823251972247 0.122065
H 0.7447952379604937 0.1956087074767729 0.3548556118607880 0.099254
H 0.9500095499307831 0.2657011246754960 0.4092697957621083 0.115308
H 0.8634091838018424 0.1277646756393651 0.3251143503332465 0.120523
H 0.9064076610743609 0.2215514781942926 0.2732522148045554 0.123686
H 0.6662402809683119 0.5828926668835310 0.1364864404047630 0.370049
H 0.7071910898916224 0.5384533193223890 0.0717830033388753 0.393153
H 0.9930739830137307 0.7042351726070529 0.0007376918877366 0.130728
H 0.8510132197001575 0.6450915867273308 0.8947021646954937 0.103890
H 0.8500399566986047 0.5876829191348096 0.0380243762443492 0.108395
H 0.7938049615212933 0.6714540641888377 0.0299378512893942 0.104434
H 0.9365732057039181 0.7224792240398503 0.1336541155772887 0.131703
H 0.2132727300217525 0.7122330361929538 0.7097781929245763 0.125822
H 0.2537281256496124 0.7964471535826312 0.6494709097729522 0.105629
H 0.0493624330201290 0.7282439562734343 0.5949120585769762 0.119431
H 0.1346729725180776 0.8677960584552157 0.6717424622669272 0.120891
H 0.0933932111026093 0.7804857328062360 0.7304015808629466 0.122481
H 0.0934017016366337 0.1099745459718907 0.8122619029726862 0.096832
H 0.7955124292865016 0.6793564988534477 0.3893487523333653 0.068695
H 0.7711310842979677 0.6156213248161501 0.6558832198714832 0.314308
H 0.8627992754220040 0.7366427565670274 0.7723533397536171 0.316102
H 0.7974980641648800 0.0137213646940717 0.1123629988600540 0.094485
H 0.7897411922798224 0.8973353909499912 0.6801936043754689 0.069003
H 0.4589586786788244 0.8520628202490399 0.6195792970141182 0.314047
H 0.4633999434239703 0.8778969238060209 0.7409954097133729 0.315173
H 0.2952246230703270 0.0006907323149244 0.5045926357546625 0.122763
H 0.2506669188239247 0.8974229395524386 0.5445057305345660 0.102742
H 0.4538414688067871 0.0474745913268090 0.6877575741462095 0.114043
H 0.3629573986094125 0.0372952816684864 0.7359585618244890 0.119375
H 0.4082875680886683 0.1381923064100007 0.6924702676761666 0.120337
H 0.6984380105022797 0.9843679750335435 0.4868903775262612 0.123853
H 0.7414849997202460 0.0883211486299434 0.4475019832143010 0.099448
H 0.5415393995288035 0.9361896098972787 0.3015504257756600 0.116447
H 0.6366523723837778 0.9505138067903970 0.2574689856783577 0.121983
H 0.5912186269637559 0.8484128113031217 0.2993120896950482 0.127785
C 0.5503653043343590 0.7954774736978201 0.0202570559264607 0.177658
C 0.4266149614050075 0.7507611498450609 0.0666278055090584 -0.048856
C 0.3469580035983585 0.7115298605796995 0.0971758620807545 0.406056
C 0.4469307398542061 0.8435385088556563 0.0500232795134856 0.259730
C 0.3188683747873364 0.8501088870314008 0.0853916052905521 0.236295
C 0.4480989433978665 0.4648139562525531 0.1358129523704616 0.595444
C 0.4225619597127936 0.4426895159842484 0.2188343598471452 -0.236057
C 0.3832279872334596 0.3298788544019327 0.2104340490592526 -0.336783
C 0.5551857332176394 0.5438063094461540 0.8718859366799308 0.591979
C 0.5810633928413611 0.5628075035724988 0.7883552452552313 -0.238976
C 0.6191137479176695 0.6744400613447904 0.7935629657074115 -0.332478
C 0.9513600426124771 0.9665557189511931 0.2446411217675429 0.165645
C 0.0675905511248438 0.1376456068498124 0.3208688968888420 -0.052224
C 0.1439374646665721 0.2487944066349607 0.3604209081235860 0.407797
C 0.0497285821690554 0.1006099160030479 0.3942785304321839 0.259995
C 0.1736469218456438 0.2648897292467623 0.5275676792349736 0.238502
C 0.2217793451635956 0.0140612942670219 0.9686704737638290 0.172126
C 0.3153306534250161 0.0686935331682254 0.1397974255338233 -0.055852
C 0.3856105729882024 0.1017747088610643 0.2507268349622563 0.408900
C 0.2049704030302272 0.0501752907167858 0.1020082775224813 0.258738
C 0.2338037887555562 0.0883669241912362 0.2654527007683493 0.234267
C 0.2693212084057366 0.2446621132965111 0.7878701682446895 0.165116
C 0.1701734726522139 0.3172847433888258 0.7432046199094982 -0.054900
C 0.0966784506723009 0.3545265116732449 0.7028173786346853 0.406214
C 0.2785482633825146 0.3922485613952394 0.8363539190950082 0.265102
C 0.2426314762304394 0.5220062415255537 0.8415830793194585 0.235865
C 0.4547892575363892 0.2124192141879492 0.9897284936015800 0.174237
C 0.5743697725050686 0.2543224863078479 0.9389659119171585 -0.040155
C 0.6514834120783553 0.2910827460262605 0.9053182193937862 0.401163
C 0.5533473607221776 0.1608357076122888 0.9546751281254142 0.258743
C 0.6770903048473773 0.1507823070172273 0.9143307414743238 0.230771
C 0.0543236371317958 0.1825810569320914 0.0136971328058438 0.592439
C 0.0814152783594929 0.2923176170030261 0.0205694868656168 -0.235715
C 0.1195466933328723 0.3250971184420558 0.9470257240239249 -0.339353
C 0.6692537444129655 0.1273276741229301 0.1879098719965464 0.591479
C 0.7714627212338081 0.2083623246043497 0.2984685152133791 -0.231355
C 0.8791186238817627 0.2059745180061659 0.3283787328795210 -0.340332
C 0.9392281631538998 0.8118176198548379 0.9838834926368983 0.594862
C 0.9132123631493293 0.7025555442911415 0.9784336931064339 -0.231770
C 0.8709500738331114 0.6689869250982632 0.0495561496401327 -0.344066
C 0.3307977101474143 0.8741104776047035 0.8160211685150656 0.595435
C 0.2282836576590567 0.7891176611814273 0.7073360709101240 -0.237369
C 0.1202476892716879 0.7914761643875848 0.6741990423162696 -0.335806
C 0.0417224659298282 0.0288693844827313 0.7533003107475080 0.172112
C 0.9291019792378548 0.8573043598227273 0.6759643668428675 -0.054635
C 0.8536312878671117 0.7458141430657442 0.6349666446112413 0.407155
C 0.9506629975197267 0.8957674939155201 0.6047399282293535 0.261847
C 0.8349969708102865 0.7315856509650800 0.4716713677180054 0.223611
C 0.7748628768018910 0.9860297520165090 0.0309273995046092 0.169413
C 0.6805915760103692 0.9317546412899055 0.8598358073744914 -0.054627
C 0.6099918796176449 0.8985079000717017 0.7488959498628226 0.409433
C 0.7895960686839124 0.9471704551794342 0.8966569938240301 0.257389
C 0.7592316259813756 0.9061040789417941 0.7326790242777731 0.234078
C 0.1714632459259646 0.9848258888848245 0.5420797512776496 0.596025
C 0.2763496978072701 0.9808686573749625 0.5638400884177506 -0.235050
C 0.3813638120996408 0.0550665947415427 0.6762333026319681 -0.338837
C 0.8246102252073213 0.0039633866481139 0.4516378465009319 0.600597
C 0.7183665041809821 0.0055030407340228 0.4285685787925755 -0.234719
C 0.6158190210173581 0.9309630632842102 0.3153717802872968 -0.342901
N 0.4939231665528723 0.7207200272833403 0.0465799586757469 -0.274277
N 0.3194615663416900 0.6246976020203125 0.1183027178840163 -0.610359
N 0.2938083992119190 0.7631801823245761 0.1044798778759569 -0.454909
N 0.5246769986887299 0.8713714437795979 0.0212710295726893 -0.321960
N 0.3959155338472666 0.8962763059087421 0.0594154543325396 -0.299052
N 0.0037103297107487 0.0496889536449857 0.2248963434394575 -0.275712
N 0.1690072843804412 0.2985668821926554 0.3011742166674463 -0.612589
N 0.1962194396743758 0.3093007557034300 0.4649899323912784 -0.450696
N 0.9762977178476984 0.9933019220412795 0.3459730434024805 -0.331410
N 0.0998166589663720 0.1613227147282582 0.4977501691488855 -0.303982
N 0.3240138336620856 0.0443915234926069 0.0522371809255326 -0.275324
N 0.4940838406886884 0.1249337715719857 0.3008782005890708 -0.615744
N 0.3406495574922755 0.1096805778260665 0.3105521590493154 -0.452161
N 0.1469557238034209 0.0166873084185103 0.9948446443409764 -0.323738
N 0.1610811757859795 0.0597676376921938 0.1619013084488067 -0.301741
N 0.1664461610737463 0.2230234669473978 0.7133797479541822 -0.274804
N 0.9893352347234500 0.2937331468511163 0.6153969063080135 -0.616970
N 0.1370474291596273 0.4582357824027744 0.7541751075050931 -0.457456
N 0.3397244796924359 0.3457742535666617 0.8643879698846583 -0.313566
N 0.3181247279288200 0.4949161032084650 0.8887506155537318 -0.321321
N 0.5098254807468066 0.2862159271319510 0.9620514193288788 -0.283873
N 0.6803521257905143 0.3786115461281085 0.8843150295240305 -0.626655
N 0.7021240005453064 0.2376572647696151 0.8951427458410600 -0.450479
N 0.4778211250124043 0.1345584471389989 0.9859203307795061 -0.319937
N 0.6019233721890537 0.1063202302620748 0.9426021979184436 -0.293209
N 0.0217666761162070 0.0032514064437850 0.6537049440361135 -0.325421
N 0.8477961624527460 0.9801298046758713 0.0036652247259100 -0.325730
N 0.9886450555183688 0.9447210164121344 0.7714459832349508 -0.274688
N 0.8229597975966894 0.6958587460852426 0.6920801371512783 -0.617100
N 0.8081873465729912 0.6857361840793853 0.5319152983072963 -0.451654
N 0.9059870184323848 0.8360315476990891 0.5024268393759146 -0.303134
N 0.6732579893933004 0.9577349317565289 0.9480801580122626 -0.272683
N 0.5027461499121543 0.8784734531284352 0.6996703052343747 -0.613360
N 0.6534390262362746 0.8874320381172426 0.6883145109006817 -0.452007
N 0.8322157244212348 0.9348435607007102 0.8361855208842414 -0.300422
O 0.6624250521604310 0.5182963950757378 0.1043722177987122 -0.636904
O 0.4501011742767586 0.3951144026490647 0.0775151384324399 -0.437516
O 0.4680136853251948 0.5536797206335595 0.1292988822049323 -0.511251
O 0.5447954187431302 0.6098858396824068 0.9238296682044006 -0.467447
O 0.5440946300614258 0.4588417930432501 0.8851846210405797 -0.508666
O 0.0357089035053172 0.1180723241425942 0.9326203788907569 -0.430930
O 0.0499665348040775 0.1611593353456671 0.0905629084492433 -0.471580
O 0.6872993466226751 0.0834041905562402 0.1235661894711529 -0.431182
O 0.5705291707767065 0.1094203556895932 0.1659247125012999 -0.473001
O 0.9566730371339368 0.8759196255604403 0.0645145017737106 -0.443630
O 0.3134196443978248 0.9211933377366374 0.8789939424602319 -0.437951
O 0.1876726994955814 0.0652100361685476 0.6064131642949790 -0.454651
O 0.9212654838841452 0.0840490228459066 0.5323364505697293 -0.485121
O 0.9440315798833082 0.8328481941557022 0.9071122271754688 -0.472287
O 0.4295347100338285 0.8915019626232596 0.8385571387351497 -0.474520
O 0.0744869865731984 0.9082614637387123 0.4599963717623746 -0.479170
O 0.8121139205702309 0.9238445710979160 0.3917119253420976 -0.443645
