# Supplementary material for: Probing Structural Defects in MOFs Using Water Stability
Source: J Phys Chem C Nanomater Interfaces. 2024 Feb 23;128(9):3975–84. doi: 10.1021/acs.jpcc.3c07497 (PMC10926153; doi:10.1021/acs.jpcc.3c07497)
Supplement: Supplementary file 2 — jp3c07497_si_002.zip [file jp3c07497_si_002.zip › SI/Sample input files/CIF files/Defect/GOPZIX_0.50.cif]

#######################################################################
#
#                 Cambridge Crystallographic Data Centre
#                                CCDC 
#
#######################################################################
#
# If this CIF has been generated from an entry in the Cambridge 
# Structural Database, then it will include bibliographic, chemical, 
# crystal, experimental, refinement or atomic coordinate data resulting 
# from the CCDC's data processing and validation procedures.
#
#######################################################################
data_image0
_symmetry_cell_setting           triclinic
_symmetry_space_group_name_H-M   'P 1'
_symmetry_Int_Tables_number      1
_space_group_name_Hall           'P 1'
loop_
_symmetry_equiv_pos_site_id
_symmetry_equiv_pos_as_xyz
1 x,y,z
_cell_length_a                   9.190125
_cell_length_b                   8.721863
_cell_length_c                   12.654099
_cell_angle_alpha                73.192886
_cell_angle_beta                 78.355141
_cell_angle_gamma                64.226135
_cell_volume                     870.953
loop_
_atom_site_label
_atom_site_fract_x
_atom_site_fract_y
_atom_site_fract_z
_atom_site_charge
Zn 0.5789723861232574 0.1166646260438045 0.8258130413095232 0.901196
Zn 0.4142708604634050 0.8653812959748335 0.1808016674438694 0.918300
H 0.3154492546983067 0.4217077870796144 0.4334594205099335 0.126832
H 0.7134540807097821 0.5415521389592635 0.5551190814117826 0.122556
H 0.0349203708124496 0.6102254703378003 0.3287867678537884 0.108637
H 0.9840378358077962 0.3679521559272889 0.6652629504536786 0.112366
H 0.9735782009640142 0.4791603342914298 0.2779746217229731 0.120091
H 0.0461734527092811 0.5022363372059346 0.7119480982419768 0.121029
H 0.3312068190883170 0.2106183006963554 0.2572760051869659 0.107875
H 0.7007324427857025 0.7693886239790563 0.7454764365103068 0.112695
H 0.2974752198510506 0.7698931203376155 0.0040073697138036 0.131535
H 0.7204715678947428 0.2074790296269777 0.9875246747541643 0.131771
H 0.3217703620347451 0.9394200078156401 0.6496019576617602 0.110792
H 0.6736068121983144 0.0445527304243836 0.3517892360158154 0.114033
H 0.0869078873443855 0.7520467151841763 0.1557763478412545 0.115316
H 0.9276597747442081 0.2241274137236309 0.8335312277383958 0.117799
H 0.9865132980218407 0.2127599669546565 0.3953291580098386 0.098137
H 0.0038553247776972 0.7844216014386484 0.6084445678419966 0.097049
H 0.5449098447834524 0.2048356791241375 0.1065152987687597 0.132023
H 0.4897523878414715 0.7753324245578475 0.8986982582979697 0.135850
H 0.1037891908097698 0.9565987759431275 0.5508661662900720 0.090387
H 0.8748269882636491 0.0437350536765829 0.4576086903920373 0.096692
H 0.5895271341716191 0.3229403920820854 0.6402756270670621 0.375400
H 0.5171155768053814 0.4313674201632388 0.7346325242710097 0.393293
H 0.8571903246422414 0.9255901644338805 0.7925382655929961 0.331098
H 0.3554440253440646 0.7180307835977330 0.3718645109407719 0.374640
H 0.1738124254493500 0.8418601405070059 0.3376896000588530 0.364112
H 0.6601779461688246 0.7310722837667366 0.0726521006570101 0.346311
H 0.1619993167505150 0.1295920079626718 0.1384347949837372 0.331133
H 0.3503718209782271 0.1982087070218096 0.9656900031885071 0.360437
C 0.1412071971778468 0.3345879149879052 0.4046265792471198 0.072870
C 0.8718961041045444 0.6440678063619055 0.5893961038549260 0.072688
C 0.4607769371441056 0.1730089674018779 0.6064387692454892 0.564576
C 0.5520091248233653 0.7983822736022466 0.3886405056132844 0.569944
C 0.4469095081016170 0.4880885928359711 0.0427892419204354 0.152275
C 0.5807526136352470 0.4910114820118704 0.9568054511304861 0.140924
C 0.3293707862696996 0.1807765495219375 0.5477560946114681 -0.017913
C 0.6839295011054721 0.7917378676827371 0.4461278271815453 -0.021410
C 0.2652893536793994 0.3225097097828912 0.4593011690320219 -0.146479
C 0.7545392836222734 0.6478344242156396 0.5320062291225637 -0.141906
C 0.0761025136018627 0.4837300402619665 0.3072164041456866 -0.126576
C 0.9426836640783063 0.4951722355300091 0.6858127900922254 -0.119396
C 0.3278983113007639 0.3305416041798523 0.1983640822762870 0.052278
C 0.7011926498258600 0.6487716520192585 0.8018327213280256 0.058840
C 0.3111219123123181 0.6420731648201473 0.0562625120199988 -0.128226
C 0.7112680094020152 0.3358191952879971 0.9389078678171483 -0.136466
C 0.2695612919645586 0.0496907279364744 0.5812761116851836 -0.090628
C 0.7315729607574922 0.9319598461490042 0.4172812333577443 -0.090287
C 0.1915570499070832 0.6357061805484718 0.1407622951095298 0.056976
C 0.8287468754169025 0.3417473262031545 0.8526000453203235 0.065404
C 0.0828949851908909 0.2026106787456012 0.4385477868872602 -0.141338
C 0.9159822471928263 0.7863787115968053 0.5610608603807123 -0.137919
C 0.4491757498586626 0.3307775007746744 0.1138688216208822 -0.100397
C 0.5816909447055617 0.6487861751791906 0.8877853329574730 -0.126263
C 0.1474121675918258 0.0604753644461037 0.5262844091540068 -0.082362
C 0.8459864419119717 0.9298994974183906 0.4755829213319651 -0.084588
N 0.2026354049926446 0.4822457401904284 0.2120555737814385 0.104615
N 0.8209325540905829 0.4959307032272252 0.7840522734705991 0.103358
O 0.4883623894900486 0.0676948234715484 0.7017221919893336 -0.586822
O 0.5149667688495773 0.9127708794948463 0.2970461142223556 -0.592099
O 0.6171808119261355 0.3430984334709640 0.7091861336996508 -0.759265
O 0.5310242832846906 0.2744995503446735 0.5570708017754343 -0.538238
O 0.4868327052312727 0.6912866447648867 0.4355387841397662 -0.524431
O 0.7824485488632373 0.9309178999403281 0.8591104731894678 -0.883760
O 0.4080054544791594 0.2599411317193498 0.9078737008777739 -0.924457
O 0.5865732777355720 0.6839060092771185 0.1228009909405443 -0.881043
O 0.2726367454577945 0.7500364690188429 0.3144728362876924 -0.758084
O 0.2595578219282680 0.0671870664358854 0.0956989402804100 -0.873779
