# Supplementary material for: Probing Structural Defects in MOFs Using Water Stability
Source: J Phys Chem C Nanomater Interfaces. 2024 Feb 23;128(9):3975–84. doi: 10.1021/acs.jpcc.3c07497 (PMC10926153; doi:10.1021/acs.jpcc.3c07497)
Supplement: Supplementary file 2 — jp3c07497_si_002.zip [file jp3c07497_si_002.zip › SI/Sample input files/CIF files/Defect/YUVSUE_0.13.cif]

#######################################################################
#
#                 Cambridge Crystallographic Data Centre
#                                CCDC 
#
#######################################################################
#
# If this CIF has been generated from an entry in the Cambridge 
# Structural Database, then it will include bibliographic, chemical, 
# crystal, experimental, refinement or atomic coordinate data resulting 
# from the CCDC's data processing and validation procedures.
#
#######################################################################
data_VESTA_phase_1
_symmetry_cell_setting           triclinic
_symmetry_space_group_name_H-M   'P 1'
_symmetry_Int_Tables_number      1
_space_group_name_Hall           'P 1'
loop_
_symmetry_equiv_pos_site_id
_symmetry_equiv_pos_as_xyz
1 x,y,z
_cell_length_a                   14.839066
_cell_length_b                   14.783609
_cell_length_c                   15.268115
_cell_angle_alpha                118.980324
_cell_angle_beta                 119.264816
_cell_angle_gamma                90.507927
_cell_volume                     2419.96
loop_
_atom_site_label
_atom_site_fract_x
_atom_site_fract_y
_atom_site_fract_z
_atom_site_charge
C 0.9770897436676923 0.4889516814850369 0.7526080238275213 0.171444
C 0.2232076894860865 0.2400611305069449 0.2386736210478426 0.170028
C 0.7412290035397724 0.5292440882204691 0.7381730874320359 0.175126
C 0.2609057522988444 0.4794190765374098 0.2555377873365117 0.175919
C 0.9888864444155047 0.2727088759377534 0.2453927556707322 0.170379
C 0.1107728863289854 0.5543762920220344 0.9358918954477806 0.266718
C 0.1785785804578542 0.1241872384863872 0.0567399964175071 0.266065
C 0.6168379444252510 0.3938262640891826 0.5581505744191069 0.267465
C 0.3845470940535994 0.6129740753342051 0.4369464934049738 0.267762
C 0.0514573012010919 0.3202886523445731 0.4268451697953113 0.265254
C 0.2794190391399906 0.6217365285322718 0.1057358579139235 0.229473
C 0.1788063699386609 0.0300651372717317 0.8892668506164805 0.235378
C 0.5076152411711478 0.2244659739276991 0.3921377034404629 0.231816
C 0.4907949581920928 0.7806468082140300 0.6070965106141029 0.222263
C 0.1211744627310336 0.3220861047450182 0.5964407186268110 0.236491
C 0.2669073918136702 0.6102179427707072 0.9418318775281861 0.407236
C 0.3252070617714918 0.1899102891188224 0.0554234912335863 0.406503
C 0.6640179689463004 0.2383615855728166 0.5549458949228868 0.404474
C 0.3325213881383453 0.7690166887083076 0.4480502172929821 0.403999
C 0.1146121903809570 0.1740859419009379 0.4339242034109491 0.407131
C 0.1525403800912927 0.5626586681927721 0.8739485017728700 -0.050023
C 0.2798183405592773 0.2025222202992080 0.1219439158696625 -0.054782
C 0.6883451570993511 0.3531268493216734 0.6205698713126623 -0.052544
C 0.3109280878867173 0.6548126834679423 0.3782019994867046 -0.051711
C 0.0642450963626568 0.2189116732074889 0.3656236552170065 -0.049887
C 0.4200006605026239 0.4806098072154336 0.5982996922903422 0.653380
C 0.5902316640624101 0.5340840261557668 0.4048491208279389 0.658064
C 0.1880998382411493 0.6211410557593189 0.6012746354906076 0.655901
C 0.3757083039526234 0.4616463070456401 0.6602100377876370 -0.515994
C 0.6398824523820055 0.5554490958648335 0.3484373528522810 -0.510030
C 0.2948499110178652 0.7032960377299503 0.6628605024108524 -0.514833
C 0.0233989556602635 0.5036063856782430 0.2409919154776712 0.177208
C 0.9965915236176254 0.7082027294071906 0.7414348974157485 0.183057
C 0.8890788211229016 0.4480463790590359 0.0611611810001094 0.266065
C 0.9470894733578876 0.6681996998035539 0.5656734881562785 0.263423
C 0.7202486523651122 0.3843465913106035 0.8928217510623673 0.227683
C 0.8930226841873717 0.6751637789640010 0.4034339334622751 0.228154
C 0.7335242338699470 0.3852918619100965 0.0521506146650961 0.402781
C 0.8924095410378491 0.8189810164498917 0.5628423607084075 0.400445
C 0.8477812173590947 0.4330346106866999 0.1204592253604700 -0.054424
C 0.9331878524227618 0.7690009439771497 0.6269141820399567 -0.042518
C 0.8092702860430221 0.3696793260957438 0.3912718700448095 0.658452
C 0.6999862295422871 0.2931930216257077 0.3320542460719126 -0.518090
C 0.9806651906354549 0.6919250722564511 0.1022714711063362 0.658207
C 0.9593013228982643 0.7973960925328663 0.1610432880613585 -0.517616
C 0.0170701726337946 0.3134606877113504 0.8963919488457949 0.658863
C 0.0354967277464095 0.2059388240158720 0.8384555086769647 -0.515427
C 0.1329342758411403 0.9184078936579326 0.1036379013238277 0.659905
C 0.2124929148137764 0.8744988469196902 0.1673374398712968 -0.517987
C 0.8669599813102289 0.0649898189822684 0.8858945259746047 0.639885
C 0.7861315877253137 0.1098102044833952 0.8248703688522256 -0.512168
Co 0.0892742940762719 0.5354280368132441 0.0992472482451699 0.454125
Co 0.9098931425660891 0.4710025548047688 0.8993433748808000 0.453576
Co 0.0183382640883251 0.0623846134779607 0.0877325831984503 0.480426
Co 0.0308361460224839 0.5025767932583202 0.5940062653544174 0.450957
Co 0.5639841751109383 0.5865555422233352 0.5890496197112207 0.464784
Co 0.4342295943144267 0.4153008794739974 0.3987560900332533 0.497746
Co 0.9677840267221929 0.4858522451441282 0.3978888327291559 0.446095
Co 0.9996812175415298 0.9289236765835359 0.8984515987140422 0.383036
H 0.8952270136661313 0.4510768237251376 0.6713358061057187 0.097275
H 0.2204745444924642 0.2792955553526658 0.3180026567751744 0.104038
H 0.7880771842640084 0.6118682431932438 0.8180797444990617 0.098969
H 0.2153671654766890 0.3977863036326513 0.1739399250972348 0.099543
H 0.9522915055551587 0.2744821552047155 0.1653652712483179 0.098193
H 0.3321058668540183 0.6430741748546253 0.1981617298142414 0.075596
H 0.1407479808358134 0.9596730839571893 0.7963169064986686 0.072834
H 0.4334736077571003 0.1712226325389246 0.3013967572108641 0.077230
H 0.5646285762804235 0.8334446163623763 0.6985733682869827 0.064876
H 0.1423336078963254 0.3613202885481739 0.6885197372183947 0.077323
H 0.4005397807349228 0.6668096430553411 0.9550215016963910 0.319631
H 0.4378695321547459 0.2469255268045010 0.0415283004069314 0.305707
H 0.7024907197847274 0.1042822648662499 0.5442109129578422 0.310473
H 0.2877283583858780 0.9024622143023301 0.4668715054381650 0.310821
H 0.1792701487305990 0.0597398747622831 0.4507239880327713 0.310385
H 0.2760953290935936 0.6202609947122136 0.8158073137602088 0.320762
H 0.4577191344726323 0.3321862044101262 0.1849371840400048 0.314718
H 0.8009050496010817 0.2291355066730200 0.6815930547797059 0.313845
H 0.1931448007275448 0.7789373732072705 0.3251305522394457 0.318563
H 0.1314715004221329 0.0434437966482876 0.3108359802162228 0.315953
H 0.4288195739556439 0.5213089421720164 0.7583573437005160 0.154936
H 0.5816299394527775 0.5109173918660560 0.2499615020640179 0.152297
H 0.3258468261320239 0.7642233945504983 0.7579002703166619 0.156912
H 0.3688260255017667 0.3787072364053468 0.6393642413574960 0.166279
H 0.6668741368353165 0.6431460988772063 0.3880948187795439 0.165307
H 0.2843421538350071 0.7435235542287227 0.6158412102434253 0.162209
H 0.2934661615942686 0.4687341388255420 0.6268903793714991 0.159498
H 0.7119454701417810 0.5281975616375876 0.3668356770412353 0.162254
H 0.3560269066772846 0.6624072616371295 0.6610187630168763 0.164102
H 0.1055429373080259 0.5383736399968430 0.3213239795037445 0.097770
H 0.0296634206492570 0.7043017142739502 0.8198629166778203 0.093730
H 0.6673715553414667 0.3666725641899882 0.8020191452428052 0.076747
H 0.8784455450271222 0.6394911979238882 0.3144447941658615 0.076341
H 0.5996936451921914 0.3250917522701485 0.0362681399854926 0.308591
H 0.8368565772210770 0.9389659273722613 0.5498840973140635 0.309391
H 0.7238864637084611 0.3705625717810840 0.1762126876812631 0.315197
H 0.8702262747947687 0.9464078816738000 0.6821756457707426 0.319425
H 0.6571871499812363 0.2418920072416910 0.2332527439246184 0.149348
H 0.7101121804287172 0.2422027226065449 0.3674623663879459 0.165182
H 0.6488187297392409 0.3407551784473897 0.3535232360708341 0.163797
H 0.0238175921673849 0.8516822137115917 0.2577484659990925 0.147587
H 0.8810767681910442 0.7788032170838034 0.1498295517137336 0.165083
H 0.9519410581821615 0.8393190065100418 0.1161983942755976 0.166240
H 0.9762405908165969 0.1553574288303154 0.7400614228554573 0.149939
H 0.1184056820219250 0.2203698843533225 0.8595843760637160 0.171598
H 0.0296719663825559 0.1613035869848523 0.8766971639065432 0.160669
H 0.2621411783442120 0.9333778954562889 0.2659123146246904 0.151821
H 0.2656930207212059 0.8536830606806027 0.1348777200955310 0.169452
H 0.1683447227195314 0.7988958626888331 0.1458317739497731 0.162058
H 0.7295675985112453 0.0479646364768778 0.7274380853276164 0.155818
H 0.7403014373778549 0.1400796897949792 0.8657895166000541 0.165041
H 0.8306534795297821 0.1800804542425479 0.8381478225552181 0.164612
H 0.8252600992510642 0.9396265971253863 0.9669014562706779 0.402414
H 0.8746996459584332 0.0265276633582534 0.1042878791467016 0.401777
N 0.0057634702998460 0.3544837039155754 0.3513324534387257 -0.317236
N 0.1261610732889419 0.0355336352782523 0.9416738270842604 -0.335451
N 0.0002846087334251 0.5101409248434655 0.8597889908726620 -0.326725
N 0.1428279763093322 0.1497529812953358 0.1300855371670734 -0.317921
N 0.6511002268756876 0.5044676412759328 0.6319208672800090 -0.332271
N 0.3518204934044989 0.5028735302039017 0.3602340135331941 -0.325063
N 0.1714754937108247 0.5806099558309310 0.0508028459054767 -0.306037
N 0.5248830734539346 0.3325667523912443 0.4450426179796082 -0.308528
N 0.4761320353642056 0.6728562087141610 0.5502896728300550 -0.306674
N 0.0766442437987607 0.3735813045929038 0.5411856797312232 -0.303837
N 0.3275835532934446 0.6388120858236245 0.0581518980047721 -0.450788
N 0.2719937151632750 0.1021296216600470 0.9389710246583103 -0.458768
N 0.5724528180218453 0.1768222221992712 0.4403784731025514 -0.449845
N 0.4240891386489684 0.8292895514292854 0.5626862665922079 -0.451348
N 0.1418968366404646 0.2286065041075058 0.5494340591652342 -0.447005
N 0.0650357112260248 0.5187367006496254 0.7558202626424233 -0.283686
N 0.3076323994237263 0.2756234331438682 0.2392523880442130 -0.273985
N 0.7671083520801173 0.4416234138125061 0.7366409000653156 -0.282836
N 0.2327286647573142 0.5673635595711655 0.2611776976813310 -0.282339
N 0.0220017509927340 0.1885035682505713 0.2478087517105919 -0.325444
N 0.3191142746480283 0.6274081331143059 0.8968872082296261 -0.617276
N 0.4189636885029073 0.2598856458007593 0.1010746349707646 -0.612723
N 0.7261077001819720 0.1864917848672534 0.6002956908276437 -0.610988
N 0.2675870448135504 0.8215387576991940 0.4067910758371880 -0.611378
N 0.1359203102241705 0.0790446425405423 0.3902761292366449 -0.617964
N 0.9996654314824371 0.4908974597926866 0.1369095038924123 -0.325761
N 0.9856926409983505 0.6299229957485452 0.6375543530246502 -0.318759
N 0.8280584491423515 0.4269823420385156 0.9484341797609510 -0.300976
N 0.9287907989634732 0.6188703089707429 0.4544670098639221 -0.301710
N 0.6724541689354802 0.3619450141024976 0.9380700975456866 -0.448422
N 0.8736833591379395 0.7693586556292809 0.4511525555630610 -0.448471
N 0.9355747992718866 0.4705980803160834 0.2364634437845713 -0.285065
N 0.9666898906133879 0.7940125044849357 0.7409171082930909 -0.278004
N 0.6815271090137119 0.3617559090189896 0.0941670079696869 -0.612556
N 0.8721288061011231 0.9145605575835188 0.6069287613588233 -0.616809
O 0.1180084987372278 0.5799930179495030 0.4890786681491745 -0.454580
O 0.4985082301022290 0.5691759852508214 0.6622709443484440 -0.483630
O 0.5123870236621518 0.4432916905947210 0.3374880002734456 -0.493710
O 0.1750632426483009 0.5978454437400246 0.6661691433502497 -0.483797
O 0.3761147869018389 0.4071465497097020 0.4859467358134062 -0.469362
O 0.6285231700147901 0.6058943902807113 0.5156282878596727 -0.460687
O 0.8213839895149766 0.3968864129601405 0.3283558148049101 -0.488056
O 0.8818940563104616 0.4035148842945508 0.5005737159952806 -0.455153
O 0.0689970175412834 0.6802056594172290 0.1690559827860303 -0.485648
O 0.9090124621177390 0.6212420788007246 0.9901267026216032 -0.463432
O 0.9276667117580712 0.3251007591180665 0.8313817706051464 -0.484773
O 0.0917749769728257 0.3856110681042760 0.0068261813008856 -0.457000
O 0.0918297453712092 0.8740858451275254 0.9916146782437315 -0.475133
O 0.1096737211762476 0.9987168149540131 0.1658744065901761 -0.483309
O 0.8823548374445145 0.9794888935065537 0.8210786125579579 -0.510524
O 0.9179374219329698 0.1158385316460606 0.0010943530226401 -0.493344
O 0.8868221705075011 0.9663957444682615 0.0487881689437642 -0.650485
