# Supplementary material for: Probing Structural Defects in MOFs Using Water Stability
Source: J Phys Chem C Nanomater Interfaces. 2024 Feb 23;128(9):3975–84. doi: 10.1021/acs.jpcc.3c07497 (PMC10926153; doi:10.1021/acs.jpcc.3c07497)
Supplement: Supplementary file 2 — jp3c07497_si_002.zip [file jp3c07497_si_002.zip › SI/Sample input files/CIF files/Defect/POQNAN_0.25.cif]

#######################################################################
#
#                 Cambridge Crystallographic Data Centre
#                                CCDC 
#
#######################################################################
#
# If this CIF has been generated from an entry in the Cambridge 
# Structural Database, then it will include bibliographic, chemical, 
# crystal, experimental, refinement or atomic coordinate data resulting 
# from the CCDC's data processing and validation procedures.
#
#######################################################################
data_image0
_symmetry_cell_setting           triclinic
_symmetry_space_group_name_H-M   'P 1'
_symmetry_Int_Tables_number      1
_space_group_name_Hall           'P 1'
loop_
_symmetry_equiv_pos_site_id
_symmetry_equiv_pos_as_xyz
1 x,y,z
_cell_length_a                   10.085464
_cell_length_b                   9.207520
_cell_length_c                   11.364764
_cell_angle_alpha                78.277008
_cell_angle_beta                 78.129303
_cell_angle_gamma                78.512283
_cell_volume                     997.514
loop_
_atom_site_label
_atom_site_fract_x
_atom_site_fract_y
_atom_site_fract_z
_atom_site_charge
Ni 0.1031178570919730 0.5699836462051022 0.1385885857293299 0.602282
Ni 0.9056955068608731 0.4311296795331758 0.8633848329749857 0.545470
H 0.2804142623155070 0.2878017138652664 0.1625453617425970 0.114060
H 0.9478079682210573 0.5038271043356581 0.3772969529175099 0.091990
H 0.9611646749076203 0.2953622220808159 0.5527286003016055 0.133668
H 0.3076135499982121 0.0643419967646985 0.3277335312030902 0.117752
H 0.8834270990922561 0.7862260475560283 0.0458054840089113 0.120299
H 0.2985075646678655 0.6539442149426525 0.9334134722402950 0.118255
H 0.8659813474001797 -0.0228779239221226 0.8538873697359146 0.121694
H 0.2492612102657984 0.9524117570432761 0.5449828668929408 0.097096
H 0.2956213869652037 0.8193414619138821 0.7301255284076577 0.113190
H 0.9695378415140229 0.1035492315176880 0.6714832140884178 0.120220
H 0.3195999914990653 0.5373753678988741 0.1986989686739641 0.322334
H 0.8979015827476899 0.4715338600325919 0.1891372025253688 0.312224
H 0.7091348122322334 0.7047303527680396 0.8288423211171161 0.107076
H 0.0733226091585436 0.5144368852456365 0.6340389828934724 0.094271
H 0.0571577082237899 0.7170487561409689 0.4566481789774763 0.115321
H 0.6812013349975734 0.9249537505485861 0.6625035549120651 0.119839
H 0.6837001514859241 0.3129614554125218 0.5691579740726105 0.103798
H 0.0840019354339768 0.1448841682708122 0.9252184433064232 0.098414
H 0.4507231570453228 0.3897697281948107 0.9200520827341948 0.120725
H 0.7305603391795711 0.3963341602737602 0.0873868147616204 0.110408
H 0.1004499802568868 0.9608766729168581 0.1163433829818628 0.125140
H 0.7597082772343756 0.0517302807012074 0.4550612858115781 0.099085
H 0.7322698453806012 0.2247117966404873 0.2860432434604118 0.107057
H 0.0165571434842477 0.8741561457622352 0.3163192349636193 0.095340
H 0.4966669611749229 0.1786233700858016 0.4521764293170156 0.119461
H 0.5466839894166245 0.3576948890989562 0.3952891758403369 0.127458
H 0.3699692394585852 0.3394804009634325 0.4299069094965324 0.125772
H 0.2448846006514780 0.3321180584180287 0.6407095648513204 0.105437
C 0.2152433943766109 0.2839260869907810 0.2518434827631461 0.076091
C 0.0269450018600668 0.4047383607127912 0.3723626761203437 0.055744
C 0.0346008571263898 0.2865685582460906 0.4684622724591892 -0.183268
C 0.2276022092227434 0.1605736851261949 0.3442281731102926 -0.184069
C 0.9713111116110806 0.8019801694204879 0.9735146787111754 0.073740
C 0.0780868094849588 0.9125686404749274 0.7728635277045096 0.135058
C 0.2046702232941823 0.7239021650198998 0.9081844149597437 0.085620
C 0.1384497777863578 0.1593066416311597 0.4575649037058972 0.140406
C 0.9624768954965890 0.9028212466891158 0.8660798335991455 -0.183018
C 0.1561660923912387 0.0361096688151555 0.5578802528450447 -0.136336
C 0.2010598658396899 0.8175157217243234 0.7967333712624990 -0.176678
C 0.0646750046823215 0.0225019005916770 0.6638272926206319 -0.116631
C 0.7840012570100934 0.7140350275952528 0.7448547914026566 0.073664
C 0.9873508848951530 0.6065682309676433 0.6345644965413261 0.087189
C 0.9770010252509613 0.7217052487473635 0.5367969340430080 -0.178970
C 0.7688587701428879 0.8349773124023681 0.6508689412123640 -0.180165
C 0.5842767069600963 0.3269128695217684 0.6292122747334665 -0.169748
C 0.2006441494632751 0.3779426250536078 0.8761091403182139 0.546296
C 0.0098757386291298 0.1591377634930912 0.0078187515129054 0.108996
C 0.4557799001090186 0.3700533501224095 0.8277219484772494 -0.119248
C 0.9192579203463112 0.0766378891115177 0.2202928986451571 0.143875
C 0.8113844087210765 0.2995184687564212 0.0994209366653267 0.076664
C 0.8649475895676264 0.8413568768803842 0.5411452305424741 0.147249
C 0.3347127950323611 0.3621847494789139 0.7886481353463837 -0.023318
C 0.5811237038950662 0.3510986260807418 0.7477093177216305 -0.026966
C 0.0177660453584433 0.0572842622256773 0.1147201665211265 -0.167158
C 0.8471662445928252 0.9621015919007777 0.4395942091369090 -0.131030
C 0.7159609959605679 0.3524607381778055 0.7816934217474962 0.549963
C 0.8136870950974951 0.2027098143450397 0.2094193272040309 -0.180091
C 0.9305761214692252 0.9660831143815429 0.3287782109507607 -0.115705
C 0.4695173137354420 0.2987653498317019 0.4597551978124438 -0.408525
C 0.4641666574378174 0.3223719660656058 0.5879908741667412 0.160436
C 0.3398269406399640 0.3389404406718547 0.6694762194751284 -0.162891
N 0.1172118505616943 0.4066437122695349 0.2655222077208701 -0.175164
N 0.0913001395547361 0.7147405579477977 0.9957924094669707 -0.137803
N 0.8919043151964884 0.6000940804086006 0.7377646021878425 -0.167311
N 0.9092165048696953 0.2798501143620222 -0.0004562735543365 -0.170900
O 0.2833847348355312 0.5959349751417473 0.1273365613394989 -0.796743
O 0.9157904257578257 0.5732950832412814 0.1564395815957359 -0.792489
O 0.7160988191103166 0.4273988522421365 0.8681163281604349 -0.483612
O 0.0950836600328980 0.4150559662453974 0.8193614949939403 -0.509758
O 0.1981638311290462 0.3554931268057206 0.9878048211597246 -0.535399
O 0.8234169151080543 0.2862538795965877 0.7251522761131374 -0.553133
