# Supplementary material for: Probing Structural Defects in MOFs Using Water Stability
Source: J Phys Chem C Nanomater Interfaces. 2024 Feb 23;128(9):3975–84. doi: 10.1021/acs.jpcc.3c07497 (PMC10926153; doi:10.1021/acs.jpcc.3c07497)
Supplement: Supplementary file 2 — jp3c07497_si_002.zip [file jp3c07497_si_002.zip › SI/Sample input files/CIF files/Defect/ATOXAJ_0.17.cif]

#######################################################################
#
#                 Cambridge Crystallographic Data Centre
#                                CCDC 
#
#######################################################################
#
# If this CIF has been generated from an entry in the Cambridge 
# Structural Database, then it will include bibliographic, chemical, 
# crystal, experimental, refinement or atomic coordinate data resulting 
# from the CCDC's data processing and validation procedures.
#
#######################################################################
data_ZnH10C14NO4
_symmetry_cell_setting           triclinic
_symmetry_space_group_name_H-M   'P 1'
_symmetry_Int_Tables_number      1
_space_group_name_Hall           'P 1'
loop_
_symmetry_equiv_pos_site_id
_symmetry_equiv_pos_as_xyz
1 x,y,z
_cell_length_a                   10.92500027
_cell_length_b                   10.94599991
_cell_length_c                   13.97200000
_cell_angle_alpha                95.19999887
_cell_angle_beta                 99.22999728
_cell_angle_gamma                99.89000148
_cell_volume                     1612.66
loop_
_atom_site_label
_atom_site_fract_x
_atom_site_fract_y
_atom_site_fract_z
_atom_site_charge
Zn 0.3526458505228419 0.7280103128353230 0.8853244682926255 0.853806
Zn 0.2939896342553497 0.6764607605319145 0.6622932598898723 0.849136
Zn 0.6537563001085188 0.2734606230456708 0.1150565299379510 0.841708
Zn 0.7127292064270609 0.3130973418268809 0.3284516153627020 0.839764
H 0.8774440810990918 0.6483829037382739 0.6084527689066380 0.105687
H 0.6521516105620044 0.6541462209070028 0.6232238285873327 0.109710
H 0.7654743370462557 0.7571367339038371 0.9330072553629251 0.111809
H 0.9901540912392023 0.7456304073675492 0.9182912204236328 0.112621
H 0.4091841011039560 0.9167719811254746 0.0619942282796006 0.099562
H 0.2189254023642404 0.5265693878102669 0.1750510290222702 0.113657
H 0.2540447946657272 0.5396621166158844 0.0019067588361605 0.106179
H 0.4859067751026297 0.8119914128925738 0.3733894673149306 0.118221
H 0.4745112379963358 0.7852211998257604 0.5497229413513746 0.100879
H 0.1031439286209810 0.5995964715965554 0.4774122134396647 0.097234
H 0.3836204561208402 0.9206144914241230 0.2377316345549113 0.127861
H 0.0972883311203813 0.6168985113511604 0.2989573291611400 0.131565
H 0.2992126290786476 0.5046839579250244 0.7792566936888591 0.378747
H 0.1768846875698836 0.4617311628337353 0.6630670297035166 0.350707
H 0.4132127091594779 0.5077310735145409 0.8736212407248199 0.380889
H 0.2482643838543505 0.9027366880174418 0.6675932442755799 0.376231
H 0.3501274552724264 0.9025791537653910 0.7672730315107686 0.372655
H 0.3043099508251098 0.9429295069313492 0.8911097380344847 0.348433
H 0.7412532270886408 0.9427218355534153 0.3715358806630216 0.108399
H 0.7458152254047732 0.7133505490943990 0.3775217747198784 0.107546
H 0.6425726084322749 0.6480324381823890 0.0648184139135359 0.106282
H 0.6400771435697529 0.8753167244949700 0.0588233793527130 0.114591
H 0.1303332075798446 0.3606132262409149 0.3872635738793359 0.104071
H 0.3531743597541185 0.3418986482873907 0.3739970111681273 0.109196
H 0.2404485395805322 0.2369698760741332 0.0647050379494487 0.112481
H 0.0168132488978409 0.2581407472645750 0.0778891967262304 0.113322
H 0.5531961317197704 0.0907106537219822 0.9281549758834555 0.110739
H 0.7873214051695393 0.4668917871778159 0.8235653017159502 0.114060
H 0.7606753803100175 0.4527829510129213 0.9970474469033528 0.102517
H 0.5015608567987442 0.1864772888329712 0.6124924700330263 0.128041
H 0.5241688608441190 0.2099427872807725 0.4387757798256696 0.102571
H 0.8943644321972674 0.3956172190602015 0.5213384247124138 0.099745
H 0.5709687416171295 0.0887563017570164 0.7537062472104422 0.131717
H 0.8880508895642314 0.3837699485267501 0.6987647055333971 0.124590
C 0.0804719936647730 0.6933852744893402 0.7544916450784219 0.578487
C 0.9460847955258906 0.6963794252133888 0.7626982941550704 -0.037601
C 0.8515244461523157 0.6709223560801689 0.6791472998899170 -0.107354
C 0.7271215143604067 0.6750088537282113 0.6872412289128157 -0.099989
C 0.6964411723262814 0.7064145356256901 0.7787981085328496 -0.035560
C 0.7909217181909894 0.7323060063498421 0.8624914474633378 -0.099015
C 0.9150489250468608 0.7264261956700022 0.8544098542241069 -0.099192
C 0.5624024546256657 0.7113352629775211 0.7867827026842747 0.584463
C 0.3671658489419704 0.8331681191635760 0.0908440850945312 0.099761
C 0.3528731296257693 0.8344257106386622 0.1877471851046585 -0.167722
C 0.2992572450554036 0.7232505236269735 0.2196315941260096 0.107210
C 0.2594751330115364 0.6151223971491023 0.1525048421637894 -0.166723
C 0.2787414560749738 0.6210133838268943 0.0572581275147695 0.110494
C 0.2918852808032077 0.7166227290492212 0.3229701928104447 0.111827
C 0.3989057391938684 0.7664479761739200 0.3941847229987306 -0.168444
C 0.3941480211226016 0.7508887133747425 0.4908304464591109 0.105627
C 0.1854545171095149 0.6452827857601883 0.4504051438284670 0.104986
C 0.1828180992010661 0.6556829944860251 0.3519139997757538 -0.168982
C 0.6808102636818487 0.0556530988279144 0.2124762680877617 0.585446
C 0.6891179137278126 0.9211670649122679 0.2152242314099291 -0.033058
C 0.7199389416394355 0.8766118435502555 0.3052292199630228 -0.105934
C 0.7226643184927753 0.7505413617980460 0.3085066602276302 -0.104943
C 0.6944977643483443 0.6682536014810081 0.2216969486015589 -0.030203
C 0.6653774961699431 0.7132176373975128 0.1316376278578116 -0.096072
C 0.6634979171464023 0.8393506725161859 0.1282992664718242 -0.102160
C 0.6934100817081815 0.5319777289831323 0.2251274742634536 0.590041
C 0.9281603635106315 0.3191188606690112 0.2406590811628975 0.587970
C 0.0616745921683895 0.3109235706217452 0.2331334013032851 -0.033746
C 0.1556082619113595 0.3342913354634086 0.3170027929870304 -0.103676
C 0.2786016344325781 0.3228193335727930 0.3097431582032791 -0.101376
C 0.3083915249830086 0.2865679880748895 0.2187467603086935 -0.031402
C 0.2146350357542153 0.2638868283428322 0.1346942508108571 -0.103113
C 0.0917575888639207 0.2760835078887069 0.1418875464716254 -0.099091
C 0.4408808901940491 0.2741810351220250 0.2115491703299991 0.588412
C 0.6052433501671783 0.1721792688399372 0.9025787668778197 0.114212
C 0.6151660705550823 0.1719793203869109 0.8045330794502228 -0.165548
C 0.6825199969191351 0.2778849375953724 0.7737783553769200 0.102324
C 0.7370063114931183 0.3809616789035759 0.8438819728824187 -0.172726
C 0.7220957410665713 0.3744901326828301 0.9401531371658879 0.103316
C 0.6935579503185683 0.2836054109803328 0.6704457369701535 0.113218
C 0.5909137015227435 0.2323482108895283 0.5956391010236530 -0.164285
C 0.6022199354121827 0.2449058193100365 0.4993574499407855 0.104242
C 0.8093821956133801 0.3508312324020337 0.5454967749100499 0.101469
C 0.8050266202196295 0.3434541123874041 0.6436984508584115 -0.173664
N 0.3322254821241514 0.7278915065101920 0.0277039467354337 -0.226162
N 0.2894775504434312 0.6906082626818090 0.5177877825861600 -0.217875
N 0.6578610876571486 0.2720490471227225 0.9690706243621402 -0.209904
N 0.7093829766454540 0.3036390498870660 0.4745680067414503 -0.203258
O 0.3292032450608202 0.5274434379708148 0.8590604250564950 -0.780514
O 0.2667936171189058 0.4958545021378329 0.6800438795422759 -0.837851
O 0.1071804527940106 0.6863919410463242 0.6685993063018293 -0.580277
O 0.1577183124775805 0.6985521328197445 0.8335206926245462 -0.561056
O 0.4847432593495456 0.7009908531675750 0.7070341347131854 -0.534811
O 0.5364587573006462 0.7244755893096958 0.8723763604394256 -0.538037
O 0.3307899858487097 0.8821962293362460 0.6886086139772849 -0.784199
O 0.3754218788134282 0.9115904221701387 0.8708109422054897 -0.828727
O 0.7044972900182604 0.1244486239869150 0.2940925324906864 -0.560367
O 0.6493808576082961 0.0899603211018568 0.1286618989902862 -0.540462
O 0.6673379435976711 0.4630218889431266 0.1434005135189035 -0.557590
O 0.7176253606920585 0.4961269342125784 0.3091502844864540 -0.546762
O 0.9030475795691085 0.3390546225275887 0.3262277232304864 -0.551877
O 0.8498691273255875 0.3035804086339326 0.1608473235296343 -0.567157
O 0.5178110322858153 0.2851653385761497 0.2920063314392806 -0.572797
O 0.4665814385718800 0.2545937485261619 0.1265249254427307 -0.539169
