# Supplementary material for: Probing Structural Defects in MOFs Using Water Stability
Source: J Phys Chem C Nanomater Interfaces. 2024 Feb 23;128(9):3975–84. doi: 10.1021/acs.jpcc.3c07497 (PMC10926153; doi:10.1021/acs.jpcc.3c07497)
Supplement: Supplementary file 2 — jp3c07497_si_002.zip [file jp3c07497_si_002.zip › SI/Sample input files/CIF files/Defect/ZONBAH_0.13.cif]

#######################################################################
#
#                 Cambridge Crystallographic Data Centre
#                                CCDC 
#
#######################################################################
#
# If this CIF has been generated from an entry in the Cambridge 
# Structural Database, then it will include bibliographic, chemical, 
# crystal, experimental, refinement or atomic coordinate data resulting 
# from the CCDC's data processing and validation procedures.
#
#######################################################################
data_VESTA_phase_1
_symmetry_cell_setting           triclinic
_symmetry_space_group_name_H-M   'P 1'
_symmetry_Int_Tables_number      1
loop_
_symmetry_equiv_pos_site_id
_symmetry_equiv_pos_as_xyz
1 x,y,z
2 x,1/2+y,z
_cell_length_a                   7.769086
_cell_length_b                   22.492193
_cell_length_c                   13.590805
_cell_angle_alpha                114.454170
_cell_angle_beta                 103.477760
_cell_angle_gamma                90.029175
_cell_volume                     2089.67
loop_
_atom_site_label
_atom_site_fract_x
_atom_site_fract_y
_atom_site_fract_z
_atom_site_charge
Zr 0.6676774617034086 0.0179585045829047 0.1121783241185918 2.367581
Zr 0.6734071084767234 0.5159138225395032 0.1108003717062178 2.365921
Zr 0.1677074750338557 0.0396966090725099 0.1115785380853929 2.367621
Zr 0.1702042583129734 0.5368049705339653 0.1149324589244084 2.374498
Zr 0.8291529549387283 0.4620317209787929 0.8825545212808916 2.385518
Zr 0.3272310891265429 0.4833956618981066 0.8879001696212001 2.356520
Zr 0.8263296436677907 0.9606768793716080 0.8872750293832368 2.366180
Zr 0.3264585100181499 0.9824465233496172 0.8865552878665596 2.366702
C 0.4656065911201646 0.0189661750685724 0.2986140745132252 0.644422
C 0.4820512615341236 0.0088487683480691 0.4019604602500433 -0.034575
C 0.3596818522785965 0.0333062071533948 0.4667095167155390 -0.087965
C 0.8854295414830751 0.2573619315381498 0.5657803006228315 -0.093598
C 0.8681795846730214 0.7591242037680740 0.5603425052174519 -0.089397
C 0.7018386311873088 0.2922662315142249 0.0802624661117590 -0.083749
C 0.7076651606046389 0.7957048856220709 0.0946676738149188 -0.083742
C 0.7042476551424682 0.2310387225357532 0.0825831892007210 -0.084910
C 0.7098115051208971 0.7344321944437125 0.0969849629683702 -0.086252
C 0.3751450346697807 0.0244907557212063 0.5636480412751851 -0.089421
C 0.2002142964280051 0.2492170120182876 0.0794854167287301 -0.085824
C 0.2132216390978713 0.7538663128386973 0.0957656641317509 -0.087111
C 0.2012760556943373 0.3105992683626507 0.0781960473536247 -0.085117
C 0.2111684096012402 0.8152406406091498 0.0938675938874427 -0.083300
C 0.9682131870505813 0.1312883479634253 0.2981903297794705 0.648214
C 0.9705354894391639 0.6307583028236093 0.3008831234775680 0.642573
C 0.9896696783402291 0.1919862492110411 0.4034160986287756 -0.036314
C 0.9803262607256485 0.6935392225647411 0.4012929043649461 -0.036302
C 0.8675126435999173 0.2002172627437002 0.4683856395802182 -0.088719
C 0.8549662652440631 0.7017086422558095 0.4640519347159426 -0.089203
C 0.7467994925251151 0.1113454637824090 -0.0026030761901687 0.629480
C 0.7554087426330844 0.6144365800977196 0.0096281149952218 0.616823
C 0.7460947697407775 0.1772079369066566 -0.0045189875389063 -0.030242
C 0.7546644048002474 0.6810319578361105 0.0106662217008318 -0.032067
C 0.2455116903574263 0.3855026199251038 -0.0091541578145598 0.624610
C 0.2473057836980534 0.8892292966602060 0.0017408033564950 0.627202
C 0.2443365562618676 0.1303672825507857 -0.0048372568112667 0.652771
C 0.2578654737650016 0.6341620903683568 0.0095086318275892 0.648920
C 0.2430035817605770 0.1956921453488902 -0.0075044156594835 -0.049858
C 0.2540903330126924 0.7001518100397367 0.0081065238958131 -0.041849
C 0.2439017097905226 0.3189248326753149 -0.0103328030337530 -0.024500
C 0.2488678142922041 0.8235282409797505 0.0040622139112066 -0.028129
C 0.7857539354256848 0.2468597193793607 0.9044248946412827 -0.085417
C 0.7868189555693699 0.1855207707886087 0.9064026615203619 -0.086540
C 0.0399512375225240 0.3690402289106605 0.6992701747049070 0.640692
C 0.0250779614082404 0.3064515227037042 0.5979894265747269 -0.035161
C 0.1487589145554103 0.2977845380771333 0.5339704173725158 -0.087229
C 0.1310439769324500 0.2406108151657657 0.4367029679061468 -0.087839
C 0.7412430321948290 0.3664657462750496 0.9896545491477267 0.652678
C 0.7426662876900624 0.3005313641425708 0.9911057047607708 -0.045653
C 0.6200980247916180 0.9754616657408438 0.4346151149091795 -0.090173
C 0.7974031838649757 0.7507635086753380 0.9205395246095072 -0.087887
C 0.7984098488225541 0.6895696892676393 0.9226202531881096 -0.093845
C 0.0257493516269126 0.8692909191840237 0.6997929812237292 0.644487
C 0.0072879082442659 0.8086762566399607 0.5943587140500239 -0.031498
C 0.1303731463726579 0.8013171156341735 0.5303477909871037 -0.087866
C 0.5298824044403815 0.9811108027189401 0.6998109975384971 0.646764
C 0.5132699002767297 0.9911385237802740 0.5963595206329354 -0.036939
C 0.6356113543462689 0.9666663412461917 0.5315721028236258 -0.089604
C 0.1169228678338968 0.7438960301272669 0.4339863646475587 -0.092241
C 0.7498627776248449 0.8695131876057411 0.0034588577688981 0.651033
C 0.7516569360766751 0.8041271644828305 0.0064765239401624 -0.047707
C 0.2852543004377104 0.2038482633118509 0.9036618767781908 -0.086635
C 0.2850972698239241 0.2652676651345253 0.9020694778280456 -0.087756
C 0.2908165453039969 0.7085749058865657 0.9181528195390070 -0.087286
C 0.2880434273505776 0.7697384270271670 0.9159488735411800 -0.086649
O 0.6957187921458778 0.1053421389983979 0.0759773440583062 -0.621346
O 0.7037395743174182 0.6068034254347335 0.0869717425226514 -0.626723
O 0.6033487862546519 0.4992624589488731 0.2513714205447031 -0.827764
O 0.4060327669964957 0.0288114836361588 0.0666761476675077 -1.212141
O 0.4089518055743291 0.5246184605845515 0.0701009861884893 -1.205498
O 0.6880737270653943 0.4117201114434639 0.0673443456296518 -0.602879
O 0.3298593879789332 0.0460623938821095 0.2699188702642342 -0.651942
O 0.3056533133250368 0.5347926592983588 0.2673776387486867 -0.930837
O 0.1906733088122894 0.4301011432847690 0.0678230490259763 -0.591685
O 0.1963865050029384 0.9352428631974021 0.0793322759861854 -0.619548
O 0.0866778635093195 0.1234527926325188 0.2449841520780616 -0.607932
O 0.0918152124383538 0.6238972313368509 0.2501263749071888 -0.616470
O 0.9055739686883726 0.0063137466805451 0.0670310459124344 -1.211600
O 0.9089166133796879 0.5043210080403390 0.0665736420820564 -1.216322
O 0.1920456315080056 0.1243932391160781 0.0734256303579041 -0.601159
O 0.2047212858324110 0.6262604469799868 0.0855987269208349 -0.595802
O 0.8303609476116064 0.0906815195229697 0.2692357011815970 -0.650260
O 0.8407118734070804 0.5871257047642514 0.2740352271956227 -0.676388
O 0.8062655222856748 0.5698775840287571 0.9306719146716075 -0.599979
O 0.9156580882620575 0.3780413310807256 0.7484135584158689 -0.628276
O 0.0907524794829661 0.4958800354714598 0.9307144746160677 -1.217664
O 0.7933354411559601 0.3736555588367424 0.9122732159234463 -0.608449
O 0.1762812756807634 0.4102066578706001 0.7280665627854195 -0.633877
O 0.3015065023197571 0.3932641557149429 0.9151214538213873 -0.627255
O 0.3988823962250471 0.5103492021498937 0.7569082961960946 -0.825868
O 0.5911451716325106 0.4756320010204513 0.9298454699688361 -1.208523
O 0.3147273996707301 0.5895584186203400 0.9325988856955723 -0.628077
O 0.6832651902706129 0.4628892355945615 0.7320049629476144 -0.949537
O 0.9075205395108998 0.8761440875861169 0.7527907887868527 -0.603115
O 0.0881417335887012 0.9937154673942056 0.9316570561417581 -1.211103
O 0.8025217796600610 0.8753995824499954 0.9251995065437156 -0.601486
O 0.1620279551295460 0.9105771993779970 0.7288489176680102 -0.650129
O 0.2972300944847504 0.8950107523918238 0.9226652540207374 -0.618296
O 0.5878362011505418 0.9710718768825716 0.9317692011509160 -1.213275
O 0.6657023768160918 0.9539936342672412 0.7284489170621153 -0.654077
O 0.5863522556555536 0.0012050378374334 0.2471184802783913 -0.606563
O 0.6952096814722405 0.9153370462837254 0.0795772573491627 -0.601316
O 0.7979798755781478 0.0651927611075403 0.9198952522983102 -0.622226
O 0.4094026504293076 -0.0010636461277464 0.7514511398190278 -0.606158
O 0.2984148799878309 0.0844485109459704 0.9187637061047907 -0.602647
H 0.2538349951908202 0.0592311065992236 0.4397528711645262 0.116058
H 0.7926281995848694 0.2651727678263097 0.6178338337289496 0.116895
H 0.7734691292095518 0.7665502277966030 0.6111760283088040 0.117197
H 0.6673065184980336 0.3343295109293705 0.1465718493488879 0.117572
H 0.6709897906858844 0.8376235924299664 0.1601579133726079 0.111882
H 0.6728410721934682 0.2239515583139121 0.1513465762799018 0.112075
H 0.6751162966101558 0.7269972396307021 0.1646435686660672 0.111086
H 0.2820275467171115 0.0431717723883228 0.6153286934871298 0.117733
H 0.1657227019513590 0.2415416192930138 0.1468981079512116 0.113178
H 0.1818096710364265 0.7464163207014847 0.1642055327357702 0.112403
H 0.1688767483438565 0.3529892817391669 0.1449155592458153 0.120135
H 0.1792602782211276 0.8573940092262023 0.1612507601187127 0.113487
H 0.7592626852230303 0.1615347631308086 0.4408729468644207 0.117021
H 0.7485974168575344 0.6624668942774032 0.4365335624082508 0.105895
H 0.3030168019147156 0.5729525525535506 0.3351881070134927 0.389092
H 0.4756639021929980 0.5135275400256428 0.2637403521064670 0.412778
H 0.6916482094989622 0.5259161207571975 0.3205151934958704 0.404828
H 0.8193930336317887 0.2543481417439674 0.8365972166855395 0.110657
H 0.8205778967229016 0.1434976614040646 0.8397069210934784 0.111980
H 0.2561322027935609 0.3367747196908670 0.5614968416751841 0.118418
H 0.2240625560627816 0.2329693955420046 0.3848672905048266 0.118143
H 0.4261857644814849 0.5579545970220143 0.7922926711924880 0.403568
H 0.5162148659506588 0.4902778702477729 0.7375455925471367 0.418197
H 0.6974097878182985 0.4304513424874876 0.6611599883246930 0.402149
H 0.7133061016507524 0.9568522654889807 0.3829818258283094 0.117373
H 0.8334054021621149 0.7583939270690754 0.8534483364644648 0.113391
H 0.8338794587928208 0.6474386893871028 0.8569694847364873 0.116013
H 0.2357955386645505 0.8409395829952084 0.5579018005915011 0.118029
H 0.7417323775283412 0.9408827490174621 0.5586645911606710 0.115406
H 0.2115588546689913 0.7370724422242091 0.3832838081829745 0.115982
H 0.3194958143391087 0.1616260359607488 0.8374158717599507 0.111844
H 0.3181229383861837 0.2726041747296808 0.8339509580936607 0.111749
H 0.3215801614297868 0.6666799858723574 0.8500185352357716 0.102710
H 0.3168702812006268 0.7768567644218840 0.8466231684900463 0.114129
