# Supplementary material for: Probing Structural Defects in MOFs Using Water Stability
Source: J Phys Chem C Nanomater Interfaces. 2024 Feb 23;128(9):3975–84. doi: 10.1021/acs.jpcc.3c07497 (PMC10926153; doi:10.1021/acs.jpcc.3c07497)
Supplement: Supplementary file 2 — jp3c07497_si_002.zip [file jp3c07497_si_002.zip › SI/Sample input files/CIF files/Defect/ZONBAH_0.03.cif]

#######################################################################
#
#                 Cambridge Crystallographic Data Centre
#                                CCDC 
#
#######################################################################
#
# If this CIF has been generated from an entry in the Cambridge 
# Structural Database, then it will include bibliographic, chemical, 
# crystal, experimental, refinement or atomic coordinate data resulting 
# from the CCDC's data processing and validation procedures.
#
#######################################################################
data_VESTA_phase_1
_symmetry_cell_setting           triclinic
_symmetry_space_group_name_H-M   'P 1'
_symmetry_Int_Tables_number      1
loop_
_symmetry_equiv_pos_site_id
_symmetry_equiv_pos_as_xyz
1 x,y,z
2 x,y,1/2+z
3 x,1/2+y,z
4 x,1/2+y,1/2+z
5 1/2+x,y,z
6 1/2+x,y,1/2+z
7 1/2+x,1/2+y,z
8 1/2+x,1/2+y,1/2+z
_cell_length_a                   15.538172
_cell_length_b                   22.492193
_cell_length_c                   27.181610
_cell_angle_alpha                114.454170
_cell_angle_beta                 103.477760
_cell_angle_gamma                90.029175
_cell_volume                     8358.67
loop_
_atom_site_label
_atom_site_fract_x
_atom_site_fract_y
_atom_site_fract_z
_atom_site_charge
Zr 0.3351510000000000 0.0164550000000000 0.0562220000000000 2.369309
Zr 0.3351510000000000 0.0164550000000001 0.5562220000000001 2.371251
Zr 0.3351510000000000 0.5164550000000000 0.0562220000000000 2.371415
Zr 0.3351510000000000 0.5164550000000000 0.5562220000000001 2.371246
Zr 0.8351510000000001 0.0164550000000000 0.0562220000000000 2.371667
Zr 0.8351510000000000 0.0164550000000001 0.5562220000000001 2.371385
Zr 0.8351510000000001 0.5164550000000000 0.0562220000000000 2.371654
Zr 0.8351510000000001 0.5164550000000000 0.5562220000000001 2.366264
Zr 0.4146190000000000 0.4603470000000000 0.4439150000000001 2.353560
Zr 0.4146190000000000 0.4603470000000001 0.9439150000000001 2.372207
Zr 0.4146190000000000 0.9603469999999998 0.4439150000000001 2.372542
Zr 0.4146190000000000 0.9603470000000001 0.9439150000000001 2.369781
Zr 0.9146190000000001 0.4603470000000000 0.4439150000000001 2.372453
Zr 0.9146190000000000 0.4603470000000001 0.9439150000000001 2.372331
Zr 0.9146190000000000 0.9603469999999998 0.4439150000000001 2.372566
Zr 0.9146190000000000 0.9603470000000001 0.9439150000000001 2.372551
Zr 0.1645970000000000 0.4835140000000000 0.4439040000000001 2.370160
Zr 0.1645970000000000 0.4835140000000001 0.9439040000000001 2.371581
Zr 0.1645970000000000 0.9835140000000001 0.4439040000000001 2.371510
Zr 0.1645970000000000 0.9835140000000000 0.9439040000000001 2.372943
Zr 0.6645970000000001 0.4835140000000000 0.4439040000000001 2.360741
Zr 0.6645970000000000 0.4835140000000001 0.9439040000000001 2.371421
Zr 0.6645970000000000 0.9835140000000001 0.4439040000000001 2.371833
Zr 0.6645970000000000 0.9835140000000000 0.9439040000000001 2.371148
Zr 0.0852080000000000 0.0397050000000000 0.0562510000000000 2.370535
Zr 0.0852080000000000 0.0397050000000000 0.5562510000000002 2.372462
Zr 0.0852080000000000 0.5397050000000000 0.0562510000000000 2.372625
Zr 0.0852080000000000 0.5397050000000001 0.5562510000000002 2.371734
Zr 0.5852080000000001 0.0397050000000000 0.0562510000000000 2.375028
Zr 0.5852080000000001 0.0397050000000000 0.5562510000000002 2.372508
Zr 0.5852080000000000 0.5397050000000000 0.0562510000000000 2.372832
Zr 0.5852080000000000 0.5397050000000001 0.5562510000000002 2.368610
C 0.2339090000000000 0.0178580000000000 0.1493460000000000 0.641988
C 0.2339090000000000 0.0178580000000000 0.6493460000000001 0.646622
C 0.2339090000000000 0.5178580000000000 0.1493460000000000 0.646200
C 0.2339090000000000 0.5178580000000002 0.6493460000000001 0.647012
C 0.7339090000000001 0.0178580000000000 0.1493460000000000 0.639537
C 0.7339090000000001 0.0178580000000000 0.6493460000000001 0.646793
C 0.7339090000000001 0.5178580000000000 0.1493460000000000 0.647554
C 0.7339090000000001 0.5178580000000002 0.6493460000000001 0.645702
C 0.2423700000000000 0.0084240000000000 0.2013420000000000 -0.036089
C 0.2423700000000000 0.0084240000000000 0.7013420000000001 -0.036239
C 0.2423700000000000 0.5084240000000000 0.2013420000000000 -0.034572
C 0.2423700000000000 0.5084240000000000 0.7013420000000001 -0.036658
C 0.7423700000000001 0.0084240000000000 0.2013420000000000 -0.032361
C 0.7423700000000000 0.0084240000000000 0.7013420000000001 -0.036295
C 0.7423700000000002 0.5084240000000000 0.2013420000000000 -0.042455
C 0.7423700000000001 0.5084240000000000 0.7013420000000001 -0.036034
C 0.3100890000000000 0.4739040000000000 0.2173930000000000 -0.089221
C 0.3100889999999999 0.4739040000000000 0.7173930000000001 -0.091531
C 0.3100890000000000 0.9739039999999999 0.2173930000000000 -0.090080
C 0.3100889999999999 0.9739040000000000 0.7173930000000001 -0.090892
C 0.8100890000000001 0.4739040000000000 0.2173930000000000 -0.093596
C 0.8100890000000001 0.4739040000000000 0.7173930000000001 -0.091649
C 0.8100890000000001 0.9739039999999999 0.2173930000000000 -0.093421
C 0.8100890000000001 0.9739040000000000 0.7173930000000001 -0.090708
C 0.1824420000000000 0.0346650000000000 0.2343080000000000 -0.089076
C 0.1824419999999999 0.0346650000000001 0.7343080000000001 -0.087633
C 0.1824420000000000 0.5346649999999999 0.2343080000000000 -0.087374
C 0.1824419999999999 0.5346649999999999 0.7343080000000001 -0.087017
C 0.6824420000000001 0.0346650000000000 0.2343080000000000 -0.088661
C 0.6824420000000000 0.0346650000000001 0.7343080000000001 -0.087858
C 0.6824420000000001 0.5346649999999999 0.2343080000000000 -0.089922
C 0.6824420000000000 0.5346649999999999 0.7343080000000001 -0.088386
C 0.3942060000000001 0.2476440000000000 0.4554120000000000 -0.087577
C 0.3942060000000001 0.2476440000000001 0.9554120000000003 -0.086181
C 0.3942060000000001 0.7476440000000000 0.4554120000000000 -0.086807
C 0.3942060000000000 0.7476440000000001 0.9554120000000003 -0.087317
C 0.8942059999999999 0.2476440000000000 0.4554120000000000 -0.087814
C 0.8942059999999999 0.2476440000000001 0.9554120000000003 -0.088205
C 0.8942059999999999 0.7476440000000000 0.4554120000000000 -0.087645
C 0.8942060000000001 0.7476440000000001 0.9554120000000003 -0.087903
C 0.3938600000000000 0.1858160000000000 0.4554420000000001 -0.087520
C 0.3938599999999999 0.1858160000000000 0.9554420000000001 -0.086896
C 0.3938600000000000 0.6858160000000000 0.4554420000000001 -0.087962
C 0.3938599999999999 0.6858160000000000 0.9554420000000001 -0.088575
C 0.8938600000000001 0.1858160000000000 0.4554420000000001 -0.088967
C 0.8938600000000001 0.1858160000000000 0.9554420000000001 -0.089170
C 0.8938600000000000 0.6858160000000000 0.4554420000000001 -0.087956
C 0.8938600000000000 0.6858160000000000 0.9554420000000001 -0.088875
C 0.0156800000000000 0.3686450000000000 0.3508180000000001 0.644631
C 0.0156799999999999 0.3686450000000000 0.8508180000000001 0.644639
C 0.0156800000000000 0.8686449999999999 0.3508180000000001 0.645160
C 0.0156800000000000 0.8686449999999999 0.8508180000000001 0.644925
C 0.5156800000000001 0.3686450000000000 0.8508180000000001 0.644571
C 0.5156800000000001 0.8686449999999999 0.3508180000000001 0.645096
C 0.5156800000000001 0.8686449999999999 0.8508180000000001 0.644809
C 0.0073820000000000 0.3071430000000000 0.2988910000000001 -0.032480
C 0.0073819999999999 0.3071430000000001 0.7988910000000001 -0.033794
C 0.0073820000000000 0.8071429999999999 0.2988910000000001 -0.034218
C 0.0073819999999999 0.8071430000000001 0.7988910000000001 -0.034573
C 0.5073820000000000 0.3071430000000001 0.7988910000000001 -0.033447
C 0.5073820000000000 0.8071429999999999 0.2988910000000001 -0.034371
C 0.5073820000000000 0.8071430000000001 0.7988910000000001 -0.033456
C 0.4393570000000000 0.2566470000000001 0.7826270000000002 -0.089434
C 0.4393570000000000 0.7566469999999998 0.2826270000000001 -0.089310
C 0.4393570000000000 0.7566470000000000 0.7826270000000002 -0.089463
C 0.9393570000000001 0.2566470000000000 0.2826270000000001 -0.084675
C 0.9393570000000000 0.2566470000000001 0.7826270000000002 -0.089414
C 0.9393570000000001 0.7566469999999998 0.2826270000000001 -0.088672
C 0.9393570000000000 0.7566470000000000 0.7826270000000002 -0.089365
C 0.0677860000000000 0.3002830000000001 0.2661960000000000 -0.095754
C 0.0677860000000000 0.3002830000000001 0.7661960000000001 -0.089687
C 0.0677860000000000 0.8002830000000000 0.2661960000000000 -0.089847
C 0.0677860000000000 0.8002830000000000 0.7661960000000001 -0.089703
C 0.5677860000000000 0.3002830000000001 0.7661960000000001 -0.089575
C 0.5677860000000001 0.8002830000000000 0.2661960000000000 -0.089136
C 0.5677860000000001 0.8002830000000000 0.7661960000000001 -0.089372
C 0.3560310000000001 0.2923650000000000 0.0446370000000000 -0.086492
C 0.3560310000000000 0.2923650000000000 0.5446370000000000 -0.082580
C 0.3560310000000000 0.7923650000000000 0.0446370000000000 -0.087148
C 0.3560310000000000 0.7923650000000001 0.5446370000000000 -0.087094
C 0.8560310000000001 0.2923650000000000 0.0446370000000000 -0.087272
C 0.8560310000000001 0.2923650000000000 0.5446370000000000 -0.088661
C 0.8560310000000001 0.7923650000000000 0.0446370000000000 -0.087146
C 0.8560310000000000 0.7923650000000001 0.5446370000000000 -0.087759
C 0.3564850000000001 0.2306170000000000 0.0448100000000000 -0.093861
C 0.3564850000000001 0.2306170000000000 0.5448100000000001 -0.086718
C 0.3564850000000000 0.7306170000000000 0.0448100000000000 -0.089634
C 0.3564850000000000 0.7306170000000001 0.5448100000000001 -0.089296
C 0.8564850000000003 0.2306170000000000 0.0448100000000000 -0.089851
C 0.8564850000000002 0.2306170000000000 0.5448100000000001 -0.090920
C 0.8564850000000003 0.7306170000000000 0.0448100000000000 -0.089619
C 0.8564850000000003 0.7306170000000001 0.5448100000000001 -0.090343
C 0.2659410000000000 0.4821890000000000 0.3509030000000001 0.647572
C 0.2659409999999999 0.4821890000000000 0.8509030000000001 0.647027
C 0.2659410000000000 0.9821889999999999 0.3509030000000001 0.646509
C 0.2659409999999999 0.9821890000000000 0.8509030000000001 0.647073
C 0.7659410000000000 0.4821890000000000 0.3509030000000001 0.647255
C 0.7659410000000000 0.4821890000000000 0.8509030000000001 0.647042
C 0.7659410000000000 0.9821889999999999 0.3509030000000001 0.647859
C 0.7659410000000000 0.9821890000000000 0.8509030000000001 0.647017
C 0.2576410000000000 0.4918120000000000 0.2990230000000000 -0.042041
C 0.2576410000000000 0.4918120000000001 0.7990230000000003 -0.036299
C 0.2576410000000000 0.9918120000000000 0.2990230000000000 -0.036781
C 0.2576410000000000 0.9918120000000001 0.7990230000000003 -0.036827
C 0.7576410000000002 0.4918120000000000 0.2990230000000000 -0.025811
C 0.7576410000000000 0.4918120000000001 0.7990230000000003 -0.037119
C 0.7576410000000002 0.9918120000000000 0.2990230000000000 -0.039822
C 0.7576410000000000 0.9918120000000001 0.7990230000000003 -0.036587
C 0.1899660000000000 0.0263790000000000 0.2830110000000001 -0.090696
C 0.1899660000000000 0.0263790000000000 0.7830110000000001 -0.089925
C 0.1899660000000000 0.5263790000000000 0.2830110000000001 -0.087339
C 0.1899660000000000 0.5263790000000000 0.7830110000000001 -0.089376
C 0.6899660000000001 0.0263790000000000 0.2830110000000001 -0.091029
C 0.6899660000000001 0.0263790000000000 0.7830110000000001 -0.089950
C 0.6899660000000001 0.5263790000000000 0.2830110000000001 -0.087719
C 0.6899660000000001 0.5263790000000000 0.7830110000000001 -0.089916
C 0.3176050000000001 0.4656130000000000 0.2660880000000000 -0.087078
C 0.3176050000000000 0.4656130000000001 0.7660880000000001 -0.086942
C 0.3176050000000001 0.9656130000000001 0.2660880000000000 -0.086614
C 0.3176050000000001 0.9656130000000002 0.7660880000000001 -0.086620
C 0.8176050000000004 0.4656130000000000 0.2660880000000000 -0.088232
C 0.8176050000000002 0.4656130000000001 0.7660880000000001 -0.087144
C 0.8176050000000001 0.9656130000000001 0.2660880000000000 -0.088139
C 0.8176050000000001 0.9656130000000002 0.7660880000000001 -0.086757
C 0.1060890000000000 0.2523090000000000 0.0446930000000000 -0.089377
C 0.1060890000000000 0.2523090000000000 0.5446930000000001 -0.087266
C 0.1060890000000000 0.7523089999999999 0.0446930000000000 -0.087390
C 0.1060890000000000 0.7523089999999999 0.5446930000000001 -0.087127
C 0.6060890000000000 0.2523090000000000 0.0446930000000000 -0.086529
C 0.6060890000000000 0.2523090000000000 0.5446930000000001 -0.085862
C 0.6060890000000001 0.7523089999999999 0.0446930000000000 -0.087715
C 0.6060890000000000 0.7523089999999999 0.5446930000000001 -0.089472
C 0.1063770000000000 0.3141840000000000 0.0447750000000000 -0.088583
C 0.1063770000000000 0.3141840000000000 0.5447750000000001 -0.088075
C 0.1063770000000000 0.8141840000000000 0.0447750000000000 -0.088558
C 0.1063770000000000 0.8141840000000000 0.5447750000000001 -0.088273
C 0.6063770000000003 0.3141840000000000 0.0447750000000000 -0.086969
C 0.6063770000000002 0.3141840000000000 0.5447750000000001 -0.085932
C 0.6063770000000002 0.8141840000000000 0.0447750000000000 -0.088446
C 0.6063770000000002 0.8141840000000000 0.5447750000000001 -0.089477
C 0.4840770000000001 0.1313070000000001 0.6493140000000001 0.645122
C 0.4840770000000000 0.6313070000000000 0.1493140000000000 0.646017
C 0.4840770000000000 0.6313069999999998 0.6493140000000001 0.645192
C 0.9840770000000001 0.1313070000000000 0.1493140000000000 0.645459
C 0.9840770000000002 0.1313070000000001 0.6493140000000001 0.645455
C 0.9840770000000002 0.6313070000000000 0.1493140000000000 0.645247
C 0.9840770000000002 0.6313069999999998 0.6493140000000001 0.645019
C 0.4923850000000000 0.1927730000000001 0.7012660000000001 -0.035674
C 0.4923850000000001 0.6927730000000000 0.2012660000000000 -0.034437
C 0.4923850000000001 0.6927730000000001 0.7012660000000001 -0.035510
C 0.9923850000000001 0.1927730000000000 0.2012660000000000 -0.034929
C 0.9923850000000001 0.1927730000000001 0.7012660000000001 -0.035126
C 0.9923850000000001 0.6927730000000000 0.2012660000000000 -0.035035
C 0.9923850000000000 0.6927730000000001 0.7012660000000001 -0.034285
C 0.0604130000000000 0.2432670000000001 0.2175370000000000 -0.092562
C 0.0604129999999999 0.2432670000000001 0.7175370000000001 -0.088404
C 0.0604130000000000 0.7432669999999999 0.2175370000000000 -0.088615
C 0.0604129999999999 0.7432669999999999 0.7175370000000001 -0.088465
C 0.5604130000000000 0.2432670000000001 0.7175370000000001 -0.088684
C 0.5604130000000002 0.7432669999999999 0.2175370000000000 -0.087571
C 0.5604129999999999 0.7432669999999999 0.7175370000000001 -0.087818
C 0.4319810000000000 0.1996260000000001 0.7339610000000001 -0.088950
C 0.4319810000000001 0.6996260000000000 0.2339610000000000 -0.088459
C 0.4319810000000000 0.6996260000000001 0.7339610000000001 -0.089107
C 0.9319810000000001 0.1996260000000000 0.2339610000000000 -0.085258
C 0.9319809999999999 0.1996260000000001 0.7339610000000001 -0.088926
C 0.9319810000000001 0.6996260000000000 0.2339610000000000 -0.088197
C 0.9319810000000001 0.6996260000000001 0.7339610000000001 -0.088747
C 0.1441509999999999 0.2076960000000000 0.4554580000000000 -0.088909
C 0.1441509999999999 0.7076960000000001 0.4554580000000000 -0.087520
C 0.6441510000000000 0.2076960000000000 0.4554580000000000 -0.085437
C 0.6441510000000001 0.7076960000000001 0.4554580000000000 -0.087720
C 0.1436310000000000 0.2694990000000000 0.4553720000000001 -0.090732
C 0.1436310000000000 0.7694990000000000 0.4553720000000001 -0.089376
C 0.6436310000000001 0.2694990000000000 0.4553720000000001 -0.102900
C 0.6436310000000001 0.7694990000000000 0.4553720000000001 -0.089630
C 0.3750050000000001 0.1107880000000000 0.0001640000000000 0.628707
C 0.3750050000000000 0.1107880000000000 0.5001640000000001 0.627618
C 0.3750050000000001 0.6107879999999999 0.0001640000000000 0.628905
C 0.3750050000000000 0.6107880000000000 0.5001640000000001 0.629171
C 0.8750050000000001 0.1107880000000000 0.0001640000000000 0.628341
C 0.8750050000000001 0.1107880000000000 0.5001640000000001 0.628445
C 0.8750050000000001 0.6107879999999999 0.0001640000000000 0.628789
C 0.8750050000000001 0.6107880000000000 0.5001640000000001 0.628398
C 0.3748310000000000 0.3674370000000001 0.9999310000000001 0.651508
C 0.3748310000000000 0.3674370000000001 0.4999310000000001 0.665370
C 0.3748310000000000 0.8674370000000000 0.9999310000000001 0.651901
C 0.3748310000000000 0.8674370000000000 0.4999310000000001 0.652173
C 0.8748310000000001 0.3674370000000001 0.9999310000000001 0.651290
C 0.8748310000000001 0.3674370000000001 0.4999310000000001 0.650985
C 0.8748310000000001 0.8674370000000000 0.9999310000000001 0.651395
C 0.8748310000000001 0.8674370000000000 0.4999310000000001 0.652222
C 0.3750210000000000 0.3011940000000001 0.9999740000000003 -0.041435
C 0.3750210000000000 0.3011940000000000 0.4999740000000001 -0.048736
C 0.3750210000000000 0.8011940000000001 0.9999740000000003 -0.043131
C 0.3750210000000000 0.8011940000000000 0.4999740000000001 -0.043009
C 0.8750210000000000 0.3011940000000001 0.9999740000000003 -0.043433
C 0.8750210000000003 0.3011940000000000 0.4999740000000001 -0.041893
C 0.8750210000000000 0.8011940000000001 0.9999740000000003 -0.043055
C 0.8750210000000000 0.8011940000000000 0.4999740000000001 -0.044916
C 0.3751440000000000 0.1770360000000000 0.0001490000000000 -0.025698
C 0.3751439999999999 0.1770360000000000 0.5001490000000000 -0.017764
C 0.3751440000000000 0.6770360000000000 0.0001490000000000 -0.022503
C 0.3751440000000000 0.6770360000000000 0.5001490000000000 -0.023086
C 0.8751440000000001 0.1770360000000000 0.0001490000000000 -0.022625
C 0.8751440000000000 0.1770360000000000 0.5001490000000000 -0.023601
C 0.8751440000000000 0.6770360000000000 0.0001490000000000 -0.022740
C 0.8751439999999999 0.6770360000000000 0.5001490000000000 -0.020678
C 0.1248510000000000 0.3892760000000000 0.0000460000000000 0.628146
C 0.1248510000000000 0.3892760000000001 0.5000460000000001 0.628473
C 0.1248510000000000 0.8892760000000000 0.0000460000000000 0.628577
C 0.1248510000000000 0.8892760000000000 0.5000460000000001 0.628718
C 0.6248510000000000 0.3892760000000000 0.0000460000000000 0.628057
C 0.6248510000000000 0.3892760000000001 0.5000460000000001 0.604876
C 0.6248510000000002 0.8892760000000000 0.0000460000000000 0.627789
C 0.6248510000000000 0.8892760000000000 0.5000460000000001 0.628999
C 0.1250940000000000 0.1325100000000000 0.0000970000000000 0.650943
C 0.1250940000000000 0.1325100000000001 0.5000970000000001 0.651465
C 0.1250940000000000 0.6325100000000000 0.0000970000000000 0.652081
C 0.1250940000000000 0.6325100000000000 0.5000970000000001 0.652729
C 0.6250940000000000 0.1325100000000000 0.0000970000000000 0.654101
C 0.6250940000000000 0.1325100000000001 0.5000970000000001 0.650755
C 0.6250940000000000 0.6325100000000000 0.0000970000000000 0.652030
C 0.6250940000000000 0.6325100000000000 0.5000970000000001 0.648025
C 0.1251380000000000 0.1987840000000000 0.0000870000000000 -0.044055
C 0.1251380000000000 0.1987840000000000 0.5000870000000001 -0.042936
C 0.1251380000000000 0.6987840000000000 0.0000870000000000 -0.043036
C 0.1251380000000000 0.6987839999999998 0.5000870000000001 -0.043305
C 0.6251390000000001 0.1987840000000000 0.0000870000000000 -0.044212
C 0.6251390000000001 0.1987840000000000 0.5000870000000001 -0.041010
C 0.6251390000000001 0.6987840000000000 0.0000870000000000 -0.044115
C 0.6251390000000001 0.6987839999999998 0.5000870000000001 -0.040862
C 0.1249360000000000 0.3230130000000000 0.0000520000000000 -0.020805
C 0.1249360000000000 0.3230130000000001 0.5000520000000001 -0.021751
C 0.1249360000000000 0.8230130000000000 0.0000520000000000 -0.022084
C 0.1249360000000000 0.8230130000000000 0.5000520000000001 -0.021808
C 0.6249360000000000 0.3230130000000000 0.0000520000000000 -0.021213
C 0.6249359999999999 0.3230130000000001 0.5000520000000001 -0.027733
C 0.6249360000000002 0.8230130000000000 0.0000520000000000 -0.020749
C 0.6249359999999999 0.8230130000000000 0.5000520000000001 -0.024104
C 0.1441510000000000 0.2076960000000000 0.9554580000000001 -0.087270
C 0.1436310000000000 0.2694990000000000 0.9553720000000001 -0.089275
C 0.1441509999999999 0.7076960000000001 0.9554580000000001 -0.087712
C 0.1436310000000000 0.7694990000000000 0.9553720000000001 -0.089289
C 0.6441510000000001 0.2076960000000000 0.9554580000000001 -0.087727
C 0.6436310000000001 0.2694990000000000 0.9553720000000001 -0.089406
C 0.6441510000000001 0.7076960000000001 0.9554580000000001 -0.088333
C 0.6436310000000001 0.7694990000000000 0.9553720000000001 -0.090307
O 0.3496850000000001 0.1043530000000000 0.0393060000000000 -0.644515
O 0.3496850000000000 0.1043530000000000 0.5393060000000000 -0.619513
O 0.3496850000000000 0.6043530000000000 0.0393060000000000 -0.621096
O 0.3496850000000000 0.6043530000000001 0.5393060000000000 -0.620259
O 0.8496850000000002 0.1043530000000000 0.0393060000000000 -0.620450
O 0.8496850000000002 0.1043530000000000 0.5393060000000000 -0.621849
O 0.8496850000000002 0.6043530000000000 0.0393060000000000 -0.620846
O 0.8496850000000002 0.6043530000000001 0.5393060000000000 -0.620528
O 0.2936250000000001 0.4991300000000000 0.1231340000000000 -0.605924
O 0.2936250000000000 0.4991300000000001 0.6231340000000001 -0.608731
O 0.7936250000000001 0.4991300000000000 0.1231340000000000 -0.608940
O 0.7936250000000000 0.4991300000000001 0.6231340000000001 -0.606141
O 0.2045550000000000 0.0287960000000000 0.0338600000000000 -1.222135
O 0.2045550000000000 0.0287960000000001 0.5338600000000001 -1.215529
O 0.2045550000000000 0.5287959999999999 0.0338600000000000 -1.215171
O 0.2045550000000000 0.5287960000000000 0.5338600000000001 -1.214190
O 0.7045550000000003 0.0287960000000000 0.0338600000000000 -1.212158
O 0.7045550000000003 0.0287960000000001 0.5338600000000001 -1.215196
O 0.7045550000000002 0.5287959999999999 0.0338600000000000 -1.214596
O 0.7045550000000002 0.5287960000000000 0.5338600000000001 -1.217884
O 0.3484680000000000 0.4129260000000000 0.0386920000000000 -0.601154
O 0.3484680000000000 0.4129260000000000 0.5386920000000001 -0.591281
O 0.3484680000000000 0.9129260000000001 0.5386920000000001 -0.601847
O 0.8484680000000003 0.4129260000000000 0.0386920000000000 -0.600986
O 0.8484680000000002 0.4129260000000000 0.5386920000000001 -0.601930
O 0.8484680000000002 0.9129260000000001 0.5386920000000001 -0.602392
O 0.1663640000000000 0.0453220000000000 0.1351360000000000 -0.655614
O 0.1663640000000000 0.0453220000000000 0.6351360000000001 -0.650690
O 0.1663640000000000 0.5453220000000000 0.1351360000000000 -0.649960
O 0.1663640000000000 0.5453220000000000 0.6351360000000001 -0.649288
O 0.6663640000000002 0.0453220000000000 0.1351360000000000 -0.633430
O 0.6663640000000001 0.0453220000000000 0.6351360000000001 -0.651077
O 0.6663640000000002 0.5453220000000000 0.1351360000000000 -0.652306
O 0.6663640000000001 0.5453220000000000 0.6351360000000001 -0.651317
O 0.4002160000000000 0.0651130000000000 0.4609860000000001 -0.619690
O 0.4002160000000000 0.5651130000000000 0.4609860000000001 -0.617527
O 0.4002160000000000 0.5651130000000000 0.9609860000000001 -0.620720
O 0.9002160000000001 0.0651130000000000 0.4609860000000001 -0.620468
O 0.9002160000000000 0.5651130000000000 0.4609860000000001 -0.620459
O 0.9002160000000000 0.5651130000000000 0.9609860000000001 -0.621049
O 0.4559740000000001 0.3761020000000000 0.3769970000000001 -0.715999
O 0.4559740000000000 0.3761020000000000 0.8769970000000001 -0.605818
O 0.4559740000000001 0.8761019999999999 0.3769970000000001 -0.606078
O 0.4559740000000000 0.8761020000000000 0.8769970000000001 -0.605635
O 0.9559740000000001 0.3761020000000000 0.3769970000000001 -0.599787
O 0.9559740000000001 0.3761020000000000 0.8769970000000001 -0.605432
O 0.9559740000000000 0.8761019999999999 0.3769970000000001 -0.604976
O 0.9559740000000001 0.8761020000000000 0.8769970000000001 -0.605429
O 0.0452560000000000 0.9950420000000000 0.4663230000000000 -1.214900
O 0.0452559999999999 0.9950420000000000 0.9663230000000002 -1.214332
O 0.0452560000000000 0.4950420000000000 0.4663230000000000 -1.214438
O 0.0452559999999999 0.4950420000000000 0.9663230000000002 -1.215062
O 0.5452560000000001 0.9950420000000000 0.4663230000000000 -1.215657
O 0.5452560000000000 0.9950420000000000 0.9663230000000002 -1.218638
O 0.5452560000000001 0.4950420000000000 0.4663230000000000 -1.194404
O 0.5452560000000000 0.4950420000000000 0.9663230000000002 -1.215291
O 0.4010850000000000 0.3741800000000000 0.4611500000000001 -0.661270
O 0.4010850000000000 0.3741800000000000 0.9611500000000001 -0.603379
O 0.4010850000000000 0.8741800000000000 0.4611500000000001 -0.603143
O 0.4010850000000000 0.8741800000000000 0.9611500000000001 -0.604222
O 0.9010850000000002 0.3741800000000000 0.4611500000000001 -0.602219
O 0.9010850000000001 0.3741800000000000 0.9611500000000001 -0.604371
O 0.9010850000000001 0.8741800000000000 0.4611500000000001 -0.604102
O 0.9010850000000001 0.8741800000000000 0.9611500000000001 -0.604410
O 0.0831809999999999 0.4104490000000000 0.3650160000000000 -0.654404
O 0.0831809999999999 0.4104490000000000 0.8650160000000001 -0.650191
O 0.0831810000000000 0.9104490000000001 0.3650160000000000 -0.650686
O 0.0831809999999999 0.9104490000000001 0.8650160000000001 -0.650533
O 0.5831809999999999 0.4104490000000000 0.3650160000000000 -0.950134
O 0.5831809999999999 0.4104490000000000 0.8650160000000001 -0.649796
O 0.5831809999999999 0.9104490000000001 0.3650160000000000 -0.649996
O 0.5831809999999999 0.9104490000000001 0.8650160000000001 -0.650325
O 0.1501170000000000 0.3957470000000001 0.4608920000000001 -0.625833
O 0.1501170000000000 0.3957470000000001 0.9608920000000001 -0.621718
O 0.1501170000000000 0.8957470000000000 0.4608920000000001 -0.621753
O 0.1501169999999999 0.8957470000000000 0.9608920000000001 -0.621043
O 0.6501170000000001 0.3957470000000001 0.4608920000000001 -0.633647
O 0.6501169999999999 0.3957470000000001 0.9608920000000001 -0.622040
O 0.6501170000000001 0.8957470000000000 0.4608920000000001 -0.621757
O 0.6501169999999999 0.8957470000000000 0.9608920000000001 -0.622988
O 0.2061660000000000 0.5008300000000000 0.3770660000000001 -0.601047
O 0.2061659999999999 0.5008300000000001 0.8770660000000001 -0.605938
O 0.7061660000000001 0.5008300000000000 0.3770660000000001 -0.578601
O 0.7061660000000001 0.5008300000000001 0.8770660000000001 -0.606104
O 0.2952320000000000 0.4712760000000000 0.4663090000000001 -1.219343
O 0.2952320000000000 0.4712760000000001 0.9663090000000002 -1.215508
O 0.2952320000000000 0.9712760000000001 0.4663090000000001 -1.215191
O 0.2952320000000000 0.9712760000000001 0.9663090000000002 -1.218240
O 0.7952320000000000 0.4712760000000000 0.4663090000000001 -1.208384
O 0.7952320000000002 0.4712760000000001 0.9663090000000002 -1.215330
O 0.7952320000000002 0.9712760000000001 0.4663090000000001 -1.214588
O 0.7952320000000002 0.9712760000000001 0.9663090000000002 -1.215714
O 0.1512970000000000 0.0869620000000000 0.4612900000000000 -0.602413
O 0.1512970000000000 0.5869620000000000 0.4612900000000000 -0.602494
O 0.1512969999999999 0.5869620000000000 0.9612900000000001 -0.602041
O 0.6512970000000000 0.0869620000000000 0.4612900000000000 -0.600505
O 0.6512970000000000 0.5869620000000000 0.4612900000000000 -0.595169
O 0.6512970000000000 0.5869620000000000 0.9612900000000001 -0.602434
O 0.3334130000000001 0.4546250000000001 0.3650620000000001 -0.656975
O 0.3334130000000000 0.4546250000000001 0.8650620000000001 -0.650820
O 0.3334130000000001 0.9546249999999999 0.3650620000000001 -0.650217
O 0.3334130000000000 0.9546249999999998 0.8650620000000001 -0.650269
O 0.8334130000000000 0.4546250000000001 0.3650620000000001 -0.655544
O 0.8334130000000000 0.4546250000000001 0.8650620000000001 -0.651032
O 0.8334130000000000 0.9546249999999999 0.3650620000000001 -0.651202
O 0.8334130000000000 0.9546249999999998 0.8650620000000001 -0.650835
O 0.0995420000000000 0.4348930000000000 0.0391860000000000 -0.620027
O 0.0995419999999999 0.4348930000000000 0.5391860000000002 -0.618561
O 0.0995420000000000 0.9348930000000000 0.0391860000000000 -0.619498
O 0.0995419999999999 0.9348930000000000 0.5391860000000002 -0.620240
O 0.5995420000000001 0.4348930000000000 0.0391860000000000 -0.619249
O 0.5995420000000001 0.4348930000000000 0.5391860000000002 -0.617219
O 0.5995420000000001 0.9348930000000000 0.0391860000000000 -0.623955
O 0.5995420000000001 0.9348930000000000 0.5391860000000002 -0.621206
O 0.0438090000000000 0.1238920000000000 0.1231390000000000 -0.610262
O 0.0438089999999999 0.1238920000000001 0.6231390000000001 -0.606936
O 0.0438090000000000 0.6238919999999999 0.1231390000000000 -0.607213
O 0.0438089999999999 0.6238920000000000 0.6231390000000001 -0.607356
O 0.5438090000000000 0.1238920000000000 0.1231390000000000 -0.931240
O 0.5438090000000000 0.1238920000000001 0.6231390000000001 -0.607134
O 0.5438090000000001 0.6238919999999999 0.1231390000000000 -0.605868
O 0.5438090000000000 0.6238920000000000 0.6231390000000001 -0.604541
O 0.4545380000000001 0.0050110000000000 0.0338400000000000 -1.194656
O 0.4545380000000001 0.0050110000000001 0.5338400000000001 -1.215319
O 0.4545380000000001 0.5050110000000000 0.0338400000000000 -1.215193
O 0.4545380000000000 0.5050110000000001 0.5338400000000001 -1.216281
O 0.9545380000000001 0.0050110000000000 0.0338400000000000 -1.214848
O 0.9545380000000001 0.0050110000000001 0.5338400000000001 -1.215297
O 0.9545380000000003 0.5050110000000000 0.0338400000000000 -1.215444
O 0.9545380000000001 0.5050110000000001 0.5338400000000001 -1.216591
O 0.0988200000000000 0.1258300000000000 0.0389060000000000 -0.606726
O 0.0988200000000000 0.1258300000000000 0.5389060000000001 -0.603177
O 0.0988200000000000 0.6258299999999999 0.0389060000000000 -0.603391
O 0.0988200000000000 0.6258300000000000 0.5389060000000001 -0.602432
O 0.5988200000000002 0.1258300000000000 0.0389060000000000 -0.623323
O 0.5988200000000001 0.1258300000000000 0.5389060000000001 -0.603652
O 0.5988200000000002 0.6258299999999999 0.0389060000000000 -0.603748
O 0.5988200000000001 0.6258300000000000 0.5389060000000001 -0.608628
O 0.4165780000000001 0.0895050000000000 0.1350880000000000 -0.850434
O 0.4165780000000000 0.0895050000000001 0.6350880000000001 -0.649580
O 0.4165780000000001 0.5895049999999999 0.1350880000000000 -0.649921
O 0.4165780000000000 0.5895049999999999 0.6350880000000001 -0.650735
O 0.9165780000000001 0.0895050000000000 0.1350880000000000 -0.646911
O 0.9165780000000001 0.0895050000000001 0.6350880000000001 -0.649651
O 0.9165780000000002 0.5895049999999999 0.1350880000000000 -0.648737
O 0.9165780000000002 0.5895049999999999 0.6350880000000001 -0.649327
O 0.2936250000000000 0.9991300000000000 0.1231340000000000 -0.609551
O 0.2936250000000000 0.9991300000000001 0.6231340000000001 -0.606399
O 0.7936250000000001 0.9991300000000000 0.1231340000000000 -0.612321
O 0.7936250000000002 0.9991300000000001 0.6231340000000001 -0.605927
O 0.3484680000000000 0.9129260000000000 0.0386920000000000 -0.604660
O 0.8484680000000002 0.9129260000000000 0.0386920000000000 -0.600741
O 0.4002160000000000 0.0651130000000001 0.9609860000000001 -0.617475
O 0.9002160000000001 0.0651130000000001 0.9609860000000001 -0.621255
O 0.2061660000000000 0.0008300000000001 0.3770660000000001 -0.606152
O 0.2061659999999999 0.0008300000000001 0.8770660000000001 -0.606758
O 0.7061660000000001 0.0008300000000001 0.3770660000000001 -0.608036
O 0.7061660000000000 0.0008300000000001 0.8770660000000001 -0.606123
O 0.1512969999999999 0.0869620000000001 0.9612900000000001 -0.600501
O 0.6512970000000000 0.0869620000000001 0.9612900000000001 -0.600860
H 0.3559080000000001 0.4540560000000000 0.1911860000000000 0.120119
H 0.3559080000000000 0.4540560000000000 0.6911860000000000 0.117493
H 0.3559080000000000 0.9540560000000000 0.1911860000000000 0.119762
H 0.3559080000000000 0.9540560000000000 0.6911860000000000 0.118602
H 0.8559080000000001 0.4540560000000000 0.1911860000000000 0.115330
H 0.8559080000000001 0.4540560000000000 0.6911860000000000 0.118328
H 0.8559080000000001 0.9540560000000000 0.1911860000000000 0.117397
H 0.8559080000000001 0.9540560000000000 0.6911860000000000 0.118637
H 0.1307560000000000 0.0615830000000000 0.2211020000000000 0.116571
H 0.1307559999999999 0.0615830000000000 0.7211020000000001 0.116500
H 0.1307560000000000 0.5615830000000001 0.2211020000000000 0.117464
H 0.1307559999999999 0.5615829999999999 0.7211020000000001 0.117050
H 0.6307559999999999 0.0615830000000000 0.2211020000000000 0.123532
H 0.6307559999999999 0.0615830000000000 0.7211020000000001 0.116170
H 0.6307560000000000 0.5615830000000001 0.2211020000000000 0.113969
H 0.6307559999999999 0.5615829999999999 0.7211020000000001 0.116285
H 0.4095950000000000 0.2553460000000000 0.4212430000000000 0.094598
H 0.4095949999999999 0.2553460000000000 0.9212430000000001 0.112960
H 0.4095950000000000 0.7553459999999999 0.4212430000000000 0.112580
H 0.4095949999999999 0.7553459999999999 0.9212430000000001 0.112299
H 0.9095950000000002 0.2553460000000000 0.4212430000000000 0.112917
H 0.9095949999999999 0.2553460000000000 0.9212430000000001 0.111944
H 0.9095949999999999 0.7553459999999999 0.4212430000000000 0.111781
H 0.9095950000000002 0.7553459999999999 0.9212430000000001 0.112034
H 0.4082960000000000 0.1435750000000000 0.4210930000000001 0.115304
H 0.4082960000000000 0.1435750000000001 0.9210930000000003 0.114803
H 0.4082960000000000 0.6435750000000000 0.4210930000000001 0.115089
H 0.4082960000000000 0.6435750000000001 0.9210930000000003 0.113576
H 0.9082960000000001 0.1435750000000000 0.4210930000000001 0.113997
H 0.9082960000000000 0.1435750000000001 0.9210930000000003 0.113494
H 0.9082960000000001 0.6435750000000000 0.4210930000000001 0.114550
H 0.9082960000000000 0.6435750000000001 0.9210930000000003 0.113455
H 0.3931730000000001 0.2631000000000001 0.8086200000000002 0.117761
H 0.3931730000000000 0.7630999999999999 0.3086200000000001 0.117441
H 0.3931730000000000 0.7630999999999999 0.8086200000000002 0.117726
H 0.8931730000000002 0.2631000000000001 0.3086200000000001 0.121559
H 0.8931730000000002 0.2631000000000001 0.8086200000000002 0.117851
H 0.8931730000000002 0.7630999999999999 0.3086200000000001 0.118317
H 0.8931730000000002 0.7630999999999999 0.8086200000000002 0.117718
H 0.1196810000000000 0.3403790000000000 0.2795890000000000 0.110952
H 0.1196810000000000 0.3403790000000000 0.7795890000000001 0.116326
H 0.1196810000000000 0.8403790000000000 0.2795890000000000 0.115910
H 0.1196810000000000 0.8403790000000000 0.7795890000000001 0.116097
H 0.6196810000000000 0.3403790000000000 0.7795890000000001 0.116649
H 0.6196810000000001 0.8403790000000000 0.2795890000000000 0.116650
H 0.6196810000000000 0.8403790000000000 0.7795890000000001 0.116555
H 0.3406210000000000 0.3343460000000000 0.0787190000000000 0.112277
H 0.3406210000000000 0.3343460000000000 0.5787190000000001 0.113682
H 0.3406210000000000 0.8343459999999999 0.0787190000000000 0.111291
H 0.3406210000000000 0.8343460000000000 0.5787190000000001 0.111605
H 0.8406210000000001 0.3343460000000000 0.0787190000000000 0.112905
H 0.8406210000000001 0.3343460000000000 0.5787190000000001 0.111508
H 0.8406210000000001 0.8343459999999999 0.0787190000000000 0.112271
H 0.8406210000000000 0.8343460000000000 0.5787190000000001 0.110992
H 0.3421190000000000 0.2229000000000000 0.0792100000000000 0.107553
H 0.3421190000000001 0.2229000000000000 0.5792100000000001 0.116518
H 0.3421190000000001 0.7229000000000001 0.0792100000000000 0.114098
H 0.3421190000000001 0.7229000000000000 0.5792100000000001 0.114056
H 0.8421190000000000 0.2229000000000000 0.0792100000000000 0.115247
H 0.8421190000000001 0.2229000000000000 0.5792100000000001 0.113749
H 0.8421190000000000 0.7229000000000001 0.0792100000000000 0.114279
H 0.8421190000000000 0.7229000000000000 0.5792100000000001 0.113947
H 0.1441560000000000 0.0461990000000000 0.3092280000000001 0.118310
H 0.1441560000000000 0.0461990000000001 0.8092280000000001 0.117839
H 0.1441560000000000 0.5461990000000000 0.3092280000000001 0.118935
H 0.1441560000000000 0.5461990000000001 0.8092280000000001 0.118296
H 0.6441560000000000 0.0461990000000000 0.3092280000000001 0.115517
H 0.6441560000000000 0.0461990000000001 0.8092280000000001 0.117775
H 0.6441560000000000 0.5461990000000000 0.3092280000000001 0.119015
H 0.6441559999999998 0.5461990000000001 0.8092280000000001 0.117939
H 0.3692590000000000 0.4386770000000000 0.2793080000000001 0.121469
H 0.3692590000000001 0.4386770000000002 0.7793080000000002 0.116021
H 0.3692590000000000 0.9386769999999999 0.2793080000000001 0.116874
H 0.3692590000000000 0.9386770000000000 0.7793080000000002 0.116349
H 0.8692590000000002 0.4386770000000000 0.2793080000000001 0.114178
H 0.8692590000000002 0.4386770000000002 0.7793080000000002 0.115850
H 0.8692590000000002 0.9386769999999999 0.2793080000000001 0.114891
H 0.8692590000000002 0.9386770000000000 0.7793080000000002 0.116132
H 0.0907520000000000 0.2445040000000000 0.0788550000000000 0.110906
H 0.0907519999999999 0.2445040000000000 0.5788550000000001 0.112459
H 0.0907520000000000 0.7445039999999999 0.0788550000000000 0.111979
H 0.0907520000000000 0.7445040000000001 0.5788550000000001 0.112040
H 0.5907520000000002 0.2445040000000000 0.0788550000000000 0.105958
H 0.5907520000000001 0.2445040000000000 0.5788550000000001 0.112834
H 0.5907520000000002 0.7445039999999999 0.0788550000000000 0.111661
H 0.5907520000000002 0.7445040000000001 0.5788550000000001 0.111054
H 0.0920210000000000 0.3563600000000000 0.0791770000000000 0.114113
H 0.0920210000000000 0.3563600000000001 0.5791770000000002 0.114606
H 0.0920210000000000 0.8563600000000000 0.0791770000000000 0.113594
H 0.0920210000000000 0.8563600000000000 0.5791770000000002 0.113715
H 0.5920210000000001 0.3563600000000000 0.0791770000000000 0.115905
H 0.5920210000000001 0.3563600000000001 0.5791770000000002 0.115055
H 0.5920210000000001 0.8563600000000000 0.0791770000000000 0.114089
H 0.5920210000000001 0.8563600000000000 0.5791770000000002 0.112663
H 0.1065630000000000 0.2368140000000000 0.1915150000000000 0.113171
H 0.1065630000000000 0.2368140000000001 0.6915150000000001 0.117248
H 0.1065630000000000 0.7368140000000000 0.1915150000000000 0.117320
H 0.1065630000000000 0.7368140000000000 0.6915150000000001 0.117411
H 0.6065630000000000 0.2368140000000001 0.6915150000000001 0.117309
H 0.6065630000000000 0.7368140000000000 0.1915150000000000 0.117873
H 0.6065630000000000 0.7368140000000000 0.6915150000000001 0.118135
H 0.3800470000000000 0.1595480000000001 0.7205530000000001 0.116537
H 0.3800470000000001 0.6595479999999999 0.2205530000000000 0.116246
H 0.3800470000000001 0.6595480000000000 0.7205530000000001 0.116136
H 0.8800470000000002 0.1595480000000000 0.2205530000000000 0.119345
H 0.8800470000000002 0.1595480000000001 0.7205530000000001 0.116530
H 0.8800470000000001 0.6595479999999999 0.2205530000000000 0.117561
H 0.8800470000000000 0.6595480000000000 0.7205530000000001 0.116655
H 0.1595880000000000 0.1657770000000001 0.4212990000000001 0.111575
H 0.1595880000000000 0.6657770000000000 0.4212990000000001 0.111567
H 0.6595880000000000 0.1657770000000001 0.4212990000000001 0.113982
H 0.6595880000000000 0.6657770000000000 0.4212990000000001 0.113773
H 0.1579600000000000 0.2773030000000001 0.4209850000000001 0.110783
H 0.1579600000000000 0.7773030000000001 0.4209850000000001 0.113889
H 0.6579600000000001 0.2773030000000001 0.4209850000000001 0.114408
H 0.6579600000000001 0.7773030000000001 0.4209850000000001 0.113631
H 0.3833590000000001 0.1280780000000000 0.1495160000000000 0.413269
H 0.4724880000000001 0.1036100000000000 0.1292550000000000 0.455211
H 0.5476279999999999 0.1637760000000000 0.1162980000000000 0.378555
H 0.4044510000000000 0.3419490000000000 0.3547030000000000 0.420884
H 0.5049690000000000 0.3570980000000000 0.3944060000000000 0.407537
H 0.5537270000000001 0.3762810000000000 0.3716690000000001 0.325806
H 0.1595880000000000 0.1657770000000001 0.9212990000000001 0.112200
H 0.1579599999999999 0.2773030000000001 0.9209850000000003 0.114243
H 0.1595880000000000 0.6657770000000001 0.9212990000000001 0.111917
H 0.1579600000000000 0.7773030000000001 0.9209850000000003 0.114032
H 0.6595880000000000 0.1657770000000001 0.9212990000000001 0.112251
H 0.6579600000000001 0.2773030000000001 0.9209850000000003 0.114101
H 0.6595880000000000 0.6657770000000001 0.9212990000000001 0.111504
H 0.6579600000000001 0.7773030000000001 0.9209850000000003 0.113680
