# Supplementary material for: Probing Structural Defects in MOFs Using Water Stability
Source: J Phys Chem C Nanomater Interfaces. 2024 Feb 23;128(9):3975–84. doi: 10.1021/acs.jpcc.3c07497 (PMC10926153; doi:10.1021/acs.jpcc.3c07497)
Supplement: Supplementary file 2 — jp3c07497_si_002.zip [file jp3c07497_si_002.zip › SI/Sample input files/CIF files/Defect/PARPII_0.5.cif]

#######################################################################
#
#                 Cambridge Crystallographic Data Centre
#                                CCDC 
#
#######################################################################
#
# If this CIF has been generated from an entry in the Cambridge 
# Structural Database, then it will include bibliographic, chemical, 
# crystal, experimental, refinement or atomic coordinate data resulting 
# from the CCDC's data processing and validation procedures.
#
#######################################################################
data_PARPII_clean_h
_symmetry_cell_setting           triclinic
_symmetry_space_group_name_H-M   'P 1'
_symmetry_Int_Tables_number      1
_space_group_name_Hall           'P 1'
loop_
_symmetry_equiv_pos_site_id
_symmetry_equiv_pos_as_xyz
1 x,y,z
_cell_length_a                   6.404747
_cell_length_b                   7.086461
_cell_length_c                   12.433041
_cell_angle_alpha                106.559433
_cell_angle_beta                 98.643700
_cell_angle_gamma                89.970581
_cell_volume                     534.217
loop_
_atom_site_label
_atom_site_fract_x
_atom_site_fract_y
_atom_site_fract_z
_atom_site_charge
Al -0.0022187765329333 0.0201178651208734 0.0051698465710920 1.594199
Al 0.5000540027865958 -0.0135582726886921 0.0024821061454794 1.584334
C 0.1116475710666885 0.0862046064597879 0.7134775068637690 -0.042838
C 0.2040564610286101 0.9792381468988163 0.6223339277973169 -0.132878
C 0.1930469851528896 0.8461802129965258 0.4143556362113693 -0.129847
C 0.1932288989485682 0.0810363454490259 0.8311515104607390 0.587936
C 0.1040594180709182 0.9573572230559332 0.5097718147400013 0.074642
C 0.9184870354500254 0.1797096927955824 0.6957851955505855 -0.098833
C 0.8946754560911424 0.9134394539056849 0.2884650149133231 -0.044066
C 0.8022044334134618 0.0205931805816268 0.3794866990122970 -0.139738
C 0.8169677508284571 0.1593811127862732 0.5872037922276490 -0.129097
C 0.8016459571396323 0.9082627940221832 0.1708758416296996 0.604541
C 0.9048635765737210 0.0466636775554254 0.4919075328077271 0.075171
C 0.0917933023688833 0.8261494501990915 0.3057325644778906 -0.092156
O 0.0879152420402059 0.1681252120645420 0.9082006541924417 -0.538463
O 0.3527152427472798 -0.0222467863056220 0.8463153589950817 -0.524874
O 0.4388860111090169 0.2541341766799492 0.0727685127053286 -0.825058
O 0.0968546800536820 0.2295099480400243 0.1342317986932646 -0.875292
O 0.9224627112693197 0.8557798559419448 0.0957286973382042 -0.563013
O 0.6145022498044220 0.9648808737439010 0.1519347147657825 -0.571566
O 0.7310778412654234 0.0830982648466638 -0.0343418187437384 -0.795234
O 0.2411012845789137 0.8874768050027035 0.0043133677584263 -0.706206
O 0.5657979537410986 0.7053990835436723 0.9367790430420584 -0.773054
O 0.8704614074429881 0.8197196367053905 0.8615963915379783 -0.669435
H 0.3498114810326973 0.9046552818615583 0.6373919118702215 0.110765
H 0.3432941734091132 0.7773800470027836 0.4285203849844675 0.104262
H 0.8514285435123511 0.2606113871055733 0.7702097177404037 0.131684
H 0.6532542685006588 0.0902223227010231 0.3637908504269082 0.113533
H 0.6667640294036232 0.2282521644412220 0.5731717341417296 0.104492
H 0.1596801626561406 0.7465295900045410 0.2312144596663250 0.134027
H 0.2953915500226539 0.2701267420834450 0.1103594466747026 0.411478
H 0.1195319346258528 0.1950105702519139 0.2050722902241168 0.377185
H 0.5451952254288236 0.3604641792182053 0.1023098825282693 0.440596
H 0.6832762874043617 0.7111455231801768 0.8905456244130419 0.401821
H 0.4405774496133529 0.6301880542701465 0.8906991499946816 0.429799
H 0.8203141402486870 0.8811056944217593 0.8021063896792544 0.371181
