# Supplementary material for: Probing Structural Defects in MOFs Using Water Stability
Source: J Phys Chem C Nanomater Interfaces. 2024 Feb 23;128(9):3975–84. doi: 10.1021/acs.jpcc.3c07497 (PMC10926153; doi:10.1021/acs.jpcc.3c07497)
Supplement: Supplementary file 2 — jp3c07497_si_002.zip [file jp3c07497_si_002.zip › SI/Sample input files/MD/Defective ATOXAJ/nvt_framework.xyz]

816
 Atoms. Timestep: 1000000
Zn 0.49987 6.36644 12.1191
Zn 0.4558 6.1844 9.06604
Zn 6.37032 2.75597 1.57499
Zn 6.46184 2.8257 4.49613
H 7.00349 5.97187 8.32902
H 4.49823 6.00926 8.53122
H 4.8484 6.6006 12.7718
H 7.35764 6.50119 12.5704
H 2.60782 9.78195 0.84863
H 1.00948 5.38476 2.39625
H 1.75657 5.81616 0.0261
H 2.94515 8.13012 5.11128
H 2.4758 7.54589 7.52508
H -1.07035 5.66544 6.53523
H 1.92747 9.52882 3.25427
H -0.76692 6.15113 4.09238
H 1.50672 4.49158 11.0648
H -0.151285 4.11721 9.73971
H 1.61464 4.57793 12.5544
H -0.448592 8.31416 9.8612
H 1.05226 8.44704 9.64342
H 1.47736 8.35548 11.88
H 5.49318 9.54294 5.0859
H 5.96084 7.05952 5.16784
H 5.65651 6.87931 0.88729
H 5.21537 9.34024 0.80522
H -0.12197 3.2395 5.3012
H 2.37748 3.05993 5.11959
H 2.03637 2.44687 0.88574
H -0.47619 2.65306 1.06621
H 3.79306 -0.57756 12.7054
H 5.87803 3.65423 11.2737
H 5.22466 3.21131 13.6484
H 3.75632 0.98422 8.38432
H 4.34851 1.52843 6.00634
H 7.85879 3.39223 7.13653
H 4.38185 -0.30623 10.3174
H 7.41446 2.96709 9.56529
C -2.11532 6.21237 10.3281
C 7.31748 6.2309 10.4405
C 6.51951 6.09643 9.29675
C 5.13459 6.12693 9.40755
C 4.53517 6.31212 10.6609
C 5.33113 6.45104 11.8065
C 6.71639 6.40118 11.6959
C 3.04365 6.3518 10.7702
C 2.2413 8.83206 1.24355
C 1.86562 8.6832 2.57004
C 1.41742 7.43092 3.00651
C 1.33653 6.37745 2.08762
C 1.74939 6.60062 0.7838
C 1.11775 7.18624 4.42109
C 2.03368 7.60415 5.39594
C 1.79436 7.27438 6.71891
C -0.19647 6.20335 6.16553
C -0.0241 6.48059 4.8173
C 6.85704 0.24398 2.90856
C 5.31443 9.57251 2.94617
C 5.53321 8.94119 4.17824
C 5.79266 7.57624 4.2231
C 5.83419 6.83441 3.03478
C 5.63335 7.47022 1.80197
C 5.38316 8.83595 1.75627
C 6.07083 5.35915 3.08174
C 9.00085 3.03779 3.29435
C -0.43323 2.96203 3.19133
C 0.36111 3.07343 4.33941
C 1.74265 2.96189 4.24003
C 2.34018 2.72351 2.99439
C 1.54691 2.61981 1.84381
C 0.16542 2.73928 1.94228
C 3.82705 2.602 2.89587
C 4.26582 0.34381 12.3553
C 4.59433 0.50599 11.0131
C 5.19999 1.69956 10.5921
C 5.44436 2.69357 11.5518
C 5.07787 2.46242 12.8696
C 5.5414 1.93445 9.17764
C 4.68403 1.50711 8.15362
C 4.99972 1.8039 6.83563
C 6.96042 2.8688 7.46723
C 6.70662 2.62465 8.8115
N 2.199 7.80266 0.37924
N 0.70376 6.57917 7.08792
N 4.5039 1.30929 13.2655
N 6.11561 2.47879 6.49629
O 0.908268 4.52344 11.8497
O 0.50327 4.30176 8.99304
O -1.61789 6.28092 9.15236
O -1.45823 6.13562 11.41
O 2.3934 6.37392 9.67849
O 2.54369 6.35003 11.9418
O 0.251614 8.07474 9.19736
O 0.500807 8.20273 11.9605
O 6.80358 0.84903 4.02579
O 6.63701 0.75442 1.76123
O 6.09879 4.75256 1.96299
O 6.21448 4.83172 4.23191
O 8.49725 3.10933 4.46569
O 8.3536 3.00401 2.20182
O 4.46655 2.58559 3.99723
O 4.3352 2.5333 1.73198
Zn -1.74121 4.69029 25.8079
Zn -1.78528 4.50825 22.7549
Zn 4.12923 1.07982 15.2639
Zn 4.22076 1.14955 18.185
H 4.76241 4.29572 22.0179
H 2.25715 4.33311 22.2201
H 2.60732 4.92445 26.4607
H 5.11656 4.82504 26.2592
H 0.36674 8.1058 14.5375
H -1.2316 3.70861 16.0851
H -0.48451 4.14001 13.715
H 0.70407 6.45397 18.8001
H 0.23472 5.86974 21.2139
H -3.31143 3.98929 20.2241
H -0.31361 7.85267 16.9431
H -3.008 4.47498 17.7812
H -0.931834 2.90526 24.5638
H -1.62903 2.55589 21.3409
H -1.28047 2.44186 25.8892
H -2.61813 6.59837 23.5036
H -1.08594 6.60196 23.4917
H -1.11876 6.70598 26.1056
H 3.2521 7.86679 18.7748
H 3.71976 5.38337 18.8567
H 3.41543 5.20316 14.5762
H 2.97429 7.66409 14.4941
H -2.36305 1.56335 18.9901
H 0.1364 1.38378 18.8085
H -0.20471 0.77072 14.5746
H -2.71727 0.97692 14.7551
H 1.55197 -2.25371 26.3942
H 3.63695 1.97808 24.9625
H 2.98358 1.53516 27.3373
H 1.51524 -0.69193 22.0732
H 2.10743 -0.14772 19.6952
H 5.61771 1.71608 20.8254
H 2.14077 -1.98238 24.0062
H 5.17338 1.29094 23.2541
C -4.3564 4.53622 24.017
C 5.0764 4.55475 24.1293
C 4.27843 4.42028 22.9856
C 2.8935 4.45078 23.0964
C 2.29409 4.63597 24.3497
C 3.09005 4.77489 25.4954
C 4.47531 4.72503 25.3848
C 0.80257 4.67565 24.459
C 0.00022 7.15591 14.9324
C -0.37546 7.00705 16.2589
C -0.82366 5.75477 16.6954
C -0.90455 4.7013 15.7765
C -0.49169 4.92447 14.4727
C -1.12333 5.51009 18.11
C -0.2074 5.928 19.0848
C -0.44672 5.59823 20.4078
C -2.43755 4.52721 19.8544
C -2.26518 4.80444 18.5062
C 4.61596 -1.43216 16.5974
C 3.07335 7.89636 16.635
C 3.29213 7.26504 17.8671
C 3.55158 5.90009 17.912
C 3.59311 5.15826 16.7236
C 3.39227 5.79407 15.4908
C 3.14208 7.1598 15.4451
C 3.82975 3.683 16.7706
C 6.75977 1.36164 16.9832
C -2.67431 1.28588 16.8802
C -1.87998 1.39728 18.0283
C -0.49844 1.28574 17.9289
C 0.0991 1.04736 16.6833
C -0.69418 0.94366 15.5327
C -2.07566 1.06313 15.6311
C 1.58597 0.92585 16.5847
C 2.02474 -1.33234 26.0441
C 2.35325 -1.17016 24.702
C 2.95891 0.02341 24.281
C 3.20328 1.01742 25.2406
C 2.83679 0.78627 26.5585
C 3.30032 0.2583 22.8665
C 2.44295 -0.16904 21.8425
C 2.75863 0.12776 20.5245
C 4.71933 1.19265 21.1561
C 4.46554 0.9485 22.5004
N -0.04208 6.12651 14.0681
N -1.53732 4.90302 20.7768
N 2.26282 -0.36686 26.9543
N 3.87452 0.80265 20.1852
O -1.72222 2.92988 25.147
O -1.58015 2.64289 22.3464
O -3.85897 4.60477 22.8412
O -3.69931 4.45947 25.0988
O 0.15232 4.69778 23.3673
O 0.30261 4.67388 25.6307
O -1.85751 6.39392 22.8917
O -1.95391 6.49604 25.6295
O 4.5625 -0.82712 17.7146
O 4.39593 -0.92173 15.4501
O 3.85771 3.07641 15.6518
O 3.9734 3.15557 17.9208
O 6.25617 1.43318 18.1545
O 6.11252 1.32786 15.8907
O 2.22547 0.90944 17.6861
O 2.09412 0.85715 15.4208
Zn -1.38018 17.1498 12.1191
Zn -1.42425 16.9677 9.06604
Zn 4.49026 13.5393 1.57499
Zn 4.58179 13.609 4.49613
H 5.12344 16.7552 8.32902
H 2.61818 16.7926 8.53122
H 2.96835 17.3839 12.7718
H 5.47759 17.2845 12.5704
H 0.72777 20.5653 0.84863
H -0.87058 16.1681 2.39625
H -0.12348 16.5995 0.0261
H 1.06509 18.9134 5.11128
H 0.59575 18.3292 7.52508
H -2.9504 16.4488 6.53523
H 0.04742 20.3122 3.25427
H -2.64697 16.9345 4.09238
H -0.315118 15.1796 11.1177
H -2.05356 14.7859 8.3734
H -0.473675 15.2802 12.5957
H -2.25988 18.8663 10.1645
H -0.714905 18.9296 9.98985
H -0.444544 19.0261 12.5259
H 3.61313 20.3263 5.0859
H 4.08078 17.8428 5.16784
H 3.77645 17.6626 0.88729
H 3.33532 20.1236 0.80522
H -2.00203 14.0228 5.3012
H 0.49743 13.8433 5.11959
H 0.15632 13.2302 0.88574
H -2.35624 13.4364 1.06621
H 1.913 10.2058 12.7054
H 3.99797 14.4376 11.2737
H 3.3446 13.9947 13.6484
H 1.87627 11.7675 8.38432
H 2.46845 12.3118 6.00634
H 5.97873 14.1756 7.13653
H 2.5018 10.4771 10.3174
H 5.53441 13.7504 9.56529
C -3.99538 16.9957 10.3281
C 5.43742 17.0142 10.4405
C 4.63946 16.8798 9.29675
C 3.25453 16.9103 9.40755
C 2.65512 17.0955 10.6609
C 3.45108 17.2344 11.8065
C 4.83633 17.1845 11.6959
C 1.1636 17.1351 10.7702
C 0.36124 19.6154 1.24355
C -0.01444 19.4665 2.57004
C -0.46263 18.2142 3.00651
C -0.54353 17.1608 2.08762
C -0.13066 17.384 0.7838
C -0.7623 17.9696 4.42109
C 0.15363 18.3875 5.39594
C -0.08569 18.0577 6.71891
C -2.07652 16.9867 6.16553
C -1.90415 17.2639 4.8173
C 4.97699 11.0273 2.90856
C 3.43438 20.3558 2.94617
C 3.65316 19.7245 4.17824
C 3.91261 18.3596 4.2231
C 3.95414 17.6177 3.03478
C 3.7533 18.2536 1.80197
C 3.50311 19.6193 1.75627
C 4.19078 16.1425 3.08174
C 7.1208 13.8211 3.29435
C -2.31328 13.7454 3.19133
C -1.51895 13.8568 4.33941
C -0.13741 13.7452 4.24003
C 0.46013 13.5068 2.99439
C -0.33315 13.4032 1.84381
C -1.71464 13.5226 1.94228
C 1.947 13.3853 2.89587
C 2.38577 11.1271 12.3553
C 2.71428 11.2893 11.0131
C 3.31994 12.4829 10.5921
C 3.5643 13.4769 11.5518
C 3.19782 13.2457 12.8696
C 3.66135 12.7178 9.17764
C 2.80398 12.2904 8.15362
C 3.11966 12.5872 6.83563
C 5.08036 13.6521 7.46723
C 4.82657 13.408 8.8115
N 0.31895 18.586 0.37924
N -1.1763 17.3625 7.08792
N 2.62385 12.0926 13.2655
N 4.23555 13.2621 6.49629
O -1.02959 15.3656 11.7783
O -1.45154 15.0725 9.13187
O -3.49795 17.0643 9.15236
O -3.33828 16.9189 11.41
O 0.51334 17.1573 9.67849
O 0.66364 17.1334 11.9418
O -1.55898 18.7826 9.47592
O -1.37342 18.9955 12.1683
O 4.92352 11.6324 4.02579
O 4.75696 11.5377 1.76123
O 4.21873 15.5359 1.96299
O 4.33443 15.6151 4.23191
O 6.6172 13.8927 4.46569
O 6.47355 13.7873 2.20182
O 2.5865 13.3689 3.99723
O 2.45515 13.3166 1.73198
Zn -3.62126 15.4736 25.8079
Zn -3.66533 15.2916 22.7549
Zn 2.24918 11.8632 15.2639
Zn 2.3407 11.9329 18.185
H 2.88235 15.0791 22.0179
H 0.3771 15.1164 22.2201
H 0.72727 15.7078 26.4607
H 3.23651 15.6084 26.2592
H -1.51331 18.8891 14.5375
H -3.11166 14.492 16.0851
H -2.36456 14.9234 13.715
H -1.17599 17.2373 18.8001
H -1.64533 16.6531 21.2139
H -5.19148 14.7726 20.2241
H -2.19366 18.636 16.9431
H -4.88805 15.2583 17.7812
H -3.00933 13.7335 24.374
H -4.72096 13.3853 22.2198
H -2.88371 13.3492 25.8371
H -4.36985 17.4914 23.3588
H -2.9516 17.5656 22.8582
H -3.4439 17.6906 26.3149
H 1.37205 18.6501 18.7748
H 1.8397 16.1667 18.8567
H 1.53537 15.9865 14.5762
H 1.09424 18.4474 14.4941
H -4.24311 12.3467 18.9901
H -1.74365 12.1671 18.8085
H -2.08476 11.5541 14.5746
H -4.59732 11.7603 14.7551
H -0.32808 8.52962 26.3942
H 1.75689 12.7614 24.9625
H 1.10352 12.3185 27.3373
H -0.36482 10.0914 22.0732
H 0.22737 10.6356 19.6952
H 3.73765 12.4994 20.8254
H 0.26071 8.80095 24.0062
H 3.29332 12.0743 23.2541
C -6.23646 15.3195 24.017
C 3.19634 15.3381 24.1293
C 2.39837 15.2036 22.9856
C 1.01345 15.2341 23.0964
C 0.41404 15.4193 24.3497
C 1.21 15.5582 25.4954
C 2.59525 15.5084 25.3848
C -1.07748 15.459 24.459
C -1.87984 17.9393 14.9324
C -2.25552 17.7904 16.2589
C -2.70371 16.5381 16.6954
C -2.78461 15.4846 15.7765
C -2.37174 15.7078 14.4727
C -3.00338 16.2934 18.11
C -2.08745 16.7113 19.0848
C -2.32677 16.3816 20.4078
C -4.31761 15.3105 19.8544
C -4.14523 15.5878 18.5062
C 2.73591 9.35117 16.5974
C 1.1933 18.6797 16.635
C 1.41208 18.0484 17.8671
C 1.67153 16.6834 17.912
C 1.71306 15.9416 16.7236
C 1.51222 16.5774 15.4908
C 1.26203 17.9431 15.4451
C 1.94969 14.4663 16.7706
C 4.87972 12.145 16.9832
C -4.55436 12.0692 16.8802
C -3.76003 12.1806 18.0283
C -2.37849 12.0691 17.9289
C -1.78095 11.8307 16.6833
C -2.57423 11.727 15.5327
C -3.95572 11.8465 15.6311
C -0.29409 11.7092 16.5847
C 0.14469 9.451 26.0441
C 0.4732 9.61318 24.702
C 1.07886 10.8067 24.281
C 1.32322 11.8008 25.2406
C 0.95674 11.5696 26.5585
C 1.42027 11.0416 22.8665
C 0.56289 10.6143 21.8425
C 0.87858 10.9111 20.5245
C 2.83928 11.976 21.1561
C 2.58549 11.7318 22.5004
N -1.92213 16.9098 14.0681
N -3.41738 15.6864 20.7768
N 0.38276 10.4165 26.9543
N 1.99447 11.586 20.1852
O -3.56206 13.685 25.1864
O -3.71642 13.4373 22.2405
O -5.73903 15.3881 22.8412
O -5.57937 15.2428 25.0988
O -1.72774 15.4811 23.3673
O -1.57744 15.4572 25.6307
O -3.83135 17.1714 22.6042
O -3.71979 17.3111 25.4485
O 2.68244 9.95621 17.7146
O 2.51588 9.8616 15.4501
O 1.97765 13.8597 15.6518
O 2.09335 13.9389 17.9208
O 4.37612 12.2165 18.1545
O 4.23247 12.1112 15.8907
O 0.34541 11.6928 17.6861
O 0.21406 11.6405 15.4208
Zn 11.4249 6.36644 12.1191
Zn 11.3808 6.1844 9.06604
Zn 17.2953 2.75597 1.57499
Zn 17.3868 2.8257 4.49613
H 17.9285 5.97187 8.32902
H 15.4232 6.00926 8.53122
H 15.7734 6.6006 12.7718
H 18.2826 6.50119 12.5704
H 13.5328 9.78195 0.84863
H 11.9345 5.38476 2.39625
H 12.6816 5.81616 0.0261
H 13.8701 8.13012 5.11128
H 13.4008 7.54589 7.52508
H 9.85465 5.66544 6.53523
H 12.8525 9.52882 3.25427
H 10.1581 6.15113 4.09238
H 12.2901 4.52828 10.8226
H 11.1992 4.17143 7.63895
H 11.9909 4.17186 12.206
H 10.5817 8.2727 9.74435
H 12.0902 8.36579 9.48657
H 12.304 8.38735 11.7901
H 16.4182 9.54294 5.0859
H 16.8858 7.05952 5.16784
H 16.5815 6.87931 0.88729
H 16.1404 9.34024 0.80522
H 10.803 3.2395 5.3012
H 13.3025 3.05993 5.11959
H 12.9614 2.44687 0.88574
H 10.4488 2.65306 1.06621
H 14.7181 -0.57756 12.7054
H 16.803 3.65423 11.2737
H 16.1497 3.21131 13.6484
H 14.6813 0.98422 8.38432
H 15.2735 1.52843 6.00634
H 18.7838 3.39223 7.13653
H 15.3068 -0.30623 10.3174
H 18.3395 2.96709 9.56529
C 8.80968 6.21237 10.3281
C 18.2425 6.2309 10.4405
C 17.4445 6.09643 9.29675
C 16.0596 6.12693 9.40755
C 15.4602 6.31212 10.6609
C 16.2561 6.45104 11.8065
C 17.6414 6.40118 11.6959
C 13.9686 6.3518 10.7702
C 13.1663 8.83206 1.24355
C 12.7906 8.6832 2.57004
C 12.3424 7.43092 3.00651
C 12.2615 6.37745 2.08762
C 12.6744 6.60062 0.7838
C 12.0428 7.18624 4.42109
C 12.9587 7.60415 5.39594
C 12.7194 7.27438 6.71891
C 10.7285 6.20335 6.16553
C 10.9009 6.48059 4.8173
C 17.782 0.24398 2.90856
C 16.2394 9.57251 2.94617
C 16.4582 8.94119 4.17824
C 16.7177 7.57624 4.2231
C 16.7592 6.83441 3.03478
C 16.5583 7.47022 1.80197
C 16.3082 8.83595 1.75627
C 16.9958 5.35915 3.08174
C 19.9259 3.03779 3.29435
C 10.4918 2.96203 3.19133
C 11.2861 3.07343 4.33941
C 12.6676 2.96189 4.24003
C 13.2652 2.72351 2.99439
C 12.4719 2.61981 1.84381
C 11.0904 2.73928 1.94228
C 14.7521 2.602 2.89587
C 15.1908 0.34381 12.3553
C 15.5193 0.50599 11.0131
C 16.125 1.69956 10.5921
C 16.3694 2.69357 11.5518
C 16.0029 2.46242 12.8696
C 16.4664 1.93445 9.17764
C 15.609 1.50711 8.15362
C 15.9247 1.8039 6.83563
C 17.8854 2.8688 7.46723
C 17.6316 2.62465 8.8115
N 13.124 7.80266 0.37924
N 11.6288 6.57917 7.08792
N 15.4289 1.30929 13.2655
N 17.0406 2.47879 6.49629
O 11.5216 4.60535 11.4467
O 11.5162 4.31898 8.58691
O 9.30711 6.28092 9.15236
O 9.46677 6.13562 11.41
O 13.3184 6.37392 9.67849
O 13.4687 6.35003 11.9418
O 11.2493 8.06414 9.04301
O 11.3286 8.19721 11.8351
O 17.7286 0.84903 4.02579
O 17.562 0.75442 1.76123
O 17.0238 4.75256 1.96299
O 17.1395 4.83172 4.23191
O 19.4222 3.10933 4.46569
O 19.2786 3.00401 2.20182
O 15.3915 2.58559 3.99723
O 15.2602 2.5333 1.73198
Zn 9.18379 4.69029 25.8079
Zn 9.13972 4.50825 22.7549
Zn 15.0542 1.07982 15.2639
Zn 15.1458 1.14955 18.185
H 15.6874 4.29572 22.0179
H 13.1821 4.33311 22.2201
H 13.5323 4.92445 26.4607
H 16.0416 4.82504 26.2592
H 11.2917 8.1058 14.5375
H 9.6934 3.70861 16.0851
H 10.4405 4.14001 13.715
H 11.6291 6.45397 18.8001
H 11.1597 5.86974 21.2139
H 7.61357 3.98929 20.2241
H 10.6114 7.85267 16.9431
H 7.917 4.47498 17.7812
H 10.1521 2.68977 24.7764
H 8.13199 2.47112 22.5575
H 10.0732 2.61916 26.2721
H 8.30955 6.52397 23.8272
H 9.7976 6.65639 23.5006
H 10.1639 6.55437 26.1829
H 14.1771 7.86679 18.7748
H 14.6448 5.38337 18.8567
H 14.3404 5.20316 14.5762
H 13.8993 7.66409 14.4941
H 8.56195 1.56335 18.9901
H 11.0614 1.38378 18.8085
H 10.7203 0.77072 14.5746
H 8.20773 0.97692 14.7551
H 12.477 -2.25371 26.3942
H 14.5619 1.97808 24.9625
H 13.9086 1.53516 27.3373
H 12.4402 -0.69193 22.0732
H 13.0324 -0.14772 19.6952
H 16.5427 1.71608 20.8254
H 13.0658 -1.98238 24.0062
H 16.0984 1.29094 23.2541
C 6.5686 4.53622 24.017
C 16.0014 4.55475 24.1293
C 15.2034 4.42028 22.9856
C 13.8185 4.45078 23.0964
C 13.2191 4.63597 24.3497
C 14.0151 4.77489 25.4954
C 15.4003 4.72503 25.3848
C 11.7276 4.67565 24.459
C 10.9252 7.15591 14.9324
C 10.5495 7.00705 16.2589
C 10.1013 5.75477 16.6954
C 10.0205 4.7013 15.7765
C 10.4333 4.92447 14.4727
C 9.80167 5.51009 18.11
C 10.7176 5.928 19.0848
C 10.4783 5.59823 20.4078
C 8.48745 4.52721 19.8544
C 8.65982 4.80444 18.5062
C 15.541 -1.43216 16.5974
C 13.9983 7.89636 16.635
C 14.2171 7.26504 17.8671
C 14.4766 5.90009 17.912
C 14.5181 5.15826 16.7236
C 14.3173 5.79407 15.4908
C 14.0671 7.1598 15.4451
C 14.7547 3.683 16.7706
C 17.6848 1.36164 16.9832
C 8.25069 1.28588 16.8802
C 9.04502 1.39728 18.0283
C 10.4266 1.28574 17.9289
C 11.0241 1.04736 16.6833
C 10.2308 0.94366 15.5327
C 8.84934 1.06313 15.6311
C 12.511 0.92585 16.5847
C 12.9497 -1.33234 26.0441
C 13.2782 -1.17016 24.702
C 13.8839 0.02341 24.281
C 14.1283 1.01742 25.2406
C 13.7618 0.78627 26.5585
C 14.2253 0.2583 22.8665
C 13.368 -0.16904 21.8425
C 13.6836 0.12776 20.5245
C 15.6443 1.19265 21.1561
C 15.3905 0.9485 22.5004
N 10.8829 6.12651 14.0681
N 9.38768 4.90302 20.7768
N 13.1878 -0.36686 26.9543
N 14.7995 0.80265 20.1852
O 9.48531 2.84528 25.4844
O 9.12 2.61816 22.6743
O 7.06603 4.60477 22.8412
O 7.22569 4.45947 25.0988
O 11.0773 4.69778 23.3673
O 11.2276 4.67388 25.6307
O 8.94169 6.36147 23.0811
O 9.2399 6.53048 25.8053
O 15.4875 -0.82712 17.7146
O 15.3209 -0.92173 15.4501
O 14.7827 3.07641 15.6518
O 14.8984 3.15557 17.9208
O 17.1812 1.43318 18.1545
O 17.0375 1.32786 15.8907
O 13.1505 0.90944 17.6861
O 13.0191 0.85715 15.4208
Zn 9.54482 17.1498 12.1191
Zn 9.50075 16.9677 9.06604
Zn 15.4153 13.5393 1.57499
Zn 15.5068 13.609 4.49613
H 16.0484 16.7552 8.32902
H 13.5432 16.7926 8.53122
H 13.8934 17.3839 12.7718
H 16.4026 17.2845 12.5704
H 11.6528 20.5653 0.84863
H 10.0544 16.1681 2.39625
H 10.8015 16.5995 0.0261
H 11.9901 18.9134 5.11128
H 11.5207 18.3292 7.52508
H 7.9746 16.4488 6.53523
H 10.9724 20.3122 3.25427
H 8.27803 16.9345 4.09238
H 10.4137 15.3097 10.9503
H 8.86912 14.822 9.5547
H 10.2798 15.1278 12.3908
H 8.63284 18.9167 10.0215
H 10.1494 19.0577 9.80223
H 10.512 19.0392 12.3039
H 14.5381 20.3263 5.0859
H 15.0058 17.8428 5.16784
H 14.7014 17.6626 0.88729
H 14.2603 20.1236 0.80522
H 8.92297 14.0228 5.3012
H 11.4224 13.8433 5.11959
H 11.0813 13.2302 0.88574
H 8.56876 13.4364 1.06621
H 12.838 10.2058 12.7054
H 14.923 14.4376 11.2737
H 14.2696 13.9947 13.6484
H 12.8013 11.7675 8.38432
H 13.3934 12.3118 6.00634
H 16.9037 14.1756 7.13653
H 13.4268 10.4771 10.3174
H 16.4594 13.7504 9.56529
C 6.92962 16.9957 10.3281
C 16.3624 17.0142 10.4405
C 15.5645 16.8798 9.29675
C 14.1795 16.9103 9.40755
C 13.5801 17.0955 10.6609
C 14.3761 17.2344 11.8065
C 15.7613 17.1845 11.6959
C 12.0886 17.1351 10.7702
C 11.2862 19.6154 1.24355
C 10.9106 19.4665 2.57004
C 10.4624 18.2142 3.00651
C 10.3815 17.1608 2.08762
C 10.7943 17.384 0.7838
C 10.1627 17.9696 4.42109
C 11.0786 18.3875 5.39594
C 10.8393 18.0577 6.71891
C 8.84848 16.9867 6.16553
C 9.02085 17.2639 4.8173
C 15.902 11.0273 2.90856
C 14.3594 20.3558 2.94617
C 14.5782 19.7245 4.17824
C 14.8376 18.3596 4.2231
C 14.8791 17.6177 3.03478
C 14.6783 18.2536 1.80197
C 14.4281 19.6193 1.75627
C 15.1158 16.1425 3.08174
C 18.0458 13.8211 3.29435
C 8.61172 13.7454 3.19133
C 9.40605 13.8568 4.33941
C 10.7876 13.7452 4.24003
C 11.3851 13.5068 2.99439
C 10.5918 13.4032 1.84381
C 9.21036 13.5226 1.94228
C 12.872 13.3853 2.89587
C 13.3108 11.1271 12.3553
C 13.6393 11.2893 11.0131
C 14.2449 12.4829 10.5921
C 14.4893 13.4769 11.5518
C 14.1228 13.2457 12.8696
C 14.5863 12.7178 9.17764
C 13.729 12.2904 8.15362
C 14.0447 12.5872 6.83563
C 16.0054 13.6521 7.46723
C 15.7516 13.408 8.8115
N 11.2439 18.586 0.37924
N 9.7487 17.3625 7.08792
N 13.5489 12.0926 13.2655
N 15.1605 13.2621 6.49629
O 9.7104 15.3859 11.6317
O 9.51693 15.0715 8.82419
O 7.42705 17.0643 9.15236
O 7.58672 16.9189 11.41
O 11.4383 17.1573 9.67849
O 11.5886 17.1334 11.9418
O 9.31326 18.8411 9.3038
O 9.55768 18.9845 12.0247
O 15.8485 11.6324 4.02579
O 15.682 11.5377 1.76123
O 15.1437 15.5359 1.96299
O 15.2594 15.6151 4.23191
O 17.5422 13.8927 4.46569
O 17.3985 13.7873 2.20182
O 13.5115 13.3689 3.99723
O 13.3801 13.3166 1.73198
Zn 7.30374 15.4736 25.8079
Zn 7.25967 15.2916 22.7549
Zn 13.1742 11.8632 15.2639
Zn 13.2657 11.9329 18.185
H 13.8074 15.0791 22.0179
H 11.3021 15.1164 22.2201
H 11.6523 15.7078 26.4607
H 14.1615 15.6084 26.2592
H 9.41169 18.8891 14.5375
H 7.81334 14.492 16.0851
H 8.56044 14.9234 13.715
H 9.74901 17.2373 18.8001
H 9.27967 16.6531 21.2139
H 5.73352 14.7726 20.2241
H 8.73134 18.636 16.9431
H 6.03695 15.2583 17.7812
H 8.17413 13.5891 24.5907
H 6.59449 13.1749 23.1312
H 8.13313 13.4991 26.0637
H 6.50998 17.3561 23.6563
H 7.97832 17.428 23.336
H 6.58508 17.6169 25.9689
H 12.2971 18.6501 18.7748
H 12.7647 16.1667 18.8567
H 12.4604 15.9865 14.5762
H 12.0192 18.4474 14.4941
H 6.68189 12.3467 18.9901
H 9.18135 12.1671 18.8085
H 8.84024 11.5541 14.5746
H 6.32768 11.7603 14.7551
H 10.5969 8.52962 26.3942
H 12.6819 12.7614 24.9625
H 12.0285 12.3185 27.3373
H 10.5602 10.0914 22.0732
H 11.1524 10.6356 19.6952
H 14.6627 12.4994 20.8254
H 11.1857 8.80095 24.0062
H 14.2183 12.0743 23.2541
C 4.68854 15.3195 24.017
C 14.1213 15.3381 24.1293
C 13.3234 15.2036 22.9856
C 11.9385 15.2341 23.0964
C 11.339 15.4193 24.3497
C 12.135 15.5582 25.4954
C 13.5202 15.5084 25.3848
C 9.84752 15.459 24.459
C 9.04516 17.9393 14.9324
C 8.66948 17.7904 16.2589
C 8.22129 16.5381 16.6954
C 8.14039 15.4846 15.7765
C 8.55326 15.7078 14.4727
C 7.92162 16.2934 18.11
C 8.83755 16.7113 19.0848
C 8.59823 16.3816 20.4078
C 6.60739 15.3105 19.8544
C 6.77977 15.5878 18.5062
C 13.6609 9.35117 16.5974
C 12.1183 18.6797 16.635
C 12.3371 18.0484 17.8671
C 12.5965 16.6834 17.912
C 12.6381 15.9416 16.7236
C 12.4372 16.5774 15.4908
C 12.187 17.9431 15.4451
C 12.8747 14.4663 16.7706
C 15.8047 12.145 16.9832
C 6.37064 12.0692 16.8802
C 7.16497 12.1806 18.0283
C 8.54651 12.0691 17.9289
C 9.14405 11.8307 16.6833
C 8.35077 11.727 15.5327
C 6.96928 11.8465 15.6311
C 10.6309 11.7092 16.5847
C 11.0697 9.451 26.0441
C 11.3982 9.61318 24.702
C 12.0039 10.8067 24.281
C 12.2482 11.8008 25.2406
C 11.8817 11.5696 26.5585
C 12.3453 11.0416 22.8665
C 11.4879 10.6143 21.8425
C 11.8036 10.9111 20.5245
C 13.7643 11.976 21.1561
C 13.5105 11.7318 22.5004
N 9.00287 16.9098 14.0681
N 7.50762 15.6864 20.7768
N 11.3078 10.4165 26.9543
N 12.9195 11.586 20.1852
O 7.50826 13.6793 25.3158
O 7.26413 13.4075 22.4245
O 5.18597 15.3881 22.8412
O 5.34563 15.2428 25.0988
O 9.19726 15.4811 23.3673
O 9.34756 15.4572 25.6307
O 7.11599 17.1867 22.8862
O 7.49446 17.3365 25.6696
O 13.6074 9.95621 17.7146
O 13.4409 9.8616 15.4501
O 12.9026 13.8597 15.6518
O 13.0184 13.9389 17.9208
O 15.3011 12.2165 18.1545
O 15.1575 12.1112 15.8907
O 11.2704 11.6928 17.6861
O 11.1391 11.6405 15.4208
