# Supplementary material for: Probing Structural Defects in MOFs Using Water Stability
Source: J Phys Chem C Nanomater Interfaces. 2024 Feb 23;128(9):3975–84. doi: 10.1021/acs.jpcc.3c07497 (PMC10926153; doi:10.1021/acs.jpcc.3c07497)
Supplement: Supplementary file 2 — jp3c07497_si_002.zip [file jp3c07497_si_002.zip › SI/Sample input files/MD/Defective ATOXAJ/npt.in]

units            real
atom_style	 full
boundary         p p p

atom_style       full

pair_style	 hybrid/overlay lj/cut/tip4p/long 7 8 10 18 0.1250 10.0 8.5

pair_modify      tail yes 

bond_style       hybrid harmonic

angle_style      hybrid fourier cosine/periodic harmonic

dihedral_style   hybrid harmonic

improper_style   hybrid fourier

dielectric	 1.0

box tilt         large

neighbor         1.0 bin
neigh_modify     delay 0 every 1 check yes

read_data        data.ATOXAJ_111.cif  extra/atom/types 2 extra/bond/types 1 extra/angle/types 1 extra/dihedral/types 0 extra/improper/types 0
read_data        data.adsorbate  add append offset 6 9 17 3 1
include          data.pair

group            fram     id   1:816
group            water    id   817:1224
group            O_defect type 5
group            H_defect id   17 18 19 20 21 22 119 120 121 122 123 124 221 222 223 224 225 226 323 324 325 326 327 328 425 426 427 428 429 430 527 528 529 530 531 532 629 630 631 632 633 634 731 732 733 734 735 736
group            flexible union water O_defect H_defect
group            rigid subtract fram O_defect H_defect

############################ Record thermodynamic data #################################################
            thermo              10000
            thermo_style        custom step etotal enthalpy vol press temp cella cellb cellc cellalpha cellbeta cellgamma
            change_box all triclinic
            kspace_style     pppm/tip4p 1.0e-6

########################### Minimization #########################################
            fix freeze rigid  setforce 0.0 0.0 0.0
            min_style   cg
            min_modify  line quadratic dmax 0.001
            minimize    1.0e-4 1.0e-6 10000 10000

################################# pre-run setting #####################################################
            timestep            1
            run_style           verlet
            velocity            all create 298 123456 rot yes mom yes dist gaussian
            fix                 1 water shake 0.0001 20 0 b 10 a 18

############################### NVT ###########################################################

            fix         NVT_ENSEMBLE water nvt temp 298 298 100

            fix         COM fram recenter INIT INIT INIT

            dump        nvt_struc fram xyz 1000000 nvt_framework.xyz
            dump_modify nvt_struc element Zn H C N O O O H
   
            dump        water_coord water xyz 1000000 water_coordinates.xyz
            dump_modify water_coord element Zn H C N O O O H

            timestep    1.0
            run         1000000
