# Supplementary material for: Probing Structural Defects in MOFs Using Water Stability
Source: J Phys Chem C Nanomater Interfaces. 2024 Feb 23;128(9):3975–84. doi: 10.1021/acs.jpcc.3c07497 (PMC10926153; doi:10.1021/acs.jpcc.3c07497)
Supplement: Supplementary file 2 — jp3c07497_si_002.zip [file jp3c07497_si_002.zip › SI/Sample input files/MD/Defective ATOXAJ/data.ATOXAJ_111.cif]

Created on Fri Sep 22 09:49:21 2023 

         816 atoms
         928 bonds
        1632 angles
        1792 dihedrals
        1152 impropers

           6 atom types
           9 bond types
          17 angle types
           3 dihedral types
           1 improper types
           0.000000  21.850000 xlo xhi
           0.000000  21.566670 ylo yhi
           0.000000  27.377718 zlo zhi
          -3.760108  -4.482163  -3.352298 xy xz yz

Masses

    1    65.380000000 # Zn3+2
    2     1.007940000 # H_
    3    12.010700000 # C_R
    4    14.006700000 # N_R
    5    15.999400000 # O_3
    6    15.999400000 # O_R

Bond Coeffs

    1  harmonic    166.031136        1.818811  # Zn3+2 O_3
    2  harmonic    160.291409        1.840266  # Zn3+2 O_R
    3  harmonic    165.837318        1.881712  # Zn3+2 N_R
    4  harmonic    357.440381        1.081418  # H_ C_R
    5  harmonic    559.995206        0.990254  # H_ O_3
    6  harmonic    646.680887        1.311940  # C_R O_R
    7  harmonic    391.669513        1.458000  # C_R C_R
    8  harmonic    462.655054        1.379256  # C_R C_R
    9  harmonic    663.718927        1.345073  # C_R N_R

Angle Coeffs

    1                      fourier      175.650062        0.343737        0.374972        0.281246 # O_3 Zn3+2 O_R
    2                      fourier      178.787994        0.343737        0.374972        0.281246 # O_3 Zn3+2 O_3
    3                      fourier      187.739573        0.343737        0.374972        0.281246 # O_3 Zn3+2 N_R
    4                      fourier      172.607259        0.343737        0.374972        0.281246 # O_R Zn3+2 O_R
    5                      fourier      184.568655        0.343737        0.374972        0.281246 # O_R Zn3+2 N_R
    6              cosine/periodic      187.136328              -1               3 # O_R C_R O_R
    7              cosine/periodic      131.755710              -1               3 # O_R C_R C_R
    8              cosine/periodic      111.297508              -1               3 # C_R C_R C_R
    9              cosine/periodic      102.183280              -1               3 # C_R C_R C_R
   10              cosine/periodic       57.289016              -1               3 # H_ C_R C_R
   11              cosine/periodic       79.786967              -1               3 # H_ C_R N_R
   12              cosine/periodic      153.699352              -1               3 # C_R C_R N_R
   13              cosine/periodic      120.000516              -1               3 # C_R N_R C_R
   14              cosine/periodic       45.889625              -1               3 # C_R N_R Zn3+2
   15                      fourier       64.112792        0.300235        0.267331        0.266745 # Zn3+2 O_3 H_
   16                      fourier      120.499822        0.300235        0.267331        0.266745 # H_ O_3 H_
   17              cosine/periodic       60.877639              -1               3 # Zn3+2 O_R C_R

Dihedral Coeffs

    1   harmonic     6.737110              -1               2 # O_R C_R O_R Zn3+2
    2   harmonic     1.250000              -1               2 # O_R C_R C_R C_R
    3   harmonic     3.368555              -1               2 # C_R C_R C_R H_

Improper Coeffs

    1   fourier     2.000000        1.000000	   -1.000000        0.000000               0 # O_R C_R O_R C_R

Atoms
 
       1      444        1     0.85381    0.49987    6.36644   12.11908
       2      444        1     0.84914    0.45580    6.18440    9.06604
       3      444        1     0.84171    6.37032    2.75597    1.57499
       4      444        1     0.83976    6.46184    2.82570    4.49613
       5      444        2     0.10569    7.00349    5.97187    8.32902
       6      444        2     0.10971    4.49823    6.00926    8.53122
       7      444        2     0.11181    4.84840    6.60060   12.77180
       8      444        2     0.11262    7.35764    6.50119   12.57036
       9      444        2     0.09956    2.60782    9.78195    0.84863
      10      444        2     0.11366    1.00948    5.38476    2.39625
      11      444        2     0.10618    1.75657    5.81616    0.02610
      12      444        2     0.11822    2.94515    8.13012    5.11128
      13      444        2     0.10088    2.47580    7.54589    7.52508
      14      444        2     0.09723   -1.07035    5.66544    6.53523
      15      444        2     0.12786    1.92747    9.52882    3.25427
      16      444        2     0.13156   -0.76692    6.15113    4.09238
      17      444        2     0.37875    0.57369    4.13603   10.66714
      18      444        2     0.35071   -0.42160    3.86760    9.07663
      19      444        2     0.38089    1.60193    4.01071   11.95888
      20      444        2     0.37623   -0.48104    8.61553    9.13859
      21      444        2     0.37266    0.40872    8.44675   10.50309
      22      444        2     0.34843   -0.44522    8.67429   12.19828
      23      444        2     0.10840    5.49318    9.54294    5.08590
      24      444        2     0.10755    5.96084    7.05952    5.16784
      25      444        2     0.10628    5.65651    6.87931    0.88729
      26      444        2     0.11459    5.21537    9.34024    0.80522
      27      444        2     0.10407   -0.12197    3.23950    5.30120
      28      444        2     0.10920    2.37748    3.05993    5.11959
      29      444        2     0.11248    2.03637    2.44687    0.88574
      30      444        2     0.11332   -0.47619    2.65306    1.06621
      31      444        2     0.11074    3.79306   -0.57756   12.70538
      32      444        2     0.11406    5.87803    3.65423   11.27367
      33      444        2     0.10252    5.22466    3.21131   13.64844
      34      444        2     0.12804    3.75632    0.98422    8.38432
      35      444        2     0.10257    4.34851    1.52843    6.00634
      36      444        2     0.09975    7.85879    3.39223    7.13653
      37      444        2     0.13172    4.38185   -0.30623   10.31738
      38      444        2     0.12459    7.41446    2.96709    9.56529
      39      444        3     0.57849   -2.11532    6.21237   10.32813
      40      444        3    -0.03760    7.31748    6.23090   10.44047
      41      444        3    -0.10735    6.51951    6.09643    9.29675
      42      444        3    -0.09999    5.13459    6.12693    9.40755
      43      444        3    -0.03556    4.53517    6.31212   10.66086
      44      444        3    -0.09902    5.33113    6.45104   11.80652
      45      444        3    -0.09919    6.71639    6.40118   11.69590
      46      444        3     0.58446    3.04365    6.35180   10.77016
      47      444        3     0.09976    2.24130    8.83206    1.24355
      48      444        3    -0.16772    1.86562    8.68320    2.57004
      49      444        3     0.10721    1.41742    7.43092    3.00651
      50      444        3    -0.16672    1.33653    6.37745    2.08762
      51      444        3     0.11049    1.74939    6.60062    0.78380
      52      444        3     0.11183    1.11775    7.18624    4.42109
      53      444        3    -0.16844    2.03368    7.60415    5.39594
      54      444        3     0.10563    1.79436    7.27438    6.71891
      55      444        3     0.10499   -0.19647    6.20335    6.16553
      56      444        3    -0.16898   -0.02410    6.48059    4.81730
      57      444        3     0.58545    6.85704    0.24398    2.90856
      58      444        3    -0.03306    5.31443    9.57251    2.94617
      59      444        3    -0.10593    5.53321    8.94119    4.17824
      60      444        3    -0.10494    5.79266    7.57624    4.22310
      61      444        3    -0.03020    5.83419    6.83441    3.03478
      62      444        3    -0.09607    5.63335    7.47022    1.80197
      63      444        3    -0.10216    5.38316    8.83595    1.75627
      64      444        3     0.59004    6.07083    5.35915    3.08174
      65      444        3     0.58797    9.00085    3.03779    3.29435
      66      444        3    -0.03375   -0.43323    2.96203    3.19133
      67      444        3    -0.10368    0.36111    3.07343    4.33941
      68      444        3    -0.10138    1.74265    2.96189    4.24003
      69      444        3    -0.03140    2.34018    2.72351    2.99439
      70      444        3    -0.10311    1.54691    2.61981    1.84381
      71      444        3    -0.09909    0.16542    2.73928    1.94228
      72      444        3     0.58841    3.82705    2.60200    2.89587
      73      444        3     0.11421    4.26582    0.34381   12.35527
      74      444        3    -0.16555    4.59433    0.50599   11.01314
      75      444        3     0.10232    5.19999    1.69956   10.59214
      76      444        3    -0.17273    5.44436    2.69357   11.55178
      77      444        3     0.10332    5.07787    2.46242   12.86962
      78      444        3     0.11322    5.54140    1.93445    9.17764
      79      444        3    -0.16428    4.68403    1.50711    8.15362
      80      444        3     0.10424    4.99972    1.80390    6.83563
      81      444        3     0.10147    6.96042    2.86880    7.46723
      82      444        3    -0.17366    6.70662    2.62465    8.81150
      83      444        4    -0.22616    2.19900    7.80266    0.37924
      84      444        4    -0.21788    0.70376    6.57917    7.08792
      85      444        4    -0.20990    4.50390    1.30929   13.26547
      86      444        4    -0.20326    6.11561    2.47879    6.49629
      87      444        5    -0.78051    0.67970    4.24769   11.75956
      88      444        5    -0.83785    0.45845    4.20711    9.30902
      89      444        6    -0.58028   -1.61789    6.28092    9.15236
      90      444        6    -0.56106   -1.45823    6.13562   11.40995
      91      444        6    -0.53481    2.39340    6.37392    9.67849
      92      444        6    -0.53804    2.54369    6.35003   11.94184
      93      444        5    -0.78420    0.41208    8.35881    9.42627
      94      444        5    -0.82873    0.43609    8.37038   11.92041
      95      444        6    -0.56037    6.80358    0.84903    4.02579
      96      444        6    -0.54046    6.63701    0.75442    1.76123
      97      444        6    -0.55759    6.09879    4.75256    1.96299
      98      444        6    -0.54676    6.21448    4.83172    4.23191
      99      444        6    -0.55188    8.49725    3.10933    4.46569
     100      444        6    -0.56716    8.35360    3.00401    2.20182
     101      444        6    -0.57280    4.46655    2.58559    3.99723
     102      444        6    -0.53917    4.33520    2.53330    1.73198
     103      444        1     0.85381   -1.74121    4.69029   25.80794
     104      444        1     0.84914   -1.78528    4.50825   22.75490
     105      444        1     0.84171    4.12923    1.07982   15.26385
     106      444        1     0.83976    4.22076    1.14955   18.18499
     107      444        2     0.10569    4.76241    4.29572   22.01788
     108      444        2     0.10971    2.25715    4.33311   22.22008
     109      444        2     0.11181    2.60732    4.92445   26.46066
     110      444        2     0.11262    5.11656    4.82504   26.25922
     111      444        2     0.09956    0.36674    8.10580   14.53749
     112      444        2     0.11366   -1.23160    3.70861   16.08511
     113      444        2     0.10618   -0.48451    4.14001   13.71496
     114      444        2     0.11822    0.70407    6.45397   18.80013
     115      444        2     0.10088    0.23472    5.86974   21.21394
     116      444        2     0.09723   -3.31143    3.98929   20.22409
     117      444        2     0.12786   -0.31361    7.85267   16.94313
     118      444        2     0.13156   -3.00800    4.47498   17.78124
     119      444        2     0.37875   -1.66739    2.45988   24.35599
     120      444        2     0.35071   -2.66268    2.19145   22.76549
     121      444        2     0.38089   -0.63915    2.33457   25.64774
     122      444        2     0.37623   -2.72212    6.93938   22.82745
     123      444        2     0.37266   -1.83236    6.77060   24.19195
     124      444        2     0.34843   -2.68630    6.99814   25.88713
     125      444        2     0.10840    3.25210    7.86679   18.77476
     126      444        2     0.10755    3.71976    5.38337   18.85670
     127      444        2     0.10628    3.41543    5.20316   14.57615
     128      444        2     0.11459    2.97429    7.66409   14.49408
     129      444        2     0.10407   -2.36305    1.56335   18.99006
     130      444        2     0.10920    0.13640    1.38378   18.80845
     131      444        2     0.11248   -0.20471    0.77072   14.57460
     132      444        2     0.11332   -2.71727    0.97692   14.75507
     133      444        2     0.11074    1.55197   -2.25371   26.39424
     134      444        2     0.11406    3.63695    1.97808   24.96253
     135      444        2     0.10252    2.98358    1.53516   27.33730
     136      444        2     0.12804    1.51524   -0.69193   22.07318
     137      444        2     0.10257    2.10743   -0.14772   19.69520
     138      444        2     0.09975    5.61771    1.71608   20.82539
     139      444        2     0.13172    2.14077   -1.98238   24.00624
     140      444        2     0.12459    5.17338    1.29094   23.25415
     141      444        3     0.57849   -4.35640    4.53622   24.01699
     142      444        3    -0.03760    5.07640    4.55475   24.12933
     143      444        3    -0.10735    4.27843    4.42028   22.98561
     144      444        3    -0.09999    2.89350    4.45078   23.09641
     145      444        3    -0.03556    2.29409    4.63597   24.34972
     146      444        3    -0.09902    3.09005    4.77489   25.49538
     147      444        3    -0.09919    4.47531    4.72503   25.38476
     148      444        3     0.58446    0.80257    4.67565   24.45902
     149      444        3     0.09976    0.00022    7.15591   14.93241
     150      444        3    -0.16772   -0.37546    7.00705   16.25890
     151      444        3     0.10721   -0.82366    5.75477   16.69537
     152      444        3    -0.16672   -0.90455    4.70130   15.77648
     153      444        3     0.11049   -0.49169    4.92447   14.47266
     154      444        3     0.11183   -1.12333    5.51009   18.10995
     155      444        3    -0.16844   -0.20740    5.92800   19.08480
     156      444        3     0.10563   -0.44672    5.59823   20.40777
     157      444        3     0.10499   -2.43755    4.52721   19.85439
     158      444        3    -0.16898   -2.26518    4.80444   18.50616
     159      444        3     0.58545    4.61596   -1.43216   16.59742
     160      444        3    -0.03306    3.07335    7.89636   16.63503
     161      444        3    -0.10593    3.29213    7.26504   17.86710
     162      444        3    -0.10494    3.55158    5.90009   17.91196
     163      444        3    -0.03020    3.59311    5.15826   16.72364
     164      444        3    -0.09607    3.39227    5.79407   15.49083
     165      444        3    -0.10216    3.14208    7.15980   15.44513
     166      444        3     0.59004    3.82975    3.68300   16.77060
     167      444        3     0.58797    6.75977    1.36164   16.98321
     168      444        3    -0.03375   -2.67431    1.28588   16.88019
     169      444        3    -0.10368   -1.87998    1.39728   18.02827
     170      444        3    -0.10138   -0.49844    1.28574   17.92889
     171      444        3    -0.03140    0.09910    1.04736   16.68325
     172      444        3    -0.10311   -0.69418    0.94366   15.53267
     173      444        3    -0.09909   -2.07566    1.06313   15.63114
     174      444        3     0.58841    1.58597    0.92585   16.58473
     175      444        3     0.11421    2.02474   -1.33234   26.04413
     176      444        3    -0.16555    2.35325   -1.17016   24.70200
     177      444        3     0.10232    2.95891    0.02341   24.28100
     178      444        3    -0.17273    3.20328    1.01742   25.24064
     179      444        3     0.10332    2.83679    0.78627   26.55848
     180      444        3     0.11322    3.30032    0.25830   22.86650
     181      444        3    -0.16428    2.44295   -0.16904   21.84248
     182      444        3     0.10424    2.75863    0.12776   20.52449
     183      444        3     0.10147    4.71933    1.19265   21.15609
     184      444        3    -0.17366    4.46554    0.94850   22.50036
     185      444        4    -0.22616   -0.04208    6.12651   14.06809
     186      444        4    -0.21788   -1.53732    4.90302   20.77678
     187      444        4    -0.20990    2.26282   -0.36686   26.95433
     188      444        4    -0.20326    3.87452    0.80265   20.18515
     189      444        5    -0.78051   -1.56138    2.57154   25.44842
     190      444        5    -0.83785   -1.78263    2.53096   22.99788
     191      444        6    -0.58028   -3.85897    4.60477   22.84122
     192      444        6    -0.56106   -3.69931    4.45947   25.09881
     193      444        6    -0.53481    0.15232    4.69778   23.36735
     194      444        6    -0.53804    0.30261    4.67388   25.63070
     195      444        5    -0.78420   -1.82901    6.68266   23.11513
     196      444        5    -0.82873   -1.80499    6.69423   25.60927
     197      444        6    -0.56037    4.56250   -0.82712   17.71465
     198      444        6    -0.54046    4.39593   -0.92173   15.45009
     199      444        6    -0.55759    3.85771    3.07641   15.65185
     200      444        6    -0.54676    3.97340    3.15557   17.92077
     201      444        6    -0.55188    6.25617    1.43318   18.15454
     202      444        6    -0.56716    6.11252    1.32786   15.89068
     203      444        6    -0.57280    2.22547    0.90944   17.68609
     204      444        6    -0.53917    2.09412    0.85715   15.42084
     205      444        1     0.85381   -1.38018   17.14978   12.11908
     206      444        1     0.84914   -1.42425   16.96774    9.06604
     207      444        1     0.84171    4.49026   13.53930    1.57499
     208      444        1     0.83976    4.58179   13.60903    4.49613
     209      444        2     0.10569    5.12344   16.75521    8.32902
     210      444        2     0.10971    2.61818   16.79260    8.53122
     211      444        2     0.11181    2.96835   17.38393   12.77180
     212      444        2     0.11262    5.47759   17.28452   12.57036
     213      444        2     0.09956    0.72777   20.56528    0.84863
     214      444        2     0.11366   -0.87058   16.16810    2.39625
     215      444        2     0.10618   -0.12348   16.59950    0.02610
     216      444        2     0.11822    1.06509   18.91345    5.11128
     217      444        2     0.10088    0.59575   18.32922    7.52508
     218      444        2     0.09723   -2.95040   16.44877    6.53523
     219      444        2     0.12786    0.04742   20.31216    3.25427
     220      444        2     0.13156   -2.64697   16.93446    4.09238
     221      444        2     0.37875   -1.30637   14.91936   10.66714
     222      444        2     0.35071   -2.30166   14.65094    9.07663
     223      444        2     0.38089   -0.27812   14.79405   11.95888
     224      444        2     0.37623   -2.36109   19.39886    9.13859
     225      444        2     0.37266   -1.47133   19.23008   10.50309
     226      444        2     0.34843   -2.32528   19.45763   12.19828
     227      444        2     0.10840    3.61313   20.32627    5.08590
     228      444        2     0.10755    4.08078   17.84285    5.16784
     229      444        2     0.10628    3.77645   17.66264    0.88729
     230      444        2     0.11459    3.33532   20.12357    0.80522
     231      444        2     0.10407   -2.00203   14.02284    5.30120
     232      444        2     0.10920    0.49743   13.84327    5.11959
     233      444        2     0.11248    0.15632   13.23021    0.88574
     234      444        2     0.11332   -2.35624   13.43640    1.06621
     235      444        2     0.11074    1.91300   10.20577   12.70538
     236      444        2     0.11406    3.99797   14.43757   11.27367
     237      444        2     0.10252    3.34460   13.99465   13.64844
     238      444        2     0.12804    1.87627   11.76755    8.38432
     239      444        2     0.10257    2.46845   12.31176    6.00634
     240      444        2     0.09975    5.97873   14.17557    7.13653
     241      444        2     0.13172    2.50180   10.47710   10.31738
     242      444        2     0.12459    5.53441   13.75042    9.56529
     243      444        3     0.57849   -3.99538   16.99570   10.32813
     244      444        3    -0.03760    5.43742   17.01423   10.44047
     245      444        3    -0.10735    4.63946   16.87976    9.29675
     246      444        3    -0.09999    3.25453   16.91026    9.40755
     247      444        3    -0.03556    2.65512   17.09546   10.66086
     248      444        3    -0.09902    3.45108   17.23437   11.80652
     249      444        3    -0.09919    4.83633   17.18451   11.69590
     250      444        3     0.58446    1.16360   17.13514   10.77016
     251      444        3     0.09976    0.36124   19.61540    1.24355
     252      444        3    -0.16772   -0.01444   19.46653    2.57004
     253      444        3     0.10721   -0.46263   18.21425    3.00651
     254      444        3    -0.16672   -0.54353   17.16079    2.08762
     255      444        3     0.11049   -0.13066   17.38396    0.78380
     256      444        3     0.11183   -0.76230   17.96957    4.42109
     257      444        3    -0.16844    0.15363   18.38749    5.39594
     258      444        3     0.10563   -0.08569   18.05771    6.71891
     259      444        3     0.10499   -2.07652   16.98669    6.16553
     260      444        3    -0.16898   -1.90415   17.26392    4.81730
     261      444        3     0.58545    4.97699   11.02732    2.90856
     262      444        3    -0.03306    3.43438   20.35584    2.94617
     263      444        3    -0.10593    3.65316   19.72452    4.17824
     264      444        3    -0.10494    3.91261   18.35957    4.22310
     265      444        3    -0.03020    3.95414   17.61774    3.03478
     266      444        3    -0.09607    3.75330   18.25356    1.80197
     267      444        3    -0.10216    3.50311   19.61929    1.75627
     268      444        3     0.59004    4.19078   16.14248    3.08174
     269      444        3     0.58797    7.12080   13.82112    3.29435
     270      444        3    -0.03375   -2.31328   13.74536    3.19133
     271      444        3    -0.10368   -1.51895   13.85677    4.33941
     272      444        3    -0.10138   -0.13741   13.74523    4.24003
     273      444        3    -0.03140    0.46013   13.50684    2.99439
     274      444        3    -0.10311   -0.33315   13.40315    1.84381
     275      444        3    -0.09909   -1.71464   13.52261    1.94228
     276      444        3     0.58841    1.94700   13.38533    2.89587
     277      444        3     0.11421    2.38577   11.12715   12.35527
     278      444        3    -0.16555    2.71428   11.28933   11.01314
     279      444        3     0.10232    3.31994   12.48289   10.59214
     280      444        3    -0.17273    3.56430   13.47690   11.55178
     281      444        3     0.10332    3.19782   13.24575   12.86962
     282      444        3     0.11322    3.66135   12.71778    9.17764
     283      444        3    -0.16428    2.80398   12.29044    8.15362
     284      444        3     0.10424    3.11966   12.58724    6.83563
     285      444        3     0.10147    5.08036   13.65213    7.46723
     286      444        3    -0.17366    4.82657   13.40798    8.81150
     287      444        4    -0.22616    0.31895   18.58600    0.37924
     288      444        4    -0.21788   -1.17630   17.36251    7.08792
     289      444        4    -0.20990    2.62385   12.09262   13.26547
     290      444        4    -0.20326    4.23555   13.26213    6.49629
     291      444        5    -0.78051   -1.20035   15.03102   11.75956
     292      444        5    -0.83785   -1.42160   14.99045    9.30902
     293      444        6    -0.58028   -3.49795   17.06426    9.15236
     294      444        6    -0.56106   -3.33828   16.91895   11.40995
     295      444        6    -0.53481    0.51334   17.15726    9.67849
     296      444        6    -0.53804    0.66364   17.13337   11.94184
     297      444        5    -0.78420   -1.46798   19.14214    9.42627
     298      444        5    -0.82873   -1.44397   19.15371   11.92041
     299      444        6    -0.56037    4.92352   11.63236    4.02579
     300      444        6    -0.54046    4.75696   11.53775    1.76123
     301      444        6    -0.55759    4.21873   15.53589    1.96299
     302      444        6    -0.54676    4.33443   15.61506    4.23191
     303      444        6    -0.55188    6.61720   13.89267    4.46569
     304      444        6    -0.56716    6.47355   13.78734    2.20182
     305      444        6    -0.57280    2.58650   13.36892    3.99723
     306      444        6    -0.53917    2.45515   13.31663    1.73198
     307      444        1     0.85381   -3.62126   15.47363   25.80794
     308      444        1     0.84914   -3.66533   15.29159   22.75490
     309      444        1     0.84171    2.24918   11.86315   15.26385
     310      444        1     0.83976    2.34070   11.93289   18.18499
     311      444        2     0.10569    2.88235   15.07906   22.01788
     312      444        2     0.10971    0.37710   15.11645   22.22008
     313      444        2     0.11181    0.72727   15.70779   26.46066
     314      444        2     0.11262    3.23651   15.60838   26.25922
     315      444        2     0.09956   -1.51331   18.88913   14.53749
     316      444        2     0.11366   -3.11166   14.49195   16.08511
     317      444        2     0.10618   -2.36456   14.92335   13.71496
     318      444        2     0.11822   -1.17599   17.23731   18.80013
     319      444        2     0.10088   -1.64533   16.65307   21.21394
     320      444        2     0.09723   -5.19148   14.77262   20.22409
     321      444        2     0.12786   -2.19366   18.63601   16.94313
     322      444        2     0.13156   -4.88805   15.25831   17.78124
     323      444        2     0.37875   -3.54745   13.24321   24.35599
     324      444        2     0.35071   -4.54274   12.97479   22.76549
     325      444        2     0.38089   -2.51920   13.11790   25.64774
     326      444        2     0.37623   -4.60217   17.72271   22.82745
     327      444        2     0.37266   -3.71241   17.55394   24.19195
     328      444        2     0.34843   -4.56636   17.78148   25.88713
     329      444        2     0.10840    1.37205   18.65012   18.77476
     330      444        2     0.10755    1.83970   16.16670   18.85670
     331      444        2     0.10628    1.53537   15.98649   14.57615
     332      444        2     0.11459    1.09424   18.44742   14.49408
     333      444        2     0.10407   -4.24311   12.34669   18.99006
     334      444        2     0.10920   -1.74365   12.16712   18.80845
     335      444        2     0.11248   -2.08476   11.55406   14.57460
     336      444        2     0.11332   -4.59732   11.76025   14.75507
     337      444        2     0.11074   -0.32808    8.52962   26.39424
     338      444        2     0.11406    1.75689   12.76142   24.96253
     339      444        2     0.10252    1.10352   12.31850   27.33730
     340      444        2     0.12804   -0.36482   10.09140   22.07318
     341      444        2     0.10257    0.22737   10.63562   19.69520
     342      444        2     0.09975    3.73765   12.49942   20.82539
     343      444        2     0.13172    0.26071    8.80095   24.00624
     344      444        2     0.12459    3.29332   12.07427   23.25415
     345      444        3     0.57849   -6.23646   15.31955   24.01699
     346      444        3    -0.03760    3.19634   15.33808   24.12933
     347      444        3    -0.10735    2.39837   15.20361   22.98561
     348      444        3    -0.09999    1.01345   15.23411   23.09641
     349      444        3    -0.03556    0.41404   15.41931   24.34972
     350      444        3    -0.09902    1.21000   15.55822   25.49538
     351      444        3    -0.09919    2.59525   15.50836   25.38476
     352      444        3     0.58446   -1.07748   15.45899   24.45902
     353      444        3     0.09976   -1.87984   17.93925   14.93241
     354      444        3    -0.16772   -2.25552   17.79039   16.25890
     355      444        3     0.10721   -2.70371   16.53810   16.69537
     356      444        3    -0.16672   -2.78461   15.48464   15.77648
     357      444        3     0.11049   -2.37174   15.70781   14.47266
     358      444        3     0.11183   -3.00338   16.29342   18.10995
     359      444        3    -0.16844   -2.08745   16.71134   19.08480
     360      444        3     0.10563   -2.32677   16.38157   20.40777
     361      444        3     0.10499   -4.31761   15.31054   19.85439
     362      444        3    -0.16898   -4.14523   15.58778   18.50616
     363      444        3     0.58545    2.73591    9.35117   16.59742
     364      444        3    -0.03306    1.19330   18.67969   16.63503
     365      444        3    -0.10593    1.41208   18.04838   17.86710
     366      444        3    -0.10494    1.67153   16.68342   17.91196
     367      444        3    -0.03020    1.71306   15.94159   16.72364
     368      444        3    -0.09607    1.51222   16.57741   15.49083
     369      444        3    -0.10216    1.26203   17.94314   15.44513
     370      444        3     0.59004    1.94969   14.46633   16.77060
     371      444        3     0.58797    4.87972   12.14497   16.98321
     372      444        3    -0.03375   -4.55436   12.06921   16.88019
     373      444        3    -0.10368   -3.76003   12.18062   18.02827
     374      444        3    -0.10138   -2.37849   12.06908   17.92889
     375      444        3    -0.03140   -1.78095   11.83069   16.68325
     376      444        3    -0.10311   -2.57423   11.72700   15.53267
     377      444        3    -0.09909   -3.95572   11.84646   15.63114
     378      444        3     0.58841   -0.29409   11.70918   16.58473
     379      444        3     0.11421    0.14469    9.45100   26.04413
     380      444        3    -0.16555    0.47320    9.61318   24.70200
     381      444        3     0.10232    1.07886   10.80674   24.28100
     382      444        3    -0.17273    1.32322   11.80075   25.24064
     383      444        3     0.10332    0.95674   11.56960   26.55848
     384      444        3     0.11322    1.42027   11.04163   22.86650
     385      444        3    -0.16428    0.56289   10.61429   21.84248
     386      444        3     0.10424    0.87858   10.91109   20.52449
     387      444        3     0.10147    2.83928   11.97598   21.15609
     388      444        3    -0.17366    2.58549   11.73183   22.50036
     389      444        4    -0.22616   -1.92213   16.90985   14.06809
     390      444        4    -0.21788   -3.41738   15.68636   20.77678
     391      444        4    -0.20990    0.38276   10.41648   26.95433
     392      444        4    -0.20326    1.99447   11.58598   20.18515
     393      444        5    -0.78051   -3.44144   13.35487   25.44842
     394      444        5    -0.83785   -3.66268   13.31430   22.99788
     395      444        6    -0.58028   -5.73903   15.38811   22.84122
     396      444        6    -0.56106   -5.57937   15.24280   25.09881
     397      444        6    -0.53481   -1.72774   15.48111   23.36735
     398      444        6    -0.53804   -1.57744   15.45722   25.63070
     399      444        5    -0.78420   -3.70906   17.46599   23.11513
     400      444        5    -0.82873   -3.68505   17.47756   25.60927
     401      444        6    -0.56037    2.68244    9.95621   17.71465
     402      444        6    -0.54046    2.51588    9.86160   15.45009
     403      444        6    -0.55759    1.97765   13.85975   15.65185
     404      444        6    -0.54676    2.09335   13.93891   17.92077
     405      444        6    -0.55188    4.37612   12.21652   18.15454
     406      444        6    -0.56716    4.23247   12.11119   15.89068
     407      444        6    -0.57280    0.34541   11.69277   17.68609
     408      444        6    -0.53917    0.21406   11.64048   15.42084
     409      444        1     0.85381   11.42487    6.36644   12.11908
     410      444        1     0.84914   11.38080    6.18440    9.06604
     411      444        1     0.84171   17.29532    2.75597    1.57499
     412      444        1     0.83976   17.38684    2.82570    4.49613
     413      444        2     0.10569   17.92849    5.97187    8.32902
     414      444        2     0.10971   15.42323    6.00926    8.53122
     415      444        2     0.11181   15.77340    6.60060   12.77180
     416      444        2     0.11262   18.28264    6.50119   12.57036
     417      444        2     0.09956   13.53282    9.78195    0.84863
     418      444        2     0.11366   11.93448    5.38476    2.39625
     419      444        2     0.10618   12.68157    5.81616    0.02610
     420      444        2     0.11822   13.87015    8.13012    5.11128
     421      444        2     0.10088   13.40080    7.54589    7.52508
     422      444        2     0.09723    9.85465    5.66544    6.53523
     423      444        2     0.12786   12.85247    9.52882    3.25427
     424      444        2     0.13156   10.15808    6.15113    4.09238
     425      444        2     0.37875   11.49869    4.13603   10.66714
     426      444        2     0.35071   10.50340    3.86760    9.07663
     427      444        2     0.38089   12.52693    4.01071   11.95888
     428      444        2     0.37623   10.44396    8.61553    9.13859
     429      444        2     0.37266   11.33372    8.44675   10.50309
     430      444        2     0.34843   10.47978    8.67429   12.19828
     431      444        2     0.10840   16.41818    9.54294    5.08590
     432      444        2     0.10755   16.88584    7.05952    5.16784
     433      444        2     0.10628   16.58151    6.87931    0.88729
     434      444        2     0.11459   16.14037    9.34024    0.80522
     435      444        2     0.10407   10.80303    3.23950    5.30120
     436      444        2     0.10920   13.30248    3.05993    5.11959
     437      444        2     0.11248   12.96137    2.44687    0.88574
     438      444        2     0.11332   10.44881    2.65306    1.06621
     439      444        2     0.11074   14.71806   -0.57756   12.70538
     440      444        2     0.11406   16.80303    3.65423   11.27367
     441      444        2     0.10252   16.14966    3.21131   13.64844
     442      444        2     0.12804   14.68132    0.98422    8.38432
     443      444        2     0.10257   15.27351    1.52843    6.00634
     444      444        2     0.09975   18.78379    3.39223    7.13653
     445      444        2     0.13172   15.30685   -0.30623   10.31738
     446      444        2     0.12459   18.33946    2.96709    9.56529
     447      444        3     0.57849    8.80968    6.21237   10.32813
     448      444        3    -0.03760   18.24248    6.23090   10.44047
     449      444        3    -0.10735   17.44451    6.09643    9.29675
     450      444        3    -0.09999   16.05959    6.12693    9.40755
     451      444        3    -0.03556   15.46017    6.31212   10.66086
     452      444        3    -0.09902   16.25613    6.45104   11.80652
     453      444        3    -0.09919   17.64139    6.40118   11.69590
     454      444        3     0.58446   13.96865    6.35180   10.77016
     455      444        3     0.09976   13.16630    8.83206    1.24355
     456      444        3    -0.16772   12.79062    8.68320    2.57004
     457      444        3     0.10721   12.34242    7.43092    3.00651
     458      444        3    -0.16672   12.26153    6.37745    2.08762
     459      444        3     0.11049   12.67439    6.60062    0.78380
     460      444        3     0.11183   12.04275    7.18624    4.42109
     461      444        3    -0.16844   12.95868    7.60415    5.39594
     462      444        3     0.10563   12.71936    7.27438    6.71891
     463      444        3     0.10499   10.72853    6.20335    6.16553
     464      444        3    -0.16898   10.90090    6.48059    4.81730
     465      444        3     0.58545   17.78204    0.24398    2.90856
     466      444        3    -0.03306   16.23943    9.57251    2.94617
     467      444        3    -0.10593   16.45821    8.94119    4.17824
     468      444        3    -0.10494   16.71766    7.57624    4.22310
     469      444        3    -0.03020   16.75919    6.83441    3.03478
     470      444        3    -0.09607   16.55835    7.47022    1.80197
     471      444        3    -0.10216   16.30816    8.83595    1.75627
     472      444        3     0.59004   16.99583    5.35915    3.08174
     473      444        3     0.58797   19.92585    3.03779    3.29435
     474      444        3    -0.03375   10.49177    2.96203    3.19133
     475      444        3    -0.10368   11.28611    3.07343    4.33941
     476      444        3    -0.10138   12.66765    2.96189    4.24003
     477      444        3    -0.03140   13.26518    2.72351    2.99439
     478      444        3    -0.10311   12.47191    2.61981    1.84381
     479      444        3    -0.09909   11.09042    2.73928    1.94228
     480      444        3     0.58841   14.75205    2.60200    2.89587
     481      444        3     0.11421   15.19082    0.34381   12.35527
     482      444        3    -0.16555   15.51933    0.50599   11.01314
     483      444        3     0.10232   16.12499    1.69956   10.59214
     484      444        3    -0.17273   16.36936    2.69357   11.55178
     485      444        3     0.10332   16.00287    2.46242   12.86962
     486      444        3     0.11322   16.46640    1.93445    9.17764
     487      444        3    -0.16428   15.60903    1.50711    8.15362
     488      444        3     0.10424   15.92472    1.80390    6.83563
     489      444        3     0.10147   17.88542    2.86880    7.46723
     490      444        3    -0.17366   17.63162    2.62465    8.81150
     491      444        4    -0.22616   13.12400    7.80266    0.37924
     492      444        4    -0.21788   11.62876    6.57917    7.08792
     493      444        4    -0.20990   15.42890    1.30929   13.26547
     494      444        4    -0.20326   17.04061    2.47879    6.49629
     495      444        5    -0.78051   11.60470    4.24769   11.75956
     496      444        5    -0.83785   11.38345    4.20711    9.30902
     497      444        6    -0.58028    9.30711    6.28092    9.15236
     498      444        6    -0.56106    9.46677    6.13562   11.40995
     499      444        6    -0.53481   13.31840    6.37392    9.67849
     500      444        6    -0.53804   13.46869    6.35003   11.94184
     501      444        5    -0.78420   11.33708    8.35881    9.42627
     502      444        5    -0.82873   11.36109    8.37038   11.92041
     503      444        6    -0.56037   17.72858    0.84903    4.02579
     504      444        6    -0.54046   17.56201    0.75442    1.76123
     505      444        6    -0.55759   17.02379    4.75256    1.96299
     506      444        6    -0.54676   17.13948    4.83172    4.23191
     507      444        6    -0.55188   19.42225    3.10933    4.46569
     508      444        6    -0.56716   19.27860    3.00401    2.20182
     509      444        6    -0.57280   15.39155    2.58559    3.99723
     510      444        6    -0.53917   15.26020    2.53330    1.73198
     511      444        1     0.85381    9.18379    4.69029   25.80794
     512      444        1     0.84914    9.13972    4.50825   22.75490
     513      444        1     0.84171   15.05423    1.07982   15.26385
     514      444        1     0.83976   15.14576    1.14955   18.18499
     515      444        2     0.10569   15.68741    4.29572   22.01788
     516      444        2     0.10971   13.18215    4.33311   22.22008
     517      444        2     0.11181   13.53232    4.92445   26.46066
     518      444        2     0.11262   16.04156    4.82504   26.25922
     519      444        2     0.09956   11.29174    8.10580   14.53749
     520      444        2     0.11366    9.69340    3.70861   16.08511
     521      444        2     0.10618   10.44049    4.14001   13.71496
     522      444        2     0.11822   11.62907    6.45397   18.80013
     523      444        2     0.10088   11.15972    5.86974   21.21394
     524      444        2     0.09723    7.61357    3.98929   20.22409
     525      444        2     0.12786   10.61139    7.85267   16.94313
     526      444        2     0.13156    7.91700    4.47498   17.78124
     527      444        2     0.37875    9.25761    2.45988   24.35599
     528      444        2     0.35071    8.26232    2.19145   22.76549
     529      444        2     0.38089   10.28585    2.33457   25.64774
     530      444        2     0.37623    8.20288    6.93938   22.82745
     531      444        2     0.37266    9.09264    6.77060   24.19195
     532      444        2     0.34843    8.23870    6.99814   25.88713
     533      444        2     0.10840   14.17710    7.86679   18.77476
     534      444        2     0.10755   14.64476    5.38337   18.85670
     535      444        2     0.10628   14.34043    5.20316   14.57615
     536      444        2     0.11459   13.89929    7.66409   14.49408
     537      444        2     0.10407    8.56195    1.56335   18.99006
     538      444        2     0.10920   11.06140    1.38378   18.80845
     539      444        2     0.11248   10.72029    0.77072   14.57460
     540      444        2     0.11332    8.20773    0.97692   14.75507
     541      444        2     0.11074   12.47697   -2.25371   26.39424
     542      444        2     0.11406   14.56195    1.97808   24.96253
     543      444        2     0.10252   13.90858    1.53516   27.33730
     544      444        2     0.12804   12.44024   -0.69193   22.07318
     545      444        2     0.10257   13.03243   -0.14772   19.69520
     546      444        2     0.09975   16.54271    1.71608   20.82539
     547      444        2     0.13172   13.06577   -1.98238   24.00624
     548      444        2     0.12459   16.09838    1.29094   23.25415
     549      444        3     0.57849    6.56860    4.53622   24.01699
     550      444        3    -0.03760   16.00140    4.55475   24.12933
     551      444        3    -0.10735   15.20343    4.42028   22.98561
     552      444        3    -0.09999   13.81850    4.45078   23.09641
     553      444        3    -0.03556   13.21909    4.63597   24.34972
     554      444        3    -0.09902   14.01505    4.77489   25.49538
     555      444        3    -0.09919   15.40031    4.72503   25.38476
     556      444        3     0.58446   11.72757    4.67565   24.45902
     557      444        3     0.09976   10.92522    7.15591   14.93241
     558      444        3    -0.16772   10.54954    7.00705   16.25890
     559      444        3     0.10721   10.10134    5.75477   16.69537
     560      444        3    -0.16672   10.02045    4.70130   15.77648
     561      444        3     0.11049   10.43331    4.92447   14.47266
     562      444        3     0.11183    9.80167    5.51009   18.10995
     563      444        3    -0.16844   10.71760    5.92800   19.08480
     564      444        3     0.10563   10.47828    5.59823   20.40777
     565      444        3     0.10499    8.48745    4.52721   19.85439
     566      444        3    -0.16898    8.65982    4.80444   18.50616
     567      444        3     0.58545   15.54096   -1.43216   16.59742
     568      444        3    -0.03306   13.99835    7.89636   16.63503
     569      444        3    -0.10593   14.21713    7.26504   17.86710
     570      444        3    -0.10494   14.47658    5.90009   17.91196
     571      444        3    -0.03020   14.51811    5.15826   16.72364
     572      444        3    -0.09607   14.31727    5.79407   15.49083
     573      444        3    -0.10216   14.06708    7.15980   15.44513
     574      444        3     0.59004   14.75475    3.68300   16.77060
     575      444        3     0.58797   17.68477    1.36164   16.98321
     576      444        3    -0.03375    8.25069    1.28588   16.88019
     577      444        3    -0.10368    9.04502    1.39728   18.02827
     578      444        3    -0.10138   10.42656    1.28574   17.92889
     579      444        3    -0.03140   11.02410    1.04736   16.68325
     580      444        3    -0.10311   10.23082    0.94366   15.53267
     581      444        3    -0.09909    8.84934    1.06313   15.63114
     582      444        3     0.58841   12.51097    0.92585   16.58473
     583      444        3     0.11421   12.94974   -1.33234   26.04413
     584      444        3    -0.16555   13.27825   -1.17016   24.70200
     585      444        3     0.10232   13.88391    0.02341   24.28100
     586      444        3    -0.17273   14.12828    1.01742   25.24064
     587      444        3     0.10332   13.76179    0.78627   26.55848
     588      444        3     0.11322   14.22532    0.25830   22.86650
     589      444        3    -0.16428   13.36795   -0.16904   21.84248
     590      444        3     0.10424   13.68363    0.12776   20.52449
     591      444        3     0.10147   15.64433    1.19265   21.15609
     592      444        3    -0.17366   15.39054    0.94850   22.50036
     593      444        4    -0.22616   10.88292    6.12651   14.06809
     594      444        4    -0.21788    9.38768    4.90302   20.77678
     595      444        4    -0.20990   13.18782   -0.36686   26.95433
     596      444        4    -0.20326   14.79952    0.80265   20.18515
     597      444        5    -0.78051    9.36362    2.57154   25.44842
     598      444        5    -0.83785    9.14237    2.53096   22.99788
     599      444        6    -0.58028    7.06603    4.60477   22.84122
     600      444        6    -0.56106    7.22569    4.45947   25.09881
     601      444        6    -0.53481   11.07732    4.69778   23.36735
     602      444        6    -0.53804   11.22761    4.67388   25.63070
     603      444        5    -0.78420    9.09599    6.68266   23.11513
     604      444        5    -0.82873    9.12001    6.69423   25.60927
     605      444        6    -0.56037   15.48750   -0.82712   17.71465
     606      444        6    -0.54046   15.32093   -0.92173   15.45009
     607      444        6    -0.55759   14.78271    3.07641   15.65185
     608      444        6    -0.54676   14.89840    3.15557   17.92077
     609      444        6    -0.55188   17.18117    1.43318   18.15454
     610      444        6    -0.56716   17.03752    1.32786   15.89068
     611      444        6    -0.57280   13.15047    0.90944   17.68609
     612      444        6    -0.53917   13.01912    0.85715   15.42084
     613      444        1     0.85381    9.54482   17.14978   12.11908
     614      444        1     0.84914    9.50075   16.96774    9.06604
     615      444        1     0.84171   15.41526   13.53930    1.57499
     616      444        1     0.83976   15.50679   13.60903    4.49613
     617      444        2     0.10569   16.04844   16.75521    8.32902
     618      444        2     0.10971   13.54318   16.79260    8.53122
     619      444        2     0.11181   13.89335   17.38393   12.77180
     620      444        2     0.11262   16.40259   17.28452   12.57036
     621      444        2     0.09956   11.65277   20.56528    0.84863
     622      444        2     0.11366   10.05442   16.16810    2.39625
     623      444        2     0.10618   10.80152   16.59950    0.02610
     624      444        2     0.11822   11.99009   18.91345    5.11128
     625      444        2     0.10088   11.52075   18.32922    7.52508
     626      444        2     0.09723    7.97460   16.44877    6.53523
     627      444        2     0.12786   10.97242   20.31216    3.25427
     628      444        2     0.13156    8.27803   16.93446    4.09238
     629      444        2     0.37875    9.61863   14.91936   10.66714
     630      444        2     0.35071    8.62334   14.65094    9.07663
     631      444        2     0.38089   10.64688   14.79405   11.95888
     632      444        2     0.37623    8.56391   19.39886    9.13859
     633      444        2     0.37266    9.45367   19.23008   10.50309
     634      444        2     0.34843    8.59972   19.45763   12.19828
     635      444        2     0.10840   14.53813   20.32627    5.08590
     636      444        2     0.10755   15.00578   17.84285    5.16784
     637      444        2     0.10628   14.70145   17.66264    0.88729
     638      444        2     0.11459   14.26032   20.12357    0.80522
     639      444        2     0.10407    8.92297   14.02284    5.30120
     640      444        2     0.10920   11.42243   13.84327    5.11959
     641      444        2     0.11248   11.08132   13.23021    0.88574
     642      444        2     0.11332    8.56876   13.43640    1.06621
     643      444        2     0.11074   12.83800   10.20577   12.70538
     644      444        2     0.11406   14.92297   14.43757   11.27367
     645      444        2     0.10252   14.26960   13.99465   13.64844
     646      444        2     0.12804   12.80127   11.76755    8.38432
     647      444        2     0.10257   13.39345   12.31176    6.00634
     648      444        2     0.09975   16.90373   14.17557    7.13653
     649      444        2     0.13172   13.42680   10.47710   10.31738
     650      444        2     0.12459   16.45941   13.75042    9.56529
     651      444        3     0.57849    6.92962   16.99570   10.32813
     652      444        3    -0.03760   16.36242   17.01423   10.44047
     653      444        3    -0.10735   15.56446   16.87976    9.29675
     654      444        3    -0.09999   14.17953   16.91026    9.40755
     655      444        3    -0.03556   13.58012   17.09546   10.66086
     656      444        3    -0.09902   14.37608   17.23437   11.80652
     657      444        3    -0.09919   15.76133   17.18451   11.69590
     658      444        3     0.58446   12.08860   17.13514   10.77016
     659      444        3     0.09976   11.28624   19.61540    1.24355
     660      444        3    -0.16772   10.91056   19.46653    2.57004
     661      444        3     0.10721   10.46237   18.21425    3.00651
     662      444        3    -0.16672   10.38147   17.16079    2.08762
     663      444        3     0.11049   10.79434   17.38396    0.78380
     664      444        3     0.11183   10.16270   17.96957    4.42109
     665      444        3    -0.16844   11.07863   18.38749    5.39594
     666      444        3     0.10563   10.83931   18.05771    6.71891
     667      444        3     0.10499    8.84848   16.98669    6.16553
     668      444        3    -0.16898    9.02085   17.26392    4.81730
     669      444        3     0.58545   15.90199   11.02732    2.90856
     670      444        3    -0.03306   14.35938   20.35584    2.94617
     671      444        3    -0.10593   14.57816   19.72452    4.17824
     672      444        3    -0.10494   14.83761   18.35957    4.22310
     673      444        3    -0.03020   14.87914   17.61774    3.03478
     674      444        3    -0.09607   14.67830   18.25356    1.80197
     675      444        3    -0.10216   14.42811   19.61929    1.75627
     676      444        3     0.59004   15.11578   16.14248    3.08174
     677      444        3     0.58797   18.04580   13.82112    3.29435
     678      444        3    -0.03375    8.61172   13.74536    3.19133
     679      444        3    -0.10368    9.40605   13.85677    4.33941
     680      444        3    -0.10138   10.78759   13.74523    4.24003
     681      444        3    -0.03140   11.38513   13.50684    2.99439
     682      444        3    -0.10311   10.59185   13.40315    1.84381
     683      444        3    -0.09909    9.21036   13.52261    1.94228
     684      444        3     0.58841   12.87200   13.38533    2.89587
     685      444        3     0.11421   13.31077   11.12715   12.35527
     686      444        3    -0.16555   13.63928   11.28933   11.01314
     687      444        3     0.10232   14.24494   12.48289   10.59214
     688      444        3    -0.17273   14.48930   13.47690   11.55178
     689      444        3     0.10332   14.12282   13.24575   12.86962
     690      444        3     0.11322   14.58635   12.71778    9.17764
     691      444        3    -0.16428   13.72898   12.29044    8.15362
     692      444        3     0.10424   14.04466   12.58724    6.83563
     693      444        3     0.10147   16.00536   13.65213    7.46723
     694      444        3    -0.17366   15.75157   13.40798    8.81150
     695      444        4    -0.22616   11.24395   18.58600    0.37924
     696      444        4    -0.21788    9.74870   17.36251    7.08792
     697      444        4    -0.20990   13.54885   12.09262   13.26547
     698      444        4    -0.20326   15.16055   13.26213    6.49629
     699      444        5    -0.78051    9.72465   15.03102   11.75956
     700      444        5    -0.83785    9.50340   14.99045    9.30902
     701      444        6    -0.58028    7.42705   17.06426    9.15236
     702      444        6    -0.56106    7.58672   16.91895   11.40995
     703      444        6    -0.53481   11.43834   17.15726    9.67849
     704      444        6    -0.53804   11.58864   17.13337   11.94184
     705      444        5    -0.78420    9.45702   19.14214    9.42627
     706      444        5    -0.82873    9.48103   19.15371   11.92041
     707      444        6    -0.56037   15.84852   11.63236    4.02579
     708      444        6    -0.54046   15.68196   11.53775    1.76123
     709      444        6    -0.55759   15.14373   15.53589    1.96299
     710      444        6    -0.54676   15.25943   15.61506    4.23191
     711      444        6    -0.55188   17.54220   13.89267    4.46569
     712      444        6    -0.56716   17.39855   13.78734    2.20182
     713      444        6    -0.57280   13.51150   13.36892    3.99723
     714      444        6    -0.53917   13.38015   13.31663    1.73198
     715      444        1     0.85381    7.30374   15.47363   25.80794
     716      444        1     0.84914    7.25967   15.29159   22.75490
     717      444        1     0.84171   13.17418   11.86315   15.26385
     718      444        1     0.83976   13.26570   11.93289   18.18499
     719      444        2     0.10569   13.80735   15.07906   22.01788
     720      444        2     0.10971   11.30210   15.11645   22.22008
     721      444        2     0.11181   11.65227   15.70779   26.46066
     722      444        2     0.11262   14.16151   15.60838   26.25922
     723      444        2     0.09956    9.41169   18.88913   14.53749
     724      444        2     0.11366    7.81334   14.49195   16.08511
     725      444        2     0.10618    8.56044   14.92335   13.71496
     726      444        2     0.11822    9.74901   17.23731   18.80013
     727      444        2     0.10088    9.27967   16.65307   21.21394
     728      444        2     0.09723    5.73352   14.77262   20.22409
     729      444        2     0.12786    8.73134   18.63601   16.94313
     730      444        2     0.13156    6.03695   15.25831   17.78124
     731      444        2     0.37875    7.37755   13.24321   24.35599
     732      444        2     0.35071    6.38226   12.97479   22.76549
     733      444        2     0.38089    8.40580   13.11790   25.64774
     734      444        2     0.37623    6.32283   17.72271   22.82745
     735      444        2     0.37266    7.21259   17.55394   24.19195
     736      444        2     0.34843    6.35864   17.78148   25.88713
     737      444        2     0.10840   12.29705   18.65012   18.77476
     738      444        2     0.10755   12.76470   16.16670   18.85670
     739      444        2     0.10628   12.46037   15.98649   14.57615
     740      444        2     0.11459   12.01924   18.44742   14.49408
     741      444        2     0.10407    6.68189   12.34669   18.99006
     742      444        2     0.10920    9.18135   12.16712   18.80845
     743      444        2     0.11248    8.84024   11.55406   14.57460
     744      444        2     0.11332    6.32768   11.76025   14.75507
     745      444        2     0.11074   10.59692    8.52962   26.39424
     746      444        2     0.11406   12.68189   12.76142   24.96253
     747      444        2     0.10252   12.02852   12.31850   27.33730
     748      444        2     0.12804   10.56018   10.09140   22.07318
     749      444        2     0.10257   11.15237   10.63562   19.69520
     750      444        2     0.09975   14.66265   12.49942   20.82539
     751      444        2     0.13172   11.18571    8.80095   24.00624
     752      444        2     0.12459   14.21832   12.07427   23.25415
     753      444        3     0.57849    4.68854   15.31955   24.01699
     754      444        3    -0.03760   14.12134   15.33808   24.12933
     755      444        3    -0.10735   13.32337   15.20361   22.98561
     756      444        3    -0.09999   11.93845   15.23411   23.09641
     757      444        3    -0.03556   11.33904   15.41931   24.34972
     758      444        3    -0.09902   12.13500   15.55822   25.49538
     759      444        3    -0.09919   13.52025   15.50836   25.38476
     760      444        3     0.58446    9.84752   15.45899   24.45902
     761      444        3     0.09976    9.04516   17.93925   14.93241
     762      444        3    -0.16772    8.66948   17.79039   16.25890
     763      444        3     0.10721    8.22129   16.53810   16.69537
     764      444        3    -0.16672    8.14039   15.48464   15.77648
     765      444        3     0.11049    8.55326   15.70781   14.47266
     766      444        3     0.11183    7.92162   16.29342   18.10995
     767      444        3    -0.16844    8.83755   16.71134   19.08480
     768      444        3     0.10563    8.59823   16.38157   20.40777
     769      444        3     0.10499    6.60739   15.31054   19.85439
     770      444        3    -0.16898    6.77977   15.58778   18.50616
     771      444        3     0.58545   13.66091    9.35117   16.59742
     772      444        3    -0.03306   12.11830   18.67969   16.63503
     773      444        3    -0.10593   12.33708   18.04838   17.86710
     774      444        3    -0.10494   12.59653   16.68342   17.91196
     775      444        3    -0.03020   12.63806   15.94159   16.72364
     776      444        3    -0.09607   12.43722   16.57741   15.49083
     777      444        3    -0.10216   12.18703   17.94314   15.44513
     778      444        3     0.59004   12.87469   14.46633   16.77060
     779      444        3     0.58797   15.80472   12.14497   16.98321
     780      444        3    -0.03375    6.37064   12.06921   16.88019
     781      444        3    -0.10368    7.16497   12.18062   18.02827
     782      444        3    -0.10138    8.54651   12.06908   17.92889
     783      444        3    -0.03140    9.14405   11.83069   16.68325
     784      444        3    -0.10311    8.35077   11.72700   15.53267
     785      444        3    -0.09909    6.96928   11.84646   15.63114
     786      444        3     0.58841   10.63091   11.70918   16.58473
     787      444        3     0.11421   11.06969    9.45100   26.04413
     788      444        3    -0.16555   11.39820    9.61318   24.70200
     789      444        3     0.10232   12.00386   10.80674   24.28100
     790      444        3    -0.17273   12.24822   11.80075   25.24064
     791      444        3     0.10332   11.88174   11.56960   26.55848
     792      444        3     0.11322   12.34527   11.04163   22.86650
     793      444        3    -0.16428   11.48789   10.61429   21.84248
     794      444        3     0.10424   11.80358   10.91109   20.52449
     795      444        3     0.10147   13.76428   11.97598   21.15609
     796      444        3    -0.17366   13.51049   11.73183   22.50036
     797      444        4    -0.22616    9.00287   16.90985   14.06809
     798      444        4    -0.21788    7.50762   15.68636   20.77678
     799      444        4    -0.20990   11.30776   10.41648   26.95433
     800      444        4    -0.20326   12.91947   11.58598   20.18515
     801      444        5    -0.78051    7.48356   13.35487   25.44842
     802      444        5    -0.83785    7.26232   13.31430   22.99788
     803      444        6    -0.58028    5.18597   15.38811   22.84122
     804      444        6    -0.56106    5.34563   15.24280   25.09881
     805      444        6    -0.53481    9.19726   15.48111   23.36735
     806      444        6    -0.53804    9.34756   15.45722   25.63070
     807      444        5    -0.78420    7.21594   17.46599   23.11513
     808      444        5    -0.82873    7.23995   17.47756   25.60927
     809      444        6    -0.56037   13.60744    9.95621   17.71465
     810      444        6    -0.54046   13.44088    9.86160   15.45009
     811      444        6    -0.55759   12.90265   13.85975   15.65185
     812      444        6    -0.54676   13.01835   13.93891   17.92077
     813      444        6    -0.55188   15.30112   12.21652   18.15454
     814      444        6    -0.56716   15.15747   12.11119   15.89068
     815      444        6    -0.57280   11.27041   11.69277   17.68609
     816      444        6    -0.53917   11.13906   11.64048   15.42084
 
Bonds
 
       1        1        1       87
       2        2        1       90
       3        2        1       92
       4        1        1       94
       5        3        1      185
       6        3        2       84
       7        1        2       88
       8        2        2       89
       9        2        2       91
      10        1        2       93
      11        2        3       96
      12        2        3       97
      13        2        3      100
      14        2        3      102
      15        3        3      187
      16        3        4       86
      17        2        4       95
      18        2        4       98
      19        2        4       99
      20        2        4      101
      21        4        5       41
      22        4        6       42
      23        4        7       44
      24        4        8       45
      25        4        9       47
      26        4       10       50
      27        4       11       51
      28        4       12       53
      29        4       13       54
      30        4       14       55
      31        4       15       48
      32        4       16       56
      33        5       17       87
      34        5       18       88
      35        5       19       87
      36        5       20       93
      37        5       21       93
      38        5       22       94
      39        4       23       59
      40        4       24       60
      41        4       25       62
      42        4       26       63
      43        4       27       67
      44        4       28       68
      45        4       29       70
      46        4       30       71
      47        4       31       73
      48        4       32       76
      49        4       33       77
      50        4       34       79
      51        4       35       80
      52        4       36       81
      53        4       37       74
      54        4       38       82
      55        6       39       89
      56        6       39       90
      57        7       39      448
      58        8       40       41
      59        8       40       45
      60        7       40      447
      61        8       41       42
      62        8       42       43
      63        8       43       44
      64        7       43       46
      65        8       44       45
      66        6       46       91
      67        6       46       92
      68        8       47       48
      69        9       47       83
      70        8       48       49
      71        8       49       50
      72        7       49       52
      73        8       50       51
      74        9       51       83
      75        8       52       53
      76        8       52       56
      77        8       53       54
      78        9       54       84
      79        8       55       56
      80        9       55       84
      81        6       57       95
      82        6       57       96
      83        7       57      262
      84        8       58       59
      85        8       58       63
      86        7       58      261
      87        8       59       60
      88        8       60       61
      89        8       61       62
      90        7       61       64
      91        8       62       63
      92        6       64       97
      93        6       64       98
      94        6       65       99
      95        6       65      100
      96        7       65      474
      97        8       66       67
      98        8       66       71
      99        7       66      473
     100        8       67       68
     101        8       68       69
     102        8       69       70
     103        7       69       72
     104        8       70       71
     105        6       72      101
     106        6       72      102
     107        8       73       74
     108        9       73       85
     109        8       74       75
     110        8       75       76
     111        7       75       78
     112        8       76       77
     113        9       77       85
     114        8       78       79
     115        8       78       82
     116        8       79       80
     117        9       80       86
     118        8       81       82
     119        9       81       86
     120        3       83      103
     121        3       85      105
     122        1      103      189
     123        2      103      192
     124        2      103      194
     125        1      103      196
     126        3      104      186
     127        1      104      190
     128        2      104      191
     129        2      104      193
     130        1      104      195
     131        2      105      198
     132        2      105      199
     133        2      105      202
     134        2      105      204
     135        3      106      188
     136        2      106      197
     137        2      106      200
     138        2      106      201
     139        2      106      203
     140        4      107      143
     141        4      108      144
     142        4      109      146
     143        4      110      147
     144        4      111      149
     145        4      112      152
     146        4      113      153
     147        4      114      155
     148        4      115      156
     149        4      116      157
     150        4      117      150
     151        4      118      158
     152        5      119      189
     153        5      120      190
     154        5      121      189
     155        5      122      195
     156        5      123      195
     157        5      124      196
     158        4      125      161
     159        4      126      162
     160        4      127      164
     161        4      128      165
     162        4      129      169
     163        4      130      170
     164        4      131      172
     165        4      132      173
     166        4      133      175
     167        4      134      178
     168        4      135      179
     169        4      136      181
     170        4      137      182
     171        4      138      183
     172        4      139      176
     173        4      140      184
     174        6      141      191
     175        6      141      192
     176        7      141      550
     177        8      142      143
     178        8      142      147
     179        7      142      549
     180        8      143      144
     181        8      144      145
     182        8      145      146
     183        7      145      148
     184        8      146      147
     185        6      148      193
     186        6      148      194
     187        8      149      150
     188        9      149      185
     189        8      150      151
     190        8      151      152
     191        7      151      154
     192        8      152      153
     193        9      153      185
     194        8      154      155
     195        8      154      158
     196        8      155      156
     197        9      156      186
     198        8      157      158
     199        9      157      186
     200        6      159      197
     201        6      159      198
     202        7      159      364
     203        8      160      161
     204        8      160      165
     205        7      160      363
     206        8      161      162
     207        8      162      163
     208        8      163      164
     209        7      163      166
     210        8      164      165
     211        6      166      199
     212        6      166      200
     213        6      167      201
     214        6      167      202
     215        7      167      576
     216        8      168      169
     217        8      168      173
     218        7      168      575
     219        8      169      170
     220        8      170      171
     221        8      171      172
     222        7      171      174
     223        8      172      173
     224        6      174      203
     225        6      174      204
     226        8      175      176
     227        9      175      187
     228        8      176      177
     229        8      177      178
     230        7      177      180
     231        8      178      179
     232        9      179      187
     233        8      180      181
     234        8      180      184
     235        8      181      182
     236        9      182      188
     237        8      183      184
     238        9      183      188
     239        1      205      291
     240        2      205      294
     241        2      205      296
     242        1      205      298
     243        3      205      389
     244        3      206      288
     245        1      206      292
     246        2      206      293
     247        2      206      295
     248        1      206      297
     249        2      207      300
     250        2      207      301
     251        2      207      304
     252        2      207      306
     253        3      207      391
     254        3      208      290
     255        2      208      299
     256        2      208      302
     257        2      208      303
     258        2      208      305
     259        4      209      245
     260        4      210      246
     261        4      211      248
     262        4      212      249
     263        4      213      251
     264        4      214      254
     265        4      215      255
     266        4      216      257
     267        4      217      258
     268        4      218      259
     269        4      219      252
     270        4      220      260
     271        5      221      291
     272        5      222      292
     273        5      223      291
     274        5      224      297
     275        5      225      297
     276        5      226      298
     277        4      227      263
     278        4      228      264
     279        4      229      266
     280        4      230      267
     281        4      231      271
     282        4      232      272
     283        4      233      274
     284        4      234      275
     285        4      235      277
     286        4      236      280
     287        4      237      281
     288        4      238      283
     289        4      239      284
     290        4      240      285
     291        4      241      278
     292        4      242      286
     293        6      243      293
     294        6      243      294
     295        7      243      652
     296        8      244      245
     297        8      244      249
     298        7      244      651
     299        8      245      246
     300        8      246      247
     301        8      247      248
     302        7      247      250
     303        8      248      249
     304        6      250      295
     305        6      250      296
     306        8      251      252
     307        9      251      287
     308        8      252      253
     309        8      253      254
     310        7      253      256
     311        8      254      255
     312        9      255      287
     313        8      256      257
     314        8      256      260
     315        8      257      258
     316        9      258      288
     317        8      259      260
     318        9      259      288
     319        6      261      299
     320        6      261      300
     321        8      262      263
     322        8      262      267
     323        8      263      264
     324        8      264      265
     325        8      265      266
     326        7      265      268
     327        8      266      267
     328        6      268      301
     329        6      268      302
     330        6      269      303
     331        6      269      304
     332        7      269      678
     333        8      270      271
     334        8      270      275
     335        7      270      677
     336        8      271      272
     337        8      272      273
     338        8      273      274
     339        7      273      276
     340        8      274      275
     341        6      276      305
     342        6      276      306
     343        8      277      278
     344        9      277      289
     345        8      278      279
     346        8      279      280
     347        7      279      282
     348        8      280      281
     349        9      281      289
     350        8      282      283
     351        8      282      286
     352        8      283      284
     353        9      284      290
     354        8      285      286
     355        9      285      290
     356        3      287      307
     357        3      289      309
     358        1      307      393
     359        2      307      396
     360        2      307      398
     361        1      307      400
     362        3      308      390
     363        1      308      394
     364        2      308      395
     365        2      308      397
     366        1      308      399
     367        2      309      402
     368        2      309      403
     369        2      309      406
     370        2      309      408
     371        3      310      392
     372        2      310      401
     373        2      310      404
     374        2      310      405
     375        2      310      407
     376        4      311      347
     377        4      312      348
     378        4      313      350
     379        4      314      351
     380        4      315      353
     381        4      316      356
     382        4      317      357
     383        4      318      359
     384        4      319      360
     385        4      320      361
     386        4      321      354
     387        4      322      362
     388        5      323      393
     389        5      324      394
     390        5      325      393
     391        5      326      399
     392        5      327      399
     393        5      328      400
     394        4      329      365
     395        4      330      366
     396        4      331      368
     397        4      332      369
     398        4      333      373
     399        4      334      374
     400        4      335      376
     401        4      336      377
     402        4      337      379
     403        4      338      382
     404        4      339      383
     405        4      340      385
     406        4      341      386
     407        4      342      387
     408        4      343      380
     409        4      344      388
     410        6      345      395
     411        6      345      396
     412        7      345      754
     413        8      346      347
     414        8      346      351
     415        7      346      753
     416        8      347      348
     417        8      348      349
     418        8      349      350
     419        7      349      352
     420        8      350      351
     421        6      352      397
     422        6      352      398
     423        8      353      354
     424        9      353      389
     425        8      354      355
     426        8      355      356
     427        7      355      358
     428        8      356      357
     429        9      357      389
     430        8      358      359
     431        8      358      362
     432        8      359      360
     433        9      360      390
     434        8      361      362
     435        9      361      390
     436        6      363      401
     437        6      363      402
     438        8      364      365
     439        8      364      369
     440        8      365      366
     441        8      366      367
     442        8      367      368
     443        7      367      370
     444        8      368      369
     445        6      370      403
     446        6      370      404
     447        6      371      405
     448        6      371      406
     449        7      371      780
     450        8      372      373
     451        8      372      377
     452        7      372      779
     453        8      373      374
     454        8      374      375
     455        8      375      376
     456        7      375      378
     457        8      376      377
     458        6      378      407
     459        6      378      408
     460        8      379      380
     461        9      379      391
     462        8      380      381
     463        8      381      382
     464        7      381      384
     465        8      382      383
     466        9      383      391
     467        8      384      385
     468        8      384      388
     469        8      385      386
     470        9      386      392
     471        8      387      388
     472        9      387      392
     473        1      409      495
     474        2      409      498
     475        2      409      500
     476        1      409      502
     477        3      409      593
     478        3      410      492
     479        1      410      496
     480        2      410      497
     481        2      410      499
     482        1      410      501
     483        2      411      504
     484        2      411      505
     485        2      411      508
     486        2      411      510
     487        3      411      595
     488        3      412      494
     489        2      412      503
     490        2      412      506
     491        2      412      507
     492        2      412      509
     493        4      413      449
     494        4      414      450
     495        4      415      452
     496        4      416      453
     497        4      417      455
     498        4      418      458
     499        4      419      459
     500        4      420      461
     501        4      421      462
     502        4      422      463
     503        4      423      456
     504        4      424      464
     505        5      425      495
     506        5      426      496
     507        5      427      495
     508        5      428      501
     509        5      429      501
     510        5      430      502
     511        4      431      467
     512        4      432      468
     513        4      433      470
     514        4      434      471
     515        4      435      475
     516        4      436      476
     517        4      437      478
     518        4      438      479
     519        4      439      481
     520        4      440      484
     521        4      441      485
     522        4      442      487
     523        4      443      488
     524        4      444      489
     525        4      445      482
     526        4      446      490
     527        6      447      497
     528        6      447      498
     529        8      448      449
     530        8      448      453
     531        8      449      450
     532        8      450      451
     533        8      451      452
     534        7      451      454
     535        8      452      453
     536        6      454      499
     537        6      454      500
     538        8      455      456
     539        9      455      491
     540        8      456      457
     541        8      457      458
     542        7      457      460
     543        8      458      459
     544        9      459      491
     545        8      460      461
     546        8      460      464
     547        8      461      462
     548        9      462      492
     549        8      463      464
     550        9      463      492
     551        6      465      503
     552        6      465      504
     553        7      465      670
     554        8      466      467
     555        8      466      471
     556        7      466      669
     557        8      467      468
     558        8      468      469
     559        8      469      470
     560        7      469      472
     561        8      470      471
     562        6      472      505
     563        6      472      506
     564        6      473      507
     565        6      473      508
     566        8      474      475
     567        8      474      479
     568        8      475      476
     569        8      476      477
     570        8      477      478
     571        7      477      480
     572        8      478      479
     573        6      480      509
     574        6      480      510
     575        8      481      482
     576        9      481      493
     577        8      482      483
     578        8      483      484
     579        7      483      486
     580        8      484      485
     581        9      485      493
     582        8      486      487
     583        8      486      490
     584        8      487      488
     585        9      488      494
     586        8      489      490
     587        9      489      494
     588        3      491      511
     589        3      493      513
     590        1      511      597
     591        2      511      600
     592        2      511      602
     593        1      511      604
     594        3      512      594
     595        1      512      598
     596        2      512      599
     597        2      512      601
     598        1      512      603
     599        2      513      606
     600        2      513      607
     601        2      513      610
     602        2      513      612
     603        3      514      596
     604        2      514      605
     605        2      514      608
     606        2      514      609
     607        2      514      611
     608        4      515      551
     609        4      516      552
     610        4      517      554
     611        4      518      555
     612        4      519      557
     613        4      520      560
     614        4      521      561
     615        4      522      563
     616        4      523      564
     617        4      524      565
     618        4      525      558
     619        4      526      566
     620        5      527      597
     621        5      528      598
     622        5      529      597
     623        5      530      603
     624        5      531      603
     625        5      532      604
     626        4      533      569
     627        4      534      570
     628        4      535      572
     629        4      536      573
     630        4      537      577
     631        4      538      578
     632        4      539      580
     633        4      540      581
     634        4      541      583
     635        4      542      586
     636        4      543      587
     637        4      544      589
     638        4      545      590
     639        4      546      591
     640        4      547      584
     641        4      548      592
     642        6      549      599
     643        6      549      600
     644        8      550      551
     645        8      550      555
     646        8      551      552
     647        8      552      553
     648        8      553      554
     649        7      553      556
     650        8      554      555
     651        6      556      601
     652        6      556      602
     653        8      557      558
     654        9      557      593
     655        8      558      559
     656        8      559      560
     657        7      559      562
     658        8      560      561
     659        9      561      593
     660        8      562      563
     661        8      562      566
     662        8      563      564
     663        9      564      594
     664        8      565      566
     665        9      565      594
     666        6      567      605
     667        6      567      606
     668        7      567      772
     669        8      568      569
     670        8      568      573
     671        7      568      771
     672        8      569      570
     673        8      570      571
     674        8      571      572
     675        7      571      574
     676        8      572      573
     677        6      574      607
     678        6      574      608
     679        6      575      609
     680        6      575      610
     681        8      576      577
     682        8      576      581
     683        8      577      578
     684        8      578      579
     685        8      579      580
     686        7      579      582
     687        8      580      581
     688        6      582      611
     689        6      582      612
     690        8      583      584
     691        9      583      595
     692        8      584      585
     693        8      585      586
     694        7      585      588
     695        8      586      587
     696        9      587      595
     697        8      588      589
     698        8      588      592
     699        8      589      590
     700        9      590      596
     701        8      591      592
     702        9      591      596
     703        1      613      699
     704        2      613      702
     705        2      613      704
     706        1      613      706
     707        3      613      797
     708        3      614      696
     709        1      614      700
     710        2      614      701
     711        2      614      703
     712        1      614      705
     713        2      615      708
     714        2      615      709
     715        2      615      712
     716        2      615      714
     717        3      615      799
     718        3      616      698
     719        2      616      707
     720        2      616      710
     721        2      616      711
     722        2      616      713
     723        4      617      653
     724        4      618      654
     725        4      619      656
     726        4      620      657
     727        4      621      659
     728        4      622      662
     729        4      623      663
     730        4      624      665
     731        4      625      666
     732        4      626      667
     733        4      627      660
     734        4      628      668
     735        5      629      699
     736        5      630      700
     737        5      631      699
     738        5      632      705
     739        5      633      705
     740        5      634      706
     741        4      635      671
     742        4      636      672
     743        4      637      674
     744        4      638      675
     745        4      639      679
     746        4      640      680
     747        4      641      682
     748        4      642      683
     749        4      643      685
     750        4      644      688
     751        4      645      689
     752        4      646      691
     753        4      647      692
     754        4      648      693
     755        4      649      686
     756        4      650      694
     757        6      651      701
     758        6      651      702
     759        8      652      653
     760        8      652      657
     761        8      653      654
     762        8      654      655
     763        8      655      656
     764        7      655      658
     765        8      656      657
     766        6      658      703
     767        6      658      704
     768        8      659      660
     769        9      659      695
     770        8      660      661
     771        8      661      662
     772        7      661      664
     773        8      662      663
     774        9      663      695
     775        8      664      665
     776        8      664      668
     777        8      665      666
     778        9      666      696
     779        8      667      668
     780        9      667      696
     781        6      669      707
     782        6      669      708
     783        8      670      671
     784        8      670      675
     785        8      671      672
     786        8      672      673
     787        8      673      674
     788        7      673      676
     789        8      674      675
     790        6      676      709
     791        6      676      710
     792        6      677      711
     793        6      677      712
     794        8      678      679
     795        8      678      683
     796        8      679      680
     797        8      680      681
     798        8      681      682
     799        7      681      684
     800        8      682      683
     801        6      684      713
     802        6      684      714
     803        8      685      686
     804        9      685      697
     805        8      686      687
     806        8      687      688
     807        7      687      690
     808        8      688      689
     809        9      689      697
     810        8      690      691
     811        8      690      694
     812        8      691      692
     813        9      692      698
     814        8      693      694
     815        9      693      698
     816        3      695      715
     817        3      697      717
     818        1      715      801
     819        2      715      804
     820        2      715      806
     821        1      715      808
     822        3      716      798
     823        1      716      802
     824        2      716      803
     825        2      716      805
     826        1      716      807
     827        2      717      810
     828        2      717      811
     829        2      717      814
     830        2      717      816
     831        3      718      800
     832        2      718      809
     833        2      718      812
     834        2      718      813
     835        2      718      815
     836        4      719      755
     837        4      720      756
     838        4      721      758
     839        4      722      759
     840        4      723      761
     841        4      724      764
     842        4      725      765
     843        4      726      767
     844        4      727      768
     845        4      728      769
     846        4      729      762
     847        4      730      770
     848        5      731      801
     849        5      732      802
     850        5      733      801
     851        5      734      807
     852        5      735      807
     853        5      736      808
     854        4      737      773
     855        4      738      774
     856        4      739      776
     857        4      740      777
     858        4      741      781
     859        4      742      782
     860        4      743      784
     861        4      744      785
     862        4      745      787
     863        4      746      790
     864        4      747      791
     865        4      748      793
     866        4      749      794
     867        4      750      795
     868        4      751      788
     869        4      752      796
     870        6      753      803
     871        6      753      804
     872        8      754      755
     873        8      754      759
     874        8      755      756
     875        8      756      757
     876        8      757      758
     877        7      757      760
     878        8      758      759
     879        6      760      805
     880        6      760      806
     881        8      761      762
     882        9      761      797
     883        8      762      763
     884        8      763      764
     885        7      763      766
     886        8      764      765
     887        9      765      797
     888        8      766      767
     889        8      766      770
     890        8      767      768
     891        9      768      798
     892        8      769      770
     893        9      769      798
     894        6      771      809
     895        6      771      810
     896        8      772      773
     897        8      772      777
     898        8      773      774
     899        8      774      775
     900        8      775      776
     901        7      775      778
     902        8      776      777
     903        6      778      811
     904        6      778      812
     905        6      779      813
     906        6      779      814
     907        8      780      781
     908        8      780      785
     909        8      781      782
     910        8      782      783
     911        8      783      784
     912        7      783      786
     913        8      784      785
     914        6      786      815
     915        6      786      816
     916        8      787      788
     917        9      787      799
     918        8      788      789
     919        8      789      790
     920        7      789      792
     921        8      790      791
     922        9      791      799
     923        8      792      793
     924        8      792      796
     925        8      793      794
     926        9      794      800
     927        8      795      796
     928        9      795      800
 
Angles
 
       1        1       87        1       90
       2        1       87        1       92
       3        2       87        1       94
       4        3       87        1      185
       5        4       90        1       92
       6        1       90        1       94
       7        5       90        1      185
       8        1       92        1       94
       9        5       92        1      185
      10        3       94        1      185
      11        3       84        2       88
      12        5       84        2       89
      13        5       84        2       91
      14        3       84        2       93
      15        1       88        2       89
      16        1       88        2       91
      17        2       88        2       93
      18        4       89        2       91
      19        1       89        2       93
      20        1       91        2       93
      21        4       96        3       97
      22        4       96        3      100
      23        4       96        3      102
      24        5       96        3      187
      25        4       97        3      100
      26        4       97        3      102
      27        5       97        3      187
      28        4      100        3      102
      29        5      100        3      187
      30        5      102        3      187
      31        5       86        4       95
      32        5       86        4       98
      33        5       86        4       99
      34        5       86        4      101
      35        4       95        4       98
      36        4       95        4       99
      37        4       95        4      101
      38        4       98        4       99
      39        4       98        4      101
      40        4       99        4      101
      41        6       89       39       90
      42        7       89       39      448
      43        7       90       39      448
      44        8       41       40       45
      45        9       41       40      447
      46        9       45       40      447
      47       10        5       41       40
      48       10        5       41       42
      49        8       40       41       42
      50       10        6       42       41
      51       10        6       42       43
      52        8       41       42       43
      53        8       42       43       44
      54        9       42       43       46
      55        9       44       43       46
      56       10        7       44       43
      57       10        7       44       45
      58        8       43       44       45
      59       10        8       45       40
      60       10        8       45       44
      61        8       40       45       44
      62        7       43       46       91
      63        7       43       46       92
      64        6       91       46       92
      65       10        9       47       48
      66       11        9       47       83
      67       12       48       47       83
      68       10       15       48       47
      69       10       15       48       49
      70        8       47       48       49
      71        8       48       49       50
      72        9       48       49       52
      73        9       50       49       52
      74       10       10       50       49
      75       10       10       50       51
      76        8       49       50       51
      77       10       11       51       50
      78       11       11       51       83
      79       12       50       51       83
      80        9       49       52       53
      81        9       49       52       56
      82        8       53       52       56
      83       10       12       53       52
      84       10       12       53       54
      85        8       52       53       54
      86       10       13       54       53
      87       11       13       54       84
      88       12       53       54       84
      89       10       14       55       56
      90       11       14       55       84
      91       12       56       55       84
      92       10       16       56       52
      93       10       16       56       55
      94        8       52       56       55
      95        6       95       57       96
      96        7       95       57      262
      97        7       96       57      262
      98        8       59       58       63
      99        9       59       58      261
     100        9       63       58      261
     101       10       23       59       58
     102       10       23       59       60
     103        8       58       59       60
     104       10       24       60       59
     105       10       24       60       61
     106        8       59       60       61
     107        8       60       61       62
     108        9       60       61       64
     109        9       62       61       64
     110       10       25       62       61
     111       10       25       62       63
     112        8       61       62       63
     113       10       26       63       58
     114       10       26       63       62
     115        8       58       63       62
     116        7       61       64       97
     117        7       61       64       98
     118        6       97       64       98
     119        6       99       65      100
     120        7       99       65      474
     121        7      100       65      474
     122        8       67       66       71
     123        9       67       66      473
     124        9       71       66      473
     125       10       27       67       66
     126       10       27       67       68
     127        8       66       67       68
     128       10       28       68       67
     129       10       28       68       69
     130        8       67       68       69
     131        8       68       69       70
     132        9       68       69       72
     133        9       70       69       72
     134       10       29       70       69
     135       10       29       70       71
     136        8       69       70       71
     137       10       30       71       66
     138       10       30       71       70
     139        8       66       71       70
     140        7       69       72      101
     141        7       69       72      102
     142        6      101       72      102
     143       10       31       73       74
     144       11       31       73       85
     145       12       74       73       85
     146       10       37       74       73
     147       10       37       74       75
     148        8       73       74       75
     149        8       74       75       76
     150        9       74       75       78
     151        9       76       75       78
     152       10       32       76       75
     153       10       32       76       77
     154        8       75       76       77
     155       10       33       77       76
     156       11       33       77       85
     157       12       76       77       85
     158        9       75       78       79
     159        9       75       78       82
     160        8       79       78       82
     161       10       34       79       78
     162       10       34       79       80
     163        8       78       79       80
     164       10       35       80       79
     165       11       35       80       86
     166       12       79       80       86
     167       10       36       81       82
     168       11       36       81       86
     169       12       82       81       86
     170       10       38       82       78
     171       10       38       82       81
     172        8       78       82       81
     173       13       47       83       51
     174       14       47       83      103
     175       14       51       83      103
     176       14        2       84       54
     177       14        2       84       55
     178       13       54       84       55
     179       13       73       85       77
     180       14       73       85      105
     181       14       77       85      105
     182       14        4       86       80
     183       14        4       86       81
     184       13       80       86       81
     185       15        1       87       17
     186       15        1       87       19
     187       16       17       87       19
     188       15        2       88       18
     189       17        2       89       39
     190       17        1       90       39
     191       17        2       91       46
     192       17        1       92       46
     193       15        2       93       20
     194       15        2       93       21
     195       16       20       93       21
     196       15        1       94       22
     197       17        4       95       57
     198       17        3       96       57
     199       17        3       97       64
     200       17        4       98       64
     201       17        4       99       65
     202       17        3      100       65
     203       17        4      101       72
     204       17        3      102       72
     205        3       83      103      189
     206        5       83      103      192
     207        5       83      103      194
     208        3       83      103      196
     209        1      189      103      192
     210        1      189      103      194
     211        2      189      103      196
     212        4      192      103      194
     213        1      192      103      196
     214        1      194      103      196
     215        3      186      104      190
     216        5      186      104      191
     217        5      186      104      193
     218        3      186      104      195
     219        1      190      104      191
     220        1      190      104      193
     221        2      190      104      195
     222        4      191      104      193
     223        1      191      104      195
     224        1      193      104      195
     225        5       85      105      198
     226        5       85      105      199
     227        5       85      105      202
     228        5       85      105      204
     229        4      198      105      199
     230        4      198      105      202
     231        4      198      105      204
     232        4      199      105      202
     233        4      199      105      204
     234        4      202      105      204
     235        5      188      106      197
     236        5      188      106      200
     237        5      188      106      201
     238        5      188      106      203
     239        4      197      106      200
     240        4      197      106      201
     241        4      197      106      203
     242        4      200      106      201
     243        4      200      106      203
     244        4      201      106      203
     245        6      191      141      192
     246        7      191      141      550
     247        7      192      141      550
     248        8      143      142      147
     249        9      143      142      549
     250        9      147      142      549
     251       10      107      143      142
     252       10      107      143      144
     253        8      142      143      144
     254       10      108      144      143
     255       10      108      144      145
     256        8      143      144      145
     257        8      144      145      146
     258        9      144      145      148
     259        9      146      145      148
     260       10      109      146      145
     261       10      109      146      147
     262        8      145      146      147
     263       10      110      147      142
     264       10      110      147      146
     265        8      142      147      146
     266        7      145      148      193
     267        7      145      148      194
     268        6      193      148      194
     269       10      111      149      150
     270       11      111      149      185
     271       12      150      149      185
     272       10      117      150      149
     273       10      117      150      151
     274        8      149      150      151
     275        8      150      151      152
     276        9      150      151      154
     277        9      152      151      154
     278       10      112      152      151
     279       10      112      152      153
     280        8      151      152      153
     281       10      113      153      152
     282       11      113      153      185
     283       12      152      153      185
     284        9      151      154      155
     285        9      151      154      158
     286        8      155      154      158
     287       10      114      155      154
     288       10      114      155      156
     289        8      154      155      156
     290       10      115      156      155
     291       11      115      156      186
     292       12      155      156      186
     293       10      116      157      158
     294       11      116      157      186
     295       12      158      157      186
     296       10      118      158      154
     297       10      118      158      157
     298        8      154      158      157
     299        6      197      159      198
     300        7      197      159      364
     301        7      198      159      364
     302        8      161      160      165
     303        9      161      160      363
     304        9      165      160      363
     305       10      125      161      160
     306       10      125      161      162
     307        8      160      161      162
     308       10      126      162      161
     309       10      126      162      163
     310        8      161      162      163
     311        8      162      163      164
     312        9      162      163      166
     313        9      164      163      166
     314       10      127      164      163
     315       10      127      164      165
     316        8      163      164      165
     317       10      128      165      160
     318       10      128      165      164
     319        8      160      165      164
     320        7      163      166      199
     321        7      163      166      200
     322        6      199      166      200
     323        6      201      167      202
     324        7      201      167      576
     325        7      202      167      576
     326        8      169      168      173
     327        9      169      168      575
     328        9      173      168      575
     329       10      129      169      168
     330       10      129      169      170
     331        8      168      169      170
     332       10      130      170      169
     333       10      130      170      171
     334        8      169      170      171
     335        8      170      171      172
     336        9      170      171      174
     337        9      172      171      174
     338       10      131      172      171
     339       10      131      172      173
     340        8      171      172      173
     341       10      132      173      168
     342       10      132      173      172
     343        8      168      173      172
     344        7      171      174      203
     345        7      171      174      204
     346        6      203      174      204
     347       10      133      175      176
     348       11      133      175      187
     349       12      176      175      187
     350       10      139      176      175
     351       10      139      176      177
     352        8      175      176      177
     353        8      176      177      178
     354        9      176      177      180
     355        9      178      177      180
     356       10      134      178      177
     357       10      134      178      179
     358        8      177      178      179
     359       10      135      179      178
     360       11      135      179      187
     361       12      178      179      187
     362        9      177      180      181
     363        9      177      180      184
     364        8      181      180      184
     365       10      136      181      180
     366       10      136      181      182
     367        8      180      181      182
     368       10      137      182      181
     369       11      137      182      188
     370       12      181      182      188
     371       10      138      183      184
     372       11      138      183      188
     373       12      184      183      188
     374       10      140      184      180
     375       10      140      184      183
     376        8      180      184      183
     377       14        1      185      149
     378       14        1      185      153
     379       13      149      185      153
     380       14      104      186      156
     381       14      104      186      157
     382       13      156      186      157
     383       14        3      187      175
     384       14        3      187      179
     385       13      175      187      179
     386       14      106      188      182
     387       14      106      188      183
     388       13      182      188      183
     389       15      103      189      119
     390       15      103      189      121
     391       16      119      189      121
     392       15      104      190      120
     393       17      104      191      141
     394       17      103      192      141
     395       17      104      193      148
     396       17      103      194      148
     397       15      104      195      122
     398       15      104      195      123
     399       16      122      195      123
     400       15      103      196      124
     401       17      106      197      159
     402       17      105      198      159
     403       17      105      199      166
     404       17      106      200      166
     405       17      106      201      167
     406       17      105      202      167
     407       17      106      203      174
     408       17      105      204      174
     409        1      291      205      294
     410        1      291      205      296
     411        2      291      205      298
     412        3      291      205      389
     413        4      294      205      296
     414        1      294      205      298
     415        5      294      205      389
     416        1      296      205      298
     417        5      296      205      389
     418        3      298      205      389
     419        3      288      206      292
     420        5      288      206      293
     421        5      288      206      295
     422        3      288      206      297
     423        1      292      206      293
     424        1      292      206      295
     425        2      292      206      297
     426        4      293      206      295
     427        1      293      206      297
     428        1      295      206      297
     429        4      300      207      301
     430        4      300      207      304
     431        4      300      207      306
     432        5      300      207      391
     433        4      301      207      304
     434        4      301      207      306
     435        5      301      207      391
     436        4      304      207      306
     437        5      304      207      391
     438        5      306      207      391
     439        5      290      208      299
     440        5      290      208      302
     441        5      290      208      303
     442        5      290      208      305
     443        4      299      208      302
     444        4      299      208      303
     445        4      299      208      305
     446        4      302      208      303
     447        4      302      208      305
     448        4      303      208      305
     449        6      293      243      294
     450        7      293      243      652
     451        7      294      243      652
     452        8      245      244      249
     453        9      245      244      651
     454        9      249      244      651
     455       10      209      245      244
     456       10      209      245      246
     457        8      244      245      246
     458       10      210      246      245
     459       10      210      246      247
     460        8      245      246      247
     461        8      246      247      248
     462        9      246      247      250
     463        9      248      247      250
     464       10      211      248      247
     465       10      211      248      249
     466        8      247      248      249
     467       10      212      249      244
     468       10      212      249      248
     469        8      244      249      248
     470        7      247      250      295
     471        7      247      250      296
     472        6      295      250      296
     473       10      213      251      252
     474       11      213      251      287
     475       12      252      251      287
     476       10      219      252      251
     477       10      219      252      253
     478        8      251      252      253
     479        8      252      253      254
     480        9      252      253      256
     481        9      254      253      256
     482       10      214      254      253
     483       10      214      254      255
     484        8      253      254      255
     485       10      215      255      254
     486       11      215      255      287
     487       12      254      255      287
     488        9      253      256      257
     489        9      253      256      260
     490        8      257      256      260
     491       10      216      257      256
     492       10      216      257      258
     493        8      256      257      258
     494       10      217      258      257
     495       11      217      258      288
     496       12      257      258      288
     497       10      218      259      260
     498       11      218      259      288
     499       12      260      259      288
     500       10      220      260      256
     501       10      220      260      259
     502        8      256      260      259
     503        7       58      261      299
     504        7       58      261      300
     505        6      299      261      300
     506        9       57      262      263
     507        9       57      262      267
     508        8      263      262      267
     509       10      227      263      262
     510       10      227      263      264
     511        8      262      263      264
     512       10      228      264      263
     513       10      228      264      265
     514        8      263      264      265
     515        8      264      265      266
     516        9      264      265      268
     517        9      266      265      268
     518       10      229      266      265
     519       10      229      266      267
     520        8      265      266      267
     521       10      230      267      262
     522       10      230      267      266
     523        8      262      267      266
     524        7      265      268      301
     525        7      265      268      302
     526        6      301      268      302
     527        6      303      269      304
     528        7      303      269      678
     529        7      304      269      678
     530        8      271      270      275
     531        9      271      270      677
     532        9      275      270      677
     533       10      231      271      270
     534       10      231      271      272
     535        8      270      271      272
     536       10      232      272      271
     537       10      232      272      273
     538        8      271      272      273
     539        8      272      273      274
     540        9      272      273      276
     541        9      274      273      276
     542       10      233      274      273
     543       10      233      274      275
     544        8      273      274      275
     545       10      234      275      270
     546       10      234      275      274
     547        8      270      275      274
     548        7      273      276      305
     549        7      273      276      306
     550        6      305      276      306
     551       10      235      277      278
     552       11      235      277      289
     553       12      278      277      289
     554       10      241      278      277
     555       10      241      278      279
     556        8      277      278      279
     557        8      278      279      280
     558        9      278      279      282
     559        9      280      279      282
     560       10      236      280      279
     561       10      236      280      281
     562        8      279      280      281
     563       10      237      281      280
     564       11      237      281      289
     565       12      280      281      289
     566        9      279      282      283
     567        9      279      282      286
     568        8      283      282      286
     569       10      238      283      282
     570       10      238      283      284
     571        8      282      283      284
     572       10      239      284      283
     573       11      239      284      290
     574       12      283      284      290
     575       10      240      285      286
     576       11      240      285      290
     577       12      286      285      290
     578       10      242      286      282
     579       10      242      286      285
     580        8      282      286      285
     581       13      251      287      255
     582       14      251      287      307
     583       14      255      287      307
     584       14      206      288      258
     585       14      206      288      259
     586       13      258      288      259
     587       13      277      289      281
     588       14      277      289      309
     589       14      281      289      309
     590       14      208      290      284
     591       14      208      290      285
     592       13      284      290      285
     593       15      205      291      221
     594       15      205      291      223
     595       16      221      291      223
     596       15      206      292      222
     597       17      206      293      243
     598       17      205      294      243
     599       17      206      295      250
     600       17      205      296      250
     601       15      206      297      224
     602       15      206      297      225
     603       16      224      297      225
     604       15      205      298      226
     605       17      208      299      261
     606       17      207      300      261
     607       17      207      301      268
     608       17      208      302      268
     609       17      208      303      269
     610       17      207      304      269
     611       17      208      305      276
     612       17      207      306      276
     613        3      287      307      393
     614        5      287      307      396
     615        5      287      307      398
     616        3      287      307      400
     617        1      393      307      396
     618        1      393      307      398
     619        2      393      307      400
     620        4      396      307      398
     621        1      396      307      400
     622        1      398      307      400
     623        3      390      308      394
     624        5      390      308      395
     625        5      390      308      397
     626        3      390      308      399
     627        1      394      308      395
     628        1      394      308      397
     629        2      394      308      399
     630        4      395      308      397
     631        1      395      308      399
     632        1      397      308      399
     633        5      289      309      402
     634        5      289      309      403
     635        5      289      309      406
     636        5      289      309      408
     637        4      402      309      403
     638        4      402      309      406
     639        4      402      309      408
     640        4      403      309      406
     641        4      403      309      408
     642        4      406      309      408
     643        5      392      310      401
     644        5      392      310      404
     645        5      392      310      405
     646        5      392      310      407
     647        4      401      310      404
     648        4      401      310      405
     649        4      401      310      407
     650        4      404      310      405
     651        4      404      310      407
     652        4      405      310      407
     653        6      395      345      396
     654        7      395      345      754
     655        7      396      345      754
     656        8      347      346      351
     657        9      347      346      753
     658        9      351      346      753
     659       10      311      347      346
     660       10      311      347      348
     661        8      346      347      348
     662       10      312      348      347
     663       10      312      348      349
     664        8      347      348      349
     665        8      348      349      350
     666        9      348      349      352
     667        9      350      349      352
     668       10      313      350      349
     669       10      313      350      351
     670        8      349      350      351
     671       10      314      351      346
     672       10      314      351      350
     673        8      346      351      350
     674        7      349      352      397
     675        7      349      352      398
     676        6      397      352      398
     677       10      315      353      354
     678       11      315      353      389
     679       12      354      353      389
     680       10      321      354      353
     681       10      321      354      355
     682        8      353      354      355
     683        8      354      355      356
     684        9      354      355      358
     685        9      356      355      358
     686       10      316      356      355
     687       10      316      356      357
     688        8      355      356      357
     689       10      317      357      356
     690       11      317      357      389
     691       12      356      357      389
     692        9      355      358      359
     693        9      355      358      362
     694        8      359      358      362
     695       10      318      359      358
     696       10      318      359      360
     697        8      358      359      360
     698       10      319      360      359
     699       11      319      360      390
     700       12      359      360      390
     701       10      320      361      362
     702       11      320      361      390
     703       12      362      361      390
     704       10      322      362      358
     705       10      322      362      361
     706        8      358      362      361
     707        7      160      363      401
     708        7      160      363      402
     709        6      401      363      402
     710        9      159      364      365
     711        9      159      364      369
     712        8      365      364      369
     713       10      329      365      364
     714       10      329      365      366
     715        8      364      365      366
     716       10      330      366      365
     717       10      330      366      367
     718        8      365      366      367
     719        8      366      367      368
     720        9      366      367      370
     721        9      368      367      370
     722       10      331      368      367
     723       10      331      368      369
     724        8      367      368      369
     725       10      332      369      364
     726       10      332      369      368
     727        8      364      369      368
     728        7      367      370      403
     729        7      367      370      404
     730        6      403      370      404
     731        6      405      371      406
     732        7      405      371      780
     733        7      406      371      780
     734        8      373      372      377
     735        9      373      372      779
     736        9      377      372      779
     737       10      333      373      372
     738       10      333      373      374
     739        8      372      373      374
     740       10      334      374      373
     741       10      334      374      375
     742        8      373      374      375
     743        8      374      375      376
     744        9      374      375      378
     745        9      376      375      378
     746       10      335      376      375
     747       10      335      376      377
     748        8      375      376      377
     749       10      336      377      372
     750       10      336      377      376
     751        8      372      377      376
     752        7      375      378      407
     753        7      375      378      408
     754        6      407      378      408
     755       10      337      379      380
     756       11      337      379      391
     757       12      380      379      391
     758       10      343      380      379
     759       10      343      380      381
     760        8      379      380      381
     761        8      380      381      382
     762        9      380      381      384
     763        9      382      381      384
     764       10      338      382      381
     765       10      338      382      383
     766        8      381      382      383
     767       10      339      383      382
     768       11      339      383      391
     769       12      382      383      391
     770        9      381      384      385
     771        9      381      384      388
     772        8      385      384      388
     773       10      340      385      384
     774       10      340      385      386
     775        8      384      385      386
     776       10      341      386      385
     777       11      341      386      392
     778       12      385      386      392
     779       10      342      387      388
     780       11      342      387      392
     781       12      388      387      392
     782       10      344      388      384
     783       10      344      388      387
     784        8      384      388      387
     785       14      205      389      353
     786       14      205      389      357
     787       13      353      389      357
     788       14      308      390      360
     789       14      308      390      361
     790       13      360      390      361
     791       14      207      391      379
     792       14      207      391      383
     793       13      379      391      383
     794       14      310      392      386
     795       14      310      392      387
     796       13      386      392      387
     797       15      307      393      323
     798       15      307      393      325
     799       16      323      393      325
     800       15      308      394      324
     801       17      308      395      345
     802       17      307      396      345
     803       17      308      397      352
     804       17      307      398      352
     805       15      308      399      326
     806       15      308      399      327
     807       16      326      399      327
     808       15      307      400      328
     809       17      310      401      363
     810       17      309      402      363
     811       17      309      403      370
     812       17      310      404      370
     813       17      310      405      371
     814       17      309      406      371
     815       17      310      407      378
     816       17      309      408      378
     817        1      495      409      498
     818        1      495      409      500
     819        2      495      409      502
     820        3      495      409      593
     821        4      498      409      500
     822        1      498      409      502
     823        5      498      409      593
     824        1      500      409      502
     825        5      500      409      593
     826        3      502      409      593
     827        3      492      410      496
     828        5      492      410      497
     829        5      492      410      499
     830        3      492      410      501
     831        1      496      410      497
     832        1      496      410      499
     833        2      496      410      501
     834        4      497      410      499
     835        1      497      410      501
     836        1      499      410      501
     837        4      504      411      505
     838        4      504      411      508
     839        4      504      411      510
     840        5      504      411      595
     841        4      505      411      508
     842        4      505      411      510
     843        5      505      411      595
     844        4      508      411      510
     845        5      508      411      595
     846        5      510      411      595
     847        5      494      412      503
     848        5      494      412      506
     849        5      494      412      507
     850        5      494      412      509
     851        4      503      412      506
     852        4      503      412      507
     853        4      503      412      509
     854        4      506      412      507
     855        4      506      412      509
     856        4      507      412      509
     857        7       40      447      497
     858        7       40      447      498
     859        6      497      447      498
     860        9       39      448      449
     861        9       39      448      453
     862        8      449      448      453
     863       10      413      449      448
     864       10      413      449      450
     865        8      448      449      450
     866       10      414      450      449
     867       10      414      450      451
     868        8      449      450      451
     869        8      450      451      452
     870        9      450      451      454
     871        9      452      451      454
     872       10      415      452      451
     873       10      415      452      453
     874        8      451      452      453
     875       10      416      453      448
     876       10      416      453      452
     877        8      448      453      452
     878        7      451      454      499
     879        7      451      454      500
     880        6      499      454      500
     881       10      417      455      456
     882       11      417      455      491
     883       12      456      455      491
     884       10      423      456      455
     885       10      423      456      457
     886        8      455      456      457
     887        8      456      457      458
     888        9      456      457      460
     889        9      458      457      460
     890       10      418      458      457
     891       10      418      458      459
     892        8      457      458      459
     893       10      419      459      458
     894       11      419      459      491
     895       12      458      459      491
     896        9      457      460      461
     897        9      457      460      464
     898        8      461      460      464
     899       10      420      461      460
     900       10      420      461      462
     901        8      460      461      462
     902       10      421      462      461
     903       11      421      462      492
     904       12      461      462      492
     905       10      422      463      464
     906       11      422      463      492
     907       12      464      463      492
     908       10      424      464      460
     909       10      424      464      463
     910        8      460      464      463
     911        6      503      465      504
     912        7      503      465      670
     913        7      504      465      670
     914        8      467      466      471
     915        9      467      466      669
     916        9      471      466      669
     917       10      431      467      466
     918       10      431      467      468
     919        8      466      467      468
     920       10      432      468      467
     921       10      432      468      469
     922        8      467      468      469
     923        8      468      469      470
     924        9      468      469      472
     925        9      470      469      472
     926       10      433      470      469
     927       10      433      470      471
     928        8      469      470      471
     929       10      434      471      466
     930       10      434      471      470
     931        8      466      471      470
     932        7      469      472      505
     933        7      469      472      506
     934        6      505      472      506
     935        7       66      473      507
     936        7       66      473      508
     937        6      507      473      508
     938        9       65      474      475
     939        9       65      474      479
     940        8      475      474      479
     941       10      435      475      474
     942       10      435      475      476
     943        8      474      475      476
     944       10      436      476      475
     945       10      436      476      477
     946        8      475      476      477
     947        8      476      477      478
     948        9      476      477      480
     949        9      478      477      480
     950       10      437      478      477
     951       10      437      478      479
     952        8      477      478      479
     953       10      438      479      474
     954       10      438      479      478
     955        8      474      479      478
     956        7      477      480      509
     957        7      477      480      510
     958        6      509      480      510
     959       10      439      481      482
     960       11      439      481      493
     961       12      482      481      493
     962       10      445      482      481
     963       10      445      482      483
     964        8      481      482      483
     965        8      482      483      484
     966        9      482      483      486
     967        9      484      483      486
     968       10      440      484      483
     969       10      440      484      485
     970        8      483      484      485
     971       10      441      485      484
     972       11      441      485      493
     973       12      484      485      493
     974        9      483      486      487
     975        9      483      486      490
     976        8      487      486      490
     977       10      442      487      486
     978       10      442      487      488
     979        8      486      487      488
     980       10      443      488      487
     981       11      443      488      494
     982       12      487      488      494
     983       10      444      489      490
     984       11      444      489      494
     985       12      490      489      494
     986       10      446      490      486
     987       10      446      490      489
     988        8      486      490      489
     989       13      455      491      459
     990       14      455      491      511
     991       14      459      491      511
     992       14      410      492      462
     993       14      410      492      463
     994       13      462      492      463
     995       13      481      493      485
     996       14      481      493      513
     997       14      485      493      513
     998       14      412      494      488
     999       14      412      494      489
    1000       13      488      494      489
    1001       15      409      495      425
    1002       15      409      495      427
    1003       16      425      495      427
    1004       15      410      496      426
    1005       17      410      497      447
    1006       17      409      498      447
    1007       17      410      499      454
    1008       17      409      500      454
    1009       15      410      501      428
    1010       15      410      501      429
    1011       16      428      501      429
    1012       15      409      502      430
    1013       17      412      503      465
    1014       17      411      504      465
    1015       17      411      505      472
    1016       17      412      506      472
    1017       17      412      507      473
    1018       17      411      508      473
    1019       17      412      509      480
    1020       17      411      510      480
    1021        3      491      511      597
    1022        5      491      511      600
    1023        5      491      511      602
    1024        3      491      511      604
    1025        1      597      511      600
    1026        1      597      511      602
    1027        2      597      511      604
    1028        4      600      511      602
    1029        1      600      511      604
    1030        1      602      511      604
    1031        3      594      512      598
    1032        5      594      512      599
    1033        5      594      512      601
    1034        3      594      512      603
    1035        1      598      512      599
    1036        1      598      512      601
    1037        2      598      512      603
    1038        4      599      512      601
    1039        1      599      512      603
    1040        1      601      512      603
    1041        5      493      513      606
    1042        5      493      513      607
    1043        5      493      513      610
    1044        5      493      513      612
    1045        4      606      513      607
    1046        4      606      513      610
    1047        4      606      513      612
    1048        4      607      513      610
    1049        4      607      513      612
    1050        4      610      513      612
    1051        5      596      514      605
    1052        5      596      514      608
    1053        5      596      514      609
    1054        5      596      514      611
    1055        4      605      514      608
    1056        4      605      514      609
    1057        4      605      514      611
    1058        4      608      514      609
    1059        4      608      514      611
    1060        4      609      514      611
    1061        7      142      549      599
    1062        7      142      549      600
    1063        6      599      549      600
    1064        9      141      550      551
    1065        9      141      550      555
    1066        8      551      550      555
    1067       10      515      551      550
    1068       10      515      551      552
    1069        8      550      551      552
    1070       10      516      552      551
    1071       10      516      552      553
    1072        8      551      552      553
    1073        8      552      553      554
    1074        9      552      553      556
    1075        9      554      553      556
    1076       10      517      554      553
    1077       10      517      554      555
    1078        8      553      554      555
    1079       10      518      555      550
    1080       10      518      555      554
    1081        8      550      555      554
    1082        7      553      556      601
    1083        7      553      556      602
    1084        6      601      556      602
    1085       10      519      557      558
    1086       11      519      557      593
    1087       12      558      557      593
    1088       10      525      558      557
    1089       10      525      558      559
    1090        8      557      558      559
    1091        8      558      559      560
    1092        9      558      559      562
    1093        9      560      559      562
    1094       10      520      560      559
    1095       10      520      560      561
    1096        8      559      560      561
    1097       10      521      561      560
    1098       11      521      561      593
    1099       12      560      561      593
    1100        9      559      562      563
    1101        9      559      562      566
    1102        8      563      562      566
    1103       10      522      563      562
    1104       10      522      563      564
    1105        8      562      563      564
    1106       10      523      564      563
    1107       11      523      564      594
    1108       12      563      564      594
    1109       10      524      565      566
    1110       11      524      565      594
    1111       12      566      565      594
    1112       10      526      566      562
    1113       10      526      566      565
    1114        8      562      566      565
    1115        6      605      567      606
    1116        7      605      567      772
    1117        7      606      567      772
    1118        8      569      568      573
    1119        9      569      568      771
    1120        9      573      568      771
    1121       10      533      569      568
    1122       10      533      569      570
    1123        8      568      569      570
    1124       10      534      570      569
    1125       10      534      570      571
    1126        8      569      570      571
    1127        8      570      571      572
    1128        9      570      571      574
    1129        9      572      571      574
    1130       10      535      572      571
    1131       10      535      572      573
    1132        8      571      572      573
    1133       10      536      573      568
    1134       10      536      573      572
    1135        8      568      573      572
    1136        7      571      574      607
    1137        7      571      574      608
    1138        6      607      574      608
    1139        7      168      575      609
    1140        7      168      575      610
    1141        6      609      575      610
    1142        9      167      576      577
    1143        9      167      576      581
    1144        8      577      576      581
    1145       10      537      577      576
    1146       10      537      577      578
    1147        8      576      577      578
    1148       10      538      578      577
    1149       10      538      578      579
    1150        8      577      578      579
    1151        8      578      579      580
    1152        9      578      579      582
    1153        9      580      579      582
    1154       10      539      580      579
    1155       10      539      580      581
    1156        8      579      580      581
    1157       10      540      581      576
    1158       10      540      581      580
    1159        8      576      581      580
    1160        7      579      582      611
    1161        7      579      582      612
    1162        6      611      582      612
    1163       10      541      583      584
    1164       11      541      583      595
    1165       12      584      583      595
    1166       10      547      584      583
    1167       10      547      584      585
    1168        8      583      584      585
    1169        8      584      585      586
    1170        9      584      585      588
    1171        9      586      585      588
    1172       10      542      586      585
    1173       10      542      586      587
    1174        8      585      586      587
    1175       10      543      587      586
    1176       11      543      587      595
    1177       12      586      587      595
    1178        9      585      588      589
    1179        9      585      588      592
    1180        8      589      588      592
    1181       10      544      589      588
    1182       10      544      589      590
    1183        8      588      589      590
    1184       10      545      590      589
    1185       11      545      590      596
    1186       12      589      590      596
    1187       10      546      591      592
    1188       11      546      591      596
    1189       12      592      591      596
    1190       10      548      592      588
    1191       10      548      592      591
    1192        8      588      592      591
    1193       14      409      593      557
    1194       14      409      593      561
    1195       13      557      593      561
    1196       14      512      594      564
    1197       14      512      594      565
    1198       13      564      594      565
    1199       14      411      595      583
    1200       14      411      595      587
    1201       13      583      595      587
    1202       14      514      596      590
    1203       14      514      596      591
    1204       13      590      596      591
    1205       15      511      597      527
    1206       15      511      597      529
    1207       16      527      597      529
    1208       15      512      598      528
    1209       17      512      599      549
    1210       17      511      600      549
    1211       17      512      601      556
    1212       17      511      602      556
    1213       15      512      603      530
    1214       15      512      603      531
    1215       16      530      603      531
    1216       15      511      604      532
    1217       17      514      605      567
    1218       17      513      606      567
    1219       17      513      607      574
    1220       17      514      608      574
    1221       17      514      609      575
    1222       17      513      610      575
    1223       17      514      611      582
    1224       17      513      612      582
    1225        1      699      613      702
    1226        1      699      613      704
    1227        2      699      613      706
    1228        3      699      613      797
    1229        4      702      613      704
    1230        1      702      613      706
    1231        5      702      613      797
    1232        1      704      613      706
    1233        5      704      613      797
    1234        3      706      613      797
    1235        3      696      614      700
    1236        5      696      614      701
    1237        5      696      614      703
    1238        3      696      614      705
    1239        1      700      614      701
    1240        1      700      614      703
    1241        2      700      614      705
    1242        4      701      614      703
    1243        1      701      614      705
    1244        1      703      614      705
    1245        4      708      615      709
    1246        4      708      615      712
    1247        4      708      615      714
    1248        5      708      615      799
    1249        4      709      615      712
    1250        4      709      615      714
    1251        5      709      615      799
    1252        4      712      615      714
    1253        5      712      615      799
    1254        5      714      615      799
    1255        5      698      616      707
    1256        5      698      616      710
    1257        5      698      616      711
    1258        5      698      616      713
    1259        4      707      616      710
    1260        4      707      616      711
    1261        4      707      616      713
    1262        4      710      616      711
    1263        4      710      616      713
    1264        4      711      616      713
    1265        7      244      651      701
    1266        7      244      651      702
    1267        6      701      651      702
    1268        9      243      652      653
    1269        9      243      652      657
    1270        8      653      652      657
    1271       10      617      653      652
    1272       10      617      653      654
    1273        8      652      653      654
    1274       10      618      654      653
    1275       10      618      654      655
    1276        8      653      654      655
    1277        8      654      655      656
    1278        9      654      655      658
    1279        9      656      655      658
    1280       10      619      656      655
    1281       10      619      656      657
    1282        8      655      656      657
    1283       10      620      657      652
    1284       10      620      657      656
    1285        8      652      657      656
    1286        7      655      658      703
    1287        7      655      658      704
    1288        6      703      658      704
    1289       10      621      659      660
    1290       11      621      659      695
    1291       12      660      659      695
    1292       10      627      660      659
    1293       10      627      660      661
    1294        8      659      660      661
    1295        8      660      661      662
    1296        9      660      661      664
    1297        9      662      661      664
    1298       10      622      662      661
    1299       10      622      662      663
    1300        8      661      662      663
    1301       10      623      663      662
    1302       11      623      663      695
    1303       12      662      663      695
    1304        9      661      664      665
    1305        9      661      664      668
    1306        8      665      664      668
    1307       10      624      665      664
    1308       10      624      665      666
    1309        8      664      665      666
    1310       10      625      666      665
    1311       11      625      666      696
    1312       12      665      666      696
    1313       10      626      667      668
    1314       11      626      667      696
    1315       12      668      667      696
    1316       10      628      668      664
    1317       10      628      668      667
    1318        8      664      668      667
    1319        7      466      669      707
    1320        7      466      669      708
    1321        6      707      669      708
    1322        9      465      670      671
    1323        9      465      670      675
    1324        8      671      670      675
    1325       10      635      671      670
    1326       10      635      671      672
    1327        8      670      671      672
    1328       10      636      672      671
    1329       10      636      672      673
    1330        8      671      672      673
    1331        8      672      673      674
    1332        9      672      673      676
    1333        9      674      673      676
    1334       10      637      674      673
    1335       10      637      674      675
    1336        8      673      674      675
    1337       10      638      675      670
    1338       10      638      675      674
    1339        8      670      675      674
    1340        7      673      676      709
    1341        7      673      676      710
    1342        6      709      676      710
    1343        7      270      677      711
    1344        7      270      677      712
    1345        6      711      677      712
    1346        9      269      678      679
    1347        9      269      678      683
    1348        8      679      678      683
    1349       10      639      679      678
    1350       10      639      679      680
    1351        8      678      679      680
    1352       10      640      680      679
    1353       10      640      680      681
    1354        8      679      680      681
    1355        8      680      681      682
    1356        9      680      681      684
    1357        9      682      681      684
    1358       10      641      682      681
    1359       10      641      682      683
    1360        8      681      682      683
    1361       10      642      683      678
    1362       10      642      683      682
    1363        8      678      683      682
    1364        7      681      684      713
    1365        7      681      684      714
    1366        6      713      684      714
    1367       10      643      685      686
    1368       11      643      685      697
    1369       12      686      685      697
    1370       10      649      686      685
    1371       10      649      686      687
    1372        8      685      686      687
    1373        8      686      687      688
    1374        9      686      687      690
    1375        9      688      687      690
    1376       10      644      688      687
    1377       10      644      688      689
    1378        8      687      688      689
    1379       10      645      689      688
    1380       11      645      689      697
    1381       12      688      689      697
    1382        9      687      690      691
    1383        9      687      690      694
    1384        8      691      690      694
    1385       10      646      691      690
    1386       10      646      691      692
    1387        8      690      691      692
    1388       10      647      692      691
    1389       11      647      692      698
    1390       12      691      692      698
    1391       10      648      693      694
    1392       11      648      693      698
    1393       12      694      693      698
    1394       10      650      694      690
    1395       10      650      694      693
    1396        8      690      694      693
    1397       13      659      695      663
    1398       14      659      695      715
    1399       14      663      695      715
    1400       14      614      696      666
    1401       14      614      696      667
    1402       13      666      696      667
    1403       13      685      697      689
    1404       14      685      697      717
    1405       14      689      697      717
    1406       14      616      698      692
    1407       14      616      698      693
    1408       13      692      698      693
    1409       15      613      699      629
    1410       15      613      699      631
    1411       16      629      699      631
    1412       15      614      700      630
    1413       17      614      701      651
    1414       17      613      702      651
    1415       17      614      703      658
    1416       17      613      704      658
    1417       15      614      705      632
    1418       15      614      705      633
    1419       16      632      705      633
    1420       15      613      706      634
    1421       17      616      707      669
    1422       17      615      708      669
    1423       17      615      709      676
    1424       17      616      710      676
    1425       17      616      711      677
    1426       17      615      712      677
    1427       17      616      713      684
    1428       17      615      714      684
    1429        3      695      715      801
    1430        5      695      715      804
    1431        5      695      715      806
    1432        3      695      715      808
    1433        1      801      715      804
    1434        1      801      715      806
    1435        2      801      715      808
    1436        4      804      715      806
    1437        1      804      715      808
    1438        1      806      715      808
    1439        3      798      716      802
    1440        5      798      716      803
    1441        5      798      716      805
    1442        3      798      716      807
    1443        1      802      716      803
    1444        1      802      716      805
    1445        2      802      716      807
    1446        4      803      716      805
    1447        1      803      716      807
    1448        1      805      716      807
    1449        5      697      717      810
    1450        5      697      717      811
    1451        5      697      717      814
    1452        5      697      717      816
    1453        4      810      717      811
    1454        4      810      717      814
    1455        4      810      717      816
    1456        4      811      717      814
    1457        4      811      717      816
    1458        4      814      717      816
    1459        5      800      718      809
    1460        5      800      718      812
    1461        5      800      718      813
    1462        5      800      718      815
    1463        4      809      718      812
    1464        4      809      718      813
    1465        4      809      718      815
    1466        4      812      718      813
    1467        4      812      718      815
    1468        4      813      718      815
    1469        7      346      753      803
    1470        7      346      753      804
    1471        6      803      753      804
    1472        9      345      754      755
    1473        9      345      754      759
    1474        8      755      754      759
    1475       10      719      755      754
    1476       10      719      755      756
    1477        8      754      755      756
    1478       10      720      756      755
    1479       10      720      756      757
    1480        8      755      756      757
    1481        8      756      757      758
    1482        9      756      757      760
    1483        9      758      757      760
    1484       10      721      758      757
    1485       10      721      758      759
    1486        8      757      758      759
    1487       10      722      759      754
    1488       10      722      759      758
    1489        8      754      759      758
    1490        7      757      760      805
    1491        7      757      760      806
    1492        6      805      760      806
    1493       10      723      761      762
    1494       11      723      761      797
    1495       12      762      761      797
    1496       10      729      762      761
    1497       10      729      762      763
    1498        8      761      762      763
    1499        8      762      763      764
    1500        9      762      763      766
    1501        9      764      763      766
    1502       10      724      764      763
    1503       10      724      764      765
    1504        8      763      764      765
    1505       10      725      765      764
    1506       11      725      765      797
    1507       12      764      765      797
    1508        9      763      766      767
    1509        9      763      766      770
    1510        8      767      766      770
    1511       10      726      767      766
    1512       10      726      767      768
    1513        8      766      767      768
    1514       10      727      768      767
    1515       11      727      768      798
    1516       12      767      768      798
    1517       10      728      769      770
    1518       11      728      769      798
    1519       12      770      769      798
    1520       10      730      770      766
    1521       10      730      770      769
    1522        8      766      770      769
    1523        7      568      771      809
    1524        7      568      771      810
    1525        6      809      771      810
    1526        9      567      772      773
    1527        9      567      772      777
    1528        8      773      772      777
    1529       10      737      773      772
    1530       10      737      773      774
    1531        8      772      773      774
    1532       10      738      774      773
    1533       10      738      774      775
    1534        8      773      774      775
    1535        8      774      775      776
    1536        9      774      775      778
    1537        9      776      775      778
    1538       10      739      776      775
    1539       10      739      776      777
    1540        8      775      776      777
    1541       10      740      777      772
    1542       10      740      777      776
    1543        8      772      777      776
    1544        7      775      778      811
    1545        7      775      778      812
    1546        6      811      778      812
    1547        7      372      779      813
    1548        7      372      779      814
    1549        6      813      779      814
    1550        9      371      780      781
    1551        9      371      780      785
    1552        8      781      780      785
    1553       10      741      781      780
    1554       10      741      781      782
    1555        8      780      781      782
    1556       10      742      782      781
    1557       10      742      782      783
    1558        8      781      782      783
    1559        8      782      783      784
    1560        9      782      783      786
    1561        9      784      783      786
    1562       10      743      784      783
    1563       10      743      784      785
    1564        8      783      784      785
    1565       10      744      785      780
    1566       10      744      785      784
    1567        8      780      785      784
    1568        7      783      786      815
    1569        7      783      786      816
    1570        6      815      786      816
    1571       10      745      787      788
    1572       11      745      787      799
    1573       12      788      787      799
    1574       10      751      788      787
    1575       10      751      788      789
    1576        8      787      788      789
    1577        8      788      789      790
    1578        9      788      789      792
    1579        9      790      789      792
    1580       10      746      790      789
    1581       10      746      790      791
    1582        8      789      790      791
    1583       10      747      791      790
    1584       11      747      791      799
    1585       12      790      791      799
    1586        9      789      792      793
    1587        9      789      792      796
    1588        8      793      792      796
    1589       10      748      793      792
    1590       10      748      793      794
    1591        8      792      793      794
    1592       10      749      794      793
    1593       11      749      794      800
    1594       12      793      794      800
    1595       10      750      795      796
    1596       11      750      795      800
    1597       12      796      795      800
    1598       10      752      796      792
    1599       10      752      796      795
    1600        8      792      796      795
    1601       14      613      797      761
    1602       14      613      797      765
    1603       13      761      797      765
    1604       14      716      798      768
    1605       14      716      798      769
    1606       13      768      798      769
    1607       14      615      799      787
    1608       14      615      799      791
    1609       13      787      799      791
    1610       14      718      800      794
    1611       14      718      800      795
    1612       13      794      800      795
    1613       15      715      801      731
    1614       15      715      801      733
    1615       16      731      801      733
    1616       15      716      802      732
    1617       17      716      803      753
    1618       17      715      804      753
    1619       17      716      805      760
    1620       17      715      806      760
    1621       15      716      807      734
    1622       15      716      807      735
    1623       16      734      807      735
    1624       15      715      808      736
    1625       17      718      809      771
    1626       17      717      810      771
    1627       17      717      811      778
    1628       17      718      812      778
    1629       17      718      813      779
    1630       17      717      814      779
    1631       17      718      815      786
    1632       17      717      816      786
 
Dihedrals
 
       1        1       90       39       89        2
       2        1      448       39       89        2
       3        1       89       39       90        1
       4        1      448       39       90        1
       5        2       89       39      448      449
       6        2       89       39      448      453
       7        2       90       39      448      449
       8        2       90       39      448      453
       9        3       45       40       41        5
      10        3       45       40       41       42
      11        3      447       40       41        5
      12        3      447       40       41       42
      13        3       41       40       45        8
      14        3       41       40       45       44
      15        3      447       40       45        8
      16        3      447       40       45       44
      17        2       41       40      447      497
      18        2       41       40      447      498
      19        2       45       40      447      497
      20        2       45       40      447      498
      21        3        5       41       42        6
      22        3        5       41       42       43
      23        3       40       41       42        6
      24        3       40       41       42       43
      25        3        6       42       43       44
      26        3        6       42       43       46
      27        3       41       42       43       44
      28        3       41       42       43       46
      29        3       42       43       44        7
      30        3       42       43       44       45
      31        3       46       43       44        7
      32        3       46       43       44       45
      33        2       42       43       46       91
      34        2       42       43       46       92
      35        2       44       43       46       91
      36        2       44       43       46       92
      37        3        7       44       45        8
      38        3        7       44       45       40
      39        3       43       44       45        8
      40        3       43       44       45       40
      41        1       43       46       91        2
      42        1       92       46       91        2
      43        1       43       46       92        1
      44        1       91       46       92        1
      45        3        9       47       48       15
      46        3        9       47       48       49
      47        3       83       47       48       15
      48        3       83       47       48       49
      49        3        9       47       83       51
      50        3        9       47       83      103
      51        3       48       47       83       51
      52        3       48       47       83      103
      53        3       15       48       49       50
      54        3       15       48       49       52
      55        3       47       48       49       50
      56        3       47       48       49       52
      57        3       48       49       50       10
      58        3       48       49       50       51
      59        3       52       49       50       10
      60        3       52       49       50       51
      61        2       48       49       52       53
      62        2       48       49       52       56
      63        2       50       49       52       53
      64        2       50       49       52       56
      65        3       10       50       51       11
      66        3       10       50       51       83
      67        3       49       50       51       11
      68        3       49       50       51       83
      69        3       11       51       83       47
      70        3       11       51       83      103
      71        3       50       51       83       47
      72        3       50       51       83      103
      73        3       49       52       53       12
      74        3       49       52       53       54
      75        3       56       52       53       12
      76        3       56       52       53       54
      77        3       49       52       56       16
      78        3       49       52       56       55
      79        3       53       52       56       16
      80        3       53       52       56       55
      81        3       12       53       54       13
      82        3       12       53       54       84
      83        3       52       53       54       13
      84        3       52       53       54       84
      85        3       13       54       84        2
      86        3       13       54       84       55
      87        3       53       54       84        2
      88        3       53       54       84       55
      89        3       14       55       56       16
      90        3       14       55       56       52
      91        3       84       55       56       16
      92        3       84       55       56       52
      93        3       14       55       84        2
      94        3       14       55       84       54
      95        3       56       55       84        2
      96        3       56       55       84       54
      97        1       96       57       95        4
      98        1      262       57       95        4
      99        1       95       57       96        3
     100        1      262       57       96        3
     101        2       95       57      262      263
     102        2       95       57      262      267
     103        2       96       57      262      263
     104        2       96       57      262      267
     105        3       63       58       59       23
     106        3       63       58       59       60
     107        3      261       58       59       23
     108        3      261       58       59       60
     109        3       59       58       63       26
     110        3       59       58       63       62
     111        3      261       58       63       26
     112        3      261       58       63       62
     113        2       59       58      261      299
     114        2       59       58      261      300
     115        2       63       58      261      299
     116        2       63       58      261      300
     117        3       23       59       60       24
     118        3       23       59       60       61
     119        3       58       59       60       24
     120        3       58       59       60       61
     121        3       24       60       61       62
     122        3       24       60       61       64
     123        3       59       60       61       62
     124        3       59       60       61       64
     125        3       60       61       62       25
     126        3       60       61       62       63
     127        3       64       61       62       25
     128        3       64       61       62       63
     129        2       60       61       64       97
     130        2       60       61       64       98
     131        2       62       61       64       97
     132        2       62       61       64       98
     133        3       25       62       63       26
     134        3       25       62       63       58
     135        3       61       62       63       26
     136        3       61       62       63       58
     137        1       61       64       97        3
     138        1       98       64       97        3
     139        1       61       64       98        4
     140        1       97       64       98        4
     141        1      100       65       99        4
     142        1      474       65       99        4
     143        1       99       65      100        3
     144        1      474       65      100        3
     145        2       99       65      474      475
     146        2       99       65      474      479
     147        2      100       65      474      475
     148        2      100       65      474      479
     149        3       71       66       67       27
     150        3       71       66       67       68
     151        3      473       66       67       27
     152        3      473       66       67       68
     153        3       67       66       71       30
     154        3       67       66       71       70
     155        3      473       66       71       30
     156        3      473       66       71       70
     157        2       67       66      473      507
     158        2       67       66      473      508
     159        2       71       66      473      507
     160        2       71       66      473      508
     161        3       27       67       68       28
     162        3       27       67       68       69
     163        3       66       67       68       28
     164        3       66       67       68       69
     165        3       28       68       69       70
     166        3       28       68       69       72
     167        3       67       68       69       70
     168        3       67       68       69       72
     169        3       68       69       70       29
     170        3       68       69       70       71
     171        3       72       69       70       29
     172        3       72       69       70       71
     173        2       68       69       72      101
     174        2       68       69       72      102
     175        2       70       69       72      101
     176        2       70       69       72      102
     177        3       29       70       71       30
     178        3       29       70       71       66
     179        3       69       70       71       30
     180        3       69       70       71       66
     181        1       69       72      101        4
     182        1      102       72      101        4
     183        1       69       72      102        3
     184        1      101       72      102        3
     185        3       31       73       74       37
     186        3       31       73       74       75
     187        3       85       73       74       37
     188        3       85       73       74       75
     189        3       31       73       85       77
     190        3       31       73       85      105
     191        3       74       73       85       77
     192        3       74       73       85      105
     193        3       37       74       75       76
     194        3       37       74       75       78
     195        3       73       74       75       76
     196        3       73       74       75       78
     197        3       74       75       76       32
     198        3       74       75       76       77
     199        3       78       75       76       32
     200        3       78       75       76       77
     201        2       74       75       78       79
     202        2       74       75       78       82
     203        2       76       75       78       79
     204        2       76       75       78       82
     205        3       32       76       77       33
     206        3       32       76       77       85
     207        3       75       76       77       33
     208        3       75       76       77       85
     209        3       33       77       85       73
     210        3       33       77       85      105
     211        3       76       77       85       73
     212        3       76       77       85      105
     213        3       75       78       79       34
     214        3       75       78       79       80
     215        3       82       78       79       34
     216        3       82       78       79       80
     217        3       75       78       82       38
     218        3       75       78       82       81
     219        3       79       78       82       38
     220        3       79       78       82       81
     221        3       34       79       80       35
     222        3       34       79       80       86
     223        3       78       79       80       35
     224        3       78       79       80       86
     225        3       35       80       86        4
     226        3       35       80       86       81
     227        3       79       80       86        4
     228        3       79       80       86       81
     229        3       36       81       82       38
     230        3       36       81       82       78
     231        3       86       81       82       38
     232        3       86       81       82       78
     233        3       36       81       86        4
     234        3       36       81       86       80
     235        3       82       81       86        4
     236        3       82       81       86       80
     237        1      192      141      191      104
     238        1      550      141      191      104
     239        1      191      141      192      103
     240        1      550      141      192      103
     241        2      191      141      550      551
     242        2      191      141      550      555
     243        2      192      141      550      551
     244        2      192      141      550      555
     245        3      147      142      143      107
     246        3      147      142      143      144
     247        3      549      142      143      107
     248        3      549      142      143      144
     249        3      143      142      147      110
     250        3      143      142      147      146
     251        3      549      142      147      110
     252        3      549      142      147      146
     253        2      143      142      549      599
     254        2      143      142      549      600
     255        2      147      142      549      599
     256        2      147      142      549      600
     257        3      107      143      144      108
     258        3      107      143      144      145
     259        3      142      143      144      108
     260        3      142      143      144      145
     261        3      108      144      145      146
     262        3      108      144      145      148
     263        3      143      144      145      146
     264        3      143      144      145      148
     265        3      144      145      146      109
     266        3      144      145      146      147
     267        3      148      145      146      109
     268        3      148      145      146      147
     269        2      144      145      148      193
     270        2      144      145      148      194
     271        2      146      145      148      193
     272        2      146      145      148      194
     273        3      109      146      147      110
     274        3      109      146      147      142
     275        3      145      146      147      110
     276        3      145      146      147      142
     277        1      145      148      193      104
     278        1      194      148      193      104
     279        1      145      148      194      103
     280        1      193      148      194      103
     281        3      111      149      150      117
     282        3      111      149      150      151
     283        3      185      149      150      117
     284        3      185      149      150      151
     285        3      111      149      185        1
     286        3      111      149      185      153
     287        3      150      149      185        1
     288        3      150      149      185      153
     289        3      117      150      151      152
     290        3      117      150      151      154
     291        3      149      150      151      152
     292        3      149      150      151      154
     293        3      150      151      152      112
     294        3      150      151      152      153
     295        3      154      151      152      112
     296        3      154      151      152      153
     297        2      150      151      154      155
     298        2      150      151      154      158
     299        2      152      151      154      155
     300        2      152      151      154      158
     301        3      112      152      153      113
     302        3      112      152      153      185
     303        3      151      152      153      113
     304        3      151      152      153      185
     305        3      113      153      185        1
     306        3      113      153      185      149
     307        3      152      153      185        1
     308        3      152      153      185      149
     309        3      151      154      155      114
     310        3      151      154      155      156
     311        3      158      154      155      114
     312        3      158      154      155      156
     313        3      151      154      158      118
     314        3      151      154      158      157
     315        3      155      154      158      118
     316        3      155      154      158      157
     317        3      114      155      156      115
     318        3      114      155      156      186
     319        3      154      155      156      115
     320        3      154      155      156      186
     321        3      115      156      186      104
     322        3      115      156      186      157
     323        3      155      156      186      104
     324        3      155      156      186      157
     325        3      116      157      158      118
     326        3      116      157      158      154
     327        3      186      157      158      118
     328        3      186      157      158      154
     329        3      116      157      186      104
     330        3      116      157      186      156
     331        3      158      157      186      104
     332        3      158      157      186      156
     333        1      198      159      197      106
     334        1      364      159      197      106
     335        1      197      159      198      105
     336        1      364      159      198      105
     337        2      197      159      364      365
     338        2      197      159      364      369
     339        2      198      159      364      365
     340        2      198      159      364      369
     341        3      165      160      161      125
     342        3      165      160      161      162
     343        3      363      160      161      125
     344        3      363      160      161      162
     345        3      161      160      165      128
     346        3      161      160      165      164
     347        3      363      160      165      128
     348        3      363      160      165      164
     349        2      161      160      363      401
     350        2      161      160      363      402
     351        2      165      160      363      401
     352        2      165      160      363      402
     353        3      125      161      162      126
     354        3      125      161      162      163
     355        3      160      161      162      126
     356        3      160      161      162      163
     357        3      126      162      163      164
     358        3      126      162      163      166
     359        3      161      162      163      164
     360        3      161      162      163      166
     361        3      162      163      164      127
     362        3      162      163      164      165
     363        3      166      163      164      127
     364        3      166      163      164      165
     365        2      162      163      166      199
     366        2      162      163      166      200
     367        2      164      163      166      199
     368        2      164      163      166      200
     369        3      127      164      165      128
     370        3      127      164      165      160
     371        3      163      164      165      128
     372        3      163      164      165      160
     373        1      163      166      199      105
     374        1      200      166      199      105
     375        1      163      166      200      106
     376        1      199      166      200      106
     377        1      202      167      201      106
     378        1      576      167      201      106
     379        1      201      167      202      105
     380        1      576      167      202      105
     381        2      201      167      576      577
     382        2      201      167      576      581
     383        2      202      167      576      577
     384        2      202      167      576      581
     385        3      173      168      169      129
     386        3      173      168      169      170
     387        3      575      168      169      129
     388        3      575      168      169      170
     389        3      169      168      173      132
     390        3      169      168      173      172
     391        3      575      168      173      132
     392        3      575      168      173      172
     393        2      169      168      575      609
     394        2      169      168      575      610
     395        2      173      168      575      609
     396        2      173      168      575      610
     397        3      129      169      170      130
     398        3      129      169      170      171
     399        3      168      169      170      130
     400        3      168      169      170      171
     401        3      130      170      171      172
     402        3      130      170      171      174
     403        3      169      170      171      172
     404        3      169      170      171      174
     405        3      170      171      172      131
     406        3      170      171      172      173
     407        3      174      171      172      131
     408        3      174      171      172      173
     409        2      170      171      174      203
     410        2      170      171      174      204
     411        2      172      171      174      203
     412        2      172      171      174      204
     413        3      131      172      173      132
     414        3      131      172      173      168
     415        3      171      172      173      132
     416        3      171      172      173      168
     417        1      171      174      203      106
     418        1      204      174      203      106
     419        1      171      174      204      105
     420        1      203      174      204      105
     421        3      133      175      176      139
     422        3      133      175      176      177
     423        3      187      175      176      139
     424        3      187      175      176      177
     425        3      133      175      187        3
     426        3      133      175      187      179
     427        3      176      175      187        3
     428        3      176      175      187      179
     429        3      139      176      177      178
     430        3      139      176      177      180
     431        3      175      176      177      178
     432        3      175      176      177      180
     433        3      176      177      178      134
     434        3      176      177      178      179
     435        3      180      177      178      134
     436        3      180      177      178      179
     437        2      176      177      180      181
     438        2      176      177      180      184
     439        2      178      177      180      181
     440        2      178      177      180      184
     441        3      134      178      179      135
     442        3      134      178      179      187
     443        3      177      178      179      135
     444        3      177      178      179      187
     445        3      135      179      187        3
     446        3      135      179      187      175
     447        3      178      179      187        3
     448        3      178      179      187      175
     449        3      177      180      181      136
     450        3      177      180      181      182
     451        3      184      180      181      136
     452        3      184      180      181      182
     453        3      177      180      184      140
     454        3      177      180      184      183
     455        3      181      180      184      140
     456        3      181      180      184      183
     457        3      136      181      182      137
     458        3      136      181      182      188
     459        3      180      181      182      137
     460        3      180      181      182      188
     461        3      137      182      188      106
     462        3      137      182      188      183
     463        3      181      182      188      106
     464        3      181      182      188      183
     465        3      138      183      184      140
     466        3      138      183      184      180
     467        3      188      183      184      140
     468        3      188      183      184      180
     469        3      138      183      188      106
     470        3      138      183      188      182
     471        3      184      183      188      106
     472        3      184      183      188      182
     473        1      294      243      293      206
     474        1      652      243      293      206
     475        1      293      243      294      205
     476        1      652      243      294      205
     477        2      293      243      652      653
     478        2      293      243      652      657
     479        2      294      243      652      653
     480        2      294      243      652      657
     481        3      249      244      245      209
     482        3      249      244      245      246
     483        3      651      244      245      209
     484        3      651      244      245      246
     485        3      245      244      249      212
     486        3      245      244      249      248
     487        3      651      244      249      212
     488        3      651      244      249      248
     489        2      245      244      651      701
     490        2      245      244      651      702
     491        2      249      244      651      701
     492        2      249      244      651      702
     493        3      209      245      246      210
     494        3      209      245      246      247
     495        3      244      245      246      210
     496        3      244      245      246      247
     497        3      210      246      247      248
     498        3      210      246      247      250
     499        3      245      246      247      248
     500        3      245      246      247      250
     501        3      246      247      248      211
     502        3      246      247      248      249
     503        3      250      247      248      211
     504        3      250      247      248      249
     505        2      246      247      250      295
     506        2      246      247      250      296
     507        2      248      247      250      295
     508        2      248      247      250      296
     509        3      211      248      249      212
     510        3      211      248      249      244
     511        3      247      248      249      212
     512        3      247      248      249      244
     513        1      247      250      295      206
     514        1      296      250      295      206
     515        1      247      250      296      205
     516        1      295      250      296      205
     517        3      213      251      252      219
     518        3      213      251      252      253
     519        3      287      251      252      219
     520        3      287      251      252      253
     521        3      213      251      287      255
     522        3      213      251      287      307
     523        3      252      251      287      255
     524        3      252      251      287      307
     525        3      219      252      253      254
     526        3      219      252      253      256
     527        3      251      252      253      254
     528        3      251      252      253      256
     529        3      252      253      254      214
     530        3      252      253      254      255
     531        3      256      253      254      214
     532        3      256      253      254      255
     533        2      252      253      256      257
     534        2      252      253      256      260
     535        2      254      253      256      257
     536        2      254      253      256      260
     537        3      214      254      255      215
     538        3      214      254      255      287
     539        3      253      254      255      215
     540        3      253      254      255      287
     541        3      215      255      287      251
     542        3      215      255      287      307
     543        3      254      255      287      251
     544        3      254      255      287      307
     545        3      253      256      257      216
     546        3      253      256      257      258
     547        3      260      256      257      216
     548        3      260      256      257      258
     549        3      253      256      260      220
     550        3      253      256      260      259
     551        3      257      256      260      220
     552        3      257      256      260      259
     553        3      216      257      258      217
     554        3      216      257      258      288
     555        3      256      257      258      217
     556        3      256      257      258      288
     557        3      217      258      288      206
     558        3      217      258      288      259
     559        3      257      258      288      206
     560        3      257      258      288      259
     561        3      218      259      260      220
     562        3      218      259      260      256
     563        3      288      259      260      220
     564        3      288      259      260      256
     565        3      218      259      288      206
     566        3      218      259      288      258
     567        3      260      259      288      206
     568        3      260      259      288      258
     569        1       58      261      299      208
     570        1      300      261      299      208
     571        1       58      261      300      207
     572        1      299      261      300      207
     573        3       57      262      263      227
     574        3       57      262      263      264
     575        3      267      262      263      227
     576        3      267      262      263      264
     577        3       57      262      267      230
     578        3       57      262      267      266
     579        3      263      262      267      230
     580        3      263      262      267      266
     581        3      227      263      264      228
     582        3      227      263      264      265
     583        3      262      263      264      228
     584        3      262      263      264      265
     585        3      228      264      265      266
     586        3      228      264      265      268
     587        3      263      264      265      266
     588        3      263      264      265      268
     589        3      264      265      266      229
     590        3      264      265      266      267
     591        3      268      265      266      229
     592        3      268      265      266      267
     593        2      264      265      268      301
     594        2      264      265      268      302
     595        2      266      265      268      301
     596        2      266      265      268      302
     597        3      229      266      267      230
     598        3      229      266      267      262
     599        3      265      266      267      230
     600        3      265      266      267      262
     601        1      265      268      301      207
     602        1      302      268      301      207
     603        1      265      268      302      208
     604        1      301      268      302      208
     605        1      304      269      303      208
     606        1      678      269      303      208
     607        1      303      269      304      207
     608        1      678      269      304      207
     609        2      303      269      678      679
     610        2      303      269      678      683
     611        2      304      269      678      679
     612        2      304      269      678      683
     613        3      275      270      271      231
     614        3      275      270      271      272
     615        3      677      270      271      231
     616        3      677      270      271      272
     617        3      271      270      275      234
     618        3      271      270      275      274
     619        3      677      270      275      234
     620        3      677      270      275      274
     621        2      271      270      677      711
     622        2      271      270      677      712
     623        2      275      270      677      711
     624        2      275      270      677      712
     625        3      231      271      272      232
     626        3      231      271      272      273
     627        3      270      271      272      232
     628        3      270      271      272      273
     629        3      232      272      273      274
     630        3      232      272      273      276
     631        3      271      272      273      274
     632        3      271      272      273      276
     633        3      272      273      274      233
     634        3      272      273      274      275
     635        3      276      273      274      233
     636        3      276      273      274      275
     637        2      272      273      276      305
     638        2      272      273      276      306
     639        2      274      273      276      305
     640        2      274      273      276      306
     641        3      233      274      275      234
     642        3      233      274      275      270
     643        3      273      274      275      234
     644        3      273      274      275      270
     645        1      273      276      305      208
     646        1      306      276      305      208
     647        1      273      276      306      207
     648        1      305      276      306      207
     649        3      235      277      278      241
     650        3      235      277      278      279
     651        3      289      277      278      241
     652        3      289      277      278      279
     653        3      235      277      289      281
     654        3      235      277      289      309
     655        3      278      277      289      281
     656        3      278      277      289      309
     657        3      241      278      279      280
     658        3      241      278      279      282
     659        3      277      278      279      280
     660        3      277      278      279      282
     661        3      278      279      280      236
     662        3      278      279      280      281
     663        3      282      279      280      236
     664        3      282      279      280      281
     665        2      278      279      282      283
     666        2      278      279      282      286
     667        2      280      279      282      283
     668        2      280      279      282      286
     669        3      236      280      281      237
     670        3      236      280      281      289
     671        3      279      280      281      237
     672        3      279      280      281      289
     673        3      237      281      289      277
     674        3      237      281      289      309
     675        3      280      281      289      277
     676        3      280      281      289      309
     677        3      279      282      283      238
     678        3      279      282      283      284
     679        3      286      282      283      238
     680        3      286      282      283      284
     681        3      279      282      286      242
     682        3      279      282      286      285
     683        3      283      282      286      242
     684        3      283      282      286      285
     685        3      238      283      284      239
     686        3      238      283      284      290
     687        3      282      283      284      239
     688        3      282      283      284      290
     689        3      239      284      290      208
     690        3      239      284      290      285
     691        3      283      284      290      208
     692        3      283      284      290      285
     693        3      240      285      286      242
     694        3      240      285      286      282
     695        3      290      285      286      242
     696        3      290      285      286      282
     697        3      240      285      290      208
     698        3      240      285      290      284
     699        3      286      285      290      208
     700        3      286      285      290      284
     701        1      396      345      395      308
     702        1      754      345      395      308
     703        1      395      345      396      307
     704        1      754      345      396      307
     705        2      395      345      754      755
     706        2      395      345      754      759
     707        2      396      345      754      755
     708        2      396      345      754      759
     709        3      351      346      347      311
     710        3      351      346      347      348
     711        3      753      346      347      311
     712        3      753      346      347      348
     713        3      347      346      351      314
     714        3      347      346      351      350
     715        3      753      346      351      314
     716        3      753      346      351      350
     717        2      347      346      753      803
     718        2      347      346      753      804
     719        2      351      346      753      803
     720        2      351      346      753      804
     721        3      311      347      348      312
     722        3      311      347      348      349
     723        3      346      347      348      312
     724        3      346      347      348      349
     725        3      312      348      349      350
     726        3      312      348      349      352
     727        3      347      348      349      350
     728        3      347      348      349      352
     729        3      348      349      350      313
     730        3      348      349      350      351
     731        3      352      349      350      313
     732        3      352      349      350      351
     733        2      348      349      352      397
     734        2      348      349      352      398
     735        2      350      349      352      397
     736        2      350      349      352      398
     737        3      313      350      351      314
     738        3      313      350      351      346
     739        3      349      350      351      314
     740        3      349      350      351      346
     741        1      349      352      397      308
     742        1      398      352      397      308
     743        1      349      352      398      307
     744        1      397      352      398      307
     745        3      315      353      354      321
     746        3      315      353      354      355
     747        3      389      353      354      321
     748        3      389      353      354      355
     749        3      315      353      389      205
     750        3      315      353      389      357
     751        3      354      353      389      205
     752        3      354      353      389      357
     753        3      321      354      355      356
     754        3      321      354      355      358
     755        3      353      354      355      356
     756        3      353      354      355      358
     757        3      354      355      356      316
     758        3      354      355      356      357
     759        3      358      355      356      316
     760        3      358      355      356      357
     761        2      354      355      358      359
     762        2      354      355      358      362
     763        2      356      355      358      359
     764        2      356      355      358      362
     765        3      316      356      357      317
     766        3      316      356      357      389
     767        3      355      356      357      317
     768        3      355      356      357      389
     769        3      317      357      389      205
     770        3      317      357      389      353
     771        3      356      357      389      205
     772        3      356      357      389      353
     773        3      355      358      359      318
     774        3      355      358      359      360
     775        3      362      358      359      318
     776        3      362      358      359      360
     777        3      355      358      362      322
     778        3      355      358      362      361
     779        3      359      358      362      322
     780        3      359      358      362      361
     781        3      318      359      360      319
     782        3      318      359      360      390
     783        3      358      359      360      319
     784        3      358      359      360      390
     785        3      319      360      390      308
     786        3      319      360      390      361
     787        3      359      360      390      308
     788        3      359      360      390      361
     789        3      320      361      362      322
     790        3      320      361      362      358
     791        3      390      361      362      322
     792        3      390      361      362      358
     793        3      320      361      390      308
     794        3      320      361      390      360
     795        3      362      361      390      308
     796        3      362      361      390      360
     797        1      160      363      401      310
     798        1      402      363      401      310
     799        1      160      363      402      309
     800        1      401      363      402      309
     801        3      159      364      365      329
     802        3      159      364      365      366
     803        3      369      364      365      329
     804        3      369      364      365      366
     805        3      159      364      369      332
     806        3      159      364      369      368
     807        3      365      364      369      332
     808        3      365      364      369      368
     809        3      329      365      366      330
     810        3      329      365      366      367
     811        3      364      365      366      330
     812        3      364      365      366      367
     813        3      330      366      367      368
     814        3      330      366      367      370
     815        3      365      366      367      368
     816        3      365      366      367      370
     817        3      366      367      368      331
     818        3      366      367      368      369
     819        3      370      367      368      331
     820        3      370      367      368      369
     821        2      366      367      370      403
     822        2      366      367      370      404
     823        2      368      367      370      403
     824        2      368      367      370      404
     825        3      331      368      369      332
     826        3      331      368      369      364
     827        3      367      368      369      332
     828        3      367      368      369      364
     829        1      367      370      403      309
     830        1      404      370      403      309
     831        1      367      370      404      310
     832        1      403      370      404      310
     833        1      406      371      405      310
     834        1      780      371      405      310
     835        1      405      371      406      309
     836        1      780      371      406      309
     837        2      405      371      780      781
     838        2      405      371      780      785
     839        2      406      371      780      781
     840        2      406      371      780      785
     841        3      377      372      373      333
     842        3      377      372      373      374
     843        3      779      372      373      333
     844        3      779      372      373      374
     845        3      373      372      377      336
     846        3      373      372      377      376
     847        3      779      372      377      336
     848        3      779      372      377      376
     849        2      373      372      779      813
     850        2      373      372      779      814
     851        2      377      372      779      813
     852        2      377      372      779      814
     853        3      333      373      374      334
     854        3      333      373      374      375
     855        3      372      373      374      334
     856        3      372      373      374      375
     857        3      334      374      375      376
     858        3      334      374      375      378
     859        3      373      374      375      376
     860        3      373      374      375      378
     861        3      374      375      376      335
     862        3      374      375      376      377
     863        3      378      375      376      335
     864        3      378      375      376      377
     865        2      374      375      378      407
     866        2      374      375      378      408
     867        2      376      375      378      407
     868        2      376      375      378      408
     869        3      335      376      377      336
     870        3      335      376      377      372
     871        3      375      376      377      336
     872        3      375      376      377      372
     873        1      375      378      407      310
     874        1      408      378      407      310
     875        1      375      378      408      309
     876        1      407      378      408      309
     877        3      337      379      380      343
     878        3      337      379      380      381
     879        3      391      379      380      343
     880        3      391      379      380      381
     881        3      337      379      391      207
     882        3      337      379      391      383
     883        3      380      379      391      207
     884        3      380      379      391      383
     885        3      343      380      381      382
     886        3      343      380      381      384
     887        3      379      380      381      382
     888        3      379      380      381      384
     889        3      380      381      382      338
     890        3      380      381      382      383
     891        3      384      381      382      338
     892        3      384      381      382      383
     893        2      380      381      384      385
     894        2      380      381      384      388
     895        2      382      381      384      385
     896        2      382      381      384      388
     897        3      338      382      383      339
     898        3      338      382      383      391
     899        3      381      382      383      339
     900        3      381      382      383      391
     901        3      339      383      391      207
     902        3      339      383      391      379
     903        3      382      383      391      207
     904        3      382      383      391      379
     905        3      381      384      385      340
     906        3      381      384      385      386
     907        3      388      384      385      340
     908        3      388      384      385      386
     909        3      381      384      388      344
     910        3      381      384      388      387
     911        3      385      384      388      344
     912        3      385      384      388      387
     913        3      340      385      386      341
     914        3      340      385      386      392
     915        3      384      385      386      341
     916        3      384      385      386      392
     917        3      341      386      392      310
     918        3      341      386      392      387
     919        3      385      386      392      310
     920        3      385      386      392      387
     921        3      342      387      388      344
     922        3      342      387      388      384
     923        3      392      387      388      344
     924        3      392      387      388      384
     925        3      342      387      392      310
     926        3      342      387      392      386
     927        3      388      387      392      310
     928        3      388      387      392      386
     929        1       40      447      497      410
     930        1      498      447      497      410
     931        1       40      447      498      409
     932        1      497      447      498      409
     933        3       39      448      449      413
     934        3       39      448      449      450
     935        3      453      448      449      413
     936        3      453      448      449      450
     937        3       39      448      453      416
     938        3       39      448      453      452
     939        3      449      448      453      416
     940        3      449      448      453      452
     941        3      413      449      450      414
     942        3      413      449      450      451
     943        3      448      449      450      414
     944        3      448      449      450      451
     945        3      414      450      451      452
     946        3      414      450      451      454
     947        3      449      450      451      452
     948        3      449      450      451      454
     949        3      450      451      452      415
     950        3      450      451      452      453
     951        3      454      451      452      415
     952        3      454      451      452      453
     953        2      450      451      454      499
     954        2      450      451      454      500
     955        2      452      451      454      499
     956        2      452      451      454      500
     957        3      415      452      453      416
     958        3      415      452      453      448
     959        3      451      452      453      416
     960        3      451      452      453      448
     961        1      451      454      499      410
     962        1      500      454      499      410
     963        1      451      454      500      409
     964        1      499      454      500      409
     965        3      417      455      456      423
     966        3      417      455      456      457
     967        3      491      455      456      423
     968        3      491      455      456      457
     969        3      417      455      491      459
     970        3      417      455      491      511
     971        3      456      455      491      459
     972        3      456      455      491      511
     973        3      423      456      457      458
     974        3      423      456      457      460
     975        3      455      456      457      458
     976        3      455      456      457      460
     977        3      456      457      458      418
     978        3      456      457      458      459
     979        3      460      457      458      418
     980        3      460      457      458      459
     981        2      456      457      460      461
     982        2      456      457      460      464
     983        2      458      457      460      461
     984        2      458      457      460      464
     985        3      418      458      459      419
     986        3      418      458      459      491
     987        3      457      458      459      419
     988        3      457      458      459      491
     989        3      419      459      491      455
     990        3      419      459      491      511
     991        3      458      459      491      455
     992        3      458      459      491      511
     993        3      457      460      461      420
     994        3      457      460      461      462
     995        3      464      460      461      420
     996        3      464      460      461      462
     997        3      457      460      464      424
     998        3      457      460      464      463
     999        3      461      460      464      424
    1000        3      461      460      464      463
    1001        3      420      461      462      421
    1002        3      420      461      462      492
    1003        3      460      461      462      421
    1004        3      460      461      462      492
    1005        3      421      462      492      410
    1006        3      421      462      492      463
    1007        3      461      462      492      410
    1008        3      461      462      492      463
    1009        3      422      463      464      424
    1010        3      422      463      464      460
    1011        3      492      463      464      424
    1012        3      492      463      464      460
    1013        3      422      463      492      410
    1014        3      422      463      492      462
    1015        3      464      463      492      410
    1016        3      464      463      492      462
    1017        1      504      465      503      412
    1018        1      670      465      503      412
    1019        1      503      465      504      411
    1020        1      670      465      504      411
    1021        2      503      465      670      671
    1022        2      503      465      670      675
    1023        2      504      465      670      671
    1024        2      504      465      670      675
    1025        3      471      466      467      431
    1026        3      471      466      467      468
    1027        3      669      466      467      431
    1028        3      669      466      467      468
    1029        3      467      466      471      434
    1030        3      467      466      471      470
    1031        3      669      466      471      434
    1032        3      669      466      471      470
    1033        2      467      466      669      707
    1034        2      467      466      669      708
    1035        2      471      466      669      707
    1036        2      471      466      669      708
    1037        3      431      467      468      432
    1038        3      431      467      468      469
    1039        3      466      467      468      432
    1040        3      466      467      468      469
    1041        3      432      468      469      470
    1042        3      432      468      469      472
    1043        3      467      468      469      470
    1044        3      467      468      469      472
    1045        3      468      469      470      433
    1046        3      468      469      470      471
    1047        3      472      469      470      433
    1048        3      472      469      470      471
    1049        2      468      469      472      505
    1050        2      468      469      472      506
    1051        2      470      469      472      505
    1052        2      470      469      472      506
    1053        3      433      470      471      434
    1054        3      433      470      471      466
    1055        3      469      470      471      434
    1056        3      469      470      471      466
    1057        1      469      472      505      411
    1058        1      506      472      505      411
    1059        1      469      472      506      412
    1060        1      505      472      506      412
    1061        1       66      473      507      412
    1062        1      508      473      507      412
    1063        1       66      473      508      411
    1064        1      507      473      508      411
    1065        3       65      474      475      435
    1066        3       65      474      475      476
    1067        3      479      474      475      435
    1068        3      479      474      475      476
    1069        3       65      474      479      438
    1070        3       65      474      479      478
    1071        3      475      474      479      438
    1072        3      475      474      479      478
    1073        3      435      475      476      436
    1074        3      435      475      476      477
    1075        3      474      475      476      436
    1076        3      474      475      476      477
    1077        3      436      476      477      478
    1078        3      436      476      477      480
    1079        3      475      476      477      478
    1080        3      475      476      477      480
    1081        3      476      477      478      437
    1082        3      476      477      478      479
    1083        3      480      477      478      437
    1084        3      480      477      478      479
    1085        2      476      477      480      509
    1086        2      476      477      480      510
    1087        2      478      477      480      509
    1088        2      478      477      480      510
    1089        3      437      478      479      438
    1090        3      437      478      479      474
    1091        3      477      478      479      438
    1092        3      477      478      479      474
    1093        1      477      480      509      412
    1094        1      510      480      509      412
    1095        1      477      480      510      411
    1096        1      509      480      510      411
    1097        3      439      481      482      445
    1098        3      439      481      482      483
    1099        3      493      481      482      445
    1100        3      493      481      482      483
    1101        3      439      481      493      485
    1102        3      439      481      493      513
    1103        3      482      481      493      485
    1104        3      482      481      493      513
    1105        3      445      482      483      484
    1106        3      445      482      483      486
    1107        3      481      482      483      484
    1108        3      481      482      483      486
    1109        3      482      483      484      440
    1110        3      482      483      484      485
    1111        3      486      483      484      440
    1112        3      486      483      484      485
    1113        2      482      483      486      487
    1114        2      482      483      486      490
    1115        2      484      483      486      487
    1116        2      484      483      486      490
    1117        3      440      484      485      441
    1118        3      440      484      485      493
    1119        3      483      484      485      441
    1120        3      483      484      485      493
    1121        3      441      485      493      481
    1122        3      441      485      493      513
    1123        3      484      485      493      481
    1124        3      484      485      493      513
    1125        3      483      486      487      442
    1126        3      483      486      487      488
    1127        3      490      486      487      442
    1128        3      490      486      487      488
    1129        3      483      486      490      446
    1130        3      483      486      490      489
    1131        3      487      486      490      446
    1132        3      487      486      490      489
    1133        3      442      487      488      443
    1134        3      442      487      488      494
    1135        3      486      487      488      443
    1136        3      486      487      488      494
    1137        3      443      488      494      412
    1138        3      443      488      494      489
    1139        3      487      488      494      412
    1140        3      487      488      494      489
    1141        3      444      489      490      446
    1142        3      444      489      490      486
    1143        3      494      489      490      446
    1144        3      494      489      490      486
    1145        3      444      489      494      412
    1146        3      444      489      494      488
    1147        3      490      489      494      412
    1148        3      490      489      494      488
    1149        1      142      549      599      512
    1150        1      600      549      599      512
    1151        1      142      549      600      511
    1152        1      599      549      600      511
    1153        3      141      550      551      515
    1154        3      141      550      551      552
    1155        3      555      550      551      515
    1156        3      555      550      551      552
    1157        3      141      550      555      518
    1158        3      141      550      555      554
    1159        3      551      550      555      518
    1160        3      551      550      555      554
    1161        3      515      551      552      516
    1162        3      515      551      552      553
    1163        3      550      551      552      516
    1164        3      550      551      552      553
    1165        3      516      552      553      554
    1166        3      516      552      553      556
    1167        3      551      552      553      554
    1168        3      551      552      553      556
    1169        3      552      553      554      517
    1170        3      552      553      554      555
    1171        3      556      553      554      517
    1172        3      556      553      554      555
    1173        2      552      553      556      601
    1174        2      552      553      556      602
    1175        2      554      553      556      601
    1176        2      554      553      556      602
    1177        3      517      554      555      518
    1178        3      517      554      555      550
    1179        3      553      554      555      518
    1180        3      553      554      555      550
    1181        1      553      556      601      512
    1182        1      602      556      601      512
    1183        1      553      556      602      511
    1184        1      601      556      602      511
    1185        3      519      557      558      525
    1186        3      519      557      558      559
    1187        3      593      557      558      525
    1188        3      593      557      558      559
    1189        3      519      557      593      409
    1190        3      519      557      593      561
    1191        3      558      557      593      409
    1192        3      558      557      593      561
    1193        3      525      558      559      560
    1194        3      525      558      559      562
    1195        3      557      558      559      560
    1196        3      557      558      559      562
    1197        3      558      559      560      520
    1198        3      558      559      560      561
    1199        3      562      559      560      520
    1200        3      562      559      560      561
    1201        2      558      559      562      563
    1202        2      558      559      562      566
    1203        2      560      559      562      563
    1204        2      560      559      562      566
    1205        3      520      560      561      521
    1206        3      520      560      561      593
    1207        3      559      560      561      521
    1208        3      559      560      561      593
    1209        3      521      561      593      409
    1210        3      521      561      593      557
    1211        3      560      561      593      409
    1212        3      560      561      593      557
    1213        3      559      562      563      522
    1214        3      559      562      563      564
    1215        3      566      562      563      522
    1216        3      566      562      563      564
    1217        3      559      562      566      526
    1218        3      559      562      566      565
    1219        3      563      562      566      526
    1220        3      563      562      566      565
    1221        3      522      563      564      523
    1222        3      522      563      564      594
    1223        3      562      563      564      523
    1224        3      562      563      564      594
    1225        3      523      564      594      512
    1226        3      523      564      594      565
    1227        3      563      564      594      512
    1228        3      563      564      594      565
    1229        3      524      565      566      526
    1230        3      524      565      566      562
    1231        3      594      565      566      526
    1232        3      594      565      566      562
    1233        3      524      565      594      512
    1234        3      524      565      594      564
    1235        3      566      565      594      512
    1236        3      566      565      594      564
    1237        1      606      567      605      514
    1238        1      772      567      605      514
    1239        1      605      567      606      513
    1240        1      772      567      606      513
    1241        2      605      567      772      773
    1242        2      605      567      772      777
    1243        2      606      567      772      773
    1244        2      606      567      772      777
    1245        3      573      568      569      533
    1246        3      573      568      569      570
    1247        3      771      568      569      533
    1248        3      771      568      569      570
    1249        3      569      568      573      536
    1250        3      569      568      573      572
    1251        3      771      568      573      536
    1252        3      771      568      573      572
    1253        2      569      568      771      809
    1254        2      569      568      771      810
    1255        2      573      568      771      809
    1256        2      573      568      771      810
    1257        3      533      569      570      534
    1258        3      533      569      570      571
    1259        3      568      569      570      534
    1260        3      568      569      570      571
    1261        3      534      570      571      572
    1262        3      534      570      571      574
    1263        3      569      570      571      572
    1264        3      569      570      571      574
    1265        3      570      571      572      535
    1266        3      570      571      572      573
    1267        3      574      571      572      535
    1268        3      574      571      572      573
    1269        2      570      571      574      607
    1270        2      570      571      574      608
    1271        2      572      571      574      607
    1272        2      572      571      574      608
    1273        3      535      572      573      536
    1274        3      535      572      573      568
    1275        3      571      572      573      536
    1276        3      571      572      573      568
    1277        1      571      574      607      513
    1278        1      608      574      607      513
    1279        1      571      574      608      514
    1280        1      607      574      608      514
    1281        1      168      575      609      514
    1282        1      610      575      609      514
    1283        1      168      575      610      513
    1284        1      609      575      610      513
    1285        3      167      576      577      537
    1286        3      167      576      577      578
    1287        3      581      576      577      537
    1288        3      581      576      577      578
    1289        3      167      576      581      540
    1290        3      167      576      581      580
    1291        3      577      576      581      540
    1292        3      577      576      581      580
    1293        3      537      577      578      538
    1294        3      537      577      578      579
    1295        3      576      577      578      538
    1296        3      576      577      578      579
    1297        3      538      578      579      580
    1298        3      538      578      579      582
    1299        3      577      578      579      580
    1300        3      577      578      579      582
    1301        3      578      579      580      539
    1302        3      578      579      580      581
    1303        3      582      579      580      539
    1304        3      582      579      580      581
    1305        2      578      579      582      611
    1306        2      578      579      582      612
    1307        2      580      579      582      611
    1308        2      580      579      582      612
    1309        3      539      580      581      540
    1310        3      539      580      581      576
    1311        3      579      580      581      540
    1312        3      579      580      581      576
    1313        1      579      582      611      514
    1314        1      612      582      611      514
    1315        1      579      582      612      513
    1316        1      611      582      612      513
    1317        3      541      583      584      547
    1318        3      541      583      584      585
    1319        3      595      583      584      547
    1320        3      595      583      584      585
    1321        3      541      583      595      411
    1322        3      541      583      595      587
    1323        3      584      583      595      411
    1324        3      584      583      595      587
    1325        3      547      584      585      586
    1326        3      547      584      585      588
    1327        3      583      584      585      586
    1328        3      583      584      585      588
    1329        3      584      585      586      542
    1330        3      584      585      586      587
    1331        3      588      585      586      542
    1332        3      588      585      586      587
    1333        2      584      585      588      589
    1334        2      584      585      588      592
    1335        2      586      585      588      589
    1336        2      586      585      588      592
    1337        3      542      586      587      543
    1338        3      542      586      587      595
    1339        3      585      586      587      543
    1340        3      585      586      587      595
    1341        3      543      587      595      411
    1342        3      543      587      595      583
    1343        3      586      587      595      411
    1344        3      586      587      595      583
    1345        3      585      588      589      544
    1346        3      585      588      589      590
    1347        3      592      588      589      544
    1348        3      592      588      589      590
    1349        3      585      588      592      548
    1350        3      585      588      592      591
    1351        3      589      588      592      548
    1352        3      589      588      592      591
    1353        3      544      589      590      545
    1354        3      544      589      590      596
    1355        3      588      589      590      545
    1356        3      588      589      590      596
    1357        3      545      590      596      514
    1358        3      545      590      596      591
    1359        3      589      590      596      514
    1360        3      589      590      596      591
    1361        3      546      591      592      548
    1362        3      546      591      592      588
    1363        3      596      591      592      548
    1364        3      596      591      592      588
    1365        3      546      591      596      514
    1366        3      546      591      596      590
    1367        3      592      591      596      514
    1368        3      592      591      596      590
    1369        1      244      651      701      614
    1370        1      702      651      701      614
    1371        1      244      651      702      613
    1372        1      701      651      702      613
    1373        3      243      652      653      617
    1374        3      243      652      653      654
    1375        3      657      652      653      617
    1376        3      657      652      653      654
    1377        3      243      652      657      620
    1378        3      243      652      657      656
    1379        3      653      652      657      620
    1380        3      653      652      657      656
    1381        3      617      653      654      618
    1382        3      617      653      654      655
    1383        3      652      653      654      618
    1384        3      652      653      654      655
    1385        3      618      654      655      656
    1386        3      618      654      655      658
    1387        3      653      654      655      656
    1388        3      653      654      655      658
    1389        3      654      655      656      619
    1390        3      654      655      656      657
    1391        3      658      655      656      619
    1392        3      658      655      656      657
    1393        2      654      655      658      703
    1394        2      654      655      658      704
    1395        2      656      655      658      703
    1396        2      656      655      658      704
    1397        3      619      656      657      620
    1398        3      619      656      657      652
    1399        3      655      656      657      620
    1400        3      655      656      657      652
    1401        1      655      658      703      614
    1402        1      704      658      703      614
    1403        1      655      658      704      613
    1404        1      703      658      704      613
    1405        3      621      659      660      627
    1406        3      621      659      660      661
    1407        3      695      659      660      627
    1408        3      695      659      660      661
    1409        3      621      659      695      663
    1410        3      621      659      695      715
    1411        3      660      659      695      663
    1412        3      660      659      695      715
    1413        3      627      660      661      662
    1414        3      627      660      661      664
    1415        3      659      660      661      662
    1416        3      659      660      661      664
    1417        3      660      661      662      622
    1418        3      660      661      662      663
    1419        3      664      661      662      622
    1420        3      664      661      662      663
    1421        2      660      661      664      665
    1422        2      660      661      664      668
    1423        2      662      661      664      665
    1424        2      662      661      664      668
    1425        3      622      662      663      623
    1426        3      622      662      663      695
    1427        3      661      662      663      623
    1428        3      661      662      663      695
    1429        3      623      663      695      659
    1430        3      623      663      695      715
    1431        3      662      663      695      659
    1432        3      662      663      695      715
    1433        3      661      664      665      624
    1434        3      661      664      665      666
    1435        3      668      664      665      624
    1436        3      668      664      665      666
    1437        3      661      664      668      628
    1438        3      661      664      668      667
    1439        3      665      664      668      628
    1440        3      665      664      668      667
    1441        3      624      665      666      625
    1442        3      624      665      666      696
    1443        3      664      665      666      625
    1444        3      664      665      666      696
    1445        3      625      666      696      614
    1446        3      625      666      696      667
    1447        3      665      666      696      614
    1448        3      665      666      696      667
    1449        3      626      667      668      628
    1450        3      626      667      668      664
    1451        3      696      667      668      628
    1452        3      696      667      668      664
    1453        3      626      667      696      614
    1454        3      626      667      696      666
    1455        3      668      667      696      614
    1456        3      668      667      696      666
    1457        1      466      669      707      616
    1458        1      708      669      707      616
    1459        1      466      669      708      615
    1460        1      707      669      708      615
    1461        3      465      670      671      635
    1462        3      465      670      671      672
    1463        3      675      670      671      635
    1464        3      675      670      671      672
    1465        3      465      670      675      638
    1466        3      465      670      675      674
    1467        3      671      670      675      638
    1468        3      671      670      675      674
    1469        3      635      671      672      636
    1470        3      635      671      672      673
    1471        3      670      671      672      636
    1472        3      670      671      672      673
    1473        3      636      672      673      674
    1474        3      636      672      673      676
    1475        3      671      672      673      674
    1476        3      671      672      673      676
    1477        3      672      673      674      637
    1478        3      672      673      674      675
    1479        3      676      673      674      637
    1480        3      676      673      674      675
    1481        2      672      673      676      709
    1482        2      672      673      676      710
    1483        2      674      673      676      709
    1484        2      674      673      676      710
    1485        3      637      674      675      638
    1486        3      637      674      675      670
    1487        3      673      674      675      638
    1488        3      673      674      675      670
    1489        1      673      676      709      615
    1490        1      710      676      709      615
    1491        1      673      676      710      616
    1492        1      709      676      710      616
    1493        1      270      677      711      616
    1494        1      712      677      711      616
    1495        1      270      677      712      615
    1496        1      711      677      712      615
    1497        3      269      678      679      639
    1498        3      269      678      679      680
    1499        3      683      678      679      639
    1500        3      683      678      679      680
    1501        3      269      678      683      642
    1502        3      269      678      683      682
    1503        3      679      678      683      642
    1504        3      679      678      683      682
    1505        3      639      679      680      640
    1506        3      639      679      680      681
    1507        3      678      679      680      640
    1508        3      678      679      680      681
    1509        3      640      680      681      682
    1510        3      640      680      681      684
    1511        3      679      680      681      682
    1512        3      679      680      681      684
    1513        3      680      681      682      641
    1514        3      680      681      682      683
    1515        3      684      681      682      641
    1516        3      684      681      682      683
    1517        2      680      681      684      713
    1518        2      680      681      684      714
    1519        2      682      681      684      713
    1520        2      682      681      684      714
    1521        3      641      682      683      642
    1522        3      641      682      683      678
    1523        3      681      682      683      642
    1524        3      681      682      683      678
    1525        1      681      684      713      616
    1526        1      714      684      713      616
    1527        1      681      684      714      615
    1528        1      713      684      714      615
    1529        3      643      685      686      649
    1530        3      643      685      686      687
    1531        3      697      685      686      649
    1532        3      697      685      686      687
    1533        3      643      685      697      689
    1534        3      643      685      697      717
    1535        3      686      685      697      689
    1536        3      686      685      697      717
    1537        3      649      686      687      688
    1538        3      649      686      687      690
    1539        3      685      686      687      688
    1540        3      685      686      687      690
    1541        3      686      687      688      644
    1542        3      686      687      688      689
    1543        3      690      687      688      644
    1544        3      690      687      688      689
    1545        2      686      687      690      691
    1546        2      686      687      690      694
    1547        2      688      687      690      691
    1548        2      688      687      690      694
    1549        3      644      688      689      645
    1550        3      644      688      689      697
    1551        3      687      688      689      645
    1552        3      687      688      689      697
    1553        3      645      689      697      685
    1554        3      645      689      697      717
    1555        3      688      689      697      685
    1556        3      688      689      697      717
    1557        3      687      690      691      646
    1558        3      687      690      691      692
    1559        3      694      690      691      646
    1560        3      694      690      691      692
    1561        3      687      690      694      650
    1562        3      687      690      694      693
    1563        3      691      690      694      650
    1564        3      691      690      694      693
    1565        3      646      691      692      647
    1566        3      646      691      692      698
    1567        3      690      691      692      647
    1568        3      690      691      692      698
    1569        3      647      692      698      616
    1570        3      647      692      698      693
    1571        3      691      692      698      616
    1572        3      691      692      698      693
    1573        3      648      693      694      650
    1574        3      648      693      694      690
    1575        3      698      693      694      650
    1576        3      698      693      694      690
    1577        3      648      693      698      616
    1578        3      648      693      698      692
    1579        3      694      693      698      616
    1580        3      694      693      698      692
    1581        1      346      753      803      716
    1582        1      804      753      803      716
    1583        1      346      753      804      715
    1584        1      803      753      804      715
    1585        3      345      754      755      719
    1586        3      345      754      755      756
    1587        3      759      754      755      719
    1588        3      759      754      755      756
    1589        3      345      754      759      722
    1590        3      345      754      759      758
    1591        3      755      754      759      722
    1592        3      755      754      759      758
    1593        3      719      755      756      720
    1594        3      719      755      756      757
    1595        3      754      755      756      720
    1596        3      754      755      756      757
    1597        3      720      756      757      758
    1598        3      720      756      757      760
    1599        3      755      756      757      758
    1600        3      755      756      757      760
    1601        3      756      757      758      721
    1602        3      756      757      758      759
    1603        3      760      757      758      721
    1604        3      760      757      758      759
    1605        2      756      757      760      805
    1606        2      756      757      760      806
    1607        2      758      757      760      805
    1608        2      758      757      760      806
    1609        3      721      758      759      722
    1610        3      721      758      759      754
    1611        3      757      758      759      722
    1612        3      757      758      759      754
    1613        1      757      760      805      716
    1614        1      806      760      805      716
    1615        1      757      760      806      715
    1616        1      805      760      806      715
    1617        3      723      761      762      729
    1618        3      723      761      762      763
    1619        3      797      761      762      729
    1620        3      797      761      762      763
    1621        3      723      761      797      613
    1622        3      723      761      797      765
    1623        3      762      761      797      613
    1624        3      762      761      797      765
    1625        3      729      762      763      764
    1626        3      729      762      763      766
    1627        3      761      762      763      764
    1628        3      761      762      763      766
    1629        3      762      763      764      724
    1630        3      762      763      764      765
    1631        3      766      763      764      724
    1632        3      766      763      764      765
    1633        2      762      763      766      767
    1634        2      762      763      766      770
    1635        2      764      763      766      767
    1636        2      764      763      766      770
    1637        3      724      764      765      725
    1638        3      724      764      765      797
    1639        3      763      764      765      725
    1640        3      763      764      765      797
    1641        3      725      765      797      613
    1642        3      725      765      797      761
    1643        3      764      765      797      613
    1644        3      764      765      797      761
    1645        3      763      766      767      726
    1646        3      763      766      767      768
    1647        3      770      766      767      726
    1648        3      770      766      767      768
    1649        3      763      766      770      730
    1650        3      763      766      770      769
    1651        3      767      766      770      730
    1652        3      767      766      770      769
    1653        3      726      767      768      727
    1654        3      726      767      768      798
    1655        3      766      767      768      727
    1656        3      766      767      768      798
    1657        3      727      768      798      716
    1658        3      727      768      798      769
    1659        3      767      768      798      716
    1660        3      767      768      798      769
    1661        3      728      769      770      730
    1662        3      728      769      770      766
    1663        3      798      769      770      730
    1664        3      798      769      770      766
    1665        3      728      769      798      716
    1666        3      728      769      798      768
    1667        3      770      769      798      716
    1668        3      770      769      798      768
    1669        1      568      771      809      718
    1670        1      810      771      809      718
    1671        1      568      771      810      717
    1672        1      809      771      810      717
    1673        3      567      772      773      737
    1674        3      567      772      773      774
    1675        3      777      772      773      737
    1676        3      777      772      773      774
    1677        3      567      772      777      740
    1678        3      567      772      777      776
    1679        3      773      772      777      740
    1680        3      773      772      777      776
    1681        3      737      773      774      738
    1682        3      737      773      774      775
    1683        3      772      773      774      738
    1684        3      772      773      774      775
    1685        3      738      774      775      776
    1686        3      738      774      775      778
    1687        3      773      774      775      776
    1688        3      773      774      775      778
    1689        3      774      775      776      739
    1690        3      774      775      776      777
    1691        3      778      775      776      739
    1692        3      778      775      776      777
    1693        2      774      775      778      811
    1694        2      774      775      778      812
    1695        2      776      775      778      811
    1696        2      776      775      778      812
    1697        3      739      776      777      740
    1698        3      739      776      777      772
    1699        3      775      776      777      740
    1700        3      775      776      777      772
    1701        1      775      778      811      717
    1702        1      812      778      811      717
    1703        1      775      778      812      718
    1704        1      811      778      812      718
    1705        1      372      779      813      718
    1706        1      814      779      813      718
    1707        1      372      779      814      717
    1708        1      813      779      814      717
    1709        3      371      780      781      741
    1710        3      371      780      781      782
    1711        3      785      780      781      741
    1712        3      785      780      781      782
    1713        3      371      780      785      744
    1714        3      371      780      785      784
    1715        3      781      780      785      744
    1716        3      781      780      785      784
    1717        3      741      781      782      742
    1718        3      741      781      782      783
    1719        3      780      781      782      742
    1720        3      780      781      782      783
    1721        3      742      782      783      784
    1722        3      742      782      783      786
    1723        3      781      782      783      784
    1724        3      781      782      783      786
    1725        3      782      783      784      743
    1726        3      782      783      784      785
    1727        3      786      783      784      743
    1728        3      786      783      784      785
    1729        2      782      783      786      815
    1730        2      782      783      786      816
    1731        2      784      783      786      815
    1732        2      784      783      786      816
    1733        3      743      784      785      744
    1734        3      743      784      785      780
    1735        3      783      784      785      744
    1736        3      783      784      785      780
    1737        1      783      786      815      718
    1738        1      816      786      815      718
    1739        1      783      786      816      717
    1740        1      815      786      816      717
    1741        3      745      787      788      751
    1742        3      745      787      788      789
    1743        3      799      787      788      751
    1744        3      799      787      788      789
    1745        3      745      787      799      615
    1746        3      745      787      799      791
    1747        3      788      787      799      615
    1748        3      788      787      799      791
    1749        3      751      788      789      790
    1750        3      751      788      789      792
    1751        3      787      788      789      790
    1752        3      787      788      789      792
    1753        3      788      789      790      746
    1754        3      788      789      790      791
    1755        3      792      789      790      746
    1756        3      792      789      790      791
    1757        2      788      789      792      793
    1758        2      788      789      792      796
    1759        2      790      789      792      793
    1760        2      790      789      792      796
    1761        3      746      790      791      747
    1762        3      746      790      791      799
    1763        3      789      790      791      747
    1764        3      789      790      791      799
    1765        3      747      791      799      615
    1766        3      747      791      799      787
    1767        3      790      791      799      615
    1768        3      790      791      799      787
    1769        3      789      792      793      748
    1770        3      789      792      793      794
    1771        3      796      792      793      748
    1772        3      796      792      793      794
    1773        3      789      792      796      752
    1774        3      789      792      796      795
    1775        3      793      792      796      752
    1776        3      793      792      796      795
    1777        3      748      793      794      749
    1778        3      748      793      794      800
    1779        3      792      793      794      749
    1780        3      792      793      794      800
    1781        3      749      794      800      718
    1782        3      749      794      800      795
    1783        3      793      794      800      718
    1784        3      793      794      800      795
    1785        3      750      795      796      752
    1786        3      750      795      796      792
    1787        3      800      795      796      752
    1788        3      800      795      796      792
    1789        3      750      795      800      718
    1790        3      750      795      800      794
    1791        3      796      795      800      718
    1792        3      796      795      800      794
 
Impropers
 
       1        1       39       89       90      448
       2        1       39       90       89      448
       3        1       39      448       89       90
       4        1       40       41       45      447
       5        1       40       45       41      447
       6        1       40      447       41       45
       7        1       41        5       40       42
       8        1       41       40        5       42
       9        1       41       42        5       40
      10        1       42        6       41       43
      11        1       42       41        6       43
      12        1       42       43        6       41
      13        1       43       42       44       46
      14        1       43       44       42       46
      15        1       43       46       42       44
      16        1       44        7       43       45
      17        1       44       43        7       45
      18        1       44       45        7       43
      19        1       45        8       40       44
      20        1       45       40        8       44
      21        1       45       44        8       40
      22        1       46       43       91       92
      23        1       46       91       43       92
      24        1       46       92       43       91
      25        1       47        9       48       83
      26        1       47       48        9       83
      27        1       47       83        9       48
      28        1       48       15       47       49
      29        1       48       47       15       49
      30        1       48       49       15       47
      31        1       49       48       50       52
      32        1       49       50       48       52
      33        1       49       52       48       50
      34        1       50       10       49       51
      35        1       50       49       10       51
      36        1       50       51       10       49
      37        1       51       11       50       83
      38        1       51       50       11       83
      39        1       51       83       11       50
      40        1       52       49       53       56
      41        1       52       53       49       56
      42        1       52       56       49       53
      43        1       53       12       52       54
      44        1       53       52       12       54
      45        1       53       54       12       52
      46        1       54       13       53       84
      47        1       54       53       13       84
      48        1       54       84       13       53
      49        1       55       14       56       84
      50        1       55       56       14       84
      51        1       55       84       14       56
      52        1       56       16       52       55
      53        1       56       52       16       55
      54        1       56       55       16       52
      55        1       57       95       96      262
      56        1       57       96       95      262
      57        1       57      262       95       96
      58        1       58       59       63      261
      59        1       58       63       59      261
      60        1       58      261       59       63
      61        1       59       23       58       60
      62        1       59       58       23       60
      63        1       59       60       23       58
      64        1       60       24       59       61
      65        1       60       59       24       61
      66        1       60       61       24       59
      67        1       61       60       62       64
      68        1       61       62       60       64
      69        1       61       64       60       62
      70        1       62       25       61       63
      71        1       62       61       25       63
      72        1       62       63       25       61
      73        1       63       26       58       62
      74        1       63       58       26       62
      75        1       63       62       26       58
      76        1       64       61       97       98
      77        1       64       97       61       98
      78        1       64       98       61       97
      79        1       65       99      100      474
      80        1       65      100       99      474
      81        1       65      474       99      100
      82        1       66       67       71      473
      83        1       66       71       67      473
      84        1       66      473       67       71
      85        1       67       27       66       68
      86        1       67       66       27       68
      87        1       67       68       27       66
      88        1       68       28       67       69
      89        1       68       67       28       69
      90        1       68       69       28       67
      91        1       69       68       70       72
      92        1       69       70       68       72
      93        1       69       72       68       70
      94        1       70       29       69       71
      95        1       70       69       29       71
      96        1       70       71       29       69
      97        1       71       30       66       70
      98        1       71       66       30       70
      99        1       71       70       30       66
     100        1       72       69      101      102
     101        1       72      101       69      102
     102        1       72      102       69      101
     103        1       73       31       74       85
     104        1       73       74       31       85
     105        1       73       85       31       74
     106        1       74       37       73       75
     107        1       74       73       37       75
     108        1       74       75       37       73
     109        1       75       74       76       78
     110        1       75       76       74       78
     111        1       75       78       74       76
     112        1       76       32       75       77
     113        1       76       75       32       77
     114        1       76       77       32       75
     115        1       77       33       76       85
     116        1       77       76       33       85
     117        1       77       85       33       76
     118        1       78       75       79       82
     119        1       78       79       75       82
     120        1       78       82       75       79
     121        1       79       34       78       80
     122        1       79       78       34       80
     123        1       79       80       34       78
     124        1       80       35       79       86
     125        1       80       79       35       86
     126        1       80       86       35       79
     127        1       81       36       82       86
     128        1       81       82       36       86
     129        1       81       86       36       82
     130        1       82       38       78       81
     131        1       82       78       38       81
     132        1       82       81       38       78
     133        1       83       47       51      103
     134        1       83       51       47      103
     135        1       83      103       47       51
     136        1       84        2       54       55
     137        1       84       54        2       55
     138        1       84       55        2       54
     139        1       85       73       77      105
     140        1       85       77       73      105
     141        1       85      105       73       77
     142        1       86        4       80       81
     143        1       86       80        4       81
     144        1       86       81        4       80
     145        1      141      191      192      550
     146        1      141      192      191      550
     147        1      141      550      191      192
     148        1      142      143      147      549
     149        1      142      147      143      549
     150        1      142      549      143      147
     151        1      143      107      142      144
     152        1      143      142      107      144
     153        1      143      144      107      142
     154        1      144      108      143      145
     155        1      144      143      108      145
     156        1      144      145      108      143
     157        1      145      144      146      148
     158        1      145      146      144      148
     159        1      145      148      144      146
     160        1      146      109      145      147
     161        1      146      145      109      147
     162        1      146      147      109      145
     163        1      147      110      142      146
     164        1      147      142      110      146
     165        1      147      146      110      142
     166        1      148      145      193      194
     167        1      148      193      145      194
     168        1      148      194      145      193
     169        1      149      111      150      185
     170        1      149      150      111      185
     171        1      149      185      111      150
     172        1      150      117      149      151
     173        1      150      149      117      151
     174        1      150      151      117      149
     175        1      151      150      152      154
     176        1      151      152      150      154
     177        1      151      154      150      152
     178        1      152      112      151      153
     179        1      152      151      112      153
     180        1      152      153      112      151
     181        1      153      113      152      185
     182        1      153      152      113      185
     183        1      153      185      113      152
     184        1      154      151      155      158
     185        1      154      155      151      158
     186        1      154      158      151      155
     187        1      155      114      154      156
     188        1      155      154      114      156
     189        1      155      156      114      154
     190        1      156      115      155      186
     191        1      156      155      115      186
     192        1      156      186      115      155
     193        1      157      116      158      186
     194        1      157      158      116      186
     195        1      157      186      116      158
     196        1      158      118      154      157
     197        1      158      154      118      157
     198        1      158      157      118      154
     199        1      159      197      198      364
     200        1      159      198      197      364
     201        1      159      364      197      198
     202        1      160      161      165      363
     203        1      160      165      161      363
     204        1      160      363      161      165
     205        1      161      125      160      162
     206        1      161      160      125      162
     207        1      161      162      125      160
     208        1      162      126      161      163
     209        1      162      161      126      163
     210        1      162      163      126      161
     211        1      163      162      164      166
     212        1      163      164      162      166
     213        1      163      166      162      164
     214        1      164      127      163      165
     215        1      164      163      127      165
     216        1      164      165      127      163
     217        1      165      128      160      164
     218        1      165      160      128      164
     219        1      165      164      128      160
     220        1      166      163      199      200
     221        1      166      199      163      200
     222        1      166      200      163      199
     223        1      167      201      202      576
     224        1      167      202      201      576
     225        1      167      576      201      202
     226        1      168      169      173      575
     227        1      168      173      169      575
     228        1      168      575      169      173
     229        1      169      129      168      170
     230        1      169      168      129      170
     231        1      169      170      129      168
     232        1      170      130      169      171
     233        1      170      169      130      171
     234        1      170      171      130      169
     235        1      171      170      172      174
     236        1      171      172      170      174
     237        1      171      174      170      172
     238        1      172      131      171      173
     239        1      172      171      131      173
     240        1      172      173      131      171
     241        1      173      132      168      172
     242        1      173      168      132      172
     243        1      173      172      132      168
     244        1      174      171      203      204
     245        1      174      203      171      204
     246        1      174      204      171      203
     247        1      175      133      176      187
     248        1      175      176      133      187
     249        1      175      187      133      176
     250        1      176      139      175      177
     251        1      176      175      139      177
     252        1      176      177      139      175
     253        1      177      176      178      180
     254        1      177      178      176      180
     255        1      177      180      176      178
     256        1      178      134      177      179
     257        1      178      177      134      179
     258        1      178      179      134      177
     259        1      179      135      178      187
     260        1      179      178      135      187
     261        1      179      187      135      178
     262        1      180      177      181      184
     263        1      180      181      177      184
     264        1      180      184      177      181
     265        1      181      136      180      182
     266        1      181      180      136      182
     267        1      181      182      136      180
     268        1      182      137      181      188
     269        1      182      181      137      188
     270        1      182      188      137      181
     271        1      183      138      184      188
     272        1      183      184      138      188
     273        1      183      188      138      184
     274        1      184      140      180      183
     275        1      184      180      140      183
     276        1      184      183      140      180
     277        1      185        1      149      153
     278        1      185      149        1      153
     279        1      185      153        1      149
     280        1      186      104      156      157
     281        1      186      156      104      157
     282        1      186      157      104      156
     283        1      187        3      175      179
     284        1      187      175        3      179
     285        1      187      179        3      175
     286        1      188      106      182      183
     287        1      188      182      106      183
     288        1      188      183      106      182
     289        1      243      293      294      652
     290        1      243      294      293      652
     291        1      243      652      293      294
     292        1      244      245      249      651
     293        1      244      249      245      651
     294        1      244      651      245      249
     295        1      245      209      244      246
     296        1      245      244      209      246
     297        1      245      246      209      244
     298        1      246      210      245      247
     299        1      246      245      210      247
     300        1      246      247      210      245
     301        1      247      246      248      250
     302        1      247      248      246      250
     303        1      247      250      246      248
     304        1      248      211      247      249
     305        1      248      247      211      249
     306        1      248      249      211      247
     307        1      249      212      244      248
     308        1      249      244      212      248
     309        1      249      248      212      244
     310        1      250      247      295      296
     311        1      250      295      247      296
     312        1      250      296      247      295
     313        1      251      213      252      287
     314        1      251      252      213      287
     315        1      251      287      213      252
     316        1      252      219      251      253
     317        1      252      251      219      253
     318        1      252      253      219      251
     319        1      253      252      254      256
     320        1      253      254      252      256
     321        1      253      256      252      254
     322        1      254      214      253      255
     323        1      254      253      214      255
     324        1      254      255      214      253
     325        1      255      215      254      287
     326        1      255      254      215      287
     327        1      255      287      215      254
     328        1      256      253      257      260
     329        1      256      257      253      260
     330        1      256      260      253      257
     331        1      257      216      256      258
     332        1      257      256      216      258
     333        1      257      258      216      256
     334        1      258      217      257      288
     335        1      258      257      217      288
     336        1      258      288      217      257
     337        1      259      218      260      288
     338        1      259      260      218      288
     339        1      259      288      218      260
     340        1      260      220      256      259
     341        1      260      256      220      259
     342        1      260      259      220      256
     343        1      261       58      299      300
     344        1      261      299       58      300
     345        1      261      300       58      299
     346        1      262       57      263      267
     347        1      262      263       57      267
     348        1      262      267       57      263
     349        1      263      227      262      264
     350        1      263      262      227      264
     351        1      263      264      227      262
     352        1      264      228      263      265
     353        1      264      263      228      265
     354        1      264      265      228      263
     355        1      265      264      266      268
     356        1      265      266      264      268
     357        1      265      268      264      266
     358        1      266      229      265      267
     359        1      266      265      229      267
     360        1      266      267      229      265
     361        1      267      230      262      266
     362        1      267      262      230      266
     363        1      267      266      230      262
     364        1      268      265      301      302
     365        1      268      301      265      302
     366        1      268      302      265      301
     367        1      269      303      304      678
     368        1      269      304      303      678
     369        1      269      678      303      304
     370        1      270      271      275      677
     371        1      270      275      271      677
     372        1      270      677      271      275
     373        1      271      231      270      272
     374        1      271      270      231      272
     375        1      271      272      231      270
     376        1      272      232      271      273
     377        1      272      271      232      273
     378        1      272      273      232      271
     379        1      273      272      274      276
     380        1      273      274      272      276
     381        1      273      276      272      274
     382        1      274      233      273      275
     383        1      274      273      233      275
     384        1      274      275      233      273
     385        1      275      234      270      274
     386        1      275      270      234      274
     387        1      275      274      234      270
     388        1      276      273      305      306
     389        1      276      305      273      306
     390        1      276      306      273      305
     391        1      277      235      278      289
     392        1      277      278      235      289
     393        1      277      289      235      278
     394        1      278      241      277      279
     395        1      278      277      241      279
     396        1      278      279      241      277
     397        1      279      278      280      282
     398        1      279      280      278      282
     399        1      279      282      278      280
     400        1      280      236      279      281
     401        1      280      279      236      281
     402        1      280      281      236      279
     403        1      281      237      280      289
     404        1      281      280      237      289
     405        1      281      289      237      280
     406        1      282      279      283      286
     407        1      282      283      279      286
     408        1      282      286      279      283
     409        1      283      238      282      284
     410        1      283      282      238      284
     411        1      283      284      238      282
     412        1      284      239      283      290
     413        1      284      283      239      290
     414        1      284      290      239      283
     415        1      285      240      286      290
     416        1      285      286      240      290
     417        1      285      290      240      286
     418        1      286      242      282      285
     419        1      286      282      242      285
     420        1      286      285      242      282
     421        1      287      251      255      307
     422        1      287      255      251      307
     423        1      287      307      251      255
     424        1      288      206      258      259
     425        1      288      258      206      259
     426        1      288      259      206      258
     427        1      289      277      281      309
     428        1      289      281      277      309
     429        1      289      309      277      281
     430        1      290      208      284      285
     431        1      290      284      208      285
     432        1      290      285      208      284
     433        1      345      395      396      754
     434        1      345      396      395      754
     435        1      345      754      395      396
     436        1      346      347      351      753
     437        1      346      351      347      753
     438        1      346      753      347      351
     439        1      347      311      346      348
     440        1      347      346      311      348
     441        1      347      348      311      346
     442        1      348      312      347      349
     443        1      348      347      312      349
     444        1      348      349      312      347
     445        1      349      348      350      352
     446        1      349      350      348      352
     447        1      349      352      348      350
     448        1      350      313      349      351
     449        1      350      349      313      351
     450        1      350      351      313      349
     451        1      351      314      346      350
     452        1      351      346      314      350
     453        1      351      350      314      346
     454        1      352      349      397      398
     455        1      352      397      349      398
     456        1      352      398      349      397
     457        1      353      315      354      389
     458        1      353      354      315      389
     459        1      353      389      315      354
     460        1      354      321      353      355
     461        1      354      353      321      355
     462        1      354      355      321      353
     463        1      355      354      356      358
     464        1      355      356      354      358
     465        1      355      358      354      356
     466        1      356      316      355      357
     467        1      356      355      316      357
     468        1      356      357      316      355
     469        1      357      317      356      389
     470        1      357      356      317      389
     471        1      357      389      317      356
     472        1      358      355      359      362
     473        1      358      359      355      362
     474        1      358      362      355      359
     475        1      359      318      358      360
     476        1      359      358      318      360
     477        1      359      360      318      358
     478        1      360      319      359      390
     479        1      360      359      319      390
     480        1      360      390      319      359
     481        1      361      320      362      390
     482        1      361      362      320      390
     483        1      361      390      320      362
     484        1      362      322      358      361
     485        1      362      358      322      361
     486        1      362      361      322      358
     487        1      363      160      401      402
     488        1      363      401      160      402
     489        1      363      402      160      401
     490        1      364      159      365      369
     491        1      364      365      159      369
     492        1      364      369      159      365
     493        1      365      329      364      366
     494        1      365      364      329      366
     495        1      365      366      329      364
     496        1      366      330      365      367
     497        1      366      365      330      367
     498        1      366      367      330      365
     499        1      367      366      368      370
     500        1      367      368      366      370
     501        1      367      370      366      368
     502        1      368      331      367      369
     503        1      368      367      331      369
     504        1      368      369      331      367
     505        1      369      332      364      368
     506        1      369      364      332      368
     507        1      369      368      332      364
     508        1      370      367      403      404
     509        1      370      403      367      404
     510        1      370      404      367      403
     511        1      371      405      406      780
     512        1      371      406      405      780
     513        1      371      780      405      406
     514        1      372      373      377      779
     515        1      372      377      373      779
     516        1      372      779      373      377
     517        1      373      333      372      374
     518        1      373      372      333      374
     519        1      373      374      333      372
     520        1      374      334      373      375
     521        1      374      373      334      375
     522        1      374      375      334      373
     523        1      375      374      376      378
     524        1      375      376      374      378
     525        1      375      378      374      376
     526        1      376      335      375      377
     527        1      376      375      335      377
     528        1      376      377      335      375
     529        1      377      336      372      376
     530        1      377      372      336      376
     531        1      377      376      336      372
     532        1      378      375      407      408
     533        1      378      407      375      408
     534        1      378      408      375      407
     535        1      379      337      380      391
     536        1      379      380      337      391
     537        1      379      391      337      380
     538        1      380      343      379      381
     539        1      380      379      343      381
     540        1      380      381      343      379
     541        1      381      380      382      384
     542        1      381      382      380      384
     543        1      381      384      380      382
     544        1      382      338      381      383
     545        1      382      381      338      383
     546        1      382      383      338      381
     547        1      383      339      382      391
     548        1      383      382      339      391
     549        1      383      391      339      382
     550        1      384      381      385      388
     551        1      384      385      381      388
     552        1      384      388      381      385
     553        1      385      340      384      386
     554        1      385      384      340      386
     555        1      385      386      340      384
     556        1      386      341      385      392
     557        1      386      385      341      392
     558        1      386      392      341      385
     559        1      387      342      388      392
     560        1      387      388      342      392
     561        1      387      392      342      388
     562        1      388      344      384      387
     563        1      388      384      344      387
     564        1      388      387      344      384
     565        1      389      205      353      357
     566        1      389      353      205      357
     567        1      389      357      205      353
     568        1      390      308      360      361
     569        1      390      360      308      361
     570        1      390      361      308      360
     571        1      391      207      379      383
     572        1      391      379      207      383
     573        1      391      383      207      379
     574        1      392      310      386      387
     575        1      392      386      310      387
     576        1      392      387      310      386
     577        1      447       40      497      498
     578        1      447      497       40      498
     579        1      447      498       40      497
     580        1      448       39      449      453
     581        1      448      449       39      453
     582        1      448      453       39      449
     583        1      449      413      448      450
     584        1      449      448      413      450
     585        1      449      450      413      448
     586        1      450      414      449      451
     587        1      450      449      414      451
     588        1      450      451      414      449
     589        1      451      450      452      454
     590        1      451      452      450      454
     591        1      451      454      450      452
     592        1      452      415      451      453
     593        1      452      451      415      453
     594        1      452      453      415      451
     595        1      453      416      448      452
     596        1      453      448      416      452
     597        1      453      452      416      448
     598        1      454      451      499      500
     599        1      454      499      451      500
     600        1      454      500      451      499
     601        1      455      417      456      491
     602        1      455      456      417      491
     603        1      455      491      417      456
     604        1      456      423      455      457
     605        1      456      455      423      457
     606        1      456      457      423      455
     607        1      457      456      458      460
     608        1      457      458      456      460
     609        1      457      460      456      458
     610        1      458      418      457      459
     611        1      458      457      418      459
     612        1      458      459      418      457
     613        1      459      419      458      491
     614        1      459      458      419      491
     615        1      459      491      419      458
     616        1      460      457      461      464
     617        1      460      461      457      464
     618        1      460      464      457      461
     619        1      461      420      460      462
     620        1      461      460      420      462
     621        1      461      462      420      460
     622        1      462      421      461      492
     623        1      462      461      421      492
     624        1      462      492      421      461
     625        1      463      422      464      492
     626        1      463      464      422      492
     627        1      463      492      422      464
     628        1      464      424      460      463
     629        1      464      460      424      463
     630        1      464      463      424      460
     631        1      465      503      504      670
     632        1      465      504      503      670
     633        1      465      670      503      504
     634        1      466      467      471      669
     635        1      466      471      467      669
     636        1      466      669      467      471
     637        1      467      431      466      468
     638        1      467      466      431      468
     639        1      467      468      431      466
     640        1      468      432      467      469
     641        1      468      467      432      469
     642        1      468      469      432      467
     643        1      469      468      470      472
     644        1      469      470      468      472
     645        1      469      472      468      470
     646        1      470      433      469      471
     647        1      470      469      433      471
     648        1      470      471      433      469
     649        1      471      434      466      470
     650        1      471      466      434      470
     651        1      471      470      434      466
     652        1      472      469      505      506
     653        1      472      505      469      506
     654        1      472      506      469      505
     655        1      473       66      507      508
     656        1      473      507       66      508
     657        1      473      508       66      507
     658        1      474       65      475      479
     659        1      474      475       65      479
     660        1      474      479       65      475
     661        1      475      435      474      476
     662        1      475      474      435      476
     663        1      475      476      435      474
     664        1      476      436      475      477
     665        1      476      475      436      477
     666        1      476      477      436      475
     667        1      477      476      478      480
     668        1      477      478      476      480
     669        1      477      480      476      478
     670        1      478      437      477      479
     671        1      478      477      437      479
     672        1      478      479      437      477
     673        1      479      438      474      478
     674        1      479      474      438      478
     675        1      479      478      438      474
     676        1      480      477      509      510
     677        1      480      509      477      510
     678        1      480      510      477      509
     679        1      481      439      482      493
     680        1      481      482      439      493
     681        1      481      493      439      482
     682        1      482      445      481      483
     683        1      482      481      445      483
     684        1      482      483      445      481
     685        1      483      482      484      486
     686        1      483      484      482      486
     687        1      483      486      482      484
     688        1      484      440      483      485
     689        1      484      483      440      485
     690        1      484      485      440      483
     691        1      485      441      484      493
     692        1      485      484      441      493
     693        1      485      493      441      484
     694        1      486      483      487      490
     695        1      486      487      483      490
     696        1      486      490      483      487
     697        1      487      442      486      488
     698        1      487      486      442      488
     699        1      487      488      442      486
     700        1      488      443      487      494
     701        1      488      487      443      494
     702        1      488      494      443      487
     703        1      489      444      490      494
     704        1      489      490      444      494
     705        1      489      494      444      490
     706        1      490      446      486      489
     707        1      490      486      446      489
     708        1      490      489      446      486
     709        1      491      455      459      511
     710        1      491      459      455      511
     711        1      491      511      455      459
     712        1      492      410      462      463
     713        1      492      462      410      463
     714        1      492      463      410      462
     715        1      493      481      485      513
     716        1      493      485      481      513
     717        1      493      513      481      485
     718        1      494      412      488      489
     719        1      494      488      412      489
     720        1      494      489      412      488
     721        1      549      142      599      600
     722        1      549      599      142      600
     723        1      549      600      142      599
     724        1      550      141      551      555
     725        1      550      551      141      555
     726        1      550      555      141      551
     727        1      551      515      550      552
     728        1      551      550      515      552
     729        1      551      552      515      550
     730        1      552      516      551      553
     731        1      552      551      516      553
     732        1      552      553      516      551
     733        1      553      552      554      556
     734        1      553      554      552      556
     735        1      553      556      552      554
     736        1      554      517      553      555
     737        1      554      553      517      555
     738        1      554      555      517      553
     739        1      555      518      550      554
     740        1      555      550      518      554
     741        1      555      554      518      550
     742        1      556      553      601      602
     743        1      556      601      553      602
     744        1      556      602      553      601
     745        1      557      519      558      593
     746        1      557      558      519      593
     747        1      557      593      519      558
     748        1      558      525      557      559
     749        1      558      557      525      559
     750        1      558      559      525      557
     751        1      559      558      560      562
     752        1      559      560      558      562
     753        1      559      562      558      560
     754        1      560      520      559      561
     755        1      560      559      520      561
     756        1      560      561      520      559
     757        1      561      521      560      593
     758        1      561      560      521      593
     759        1      561      593      521      560
     760        1      562      559      563      566
     761        1      562      563      559      566
     762        1      562      566      559      563
     763        1      563      522      562      564
     764        1      563      562      522      564
     765        1      563      564      522      562
     766        1      564      523      563      594
     767        1      564      563      523      594
     768        1      564      594      523      563
     769        1      565      524      566      594
     770        1      565      566      524      594
     771        1      565      594      524      566
     772        1      566      526      562      565
     773        1      566      562      526      565
     774        1      566      565      526      562
     775        1      567      605      606      772
     776        1      567      606      605      772
     777        1      567      772      605      606
     778        1      568      569      573      771
     779        1      568      573      569      771
     780        1      568      771      569      573
     781        1      569      533      568      570
     782        1      569      568      533      570
     783        1      569      570      533      568
     784        1      570      534      569      571
     785        1      570      569      534      571
     786        1      570      571      534      569
     787        1      571      570      572      574
     788        1      571      572      570      574
     789        1      571      574      570      572
     790        1      572      535      571      573
     791        1      572      571      535      573
     792        1      572      573      535      571
     793        1      573      536      568      572
     794        1      573      568      536      572
     795        1      573      572      536      568
     796        1      574      571      607      608
     797        1      574      607      571      608
     798        1      574      608      571      607
     799        1      575      168      609      610
     800        1      575      609      168      610
     801        1      575      610      168      609
     802        1      576      167      577      581
     803        1      576      577      167      581
     804        1      576      581      167      577
     805        1      577      537      576      578
     806        1      577      576      537      578
     807        1      577      578      537      576
     808        1      578      538      577      579
     809        1      578      577      538      579
     810        1      578      579      538      577
     811        1      579      578      580      582
     812        1      579      580      578      582
     813        1      579      582      578      580
     814        1      580      539      579      581
     815        1      580      579      539      581
     816        1      580      581      539      579
     817        1      581      540      576      580
     818        1      581      576      540      580
     819        1      581      580      540      576
     820        1      582      579      611      612
     821        1      582      611      579      612
     822        1      582      612      579      611
     823        1      583      541      584      595
     824        1      583      584      541      595
     825        1      583      595      541      584
     826        1      584      547      583      585
     827        1      584      583      547      585
     828        1      584      585      547      583
     829        1      585      584      586      588
     830        1      585      586      584      588
     831        1      585      588      584      586
     832        1      586      542      585      587
     833        1      586      585      542      587
     834        1      586      587      542      585
     835        1      587      543      586      595
     836        1      587      586      543      595
     837        1      587      595      543      586
     838        1      588      585      589      592
     839        1      588      589      585      592
     840        1      588      592      585      589
     841        1      589      544      588      590
     842        1      589      588      544      590
     843        1      589      590      544      588
     844        1      590      545      589      596
     845        1      590      589      545      596
     846        1      590      596      545      589
     847        1      591      546      592      596
     848        1      591      592      546      596
     849        1      591      596      546      592
     850        1      592      548      588      591
     851        1      592      588      548      591
     852        1      592      591      548      588
     853        1      593      409      557      561
     854        1      593      557      409      561
     855        1      593      561      409      557
     856        1      594      512      564      565
     857        1      594      564      512      565
     858        1      594      565      512      564
     859        1      595      411      583      587
     860        1      595      583      411      587
     861        1      595      587      411      583
     862        1      596      514      590      591
     863        1      596      590      514      591
     864        1      596      591      514      590
     865        1      651      244      701      702
     866        1      651      701      244      702
     867        1      651      702      244      701
     868        1      652      243      653      657
     869        1      652      653      243      657
     870        1      652      657      243      653
     871        1      653      617      652      654
     872        1      653      652      617      654
     873        1      653      654      617      652
     874        1      654      618      653      655
     875        1      654      653      618      655
     876        1      654      655      618      653
     877        1      655      654      656      658
     878        1      655      656      654      658
     879        1      655      658      654      656
     880        1      656      619      655      657
     881        1      656      655      619      657
     882        1      656      657      619      655
     883        1      657      620      652      656
     884        1      657      652      620      656
     885        1      657      656      620      652
     886        1      658      655      703      704
     887        1      658      703      655      704
     888        1      658      704      655      703
     889        1      659      621      660      695
     890        1      659      660      621      695
     891        1      659      695      621      660
     892        1      660      627      659      661
     893        1      660      659      627      661
     894        1      660      661      627      659
     895        1      661      660      662      664
     896        1      661      662      660      664
     897        1      661      664      660      662
     898        1      662      622      661      663
     899        1      662      661      622      663
     900        1      662      663      622      661
     901        1      663      623      662      695
     902        1      663      662      623      695
     903        1      663      695      623      662
     904        1      664      661      665      668
     905        1      664      665      661      668
     906        1      664      668      661      665
     907        1      665      624      664      666
     908        1      665      664      624      666
     909        1      665      666      624      664
     910        1      666      625      665      696
     911        1      666      665      625      696
     912        1      666      696      625      665
     913        1      667      626      668      696
     914        1      667      668      626      696
     915        1      667      696      626      668
     916        1      668      628      664      667
     917        1      668      664      628      667
     918        1      668      667      628      664
     919        1      669      466      707      708
     920        1      669      707      466      708
     921        1      669      708      466      707
     922        1      670      465      671      675
     923        1      670      671      465      675
     924        1      670      675      465      671
     925        1      671      635      670      672
     926        1      671      670      635      672
     927        1      671      672      635      670
     928        1      672      636      671      673
     929        1      672      671      636      673
     930        1      672      673      636      671
     931        1      673      672      674      676
     932        1      673      674      672      676
     933        1      673      676      672      674
     934        1      674      637      673      675
     935        1      674      673      637      675
     936        1      674      675      637      673
     937        1      675      638      670      674
     938        1      675      670      638      674
     939        1      675      674      638      670
     940        1      676      673      709      710
     941        1      676      709      673      710
     942        1      676      710      673      709
     943        1      677      270      711      712
     944        1      677      711      270      712
     945        1      677      712      270      711
     946        1      678      269      679      683
     947        1      678      679      269      683
     948        1      678      683      269      679
     949        1      679      639      678      680
     950        1      679      678      639      680
     951        1      679      680      639      678
     952        1      680      640      679      681
     953        1      680      679      640      681
     954        1      680      681      640      679
     955        1      681      680      682      684
     956        1      681      682      680      684
     957        1      681      684      680      682
     958        1      682      641      681      683
     959        1      682      681      641      683
     960        1      682      683      641      681
     961        1      683      642      678      682
     962        1      683      678      642      682
     963        1      683      682      642      678
     964        1      684      681      713      714
     965        1      684      713      681      714
     966        1      684      714      681      713
     967        1      685      643      686      697
     968        1      685      686      643      697
     969        1      685      697      643      686
     970        1      686      649      685      687
     971        1      686      685      649      687
     972        1      686      687      649      685
     973        1      687      686      688      690
     974        1      687      688      686      690
     975        1      687      690      686      688
     976        1      688      644      687      689
     977        1      688      687      644      689
     978        1      688      689      644      687
     979        1      689      645      688      697
     980        1      689      688      645      697
     981        1      689      697      645      688
     982        1      690      687      691      694
     983        1      690      691      687      694
     984        1      690      694      687      691
     985        1      691      646      690      692
     986        1      691      690      646      692
     987        1      691      692      646      690
     988        1      692      647      691      698
     989        1      692      691      647      698
     990        1      692      698      647      691
     991        1      693      648      694      698
     992        1      693      694      648      698
     993        1      693      698      648      694
     994        1      694      650      690      693
     995        1      694      690      650      693
     996        1      694      693      650      690
     997        1      695      659      663      715
     998        1      695      663      659      715
     999        1      695      715      659      663
    1000        1      696      614      666      667
    1001        1      696      666      614      667
    1002        1      696      667      614      666
    1003        1      697      685      689      717
    1004        1      697      689      685      717
    1005        1      697      717      685      689
    1006        1      698      616      692      693
    1007        1      698      692      616      693
    1008        1      698      693      616      692
    1009        1      753      346      803      804
    1010        1      753      803      346      804
    1011        1      753      804      346      803
    1012        1      754      345      755      759
    1013        1      754      755      345      759
    1014        1      754      759      345      755
    1015        1      755      719      754      756
    1016        1      755      754      719      756
    1017        1      755      756      719      754
    1018        1      756      720      755      757
    1019        1      756      755      720      757
    1020        1      756      757      720      755
    1021        1      757      756      758      760
    1022        1      757      758      756      760
    1023        1      757      760      756      758
    1024        1      758      721      757      759
    1025        1      758      757      721      759
    1026        1      758      759      721      757
    1027        1      759      722      754      758
    1028        1      759      754      722      758
    1029        1      759      758      722      754
    1030        1      760      757      805      806
    1031        1      760      805      757      806
    1032        1      760      806      757      805
    1033        1      761      723      762      797
    1034        1      761      762      723      797
    1035        1      761      797      723      762
    1036        1      762      729      761      763
    1037        1      762      761      729      763
    1038        1      762      763      729      761
    1039        1      763      762      764      766
    1040        1      763      764      762      766
    1041        1      763      766      762      764
    1042        1      764      724      763      765
    1043        1      764      763      724      765
    1044        1      764      765      724      763
    1045        1      765      725      764      797
    1046        1      765      764      725      797
    1047        1      765      797      725      764
    1048        1      766      763      767      770
    1049        1      766      767      763      770
    1050        1      766      770      763      767
    1051        1      767      726      766      768
    1052        1      767      766      726      768
    1053        1      767      768      726      766
    1054        1      768      727      767      798
    1055        1      768      767      727      798
    1056        1      768      798      727      767
    1057        1      769      728      770      798
    1058        1      769      770      728      798
    1059        1      769      798      728      770
    1060        1      770      730      766      769
    1061        1      770      766      730      769
    1062        1      770      769      730      766
    1063        1      771      568      809      810
    1064        1      771      809      568      810
    1065        1      771      810      568      809
    1066        1      772      567      773      777
    1067        1      772      773      567      777
    1068        1      772      777      567      773
    1069        1      773      737      772      774
    1070        1      773      772      737      774
    1071        1      773      774      737      772
    1072        1      774      738      773      775
    1073        1      774      773      738      775
    1074        1      774      775      738      773
    1075        1      775      774      776      778
    1076        1      775      776      774      778
    1077        1      775      778      774      776
    1078        1      776      739      775      777
    1079        1      776      775      739      777
    1080        1      776      777      739      775
    1081        1      777      740      772      776
    1082        1      777      772      740      776
    1083        1      777      776      740      772
    1084        1      778      775      811      812
    1085        1      778      811      775      812
    1086        1      778      812      775      811
    1087        1      779      372      813      814
    1088        1      779      813      372      814
    1089        1      779      814      372      813
    1090        1      780      371      781      785
    1091        1      780      781      371      785
    1092        1      780      785      371      781
    1093        1      781      741      780      782
    1094        1      781      780      741      782
    1095        1      781      782      741      780
    1096        1      782      742      781      783
    1097        1      782      781      742      783
    1098        1      782      783      742      781
    1099        1      783      782      784      786
    1100        1      783      784      782      786
    1101        1      783      786      782      784
    1102        1      784      743      783      785
    1103        1      784      783      743      785
    1104        1      784      785      743      783
    1105        1      785      744      780      784
    1106        1      785      780      744      784
    1107        1      785      784      744      780
    1108        1      786      783      815      816
    1109        1      786      815      783      816
    1110        1      786      816      783      815
    1111        1      787      745      788      799
    1112        1      787      788      745      799
    1113        1      787      799      745      788
    1114        1      788      751      787      789
    1115        1      788      787      751      789
    1116        1      788      789      751      787
    1117        1      789      788      790      792
    1118        1      789      790      788      792
    1119        1      789      792      788      790
    1120        1      790      746      789      791
    1121        1      790      789      746      791
    1122        1      790      791      746      789
    1123        1      791      747      790      799
    1124        1      791      790      747      799
    1125        1      791      799      747      790
    1126        1      792      789      793      796
    1127        1      792      793      789      796
    1128        1      792      796      789      793
    1129        1      793      748      792      794
    1130        1      793      792      748      794
    1131        1      793      794      748      792
    1132        1      794      749      793      800
    1133        1      794      793      749      800
    1134        1      794      800      749      793
    1135        1      795      750      796      800
    1136        1      795      796      750      800
    1137        1      795      800      750      796
    1138        1      796      752      792      795
    1139        1      796      792      752      795
    1140        1      796      795      752      792
    1141        1      797      613      761      765
    1142        1      797      761      613      765
    1143        1      797      765      613      761
    1144        1      798      716      768      769
    1145        1      798      768      716      769
    1146        1      798      769      716      768
    1147        1      799      615      787      791
    1148        1      799      787      615      791
    1149        1      799      791      615      787
    1150        1      800      718      794      795
    1151        1      800      794      718      795
    1152        1      800      795      718      794
