# Supplementary material for: Probing Structural Defects in MOFs Using Water Stability
Source: J Phys Chem C Nanomater Interfaces. 2024 Feb 23;128(9):3975–84. doi: 10.1021/acs.jpcc.3c07497 (PMC10926153; doi:10.1021/acs.jpcc.3c07497)
Supplement: Supplementary file 2 — jp3c07497_si_002.zip [file jp3c07497_si_002.zip › SI/Sample input files/MD/Defective ATOXAJ/WATER.xyz]

408
 Atoms. Timestep: 1000000
O 2.70322 4.07904 8.20631
H 3.2911 4.56268 8.78659
H 1.82518 4.35124 8.47312
O 10.7697 9.41586 6.885
H 11.005 9.04528 7.73562
H 10.9439 8.712 6.26013
O 2.02162 15.8787 1.13511
H 2.95736 15.7444 1.28537
H 1.76011 16.5134 1.80226
O 19.8197 0.728468 0.772202
H 20.053 1.37162 1.44167
H 18.8901 0.554594 0.919972
O 1.89039 0.035657 3.88636
H 1.42195 0.67442 3.34899
H 2.76325 -0.0119249 3.49638
O 3.98605 17.5957 21.9304
H 4.40368 16.7816 22.2116
H 3.05078 17.4457 22.0682
O -4.31586 18.6644 7.39598
H 17.0493 18.1474 6.75262
H -3.95045 18.0165 7.99837
O 6.89384 6.6782 26.4912
H 7.84053 6.68505 26.35
H 6.62366 5.78858 26.2636
O 8.34131 7.59983 7.34199
H 8.79082 7.21272 8.09321
H 8.07866 6.85061 6.80728
O 0.0213297 13.6856 14.292
H -0.0391895 12.8022 14.6555
H 0.698313 14.1146 14.8154
O 6.23674 6.48841 16.634
H 6.21019 6.07711 17.4979
H 5.31715 6.59654 16.3913
O 10.2605 17.7334 25.9253
H 9.31321 17.6535 25.8136
H 10.5562 16.8424 26.1121
O -0.913483 -0.798523 26.291
H -0.712219 -0.972634 27.2105
H -0.0634921 -0.818653 25.8513
O 6.68822 18.6396 20.8901
H 6.82653 18.0962 20.1143
H 6.82125 18.0438 21.6273
O -2.66045 7.76612 7.28155
H 18.8291 7.12176 6.67235
H -2.36654 7.24912 8.03158
O 9.78314 13.0189 22.231
H 10.3187 13.6679 22.6872
H 8.90511 13.3998 22.2164
O 6.75942 6.5404 21.4222
H 6.60658 5.62778 21.6672
H 7.63226 6.73721 21.7623
O -3.69276 19.074 12.3911
H -2.74239 19.0608 12.2777
H -3.96391 18.1669 12.2497
O 2.61488 7.24845 22.5498
H 2.41454 6.55185 23.175
H 2.95649 6.79065 21.7817
O 3.19005 10.4052 5.14864
H 3.32716 9.62347 4.61359
H 3.75158 11.0702 4.75024
O 4.40961 8.73002 8.8669
H 3.97111 8.03441 9.35687
H 5.34224 8.58388 9.02523
O -0.165802 12.4447 10.4415
H -0.192779 11.5166 10.6742
H 0.534031 12.8079 10.9841
O 16.9946 6.67467 15.971
H 16.5047 6.0153 15.4797
H 16.4408 6.87159 16.7265
O 17.7649 11.5397 0.511583
H 16.8656 11.2295 0.617784
H 17.7893 12.3713 0.984815
O 18.3435 12.1929 6.23712
H 18.1533 12.7364 5.47251
H 17.9051 12.6374 6.96264
O 9.17966 8.55056 12.5427
H 8.55203 8.09166 11.9844
H 10.0358 8.24557 12.2424
O 9.51883 5.50043 1.37344
H 8.86687 4.80196 1.43109
H 10.2149 5.22902 1.97187
O -0.961126 -1.86808 17.3622
H -3.88046 19.2453 17.3004
H -0.766773 -0.966114 17.1075
O -5.07505 2.47902 26.3529
H 15.9075 2.64101 25.9821
H -4.50876 3.12425 25.9296
O 14.6498 20.0105 10.5338
H 14.4816 19.0788 10.3932
H 15.1746 20.0415 11.3338
O 6.24769 11.1666 10.6181
H 5.80118 11.1592 11.4648
H 5.87034 11.9141 10.1543
O 1.59672 3.20865 14.7859
H 2.45742 2.91503 15.0846
H 1.55535 4.13007 15.0418
O 10.0244 2.66549 9.60022
H 9.62695 2.34266 8.79149
H 10.6466 3.33332 9.31191
O 10.014 -0.595158 24.9733
H 9.58439 -1.44955 24.9324
H 10.9141 -0.791347 25.2332
O 3.55192 14.7331 19.5188
H 4.3371 14.3655 19.1131
H 2.84038 14.4934 18.9251
O 5.06127 12.7612 25.3265
H 5.95638 13.0702 25.4663
H 4.56573 13.5511 25.1103
O 7.04661 3.78985 15.2894
H 6.55591 2.97569 15.4016
H 7.89597 3.61598 15.6951
O 2.38374 15.8333 5.8479
H 3.23155 15.68 5.43081
H 1.74323 15.5018 5.21854
O 6.89295 11.0309 0.0960446
H 6.22876 11.3236 0.720057
H 2.05052 6.8747 27.0993
O 8.33922 8.89968 24.8854
H 9.04703 8.28027 25.0631
H 8.77964 9.7425 24.7762
O 13.3621 7.3584 22.3989
H 13.306 6.68847 23.0803
H 13.0594 6.91859 21.6045
O 8.92696 0.784409 0.828808
H 7.99822 0.610829 0.982246
H 9.06011 1.67712 1.14752
O 9.57835 0.62293 21.1646
H 9.50367 1.42279 21.6851
H 9.60121 0.928037 20.2577
O -0.933186 12.8867 22.6208
H -0.0481597 13.2283 22.7485
H -1.47904 13.6664 22.5193
O -4.89618 6.00656 20.8718
H 16.7225 5.47723 20.1086
H -4.81545 5.37486 21.5864
O 4.73222 9.48272 14.177
H 3.95359 9.73905 14.6712
H 4.39291 9.1795 13.3349
O 1.44405 -0.511135 13.3863
H 2.12972 -1.16855 13.2683
H 1.65107 -0.0959922 14.2235
O 7.31021 1.84273 25.0424
H 6.94611 2.72791 25.053
H 8.25232 1.96939 25.1547
O 6.44663 19.303 3.3498
H 5.91786 19.0513 4.10696
H 5.94984 18.9879 2.59473
O -2.7942 9.91627 26.2543
H -2.60095 9.68916 27.1638
H -1.9586 10.2206 25.9002
O -3.07757 14.38 10.8037
H -3.08558 15.128 11.401
H -2.385 14.5825 10.1748
O 13.2402 20.4917 7.71635
H 16.4272 -0.684732 7.05648
H 17.3813 -0.326853 8.17607
O -0.0896962 18.6075 21.0558
H 3.33731 -2.06268 21.0952
H -0.624684 18.1819 20.3858
O 12.4531 0.742792 10.8156
H 12.9524 1.51175 11.0905
H 12.8206 0.0223509 11.3276
O 20.0627 5.50039 1.77051
H 19.3737 4.87443 1.99353
H -1.16256 5.4371 2.49293
O 10.4976 14.2301 19.1187
H 10.8812 13.4251 18.7707
H 9.66402 14.3181 18.6566
O 3.76914 20.2491 10.7578
H 2.96025 19.7962 10.9961
H 4.32347 19.5669 10.3789
O -4.17769 7.00117 26.4545
H -3.23821 6.8745 26.322
H -4.59037 6.44748 25.7917
O 1.17231 1.87459 11.4753
H 0.843366 2.62639 11.9681
H 2.11669 2.01984 11.4179
O 8.74108 20.6896 0.323121
H 9.28782 19.9362 0.100142
H 9.32895 21.2826 0.791035
O 9.83614 8.63 19.244
H 9.83753 7.68585 19.4015
H 10.7611 8.86001 19.1561
O -0.7233 -0.778555 20.5053
H -0.587946 -0.844331 21.4506
H -1.32157 -0.0388928 20.3994
O -5.8587 12.6611 25.1667
H -6.03938 13.601 25.1772
H -4.90443 12.6006 25.1227
O 4.9663 10.0428 19.3739
H 4.12277 9.74841 19.7174
H 4.74737 10.7689 18.7899
O 16.7583 -1.14378 25.3122
H -4.28971 -1.28848 24.8101
H 16.1166 -0.857495 24.6622
O 14.4957 14.6673 19.5868
H 15.1941 14.0189 19.4973
H 13.9271 14.5132 18.8323
O 5.18919 14.0705 14.8122
H 6.10518 13.8981 15.0301
H 4.69885 13.4015 15.29
O -0.320696 9.45741 7.29436
H 0.32064 9.32616 6.59601
H -0.0512269 8.8515 7.98464
O 13.3825 0.413345 4.65659
H 14.3167 0.620127 4.62851
H 12.9838 1.01923 4.032
O 15.3248 9.74767 25.0469
H -6.23916 9.81038 24.1356
H 14.3996 9.99191 25.0254
O 12.7634 3.06859 14.3327
H 13.5842 3.39473 14.7015
H 12.8285 2.11649 14.4069
O 6.62533 11.3037 21.5896
H 7.00466 12.1785 21.6743
H 7.36297 10.7449 21.3449
O 19.8555 0.900404 5.54611
H 19.1748 0.662927 4.9165
H 19.8637 1.85756 5.54107
O 1.04337 8.64905 18.9256
H 1.43686 9.40692 18.4932
H 1.40471 7.89368 18.4619
O 4.0716 4.99015 5.48111
H 4.90823 4.98025 5.01615
H 3.49808 4.43283 4.95507
O 8.35394 8.50274 2.86325
H 7.52833 8.27677 3.29166
H 8.29145 8.10298 1.99577
O -1.65972 8.51829 12.8065
H -0.738112 8.62391 12.5705
H -1.93432 7.72226 12.3514
O 10.3015 10.7637 3.2194
H 11.1314 10.5618 2.78722
H 10.2063 11.7115 3.12531
O 17.3352 19.3099 3.29295
H 16.4559 19.0587 3.57572
H 17.5547 18.6817 2.60488
O 16.3903 14.3055 14.8351
H -4.58951 14.0856 15.1678
H 15.8407 13.5656 15.0932
O 16.1931 9.09625 9.1463
H 16.3534 8.17532 9.3523
H 15.8123 9.08303 8.26821
O 0.880908 2.05928 22.8514
H 1.5152 2.70766 23.1572
H 0.0911338 2.56633 22.6633
O 18.1746 16.2251 1.82532
H 17.4608 15.6188 2.02293
H -2.92121 15.6607 1.65542
O 6.50884 -1.20612 14.1093
H 6.64344 -0.280929 13.904
H 5.69695 -1.22388 14.616
O 19.3464 8.44098 2.42092
H 18.4898 8.04517 2.26059
H 19.2593 8.86402 3.27512
O 14.8412 4.77703 0.946314
H 15.7003 5.19258 1.02017
H 14.8899 4.01972 1.52971
O 12.9861 15.4804 0.6733
H 12.7901 14.6358 1.07893
H 13.8682 15.6938 0.977494
O 12.4391 3.39006 18.9427
H 11.8602 3.78838 18.2928
H 13.2705 3.27206 18.4833
O 15.0558 5.06122 5.68233
H 14.3789 5.07637 5.00571
H 15.8791 5.00605 5.19705
O -3.26361 11.2286 21.9284
H -3.50011 12.1552 21.9691
H -2.68276 11.1622 21.1705
O 8.39917 8.91991 15.7711
H 9.3056 8.64393 15.6352
H 8.46846 9.8102 16.1157
O 9.99328 -1.97158 16.785
H 6.91346 19.0491 16.3909
H 10.1576 -1.09508 16.4372
O 6.13697 -0.879261 24.408
H 5.7167 -1.13609 23.5872
H 5.41001 -0.674002 24.9959
O -5.94508 17.5286 26.2174
H -6.23914 16.6235 26.3206
H -5.0639 17.4543 25.8511
O -0.41485 14.4088 18.7475
H -0.323583 13.6655 18.1514
H -1.22964 14.8333 18.4789
O -2.25042 3.68986 11.7821
H 18.6744 3.69066 11.5367
H -2.02638 4.61566 11.8765
O 13.8453 3.99987 8.32182
H 14.037 4.81922 8.77807
H 12.891 3.98339 8.24884
O -2.95256 9.07455 17.1728
H -3.02561 10.0228 17.2806
H -2.17772 8.95444 16.6237
O -3.2362 1.60792 23.6283
H -2.94148 1.87164 22.7566
H -2.69961 2.12446 24.2295
O 4.28894 17.397 15.3984
H 3.52032 17.3218 15.9639
H 3.95975 17.2081 14.5196
O 7.30433 16.0691 1.48526
H 6.72698 15.3443 1.72501
H 8.13904 15.8598 1.90439
O 14.1286 10.3715 5.22787
H 14.3996 11.2891 5.20037
H 14.6933 9.93527 4.58991
O 12.9517 15.7738 5.24343
H 13.7048 15.2793 4.9202
H 12.6735 16.3032 4.49602
O -5.98292 17.1678 21.2748
H -5.06168 17.3051 21.4955
H -6.26352 16.455 21.8486
O 8.63108 3.67718 12.022
H 7.84757 4.02333 11.5948
H 9.23796 4.41701 12.0461
O 4.02821 4.89482 0.767338
H 4.88896 4.73447 1.15414
H 3.68454 5.64666 1.2499
O 7.32029 14.426 11.4603
H 6.98892 15.3169 11.3472
H 8.26809 14.5312 11.543
O 15.0288 17.469 15.8169
H 14.479 17.7136 16.5614
H 14.4356 17.0126 15.2202
O 6.53964 18.3912 7.32027
H 7.05563 18.0539 8.05253
H 6.05942 17.6301 6.99431
O 11.8918 2.31905 22.5776
H 12.7637 2.54267 22.903
H 11.3521 3.07889 22.7958
O -0.624568 11.0166 3.75123
H -0.759933 11.9607 3.83212
H -0.299323 10.8963 2.85905
O 15.5771 9.50127 14.0484
H 15.3497 8.71711 13.5488
H 14.8614 9.60202 14.6759
O 7.29396 19.348 12.6225
H 8.24243 19.3037 12.5013
H 7.009 18.4342 12.6218
O 17.8415 3.7099 15.3756
H 17.3754 2.87419 15.3995
H -3.08565 3.47266 15.4667
O 2.00473 3.17876 19.4711
H 1.31657 3.38742 18.8394
H 2.79369 3.07132 18.9399
O 0.85758 14.9881 8.56189
H 0.95838 15.9076 8.80814
H -0.0612459 14.7904 8.7433
O 6.67512 -0.682162 19.1866
H 6.59543 0.195726 18.8135
H 5.93044 -1.16424 18.827
O -0.323716 17.8357 25.7516
H 0.457473 17.2995 25.6158
H -1.04865 17.2107 25.7407
O 10.9419 13.7398 14.2335
H 11.7072 14.0896 14.6898
H 10.8337 12.8573 14.5881
O 17.4883 -0.551884 19.4804
H 16.7646 -0.995158 19.0377
H 17.4923 0.330433 19.1093
O 10.8185 12.047 11.2073
H 11.1429 11.1481 11.2616
H 11.6039 12.5901 11.2745
O 12.2586 14.7929 8.62015
H 13.1721 14.7165 8.89561
H 12.0368 15.7108 8.77673
O -1.64406 20.4615 7.81117
H -1.21277 19.9885 7.09948
H -1.73298 19.8139 8.51043
O 17.1913 11.8794 12.1235
H 17.5363 11.4538 11.3386
H 16.4075 12.339 11.8225
O 13.5131 -2.02338 18.6972
H 13.7636 -1.26907 18.1638
H 10.0438 18.7845 18.1913
O 9.68898 13.1263 7.56652
H 10.0076 13.5124 6.75063
H 9.53996 13.8749 8.14413
O 8.67187 1.03222 5.68605
H 8.07307 0.769474 4.98702
H 8.91149 1.93355 5.47062
O -2.4509 7.5863 20.8902
H -2.53835 7.03431 21.6673
H -1.66301 7.26273 20.4534
O 17.454 -1.11011 14.1478
H 17.6198 -0.182351 14.3151
H 16.5811 -1.26668 14.508
O 4.24913 9.77061 24.5083
H 4.4937 9.26574 25.2839
H 3.34192 10.031 24.6677
O 2.84827 20.5889 7.41273
H 6.15395 -0.136854 7.46284
H 2.44416 20.1416 6.66914
O 7.14849 12.0316 6.07486
H 6.97465 12.5468 5.28704
H 6.39334 11.4485 6.15178
O 12.1629 18.2512 22.4745
H 11.3232 18.0472 22.0628
H 12.385 17.463 22.9701
O -0.591993 2.59902 7.6339
H -0.507065 1.8734 8.25237
H -0.16015 3.33532 8.06704
O 15.5132 9.93209 19.4948
H 15.827 10.8315 19.4009
H 14.8334 9.84401 18.8268
O 9.06709 20.4008 7.38295
H 9.24612 19.9152 6.57776
H 9.18011 19.7566 8.08189
