# Supplementary material for: Probing Structural Defects in MOFs Using Water Stability
Source: J Phys Chem C Nanomater Interfaces. 2024 Feb 23;128(9):3975–84. doi: 10.1021/acs.jpcc.3c07497 (PMC10926153; doi:10.1021/acs.jpcc.3c07497)
Supplement: Supplementary file 2 — jp3c07497_si_002.zip [file jp3c07497_si_002.zip › SI/Sample input files/MD/Defective ATOXAJ/data.adsorbate]

LAMMPS data file

408 atoms
272 bonds
136 angles
0 dihedrals
0 impropers

2 atom types
1 bond types
1 angle types
0 dihedral types
0 improper types

0.000000  21.850000540000 xlo xhi
0.000000  21.566669684822 ylo yhi
0.000000  27.377718510995 zlo zhi
-3.760108  -4.482163  -3.352298 xy xz yz

Masses

   1    15.9994  # O_TIP4P
   2    1.00794  # H_TIP4P

Bond Coeffs

   1    harmonic 1000.000  0.9572  # O_TIP4P  H_TIP4P

Angle Coeffs

   1    harmonic 1000.000  104.52  # H_TIP4P  O_TIP4P  H_TIP4P


Atoms

1   1   1   0.0   2.423738931568   3.666399749559   7.526308576183
2   1   2   0.5242   2.941667247009   4.213442012930   6.935778540438
3   1   2   0.5242   2.255416245471   4.225014137695   8.285155736728
4   2   1   0.0   8.694095020777   10.111321148737   8.305640433980
5   2   2   0.5242   8.552740312318   10.911010604798   7.798939021679
6   2   2   0.5242   7.825133191365   9.876968222813   8.631547812677
7   3   1   0.0   -2.765720153634   9.442861383933   26.322633818995
8   3   2   0.5242   -3.012550553518   10.124583388008   25.697685370066
9   3   2   0.5242   -2.538218736576   9.919882004450   27.120710260943
10   4   1   0.0   17.623154892384   21.160165206174   1.284539491154
11   4   2   0.5242   17.907383469420   20.451880141710   0.706805050066
12   4   2   0.5242   16.777434260140   21.434400137359   0.929879951498
13   5   1   0.0   1.209151311499   -0.625747100237   6.739448704252
14   5   2   0.5242   1.129305738445   -0.340066326390   5.829370751061
15   5   2   0.5242   0.969962927362   0.144674061448   7.254688187285
16   6   1   0.0   8.423769719068   -2.158667150599   22.613905043295
17   6   2   0.5242   8.293033902276   -1.576892269990   21.865121472785
18   6   2   0.5242   7.603893260308   -2.647682319587   22.683893122467
19   7   1   0.0   -5.115806588041   20.229054842704   7.533307311057
20   7   2   0.5242   -5.506984099810   20.538678475586   6.716396017700
21   7   2   0.5242   -4.179255203172   20.171350195285   7.344169130037
22   8   1   0.0   6.174247238019   8.149360559979   23.773078479588
23   8   2   0.5242   6.117220457999   7.860313904685   24.683809328077
24   8   2   0.5242   6.206763612837   9.104541013963   23.826036576698
25   9   1   0.0   8.009905331519   7.952024240172   6.675561976778
26   9   2   0.5242   8.353483485485   8.718635581940   7.134355834361
27   9   2   0.5242   8.593269333616   7.840133830681   5.924963181364
28   10   1   0.0   -1.388594468904   11.340021857133   11.514224533684
29   10   2   0.5242   -1.246174738881   11.250594692343   12.456535577694
30   10   2   0.5242   -0.509634801637   11.430714364580   11.146207758571
31   11   1   0.0   6.184967975247   7.470308865646   15.004576507461
32   11   2   0.5242   5.820706928673   7.559388775151   15.885263376126
33   11   2   0.5242   6.913425538045   8.090859876811   14.982269645315
34   12   1   0.0   15.257761030043   -3.136787360607   26.600888798115
35   12   2   0.5242   14.634559583982   -3.809585111393   26.326673836580
36   12   2   0.5242   15.770058653798   -2.949315776710   25.814353913777
37   13   1   0.0   -7.198236116295   18.510243965036   25.059117302885
38   13   2   0.5242   -7.625039849863   19.365874836692   25.103446587193
39   13   2   0.5242   -6.413326081088   18.605342965682   25.598657839880
40   14   1   0.0   7.625226192805   19.458449326627   19.649609297905
41   14   2   0.5242   6.789850475957   18.993947592362   19.700758604172
42   14   2   0.5242   8.134640980495   19.117812908686   20.384928942147
43   15   1   0.0   -2.469787829017   8.897913962834   7.473756183149
44   15   2   0.5242   -3.180251553710   9.413913646504   7.854828779007
45   15   2   0.5242   -2.387105230135   8.139568493937   8.051949327349
46   16   1   0.0   9.262779394815   13.130689281324   21.610364082341
47   16   2   0.5242   8.911050600370   13.662283632121   20.896273750292
48   16   2   0.5242   8.576210534978   13.140152335632   22.277271291523
49   17   1   0.0   7.067284406154   7.419568632792   19.365321563080
50   17   2   0.5242   7.799031086068   8.034414166882   19.417690128177
51   17   2   0.5242   6.394675624888   7.798231448961   19.931398831101
52   18   1   0.0   -0.497863565297   -1.501584896411   10.710310647851
53   18   2   0.5242   -0.986942536423   -1.420411069891   11.529116651039
54   18   2   0.5242   -1.111781717305   -1.916228686357   10.104169901449
55   19   1   0.0   3.549750367816   7.617187746005   23.797316342530
56   19   2   0.5242   4.407366048150   8.041602835809   23.821767873309
57   19   2   0.5242   3.740877986997   6.684192048469   23.893341526306
58   20   1   0.0   5.532400466746   10.519840954017   7.515476473738
59   20   2   0.5242   4.948865143874   11.276334318148   7.574085499951
60   20   2   0.5242   6.305099311183   10.847854654092   7.055503558533
61   21   1   0.0   6.281609240650   9.094435092815   9.565519106470
62   21   2   0.5242   6.143946445702   8.172806396038   9.346703656536
63   21   2   0.5242   5.722885883778   9.572610613825   8.952813666682
64   22   1   0.0   -2.817768847853   8.814318350541   14.126749908581
65   22   2   0.5242   -3.366942631177   8.873408771700   14.908508937184
66   22   2   0.5242   -3.292112210061   9.313587055490   13.461948653060
67   23   1   0.0   -4.364158951890   7.195691551358   18.294080294557
68   23   2   0.5242   -4.693933121491   6.487872245947   17.740481587082
69   23   2   0.5242   -3.564643648592   7.489346649463   17.857303993113
70   24   1   0.0   18.379252554558   11.447708138319   -0.309524095437
71   24   2   0.5242   18.970786530791   10.920033495354   0.227018286019
72   24   2   0.5242   17.507487045630   11.258898970225   0.037761910386
73   25   1   0.0   17.334284765607   10.662947369412   7.874679090122
74   25   2   0.5242   17.390153288820   11.485683669273   8.360698009476
75   25   2   0.5242   16.434072819514   10.366145519250   8.007940818332
76   26   1   0.0   7.957481160636   9.142928027217   12.210052896410
77   26   2   0.5242   7.210454669372   9.360777208857   11.652626796936
78   26   2   0.5242   8.328314923731   8.353094558999   11.816508760403
79   27   1   0.0   9.007507060859   7.881112306713   2.303897447145
80   27   2   0.5242   8.638644490207   8.628901546166   1.833809840100
81   27   2   0.5242   9.953566075212   8.024448166821   2.278231381584
82   28   1   0.0   -5.169800347577   19.213929091331   15.108967209019
83   28   2   0.5242   -4.228963890826   19.320247945088   15.249515293136
84   28   2   0.5242   -5.332344019857   19.618291632292   14.256733635154
85   29   1   0.0   -5.211870691491   2.119045677944   26.534421312626
86   29   2   0.5242   -5.477910421939   2.472609791610   27.383212205790
87   29   2   0.5242   -4.255420485266   2.154000815549   26.549006089679
88   30   1   0.0   13.645738499449   20.355127361844   8.663113227187
89   30   2   0.5242   13.167682124665   20.888443702967   8.028080563628
90   30   2   0.5242   14.300830543604   20.948706247480   9.030196452852
91   31   1   0.0   6.086830975888   11.490894753957   11.357466011887
92   31   2   0.5242   5.570787190184   10.967199012837   11.970387118503
93   31   2   0.5242   6.176114659205   12.342430018415   11.785423593466
94   32   1   0.0   1.733069430331   3.128833410875   14.251725385479
95   32   2   0.5242   2.438797546848   3.273967042771   14.881895803237
96   32   2   0.5242   1.603159066935   2.180490396043   14.251094469218
97   33   1   0.0   9.961117761598   1.296287098321   9.725603713194
98   33   2   0.5242   10.402075037088   1.072048428054   10.545057434228
99   33   2   0.5242   10.416703355145   2.078373979512   9.414133888693
100   34   1   0.0   6.865255078392   0.681938376790   25.383667274143
101   34   2   0.5242   7.432205478558   1.452985859548   25.366823163895
102   34   2   0.5242   6.109583617253   0.951065656832   25.905934183216
103   35   1   0.0   4.750154653150   18.910138551224   18.611413287595
104   35   2   0.5242   4.261710111720   19.652338775713   18.967491169080
105   35   2   0.5242   5.328996312071   19.296783596674   17.954390063440
106   36   1   0.0   4.991736313066   11.858785346927   25.799098021949
107   36   2   0.5242   5.799319029526   12.043243014220   26.278698090776
108   36   2   0.5242   4.845339120512   12.640252960143   25.266080380721
109   37   1   0.0   6.454247245296   4.946428524904   15.740295061264
110   37   2   0.5242   5.591230025518   4.753461181863   16.106622215393
111   37   2   0.5242   6.369599266477   5.828556069245   15.378470118023
112   38   1   0.0   2.432677068611   15.687944133683   5.917572198318
113   38   2   0.5242   1.791218762140   15.260743723620   5.349891168455
114   38   2   0.5242   3.212274872240   15.782354327721   5.370264648405
115   39   1   0.0   2.150845557276   7.376135905678   26.517508456839
116   39   2   0.5242   1.554002993985   6.958998732136   25.896214457142
117   39   2   0.5242   1.582169233092   7.899859566566   27.081912868316
118   40   1   0.0   8.059492674682   10.211829589762   21.811329427275
119   40   2   0.5242   8.277247523669   10.253100294939   22.742516978525
120   40   2   0.5242   8.361409336801   11.048194417742   21.456968343061
121   41   1   0.0   14.174315602894   7.894214774230   21.925171890080
122   41   2   0.5242   14.194178713680   8.090981452602   22.861718222131
123   41   2   0.5242   15.012213642844   8.217630760333   21.594172571447
124   42   1   0.0   6.428549282827   21.231438673020   1.228441707964
125   42   2   0.5242   5.761258012390   21.309314540831   1.910268966569
126   42   2   0.5242   5.960129442338   21.409076709682   0.412807503604
127   43   1   0.0   9.149162669602   -0.065632210750   20.921547014600
128   43   2   0.5242   9.839164308861   -0.705329843325   20.745719321489
129   43   2   0.5242   9.604091110975   0.672928413099   21.326269008670
130   44   1   0.0   -1.788941863675   11.242971947272   23.679963085166
131   44   2   0.5242   -2.111501433808   10.356536600359   23.517425703542
132   44   2   0.5242   -1.605353205031   11.595014257983   22.808990645740
133   45   1   0.0   17.339683081830   7.683437816268   21.144940098284
134   45   2   0.5242   16.663090827091   7.134457713131   21.541266312599
135   45   2   0.5242   17.228368824728   7.558660433040   20.202458631541
136   46   1   0.0   5.261420039824   9.767217024595   13.155142241451
137   46   2   0.5242   5.862373171515   9.053531328394   13.369008464858
138   46   2   0.5242   4.501394979510   9.617626853727   13.717473338607
139   47   1   0.0   -0.465238737927   1.792114982815   11.392725260550
140   47   2   0.5242   0.282105969571   1.404427906462   10.937307518286
141   47   2   0.5242   -0.201398664273   2.696930240113   11.559845995496
142   48   1   0.0   7.300720298929   -2.359626010873   25.501186531052
143   48   2   0.5242   6.671304010742   -1.645285708485   25.402273591982
144   48   2   0.5242   8.153192497834   -1.925526111216   25.534049908332
145   49   1   0.0   6.702729895098   19.184184619835   5.732841557481
146   49   2   0.5242   6.080774731836   19.838811253159   6.050436341445
147   49   2   0.5242   6.864419480863   19.428939086886   4.821697604493
148   50   1   0.0   -4.519105465266   10.613201983727   24.255229015321
149   50   2   0.5242   -3.693211766974   11.074388585906   24.108814473492
150   50   2   0.5242   -5.158829204263   11.308883662208   24.406926458750
151   51   1   0.0   -3.958765057506   13.996000718607   12.095607717900
152   51   2   0.5242   -3.098941466107   14.285417470541   11.790366769893
153   51   2   0.5242   -4.437893884641   14.806693578796   12.267200922313
154   52   1   0.0   19.454199510872   0.421309321394   9.669309095411
155   52   2   0.5242   19.855781603466   0.001789946553   8.908410930078
156   52   2   0.5242   20.175527687448   0.881967202057   10.097924952576
157   53   1   0.0   1.206313585794   17.700603499864   21.130750629952
158   53   2   0.5242   1.663540622224   18.514850901308   20.920571403182
159   53   2   0.5242   1.127771634138   17.708824253105   22.084687292105
160   54   1   0.0   7.984139268939   1.198242332046   11.816622500733
161   54   2   0.5242   8.704861094142   1.477707616233   11.252096233340
162   54   2   0.5242   7.545666093685   2.011618963113   12.066405016074
163   55   1   0.0   20.133376554664   6.716748224987   1.360813933057
164   55   2   0.5242   19.801171816312   7.102170738005   2.171566792591
165   55   2   0.5242   20.250144249397   7.461689177002   0.771187052877
166   56   1   0.0   10.778773226317   14.264340726499   19.521401295751
167   56   2   0.5242   10.898946921469   13.593314900488   20.193348707969
168   56   2   0.5242   11.425647661785   14.049551370616   18.849351765068
169   57   1   0.0   7.460229436455   -0.740464223161   10.015905887448
170   57   2   0.5242   7.571855113840   -0.000767651614   10.613082068450
171   57   2   0.5242   8.009743944254   -0.525472668794   9.262218942077
172   58   1   0.0   -4.989099425723   7.309209126251   26.394751220524
173   58   2   0.5242   -5.466855557869   7.488116986947   25.584830387020
174   58   2   0.5242   -4.459361923382   8.093284696348   26.539095438783
175   59   1   0.0   16.132002923263   20.796423601960   12.881344259791
176   59   2   0.5242   16.682492050144   21.578780733387   12.848031483611
177   59   2   0.5242   15.236924420142   21.134017141114   12.914459964909
178   60   1   0.0   7.680916437221   20.119839024648   3.186718303474
179   60   2   0.5242   8.153547385614   20.798990355856   3.667970998953
180   60   2   0.5242   7.234701618104   20.590826278151   2.482946382613
181   61   1   0.0   9.218632424066   9.194744724130   19.118283415044
182   61   2   0.5242   9.891785648996   8.557236280552   19.356355717294
183   61   2   0.5242   9.112205570663   9.089633674632   18.172843535146
184   62   1   0.0   -3.689259581398   19.523803991075   19.496061471636
185   62   2   0.5242   -4.134763757418   19.323692391898   18.672828771855
186   62   2   0.5242   -3.636636374678   18.683244210228   19.950947861067
187   63   1   0.0   -5.902723616181   12.534768071219   25.255932542943
188   63   2   0.5242   -6.670984068448   13.103478471540   25.306677582257
189   63   2   0.5242   -5.158515249908   13.136722251397   25.249878875472
190   64   1   0.0   6.089743840509   8.920216493187   17.336357343823
191   64   2   0.5242   5.811720408758   9.568548206401   17.983350127402
192   64   2   0.5242   6.562107595917   8.261020087178   17.844849384307
193   65   1   0.0   16.373404475694   -0.826830402584   25.587365611058
194   65   2   0.5242   15.542507110031   -1.180770525714   25.904488076262
195   65   2   0.5242   16.801978035095   -0.482029157558   26.370735498126
196   66   1   0.0   15.005427331848   17.461219305916   19.722326586986
197   66   2   0.5242   15.439208904898   18.076669433094   19.131322873965
198   66   2   0.5242   14.197677665133   17.221248772349   19.268249288174
199   67   1   0.0   5.184133326141   15.801041829817   14.886672873779
200   67   2   0.5242   4.399005106011   15.385533368162   15.243263811990
201   67   2   0.5242   4.907513885101   16.691723645822   14.671268227058
202   68   1   0.0   0.052892989309   10.842628683983   6.409435766273
203   68   2   0.5242   -0.182550706467   10.052489497113   6.895724808363
204   68   2   0.5242   -0.277741458822   11.562533794140   6.946696474340
205   69   1   0.0   13.067976525148   -0.645032608110   6.083708294776
206   69   2   0.5242   12.545499290828   -0.411577762947   6.851006851957
207   69   2   0.5242   12.772087538216   -1.524994095322   5.850579440300
208   70   1   0.0   14.665126107346   8.597054974090   24.498369526834
209   70   2   0.5242   15.005487263113   9.483684313107   24.617840861495
210   70   2   0.5242   14.174950701311   8.418009695362   25.300804841259
211   71   1   0.0   11.420462147520   1.009235502984   11.686147334245
212   71   2   0.5242   11.628278416602   1.700520914635   12.314770893229
213   71   2   0.5242   11.078574639271   0.293045510753   12.221326183870
214   72   1   0.0   5.474523486614   10.664357152628   22.234398297462
215   72   2   0.5242   6.371802962559   10.465750167972   21.966675476880
216   72   2   0.5242   4.930431028697   10.091939297954   21.693535309967
217   73   1   0.0   20.231670555379   0.605581030481   5.373589323463
218   73   2   0.5242   19.331866609365   0.570548127963   5.049003039950
219   73   2   0.5242   20.736692750852   0.101270853830   4.735737144538
220   74   1   0.0   4.749553611153   8.102255985969   21.373604395212
221   74   2   0.5242   5.437448374711   8.253511721506   22.021796648870
222   74   2   0.5242   4.103325920739   7.563971761577   21.830628946268
223   75   1   0.0   4.070246282957   5.211366123503   5.832614015643
224   75   2   0.5242   4.730335192432   4.908145940865   5.209259499019
225   75   2   0.5242   3.624497116994   5.927777747870   5.380625476111
226   76   1   0.0   8.724184353249   10.404510138333   1.110667702718
227   76   2   0.5242   9.231979098109   11.208115353476   1.222890054566
228   76   2   0.5242   8.239937277732   10.538425195778   0.295926577208
229   77   1   0.0   -4.693256976127   9.159394975193   16.151355288748
230   77   2   0.5242   -5.264578722532   9.891794826383   16.382466995566
231   77   2   0.5242   -4.754152945481   8.562819020611   16.897425249063
232   78   1   0.0   9.808474210383   9.684033097598   4.395215179670
233   78   2   0.5242   9.306506502790   9.085520997771   3.842004200150
234   78   2   0.5242   9.145398767358   10.183026453270   4.872256228435
235   79   1   0.0   18.010050689995   20.375016436412   4.003177684183
236   79   2   0.5242   17.973189365166   20.618498170284   3.078197366031
237   79   2   0.5242   17.756213226816   19.452218425693   4.018732363675
238   80   1   0.0   15.836062347829   16.631617247390   15.298887556594
239   80   2   0.5242   16.158696143600   17.525455041210   15.184030544920
240   80   2   0.5242   15.699193267143   16.309537713005   14.407953663066
241   81   1   0.0   16.164002093290   9.375885407793   10.146428621632
242   81   2   0.5242   16.697595563468   8.635423088327   9.857942464251
243   81   2   0.5242   16.783772339037   10.100698108260   10.228665876465
244   82   1   0.0   -0.319333752140   0.468950504682   22.953783923725
245   82   2   0.5242   0.312208486988   1.020695857088   22.492305682351
246   82   2   0.5242   -1.050984129309   1.054136564889   23.149938390619
247   83   1   0.0   17.780295983791   17.592965132713   1.295416721774
248   83   2   0.5242   17.232984203360   17.228996611586   1.991266872020
249   83   2   0.5242   18.671990916910   17.339842083320   1.534248131916
250   84   1   0.0   2.905342794018   20.291318458107   12.757745595722
251   84   2   0.5242   2.563472544021   20.340491192308   13.650459141796
252   84   2   0.5242   3.265342760439   21.162293504734   12.590311827672
253   85   1   0.0   19.894415706541   9.283747150431   3.317229567036
254   85   2   0.5242   20.842056894256   9.379186312066   3.412614297147
255   85   2   0.5242   19.526235927606   9.923471465908   3.926678518898
256   86   1   0.0   9.935404602437   -1.228059377615   24.801384170484
257   86   2   0.5242   9.614858938570   -1.493915384948   23.939524691388
258   86   2   0.5242   10.442250170177   -1.978724099623   25.110967147971
259   87   1   0.0   8.287181339068   9.552622791512   25.071520489772
260   87   2   0.5242   8.500038326806   8.629768788992   24.932728941863
261   87   2   0.5242   9.084168302650   9.929257899802   25.444601378371
262   88   1   0.0   11.668778627432   2.512526743568   20.866240547495
263   88   2   0.5242   12.262349390880   1.998262055123   20.319032835594
264   88   2   0.5242   11.926740598409   2.302038175769   21.763671190336
265   89   1   0.0   14.154057551019   4.423047273950   6.893476343740
266   89   2   0.5242   13.211243794608   4.472515234715   6.735723871344
267   89   2   0.5242   14.502788127299   3.972650810637   6.124215929214
268   90   1   0.0   -2.815790463249   10.348554199598   20.731854128024
269   90   2   0.5242   -2.280922162476   9.558856595528   20.812627241872
270   90   2   0.5242   -3.714138986330   10.024410854132   20.667568849602
271   91   1   0.0   8.225814047390   8.853330781433   15.195406518243
272   91   2   0.5242   7.787346274207   9.579624155412   15.638661126522
273   91   2   0.5242   8.251459255774   9.114347663467   14.274839255662
274   92   1   0.0   10.127262788564   -1.721245502503   16.784296695030
275   92   2   0.5242   10.670706937348   -1.530494395812   17.548831307337
276   92   2   0.5242   9.863208842850   -0.861375305050   16.456988993259
277   93   1   0.0   1.848960902510   18.574112593231   23.661305771548
278   93   2   0.5242   2.500382835093   18.509602005120   24.359674263633
279   93   2   0.5242   1.028169472475   18.303895363440   24.073028556271
280   94   1   0.0   -1.735160955402   21.588404916743   0.322399431347
281   94   2   0.5242   -2.467529588667   22.043104116271   0.738470968374
282   94   2   0.5242   -2.029055375289   20.680741298940   0.244911359808
283   95   1   0.0   -1.655263121843   12.902606950303   21.434760753504
284   95   2   0.5242   -1.989970915099   12.114560474712   21.006760582467
285   95   2   0.5242   -2.331046842229   13.135331409935   22.071461046816
286   96   1   0.0   -2.553914201953   3.596304533724   12.492668726140
287   96   2   0.5242   -2.386952053152   2.877521349991   11.882992519767
288   96   2   0.5242   -2.163151413602   4.362692246414   12.072923694685
289   97   1   0.0   14.041225093062   3.783170262726   9.582662196930
290   97   2   0.5242   14.384380276983   3.959346259536   8.706627243938
291   97   2   0.5242   13.099147721124   3.934458672025   9.506284079335
292   98   1   0.0   -2.174281275139   9.065196804566   18.014450000225
293   98   2   0.5242   -1.500979750448   9.385744034448   18.614571014046
294   98   2   0.5242   -2.319025378838   9.790403023442   17.406702800395
295   99   1   0.0   -3.514463725204   0.604705279546   24.650564199184
296   99   2   0.5242   -3.573607345664   1.523106337110   24.913760381892
297   99   2   0.5242   -4.369649382814   0.236071161314   24.871919009946
298   100   1   0.0   4.572090409025   18.563752113657   15.106434941113
299   100   2   0.5242   5.394983784406   18.837710775323   15.511433515702
300   100   2   0.5242   3.965885850202   18.461494473915   15.840118103201
301   101   1   0.0   7.051282485806   17.906621538928   1.025342537376
302   101   2   0.5242   7.269117295829   18.832761315636   1.130432073044
303   101   2   0.5242   7.450882505762   17.478672990246   1.782581890610
304   102   1   0.0   14.631077154162   9.390115537481   7.890603802563
305   102   2   0.5242   13.712380144602   9.601647074341   8.056377487159
306   102   2   0.5242   14.937946259659   8.996725590750   8.707492580951
307   103   1   0.0   13.019155122309   16.133895928688   6.052972656821
308   103   2   0.5242   12.887538328365   15.224133047653   6.319879421083
309   103   2   0.5242   13.813972577498   16.115022768502   5.519924262109
310   104   1   0.0   -6.562451545948   18.908071687815   22.279731284907
311   104   2   0.5242   -6.709957654982   18.164295160722   21.695548842078
312   104   2   0.5242   -6.185679320901   19.584356634611   21.716781077940
313   105   1   0.0   7.638378391107   4.128714288065   13.546463970630
314   105   2   0.5242   7.216243566268   4.362134863455   14.373233421934
315   105   2   0.5242   8.438576167702   4.653698986057   13.528966554804
316   106   1   0.0   -0.614396164881   0.547424719824   27.058173019004
317   106   2   0.5242   -0.456649271410   0.027949283084   27.846520587777
318   106   2   0.5242   -0.338338909439   -0.019469098547   26.337995704196
319   107   1   0.0   6.479794488654   13.984663116770   12.698634232754
320   107   2   0.5242   6.198417720357   14.579688968846   13.393617722191
321   107   2   0.5242   7.169997251103   14.462348873656   12.238560283556
322   108   1   0.0   -5.439467667502   18.342356494060   17.636737592634
323   108   2   0.5242   -5.691750995046   17.492711823977   17.275229974168
324   108   2   0.5242   -5.356423174635   18.913101400284   16.872809953013
325   109   1   0.0   5.009227168830   20.298074905373   7.422633078706
326   109   2   0.5242   5.475040152919   19.541685864653   7.779178424909
327   109   2   0.5242   4.102062600460   20.004084632705   7.339845761885
328   110   1   0.0   10.891254786699   0.844760979532   23.129543818158
329   110   2   0.5242   10.714376734228   0.497169932631   24.003686437891
330   110   2   0.5242   10.343533716822   1.627277342972   23.067083071154
331   111   1   0.0   -2.313385226831   11.106119326727   5.165544873916
332   111   2   0.5242   -1.454615075966   11.114204948728   5.588249441748
333   111   2   0.5242   -2.915931335881   10.819202239117   5.851728774675
334   112   1   0.0   16.071871125716   9.807156087589   13.067651466078
335   112   2   0.5242   15.400837750826   9.986609506706   13.726241916295
336   112   2   0.5242   15.608768111898   9.335043824829   12.375641939916
337   113   1   0.0   5.815360224736   20.251971360424   12.943263739695
338   113   2   0.5242   5.462219801594   19.538237692735   13.474401004549
339   113   2   0.5242   5.188817437345   20.350296030031   12.226320248708
340   114   1   0.0   17.714245835341   5.841826967730   15.394982195406
341   114   2   0.5242   17.644680475258   4.961117193036   15.026550852548
342   114   2   0.5242   18.197791197090   6.340100164531   14.736089731619
343   115   1   0.0   0.249280559143   2.672542208939   21.325036365708
344   115   2   0.5242   -0.132009663704   2.490811817726   20.466070399073
345   115   2   0.5242   -0.476498526982   2.558896774249   21.938682035188
346   116   1   0.0   -0.743512981021   12.478299159576   8.386839436156
347   116   2   0.5242   -1.457081583402   12.185997509097   8.953946388846
348   116   2   0.5242   -0.565976249850   13.375939096121   8.667828453306
349   117   1   0.0   6.134442062188   -1.478196992026   20.454517641618
350   117   2   0.5242   5.504931837923   -1.164698578455   21.103876035112
351   117   2   0.5242   5.696936351610   -1.347056181364   19.613314684333
352   118   1   0.0   4.203017777080   -3.114385499841   26.359367100850
353   118   2   0.5242   3.453189779909   -2.915202634482   26.920005006963
354   118   2   0.5242   3.980960701790   -3.950499741275   25.949690148924
355   119   1   0.0   8.623779075054   12.013149301548   11.514321783704
356   119   2   0.5242   7.743503766140   11.666381559837   11.369069538310
357   119   2   0.5242   9.017837891027   11.410924715330   12.145411929137
358   120   1   0.0   -1.837189796385   -0.864516049990   20.812844645102
359   120   2   0.5242   -1.158227159705   -1.156898254264   20.204771388345
360   120   2   0.5242   -1.354252930904   -0.505763745860   21.557358138998
361   121   1   0.0   10.694537236310   11.591717292856   9.665765518766
362   121   2   0.5242   9.888573028292   11.689038549550   10.172895649360
363   121   2   0.5242   10.430449254033   11.101565114567   8.887151394768
364   122   1   0.0   11.742533229830   14.697427690195   8.046193644372
365   122   2   0.5242   11.831677136122   15.631059489656   7.854841278374
366   122   2   0.5242   11.005155476548   14.646441427965   8.654392645014
367   123   1   0.0   1.226875364935   0.809345969639   9.625876859105
368   123   2   0.5242   0.845069468996   1.281706319854   8.886058869099
369   123   2   0.5242   0.747073621109   -0.018388392254   9.655502643780
370   124   1   0.0   -3.865132409343   11.629227128744   10.520916445838
371   124   2   0.5242   -4.274246958763   12.259016783258   11.114398524325
372   124   2   0.5242   -2.982189742868   11.508726605291   10.870378097411
373   125   1   0.0   10.740090313883   18.684539419062   20.715857016910
374   125   2   0.5242   11.237743787900   19.414405591778   21.084458550669
375   125   2   0.5242   10.539466789725   18.126957782895   21.467578038911
376   126   1   0.0   8.439867502772   12.934146176088   7.443951256386
377   126   2   0.5242   9.352837632577   13.218637766502   7.401751990602
378   126   2   0.5242   8.299833949653   12.712630900182   8.364577760945
379   127   1   0.0   9.741904402795   0.155120110508   4.765504847760
380   127   2   0.5242   10.403479548604   0.846840267314   4.757004725257
381   127   2   0.5242   9.262368605242   0.291705413744   5.582585901364
382   128   1   0.0   -1.318948174461   8.292642302233   20.594441514894
383   128   2   0.5242   -0.943969406450   7.925027196673   21.394741932657
384   128   2   0.5242   -1.998222765628   7.668497737767   20.338978862444
385   129   1   0.0   13.441981300505   19.967118328410   13.216431649862
386   129   2   0.5242   12.783112248911   20.036333958204   13.907323443423
387   129   2   0.5242   12.938757618283   19.789163328907   12.421869180224
388   130   1   0.0   4.786904482416   9.023819763295   26.040103268247
389   130   2   0.5242   4.794758764865   9.964764062348   25.864624388337
390   130   2   0.5242   4.009738593254   8.701100628551   25.583926641109
391   131   1   0.0   6.135780870156   -1.419472566226   7.535906200058
392   131   2   0.5242   5.482027460010   -0.720460946561   7.550736414554
393   131   2   0.5242   6.510095477323   -1.416712965464   8.416878693283
394   132   1   0.0   7.674037195158   11.052762371338   5.477344994868
395   132   2   0.5242   7.042443669927   10.792010495372   4.807025086890
396   132   2   0.5242   7.694345366796   12.008530665773   5.429115129950
397   133   1   0.0   16.437497367083   -2.139969197542   22.617001521941
398   133   2   0.5242   17.262652970348   -2.532588197595   22.901956346720
399   133   2   0.5242   16.676693623093   -1.597693085545   21.865367738891
400   134   1   0.0   0.095840678145   1.868886407762   7.370146276354
401   134   2   0.5242   0.708658893015   2.599602010588   7.288053376081
402   134   2   0.5242   -0.333424085545   1.818569878947   6.516078606941
403   135   1   0.0   15.749358855525   9.899808194195   19.464765963232
404   135   2   0.5242   15.846140645152   10.785892255348   19.115883428942
405   135   2   0.5242   14.870253169695   9.631399194724   19.197630461101
406   136   1   0.0   12.294413624912   0.451904027713   8.613233303632
407   136   2   0.5242   12.651297786840   0.196335067847   9.463850081438
408   136   2   0.5242   11.360849474478   0.587336997776   8.775552316685

Bonds

1   1   1   2
2   1   1   3
3   1   4   5
4   1   4   6
5   1   7   8
6   1   7   9
7   1   10   11
8   1   10   12
9   1   13   14
10   1   13   15
11   1   16   17
12   1   16   18
13   1   19   20
14   1   19   21
15   1   22   23
16   1   22   24
17   1   25   26
18   1   25   27
19   1   28   29
20   1   28   30
21   1   31   32
22   1   31   33
23   1   34   35
24   1   34   36
25   1   37   38
26   1   37   39
27   1   40   41
28   1   40   42
29   1   43   44
30   1   43   45
31   1   46   47
32   1   46   48
33   1   49   50
34   1   49   51
35   1   52   53
36   1   52   54
37   1   55   56
38   1   55   57
39   1   58   59
40   1   58   60
41   1   61   62
42   1   61   63
43   1   64   65
44   1   64   66
45   1   67   68
46   1   67   69
47   1   70   71
48   1   70   72
49   1   73   74
50   1   73   75
51   1   76   77
52   1   76   78
53   1   79   80
54   1   79   81
55   1   82   83
56   1   82   84
57   1   85   86
58   1   85   87
59   1   88   89
60   1   88   90
61   1   91   92
62   1   91   93
63   1   94   95
64   1   94   96
65   1   97   98
66   1   97   99
67   1   100   101
68   1   100   102
69   1   103   104
70   1   103   105
71   1   106   107
72   1   106   108
73   1   109   110
74   1   109   111
75   1   112   113
76   1   112   114
77   1   115   116
78   1   115   117
79   1   118   119
80   1   118   120
81   1   121   122
82   1   121   123
83   1   124   125
84   1   124   126
85   1   127   128
86   1   127   129
87   1   130   131
88   1   130   132
89   1   133   134
90   1   133   135
91   1   136   137
92   1   136   138
93   1   139   140
94   1   139   141
95   1   142   143
96   1   142   144
97   1   145   146
98   1   145   147
99   1   148   149
100   1   148   150
101   1   151   152
102   1   151   153
103   1   154   155
104   1   154   156
105   1   157   158
106   1   157   159
107   1   160   161
108   1   160   162
109   1   163   164
110   1   163   165
111   1   166   167
112   1   166   168
113   1   169   170
114   1   169   171
115   1   172   173
116   1   172   174
117   1   175   176
118   1   175   177
119   1   178   179
120   1   178   180
121   1   181   182
122   1   181   183
123   1   184   185
124   1   184   186
125   1   187   188
126   1   187   189
127   1   190   191
128   1   190   192
129   1   193   194
130   1   193   195
131   1   196   197
132   1   196   198
133   1   199   200
134   1   199   201
135   1   202   203
136   1   202   204
137   1   205   206
138   1   205   207
139   1   208   209
140   1   208   210
141   1   211   212
142   1   211   213
143   1   214   215
144   1   214   216
145   1   217   218
146   1   217   219
147   1   220   221
148   1   220   222
149   1   223   224
150   1   223   225
151   1   226   227
152   1   226   228
153   1   229   230
154   1   229   231
155   1   232   233
156   1   232   234
157   1   235   236
158   1   235   237
159   1   238   239
160   1   238   240
161   1   241   242
162   1   241   243
163   1   244   245
164   1   244   246
165   1   247   248
166   1   247   249
167   1   250   251
168   1   250   252
169   1   253   254
170   1   253   255
171   1   256   257
172   1   256   258
173   1   259   260
174   1   259   261
175   1   262   263
176   1   262   264
177   1   265   266
178   1   265   267
179   1   268   269
180   1   268   270
181   1   271   272
182   1   271   273
183   1   274   275
184   1   274   276
185   1   277   278
186   1   277   279
187   1   280   281
188   1   280   282
189   1   283   284
190   1   283   285
191   1   286   287
192   1   286   288
193   1   289   290
194   1   289   291
195   1   292   293
196   1   292   294
197   1   295   296
198   1   295   297
199   1   298   299
200   1   298   300
201   1   301   302
202   1   301   303
203   1   304   305
204   1   304   306
205   1   307   308
206   1   307   309
207   1   310   311
208   1   310   312
209   1   313   314
210   1   313   315
211   1   316   317
212   1   316   318
213   1   319   320
214   1   319   321
215   1   322   323
216   1   322   324
217   1   325   326
218   1   325   327
219   1   328   329
220   1   328   330
221   1   331   332
222   1   331   333
223   1   334   335
224   1   334   336
225   1   337   338
226   1   337   339
227   1   340   341
228   1   340   342
229   1   343   344
230   1   343   345
231   1   346   347
232   1   346   348
233   1   349   350
234   1   349   351
235   1   352   353
236   1   352   354
237   1   355   356
238   1   355   357
239   1   358   359
240   1   358   360
241   1   361   362
242   1   361   363
243   1   364   365
244   1   364   366
245   1   367   368
246   1   367   369
247   1   370   371
248   1   370   372
249   1   373   374
250   1   373   375
251   1   376   377
252   1   376   378
253   1   379   380
254   1   379   381
255   1   382   383
256   1   382   384
257   1   385   386
258   1   385   387
259   1   388   389
260   1   388   390
261   1   391   392
262   1   391   393
263   1   394   395
264   1   394   396
265   1   397   398
266   1   397   399
267   1   400   401
268   1   400   402
269   1   403   404
270   1   403   405
271   1   406   407
272   1   406   408

Angles

1   1   2   1   3
2   1   5   4   6
3   1   8   7   9
4   1   11   10   12
5   1   14   13   15
6   1   17   16   18
7   1   20   19   21
8   1   23   22   24
9   1   26   25   27
10   1   29   28   30
11   1   32   31   33
12   1   35   34   36
13   1   38   37   39
14   1   41   40   42
15   1   44   43   45
16   1   47   46   48
17   1   50   49   51
18   1   53   52   54
19   1   56   55   57
20   1   59   58   60
21   1   62   61   63
22   1   65   64   66
23   1   68   67   69
24   1   71   70   72
25   1   74   73   75
26   1   77   76   78
27   1   80   79   81
28   1   83   82   84
29   1   86   85   87
30   1   89   88   90
31   1   92   91   93
32   1   95   94   96
33   1   98   97   99
34   1   101   100   102
35   1   104   103   105
36   1   107   106   108
37   1   110   109   111
38   1   113   112   114
39   1   116   115   117
40   1   119   118   120
41   1   122   121   123
42   1   125   124   126
43   1   128   127   129
44   1   131   130   132
45   1   134   133   135
46   1   137   136   138
47   1   140   139   141
48   1   143   142   144
49   1   146   145   147
50   1   149   148   150
51   1   152   151   153
52   1   155   154   156
53   1   158   157   159
54   1   161   160   162
55   1   164   163   165
56   1   167   166   168
57   1   170   169   171
58   1   173   172   174
59   1   176   175   177
60   1   179   178   180
61   1   182   181   183
62   1   185   184   186
63   1   188   187   189
64   1   191   190   192
65   1   194   193   195
66   1   197   196   198
67   1   200   199   201
68   1   203   202   204
69   1   206   205   207
70   1   209   208   210
71   1   212   211   213
72   1   215   214   216
73   1   218   217   219
74   1   221   220   222
75   1   224   223   225
76   1   227   226   228
77   1   230   229   231
78   1   233   232   234
79   1   236   235   237
80   1   239   238   240
81   1   242   241   243
82   1   245   244   246
83   1   248   247   249
84   1   251   250   252
85   1   254   253   255
86   1   257   256   258
87   1   260   259   261
88   1   263   262   264
89   1   266   265   267
90   1   269   268   270
91   1   272   271   273
92   1   275   274   276
93   1   278   277   279
94   1   281   280   282
95   1   284   283   285
96   1   287   286   288
97   1   290   289   291
98   1   293   292   294
99   1   296   295   297
100   1   299   298   300
101   1   302   301   303
102   1   305   304   306
103   1   308   307   309
104   1   311   310   312
105   1   314   313   315
106   1   317   316   318
107   1   320   319   321
108   1   323   322   324
109   1   326   325   327
110   1   329   328   330
111   1   332   331   333
112   1   335   334   336
113   1   338   337   339
114   1   341   340   342
115   1   344   343   345
116   1   347   346   348
117   1   350   349   351
118   1   353   352   354
119   1   356   355   357
120   1   359   358   360
121   1   362   361   363
122   1   365   364   366
123   1   368   367   369
124   1   371   370   372
125   1   374   373   375
126   1   377   376   378
127   1   380   379   381
128   1   383   382   384
129   1   386   385   387
130   1   389   388   390
131   1   392   391   393
132   1   395   394   396
133   1   398   397   399
134   1   401   400   402
135   1   404   403   405
136   1   407   406   408
