# Supplementary material for: Probing Structural Defects in MOFs Using Water Stability
Source: J Phys Chem C Nanomater Interfaces. 2024 Feb 23;128(9):3975–84. doi: 10.1021/acs.jpcc.3c07497 (PMC10926153; doi:10.1021/acs.jpcc.3c07497)
Supplement: Supplementary file 2 — jp3c07497_si_002.zip [file jp3c07497_si_002.zip › SI/Sample input files/MD/Defective ATOXAJ/box.xyz]

 21.8500005399999999   0.0000000000000000         0.0000000000
 -3.7601083527804722  21.5666696848222372         0.0000000000
 -4.4821612155328108  -3.3522971185013777        27.3777185110
