# Supplementary material for: Probing Structural Defects in MOFs Using Water Stability
Source: J Phys Chem C Nanomater Interfaces. 2024 Feb 23;128(9):3975–84. doi: 10.1021/acs.jpcc.3c07497 (PMC10926153; doi:10.1021/acs.jpcc.3c07497)
Supplement: Supplementary file 2 — jp3c07497_si_002.zip [file jp3c07497_si_002.zip › SI/Sample input files/MD/Defective ATOXAJ/restart_ATOXAJ_111_2.2.2_298.000000_4100]

Cell info:
========================================================================
number-of-unit-cells: 1 1 1
unit-cell-vector-a:     21.85000054     0.0     0.0
unit-cell-vector-b:     -3.76010835278     21.566669684822     0.0
unit-cell-vector-c:     -4.482161215533     -3.352297118501     27.377718510995

cell-vector-a:    21.850000540000     0.000000000000     0.000000000000
cell-vector-b:    -3.760108352780    21.566669684822     0.000000000000
cell-vector-c:    -4.482161215533    -3.352297118501    27.377718510995

cell-lengths:     21.85000054     21.89199982     27.944
cell-angles:    95.199998870000    99.229997280000    99.890001480000


Maximum changes for MC-moves:
========================================================================
Maximum-volume-change: 0.003125
Maximum-Gibbs-volume-change: 0.012500
Maximum-box-shape-change: 0.100000 0.100000 0.100000, 0.100000 0.100000 0.100000, 0.100000 0.100000 0.100000


Acceptance targets for MC-moves:
========================================================================
Target-volume-change: 0.500000
Target-box-shape-change: 0.500000
Target-Gibbs-volume-change: 0.500000


Components: 1 (Adsorbates 136, Cations 0)
========================================================================
Component 0 (H2O_TIP4P)
	Fractional-molecule-id component 0: -1
	Lambda-factors component 0:  0.000000 0.000000 0.000000 0.000000
	Number-of-biasing-factors component 0: 21
	Biasing-factors component 0:  0.000000 0.000000 0.000000 0.000000 0.000000 0.000000 0.000000 0.000000 0.000000 0.000000 0.000000 0.000000 0.000000 0.000000 0.000000 0.000000 0.000000 0.000000 0.000000 0.000000 0.000000
	Maximum-CF-Lambda-change component 0: 0.500000
	Maximum-CBCF-Lambda-change component 0: 0.500000

	Maximum-translation-change component 0: 0.378833,0.383289,0.440196
	Maximum-translation-in-plane-change component 0: 0.000000,0.000000,0.000000
	Maximum-rotation-change component 0: 0.580516 0.527809 0.610626

Reactions: 0

Component: 0     Adsorbate    136 molecules of H2O_TIP4P
------------------------------------------------------------------------
Adsorbate-atom-position:   0   0   2.70322   4.07904   8.20631
Adsorbate-atom-position:   0   1   3.2910988507193024   4.562679054504122   8.786588865576983
Adsorbate-atom-position:   0   2   1.8251813501209484   4.35123958145082   8.47311958973877
Adsorbate-atom-position:   0   3   2.666076238801481   4.17579606721908   8.314747099095856
Adsorbate-atom-position:   1   0   10.7697   9.41586   6.885
Adsorbate-atom-position:   1   1   11.004997666788329   9.045283674634854   7.735611565335691
Adsorbate-atom-position:   1   2   10.943900454736958   8.711998162622523   6.260128368820413
Adsorbate-atom-position:   1   3   10.822120130083789   9.278320843547679   6.913898276841063
Adsorbate-atom-position:   2   0   2.02162   15.8787   1.13511
Adsorbate-atom-position:   2   1   2.9573640518991233   15.744399418460201   1.2853706506490716
Adsorbate-atom-position:   2   2   1.7601226791891293   16.513369226869564   1.8022276535466037
Adsorbate-atom-position:   2   3   2.107926017035656   15.942754596984178   1.2397440290184587
Adsorbate-atom-position:   3   0   19.8197   0.728468   0.772202
Adsorbate-atom-position:   3   1   20.052996314558207   1.3716098401231853   1.441659424409142
Adsorbate-atom-position:   3   2   18.89009617536437   0.5545932846335031   0.9199726079673054
Adsorbate-atom-position:   3   3   19.73056199572504   0.7885434048113532   0.8768220837823649
Adsorbate-atom-position:   4   0   1.89039   0.035657   3.88636
Adsorbate-atom-position:   4   1   1.4219471574951903   0.6744238760287332   3.348986739226348
Adsorbate-atom-position:   4   2   2.763249439259585   -0.011924869432561512   3.496380250529921
Adsorbate-atom-position:   4   3   1.942160705566507   0.11133541022843507   3.767647859633301
Adsorbate-atom-position:   5   0   3.98605   17.5957   21.9304
Adsorbate-atom-position:   5   1   4.403676529736957   16.78160676469876   22.211597663391117
Adsorbate-atom-position:   5   2   3.050773351035617   17.445698933629156   22.068200979639347
Adsorbate-atom-position:   5   3   3.9197850821284534   17.47228216652508   21.98403766437713
Adsorbate-atom-position:   6   0   -4.31586   18.6644   7.39598
Adsorbate-atom-position:   6   1   -3.3593734277211276   18.641254675655684   7.367177725589635
Adsorbate-atom-position:   6   2   -3.95043818447549   18.0164790501674   7.998389478267726
Adsorbate-atom-position:   6   3   -4.166075326387705   18.6563705665203   7.395697601605577
Adsorbate-atom-position:   7   0   6.89384   6.6782   26.4912
Adsorbate-atom-position:   7   1   7.8405431851775225   6.685050095404479   26.34999803341425
Adsorbate-atom-position:   7   2   6.623658657806466   5.788575580567724   26.263598869334338
Adsorbate-atom-position:   7   3   6.980443652020981   6.565191905670926   26.44398794568397
Adsorbate-atom-position:   8   0   8.34131   7.59983   7.34199
Adsorbate-atom-position:   8   1   8.790816801127576   7.212722754811915   8.093204654052318
Adsorbate-atom-position:   8   2   8.078659795752193   6.850609417374676   6.807279584186772
Adsorbate-atom-position:   8   3   8.365230273985594   7.454366417970404   7.369705822116135
Adsorbate-atom-position:   9   0   0.0213297   13.6856   14.292
Adsorbate-atom-position:   9   1   -0.039190869192323445   12.802180013871654   14.655508223859693
Adsorbate-atom-position:   9   2   0.698289686479599   14.114585226370794   14.815381975483623
Adsorbate-atom-position:   9   3   0.10024262310228249   13.62743273242079   14.405531139119722
Adsorbate-atom-position:   10   0   6.23674   6.48841   16.634
Adsorbate-atom-position:   10   1   6.210189477848395   6.077101911075145   17.497916990085542
Adsorbate-atom-position:   10   2   5.31715467453496   6.596539450344757   16.391301233712454
Adsorbate-atom-position:   10   3   6.115620469311318   6.449599878750621   16.71352253626716
Adsorbate-atom-position:   11   0   10.2605   17.7334   25.9253
Adsorbate-atom-position:   11   1   9.313203488496788   17.65349945078159   25.81359923219404
Adsorbate-atom-position:   11   2   10.55620292240793   16.84239119423245   26.112101846147453
Adsorbate-atom-position:   11   3   10.177083277623593   17.609105127833065   25.934914321660045
Adsorbate-atom-position:   12   0   -0.913483   -0.798523   26.291
Adsorbate-atom-position:   12   1   -0.7122267150691173   -0.9726273257890181   27.210464752732463
Adsorbate-atom-position:   12   2   -0.0634893154782048   -0.8186530659447339   25.851298559567834
Adsorbate-atom-position:   12   3   -0.7789117625774896   -0.8233878084571933   26.352419242578865
Adsorbate-atom-position:   13   0   6.68822   18.6396   20.8901
Adsorbate-atom-position:   13   1   6.8265264514731685   18.096213941649047   20.114319904179855
Adsorbate-atom-position:   13   2   6.821256779491136   18.043769636767507   21.627337569276595
Adsorbate-atom-position:   13   3   6.7229565668519005   18.493761211182704   20.885158482050258
Adsorbate-atom-position:   14   0   -2.66045   7.76612   7.28155
Adsorbate-atom-position:   14   1   -1.7040638898778435   7.737442947482925   7.254437732954556
Adsorbate-atom-position:   14   2   -2.3665376340492816   7.249115838193591   8.03158603767826
Adsorbate-atom-position:   14   3   -2.5106658453775332   7.758134430865788   7.282518354085875
Adsorbate-atom-position:   15   0   9.78314   13.0189   22.231
Adsorbate-atom-position:   15   1   10.318725687727035   13.667931128790137   22.687221881285147
Adsorbate-atom-position:   15   2   8.905111346847349   13.399799415721382   22.216400022395558
Adsorbate-atom-position:   15   3   9.739299039247838   13.150741637161364   22.287530990358732
Adsorbate-atom-position:   16   0   6.75942   6.5404   21.4222
Adsorbate-atom-position:   16   1   6.606582376205379   5.627794188514479   21.667196190981958
Adsorbate-atom-position:   16   2   7.6322504681733685   6.7372078507414885   21.76229628594675
Adsorbate-atom-position:   16   3   6.851585538642317   6.448770813589505   21.49709730091614
Adsorbate-atom-position:   17   0   -3.69276   19.074   12.3911
Adsorbate-atom-position:   17   1   -2.7423926433924426   19.060800036714944   12.277700315414735
Adsorbate-atom-position:   17   2   -3.963893006851274   18.16695684855323   12.249708861630943
Adsorbate-atom-position:   17   3   -3.60581743175555   18.956198336981586   12.358484696580362
Adsorbate-atom-position:   18   0   2.61488   7.24845   22.5498
Adsorbate-atom-position:   18   1   2.414543375489207   6.551861736876218   23.17498946612832
Adsorbate-atom-position:   18   2   2.9564855255886497   6.790655996269185   21.78171006058183
Adsorbate-atom-position:   18   3   2.6329643644081147   7.100672055123328   22.531506974772284
Adsorbate-atom-position:   19   0   3.19005   10.4052   5.14864
Adsorbate-atom-position:   19   1   3.3271639203198666   9.62344764837248   4.613574701574324
Adsorbate-atom-position:   19   2   3.7515702982609573   11.070188510575635   4.750246883288221
Adsorbate-atom-position:   19   3   3.279483682115833   10.390257263092035   5.0291480290693
Adsorbate-atom-position:   20   0   4.40961   8.73002   8.8669
Adsorbate-atom-position:   20   1   3.9711086319421995   8.03440782979547   9.3568715286369
Adsorbate-atom-position:   20   2   5.342243987435024   8.583879375182276   9.025230676935749
Adsorbate-atom-position:   20   3   4.4728653331793655   8.622264598175114   8.949891181470832
Adsorbate-atom-position:   21   0   -0.165802   12.4447   10.4415
Adsorbate-atom-position:   21   1   -0.1927787818485506   11.516607505147356   10.674198118254726
Adsorbate-atom-position:   21   2   0.5340831791275343   12.807927079973537   10.984140455929628
Adsorbate-atom-position:   21   3   -0.07966533816549758   12.372383486109493   10.540751182898406
Adsorbate-atom-position:   22   0   16.9946   6.67467   15.971
Adsorbate-atom-position:   22   1   16.50467718235501   6.015269289098639   15.479677117148432
Adsorbate-atom-position:   22   2   16.44080614588489   6.871587814648515   16.726491615716803
Adsorbate-atom-position:   22   3   16.860990847914973   6.61546950907184   16.004821536821755
Adsorbate-atom-position:   23   0   17.7649   11.5397   0.511583
Adsorbate-atom-position:   23   1   16.865605566345806   11.229501920027207   0.617783342653741
Adsorbate-atom-position:   23   2   17.78930172311865   12.371358727273298   0.9848484194624796
Adsorbate-atom-position:   23   3   17.652902995012703   11.606445043319667   0.5857569176943701
Adsorbate-atom-position:   24   0   18.3435   12.1929   6.23712
Adsorbate-atom-position:   24   1   18.15329635691968   12.736410410169064   5.472495354702173
Adsorbate-atom-position:   24   2   17.905081395550134   12.637418863316528   6.962670789006541
Adsorbate-atom-position:   24   3   18.263025104651774   12.319386154317604   6.2321156034693574
Adsorbate-atom-position:   25   0   9.17966   8.55056   12.5427
Adsorbate-atom-position:   25   1   8.552021669023855   8.09165390869628   11.984392589289897
Adsorbate-atom-position:   25   2   10.035826702273804   8.245560487622951   12.242390633900037
Adsorbate-atom-position:   25   3   9.208913032520218   8.452769535635774   12.43278510033758
Adsorbate-atom-position:   26   0   9.51883   5.50043   1.37344
Adsorbate-atom-position:   26   1   8.866871375098157   4.801961473195915   1.4310898784060238
Adsorbate-atom-position:   26   2   10.214875896468449   5.229029398393119   1.971849277549117
Adsorbate-atom-position:   26   3   9.524476567551513   5.376274639835352   1.4574254917070377
Adsorbate-atom-position:   27   0   -0.961126   -1.86808   17.3622
Adsorbate-atom-position:   27   1   -1.09222958255071   -0.9199049170000732   17.359424640482512
Adsorbate-atom-position:   27   2   -0.7667683335455894   -0.9660923436159001   17.10749388460205
Adsorbate-atom-position:   27   3   -0.9795499787523411   -1.7192311577770867   17.360060099107073
Adsorbate-atom-position:   28   0   -5.07505   2.47902   26.3529
Adsorbate-atom-position:   28   1   -4.118027939484473   2.4864084253145067   26.33598767142034
Adsorbate-atom-position:   28   2   -4.508746762766257   3.124265082484819   25.929590105209268
Adsorbate-atom-position:   28   3   -4.925256666754295   2.4846312614165122   26.347379940176346
Adsorbate-atom-position:   29   0   14.6498   20.0105   10.5338
Adsorbate-atom-position:   29   1   14.481590145585411   19.078745414042373   10.393191762599933
Adsorbate-atom-position:   29   2   15.174558707378843   20.041497560839833   11.333737053931163
Adsorbate-atom-position:   29   3   14.695445773984256   19.895207939911334   10.618205001024165
Adsorbate-atom-position:   30   0   6.24769   11.1666   10.6181
Adsorbate-atom-position:   30   1   5.801203144105038   11.159200383566724   11.464756112710274
Adsorbate-atom-position:   30   2   5.870345739512345   11.914088630487669   10.154307054421162
Adsorbate-atom-position:   30   3   6.14222880490231   11.261339191721653   10.667114506837212
Adsorbate-atom-position:   31   0   1.59672   3.20865   14.7859
Adsorbate-atom-position:   31   1   2.457416691295885   2.9150311287344044   15.084598851737052
Adsorbate-atom-position:   31   2   1.5553495318369195   4.130080427237747   15.041802895889106
Adsorbate-atom-position:   31   3   1.7016047560593817   3.2890164577814556   14.856895918263133
Adsorbate-atom-position:   32   0   10.0244   2.66549   9.60022
Adsorbate-atom-position:   32   1   9.626949584495907   2.342659662505507   8.79148915453359
Adsorbate-atom-position:   32   2   10.646593017418164   3.3333125053397192   9.311913235532254
Adsorbate-atom-position:   32   3   10.053170688992022   2.709654127707442   9.459785754608196
Adsorbate-atom-position:   33   0   10.014   -0.595158   24.9733
Adsorbate-atom-position:   33   1   9.584387986525984   -1.4495540043204125   24.932399808311988
Adsorbate-atom-position:   33   2   10.91410672764163   -0.7913484663807179   25.23320194257756
Adsorbate-atom-position:   33   3   10.074228174674863   -0.7296445480203467   25.00133453899933
Adsorbate-atom-position:   34   0   3.55192   14.7331   19.5188
Adsorbate-atom-position:   34   1   4.337100838800162   14.365499607296494   19.113099566594634
Adsorbate-atom-position:   34   2   2.8403773252404245   14.49339909894051   18.925097768214354
Adsorbate-atom-position:   34   3   3.5613467935880383   14.655358395627164   19.390864944162335
Adsorbate-atom-position:   35   0   5.06127   12.7612   25.3265
Adsorbate-atom-position:   35   1   5.956372618230502   13.070197451746964   25.466298847101054
Adsorbate-atom-position:   35   2   4.565733380683358   13.55109461112769   25.110301474964164
Adsorbate-atom-position:   35   3   5.112418994984333   12.901870297040027   25.316720028488618
Adsorbate-atom-position:   36   0   7.04661   3.78985   15.2894
Adsorbate-atom-position:   36   1   6.555909998821761   2.975689998045089   15.401600000269408
Adsorbate-atom-position:   36   2   7.895968221760441   3.615980364018216   15.695099150617184
Adsorbate-atom-position:   36   3   7.092522330382115   3.6633715530378606   15.355696759897667
Adsorbate-atom-position:   37   0   2.38374   15.8333   5.8479
Adsorbate-atom-position:   37   1   3.2315430998613097   15.680001247674905   5.430813394603563
Adsorbate-atom-position:   37   2   1.743232614400147   15.501801353099324   5.218542568888662
Adsorbate-atom-position:   37   3   2.4102766134215545   15.771240423604585   5.7139432266522645
Adsorbate-atom-position:   38   0   6.89295   11.0309   0.0960446
Adsorbate-atom-position:   38   1   6.228753215220653   11.323602989965094   0.7200633743604142
Adsorbate-atom-position:   38   2   6.725898960023087   10.88752208181594   1.0275855613215277
Adsorbate-atom-position:   38   3   6.863900931366566   11.010518881153   0.24178670649662798
Adsorbate-atom-position:   39   0   8.33922   8.89968   24.8854
Adsorbate-atom-position:   39   1   9.047026448662095   8.28027310780324   25.063099108415045
Adsorbate-atom-position:   39   2   8.779638046312016   9.742496261279443   24.776200484407447
Adsorbate-atom-position:   39   3   8.486207066143749   8.928279131225604   24.894168812895366
Adsorbate-atom-position:   40   0   13.3621   7.3584   22.3989
Adsorbate-atom-position:   40   1   13.306000842948807   6.688480066251244   23.08028976140254
Adsorbate-atom-position:   40   2   13.059383421433413   6.918565912060221   21.604456491531888
Adsorbate-atom-position:   40   3   13.316169223278145   7.216339743145733   22.384434621600978
Adsorbate-atom-position:   41   0   8.92696   0.784409   0.828808
Adsorbate-atom-position:   41   1   7.998219687716041   0.6108289416346344   0.9822460515927236
Adsorbate-atom-position:   41   2   9.060109465869305   1.6771164188933725   1.147518721488079
Adsorbate-atom-position:   41   3   8.825115114871185   0.8764662331069646   0.8892487578194422
Adsorbate-atom-position:   42   0   9.57835   0.62293   21.1646
Adsorbate-atom-position:   42   1   9.503671692532492   1.4227718721339169   21.68508820349274
Adsorbate-atom-position:   42   2   9.60121188856296   0.9280622062020492   20.257625077088896
Adsorbate-atom-position:   42   3   9.571716197800935   0.764383734359201   21.115134520074903
Adsorbate-atom-position:   43   0   -0.933186   12.8867   22.6208
Adsorbate-atom-position:   43   1   -0.04817784063945474   13.228292998126228   22.74849738249625
Adsorbate-atom-position:   43   2   -1.4790521868763953   13.666417407782165   22.51929773388497
Adsorbate-atom-position:   43   3   -0.8897679454062303   13.030239624597863   22.624153909002466
Adsorbate-atom-position:   44   0   -4.89618   6.00656   20.8718
Adsorbate-atom-position:   44   1   -3.939862176658998   5.983144707603374   20.838039300328518
Adsorbate-atom-position:   44   2   -4.815449274965395   5.374854326714231   21.586406417809105
Adsorbate-atom-position:   44   3   -4.746394624710157   5.998545712317857   20.871464526858606
Adsorbate-atom-position:   45   0   4.73222   9.48272   14.177
Adsorbate-atom-position:   45   1   3.953577909277528   9.739053980343542   14.671207674036507
Adsorbate-atom-position:   45   2   4.3929052253009   9.179495733151807   13.334888150145556
Adsorbate-atom-position:   45   3   4.589109710528503   9.476717494075427   14.132464452737057
Adsorbate-atom-position:   46   0   1.44405   -0.511135   13.3863
Adsorbate-atom-position:   46   1   2.129708778216958   -1.1685392406427313   13.268301931206555
Adsorbate-atom-position:   46   2   1.6510843689356418   -0.09596338558508666   14.223558108747557
Adsorbate-atom-position:   46   3   1.558333092312241   -0.5421509363242444   13.478372724003814
Adsorbate-atom-position:   47   0   7.31021   1.84273   25.0424
Adsorbate-atom-position:   47   1   6.946108601661278   2.727913399564599   25.05300004070967
Adsorbate-atom-position:   47   2   8.252323363558759   1.9693904522065921   25.154700400937944
Adsorbate-atom-position:   47   3   7.3842025772924265   1.972258294333263   25.058132751594677
Adsorbate-atom-position:   48   0   6.44663   19.303   3.3498
Adsorbate-atom-position:   48   1   5.917862893768904   19.05130137746399   4.106955856334393
Adsorbate-atom-position:   48   2   5.949836524126778   18.987897795350847   2.5947247170281327
Adsorbate-atom-position:   48   3   6.315346317430361   19.230442966495893   3.3500675444601686
Adsorbate-atom-position:   49   0   -2.7942   9.91627   26.2543
Adsorbate-atom-position:   49   1   -2.6009376521484353   9.689145488638712   27.163858113174634
Adsorbate-atom-position:   49   2   -1.9585995799798106   10.220600152973605   25.900199822009156
Adsorbate-atom-position:   49   3   -2.6624915372003066   9.926155335566305   26.32539965518681
Adsorbate-atom-position:   50   0   -3.07757   14.38   10.8037
Adsorbate-atom-position:   50   1   -3.085579547141627   15.127957710603875   11.400966230673388
Adsorbate-atom-position:   50   2   -2.384978389960585   14.582506318542503   10.174780376635159
Adsorbate-atom-position:   50   3   -2.9899393065371522   14.50167373807473   10.799654876251276
Adsorbate-atom-position:   51   0   13.2402   20.4917   7.71635
Adsorbate-atom-position:   51   1   13.382584423945012   19.545608355340224   7.686869231305744
Adsorbate-atom-position:   51   2   13.426898077312915   19.553112712193133   7.7370760969554695
Adsorbate-atom-position:   51   3   13.265984989452113   20.34393451573169   7.715645743011307
Adsorbate-atom-position:   52   0   -0.0896962   18.6075   21.0558
Adsorbate-atom-position:   52   1   0.06686502096028135   17.66319221956214   21.057599971096007
Adsorbate-atom-position:   52   2   -0.6246794847147673   18.181903592054613   20.385805654785223
Adsorbate-atom-position:   52   3   -0.06933219279245711   18.45895508895492   21.051359660704417
Adsorbate-atom-position:   53   0   12.4531   0.742792   10.8156
Adsorbate-atom-position:   53   1   12.952417693877269   1.5117772498467374   11.090509741732147
Adsorbate-atom-position:   53   2   12.820599240206024   0.022352389487914737   11.327598941457099
Adsorbate-atom-position:   53   3   12.564065885986842   0.7490030299882731   10.91633725851759
Adsorbate-atom-position:   54   0   20.0627   5.50039   1.77051
Adsorbate-atom-position:   54   1   19.373719927703938   4.874448104420258   1.9935235496712154
Adsorbate-atom-position:   54   2   19.106058196019145   5.497537462044096   1.8030701275099503
Adsorbate-atom-position:   54   3   19.912913333566603   5.495678891350234   1.7769721988564884
Adsorbate-atom-position:   55   0   10.4976   14.2301   19.1187
Adsorbate-atom-position:   55   1   10.881190345803676   13.425120259718565   18.770708758238587
Adsorbate-atom-position:   55   2   9.663976411378743   14.318104601596332   18.656575836390168
Adsorbate-atom-position:   55   3   10.439992952958061   14.138308692099493   19.01498990442092
Adsorbate-atom-position:   56   0   3.76914   20.2491   10.7578
Adsorbate-atom-position:   56   1   2.960239622893291   19.79619418982602   10.996103057108542
Adsorbate-atom-position:   56   2   4.323466382404621   19.56690445208372   10.378902472727237
Adsorbate-atom-position:   56   3   3.7365531181775244   20.103792922860258   10.73980143155154
Adsorbate-atom-position:   57   0   -4.17769   7.00117   26.4545
Adsorbate-atom-position:   57   1   -3.23820608781615   6.87449947252062   26.321999448243325
Adsorbate-atom-position:   57   2   -4.590381396183317   6.44746470981695   25.79168169673766
Adsorbate-atom-position:   57   3   -4.110250245332069   6.914071838485434   26.35268747743469
Adsorbate-atom-position:   58   0   1.17231   1.87459   11.4753
Adsorbate-atom-position:   58   1   0.8433709175673376   2.626378760922453   11.968092632857921
Adsorbate-atom-position:   58   2   2.116682750554239   2.0198388850018034   11.417900440625793
Adsorbate-atom-position:   58   3   1.2510931997493537   1.9894231740995942   11.531036429410806
Adsorbate-atom-position:   59   0   8.74108   20.6896   0.323121
Adsorbate-atom-position:   59   1   9.287812844778403   19.936209859794328   0.10014491814053614
Adsorbate-atom-position:   59   2   9.328965460920168   21.282615595838635   0.7910473060897809
Adsorbate-atom-position:   59   3   8.886322235188777   20.669067081618987   0.3544753040127998
Adsorbate-atom-position:   60   0   9.83614   8.63   19.244
Adsorbate-atom-position:   60   1   9.837530003364447   7.68584771471699   19.4015003812234
Adsorbate-atom-position:   60   2   10.761125152511802   8.860016254680462   19.156097609728217
Adsorbate-atom-position:   60   3   9.954726901897121   8.53857920859199   19.252909859526138
Adsorbate-atom-position:   61   0   -0.7233   -0.778555   20.5053
Adsorbate-atom-position:   61   1   -0.5879465493632289   -0.8443307330340016   21.45059616329728
Adsorbate-atom-position:   61   2   -1.3215666917625812   -0.03889689009003838   20.399400585592364
Adsorbate-atom-position:   61   3   -0.7825593935493177   -0.6922886200665904   20.61275434365046
Adsorbate-atom-position:   62   0   -5.8587   12.6611   25.1667
Adsorbate-atom-position:   62   1   -6.039386342017009   13.601032991265145   25.17720036855866
Adsorbate-atom-position:   62   2   -4.904427730997513   12.60059985614695   25.122699895379597
Adsorbate-atom-position:   62   3   -5.759666672205386   12.773678896395486   25.162411402059075
Adsorbate-atom-position:   63   0   4.9663   10.0428   19.3739
Adsorbate-atom-position:   63   1   4.122755611233597   9.74840497835413   19.71740585935445
Adsorbate-atom-position:   63   2   4.747367098527684   10.76890962298017   18.789892260266605
Adsorbate-atom-position:   63   3   4.830292443085   10.098064031018367   19.343113130434972
Adsorbate-atom-position:   64   0   16.7583   -1.14378   25.3122
Adsorbate-atom-position:   64   1   15.801394835769276   -1.1503584925636288   25.28937303997099
Adsorbate-atom-position:   64   2   16.116602154051538   -0.8574959609983555   24.662202181912885
Adsorbate-atom-position:   64   3   16.608514344546677   -1.1428022367183628   25.304243782344358
Adsorbate-atom-position:   65   0   14.4957   14.6673   19.5868
Adsorbate-atom-position:   65   1   15.194113900089091   14.018887095049017   19.497298218702785
Adsorbate-atom-position:   65   2   13.927128290371767   14.51320766715844   18.832337539721244
Adsorbate-atom-position:   65   3   14.512315009334754   14.564576232733893   19.47876403791577
Adsorbate-atom-position:   66   0   5.18919   14.0705   14.8122
Adsorbate-atom-position:   66   1   6.105175996033389   13.898100753593209   15.03009904751763
Adsorbate-atom-position:   66   2   4.69886480096087   13.401520193830448   15.289985577560257
Adsorbate-atom-position:   66   3   5.243676386913535   13.962794500295905   14.901254808823555
Adsorbate-atom-position:   67   0   -0.320696   9.45741   7.29436
Adsorbate-atom-position:   67   1   0.3206402415266363   9.326159950571352   6.5960097370019355
Adsorbate-atom-position:   67   2   -0.051226188607423895   8.85149840041075   7.984641822324219
Adsorbate-atom-position:   67   3   -0.20410211777991988   9.363044755210138   7.293326944048165
Adsorbate-atom-position:   68   0   13.3825   0.413345   4.65659
Adsorbate-atom-position:   68   1   14.316677017836836   0.6201219129761683   4.628510690793344
Adsorbate-atom-position:   68   2   12.983786760133128   1.0192501199817912   4.031979258870203
Adsorbate-atom-position:   68   3   13.45104711932313   0.5173711098393456   4.573044438153825
Adsorbate-atom-position:   69   0   15.3248   9.74767   25.0469
Adsorbate-atom-position:   69   1   14.368457642088178   9.750451132466608   25.006484659275706
Adsorbate-atom-position:   69   2   14.399538713709022   9.991926178732932   25.025398575815764
Adsorbate-atom-position:   69   3   15.17494279790311   9.74971537066674   25.04068425881109
Adsorbate-atom-position:   70   0   12.7634   3.06859   14.3327
Adsorbate-atom-position:   70   1   13.584262026429244   3.3947546458328874   14.701527869574933
Adsorbate-atom-position:   70   2   12.82849977902976   2.116493231732182   14.406899748141448
Adsorbate-atom-position:   70   3   12.876811605801043   2.9884555279746916   14.389412203826462
Adsorbate-atom-position:   71   0   6.62533   11.3037   21.5896
Adsorbate-atom-position:   71   1   7.004637533850332   12.178448189207998   21.67429498356872
Adsorbate-atom-position:   71   2   7.362963374441253   10.744905019199376   21.3449021979207
Adsorbate-atom-position:   71   3   6.768313250722414   11.34415113765659   21.56911841131312
Adsorbate-atom-position:   72   0   19.8555   0.900404   5.54611
Adsorbate-atom-position:   72   1   19.174772037066397   0.6629172445224273   4.916474135826903
Adsorbate-atom-position:   72   2   19.863699962367058   1.8575556072442931   5.541070023130492
Adsorbate-atom-position:   72   3   19.76941008582562   0.9925335216997818   5.4648654438204165
Adsorbate-atom-position:   73   0   1.04337   8.64905   18.9256
Adsorbate-atom-position:   73   1   1.4368730484562582   9.406945131600661   18.493185661255723
Adsorbate-atom-position:   73   2   1.4047225649870292   7.89365373328651   18.461883875617186
Adsorbate-atom-position:   73   3   1.1400065807406796   8.649370060744607   18.81087742670307
Adsorbate-atom-position:   74   0   4.0716   4.99015   5.48111
Adsorbate-atom-position:   74   1   4.908228297720457   4.9802500201433935   5.01615094604771
Adsorbate-atom-position:   74   2   3.498085325051127   4.432835174636446   4.955074884206121
Adsorbate-atom-position:   74   3   4.105281079826102   4.917539372889811   5.354250701198482
Adsorbate-atom-position:   75   0   8.35394   8.50274   2.86325
Adsorbate-atom-position:   75   1   7.528328919182006   8.276769704179404   3.2916605608377285
Adsorbate-atom-position:   75   2   8.29145009439651   8.102980603871805   1.9957713104030232
Adsorbate-atom-position:   75   3   8.240252896687869   8.422639300579327   2.8070439461195162
Adsorbate-atom-position:   76   0   -1.65972   8.51829   12.8065
Adsorbate-atom-position:   76   1   -0.7381024692880315   8.623911092258096   12.57049755943088
Adsorbate-atom-position:   76   2   -1.9343270297346904   7.72223962170537   12.351388349481946
Adsorbate-atom-position:   76   3   -1.5768913199369945   8.429905082035617   12.718026749605038
Adsorbate-atom-position:   77   0   10.3015   10.7637   3.2194
Adsorbate-atom-position:   77   1   11.131379470281903   10.561804994517512   2.787230691087561
Adsorbate-atom-position:   77   2   10.206300465906562   11.711495361489085   3.1253104604742474
Adsorbate-atom-position:   77   3   10.395547763809544   10.859181457772612   3.1520330248263937
Adsorbate-atom-position:   78   0   17.3352   19.3099   3.29295
Adsorbate-atom-position:   78   1   16.455898542656698   19.058699583663554   3.5757204686602586
Adsorbate-atom-position:   78   2   17.554697128244705   18.681708218845905   2.6048890021351503
Adsorbate-atom-position:   78   3   17.250735065740216   19.197322759642233   3.241065129045937
Adsorbate-atom-position:   79   0   16.3903   14.3055   14.8351
Adsorbate-atom-position:   79   1   15.433272891146974   14.295468914816828   14.850276635017925
Adsorbate-atom-position:   79   2   15.84066878724055   13.565557979765797   15.093214657957086
Adsorbate-atom-position:   79   3   16.24050511543637   14.298822012530573   14.83921060116372
Adsorbate-atom-position:   80   0   16.1931   9.09625   9.1463
Adsorbate-atom-position:   80   1   16.35339892272977   8.175326188961154   9.352298615610309
Adsorbate-atom-position:   80   2   15.812298673452835   9.083029953947076   8.268206941103463
Adsorbate-atom-position:   80   3   16.164872612662574   8.976664449518104   9.060262155303349
Adsorbate-atom-position:   81   0   0.880908   2.05928   22.8514
Adsorbate-atom-position:   81   1   1.51519835041164   2.707658313773308   23.157199204713095
Adsorbate-atom-position:   81   2   0.09113067938953945   2.5663320034910404   22.663299256766265
Adsorbate-atom-position:   81   3   0.8610045063274931   2.2071882087468837   22.8664669414586
Adsorbate-atom-position:   82   0   18.1746   16.2251   1.82532
Adsorbate-atom-position:   82   1   17.460771952988434   15.61877617693596   2.0229377645978643
Adsorbate-atom-position:   82   2   17.217773398552374   16.19950093867659   1.8176139749843239
Adsorbate-atom-position:   82   3   18.024815755633615   16.21705985554626   1.8255103069982175
Adsorbate-atom-position:   83   0   6.50884   -1.20612   14.1093
Adsorbate-atom-position:   83   1   6.643439133521157   -0.2809349558575619   13.904001321605547
Adsorbate-atom-position:   83   2   5.696947270608284   -1.2238800597051287   14.616001703411523
Adsorbate-atom-position:   83   3   6.422137526332658   -1.089956299986077   14.147883362464139
Adsorbate-atom-position:   84   0   19.3464   8.44098   2.42092
Adsorbate-atom-position:   84   1   18.489754645950146   8.045149043209816   2.260581511073065
Adsorbate-atom-position:   84   2   19.25929881413747   8.864025759670325   3.275131629894079
Adsorbate-atom-position:   84   3   19.225583335950923   8.444466105501808   2.509752318198296
Adsorbate-atom-position:   85   0   14.8412   4.77703   0.946314
Adsorbate-atom-position:   85   1   15.700319934442325   5.192589642367022   1.020171713744817
Adsorbate-atom-position:   85   2   14.889899756060732   4.019723793380859   1.5297070777578283
Adsorbate-atom-position:   85   3   14.957415753230967   4.73327818701893   1.030454819830975
Adsorbate-atom-position:   86   0   12.9861   15.4804   0.6733
Adsorbate-atom-position:   86   1   12.79010738161873   14.63583180875091   1.0789147234387502
Adsorbate-atom-position:   86   2   13.868227863410757   15.69380674079113   0.9775036087545312
Adsorbate-atom-position:   86   3   13.073930210180341   15.39959774279867   0.7641672075660265
Adsorbate-atom-position:   87   0   12.4391   3.39006   18.9427
Adsorbate-atom-position:   87   1   11.860175421123257   3.7883969118296505   18.29277240661255
Adsorbate-atom-position:   87   2   13.270515208646698   3.2720578414477868   18.48329159628062
Adsorbate-atom-position:   87   3   12.471424813607426   3.425946303962113   18.800688452535773
Adsorbate-atom-position:   88   0   15.0558   5.06122   5.68233
Adsorbate-atom-position:   88   1   14.378902185653258   5.076369951081922   5.005712184749161
Adsorbate-atom-position:   88   2   15.879040944450093   5.006053957360243   5.197084809276397
Adsorbate-atom-position:   88   3   15.074540870737376   5.056096983286134   5.533593540233895
Adsorbate-atom-position:   89   0   -3.26361   11.2286   21.9284
Adsorbate-atom-position:   89   1   -3.500117168386115   12.15522808552463   21.96910123362924
Adsorbate-atom-position:   89   2   -2.682752472427329   11.162199139483816   21.170490177933498
Adsorbate-atom-position:   89   3   -3.219526872355451   11.33872140670783   21.83658522100575
Adsorbate-atom-position:   90   0   8.39917   8.91991   15.7711
Adsorbate-atom-position:   90   1   9.305591454876339   8.643932601726805   15.635201281160493
Adsorbate-atom-position:   90   2   8.468462468976973   9.810231723271887   16.11571227896471
Adsorbate-atom-position:   90   3   8.524077124342295   8.998551101499114   15.797816800773006
Adsorbate-atom-position:   91   0   9.99328   -1.97158   16.785
Adsorbate-atom-position:   91   1   9.854542286246701   -1.0246541781208967   16.767246841377037
Adsorbate-atom-position:   91   2   10.157601227403116   -1.0950734529038952   16.43719740207641
Adsorbate-atom-position:   91   3   9.97349411169957   -1.8229759329190804   16.77996513444346
Adsorbate-atom-position:   92   0   6.13697   -0.879261   24.408
Adsorbate-atom-position:   92   1   5.716715780050133   -1.1360803567361568   23.587230818914385
Adsorbate-atom-position:   92   2   5.410008678422774   -0.6740016268493181   24.99590106877304
Adsorbate-atom-position:   92   3   5.990111059998552   -0.8858625668487353   24.37818605935485
Adsorbate-atom-position:   93   0   -5.94508   17.5286   26.2174
Adsorbate-atom-position:   93   1   -6.239124645013005   16.623547261778988   26.320594611185953
Adsorbate-atom-position:   93   2   -5.0638723641551096   17.454297669779983   25.85108851198395
Adsorbate-atom-position:   93   3   -5.869924941749597   17.403230630790222   26.18372154274138
Adsorbate-atom-position:   94   0   -0.41485   14.4088   18.7475
Adsorbate-atom-position:   94   1   -0.32357941006212626   13.66547076269822   18.15137655273027
Adsorbate-atom-position:   94   2   -1.2296412831948824   14.83330066853573   18.478899576987757
Adsorbate-atom-position:   94   3   -0.5074766593263372   14.367986675484765   18.63679961822985
Adsorbate-atom-position:   95   0   -2.25042   3.68986   11.7821
Adsorbate-atom-position:   95   1   -1.2932858200439543   3.6898965932583394   11.770875018004398
Adsorbate-atom-position:   95   2   -2.0263774424384846   4.615670568605833   11.87650107763706
Adsorbate-atom-position:   95   3   -2.1005675752300528   3.6964255196919282   11.7810300739548
Adsorbate-atom-position:   96   0   13.8453   3.99987   8.32182
Adsorbate-atom-position:   96   1   14.036998374853669   4.819213053919416   8.778066132117816
Adsorbate-atom-position:   96   2   12.891028287619072   3.9833904885046234   8.248842163292926
Adsorbate-atom-position:   96   3   13.747678807068207   4.102646196130539   8.370882778147088
Adsorbate-atom-position:   97   0   -2.95256   9.07455   17.1728
Adsorbate-atom-position:   97   1   -3.0256138525976124   10.022850009934102   17.28060568528436
Adsorbate-atom-position:   97   2   -2.17775484296906   8.954445401100891   16.623724691903245
Adsorbate-atom-position:   97   3   -2.8627236752942666   9.180560421838166   17.116309069532708
Adsorbate-atom-position:   98   0   -3.2362   1.60792   23.6283
Adsorbate-atom-position:   98   1   -2.94148597745329   1.8716346512826354   22.756617679648592
Adsorbate-atom-position:   98   2   -2.699595943790693   2.124473530990804   24.229515748696464
Adsorbate-atom-position:   98   3   -3.1297830679389795   1.707801963900268   23.59367298947143
Adsorbate-atom-position:   99   0   4.28894   17.397   15.3984
Adsorbate-atom-position:   99   1   3.5203158702668196   17.321799595956474   15.963903038385826
Adsorbate-atom-position:   99   2   3.959769196109998   17.20811101535642   14.519651245607298
Adsorbate-atom-position:   99   3   4.148410162311428   17.363192756366264   15.358294701134232
Adsorbate-atom-position:   100   0   7.30433   16.0691   1.48526
Adsorbate-atom-position:   100   1   6.726953622305251   15.344266885679131   1.7250209535850283
Adsorbate-atom-position:   100   2   8.139046654660799   15.859798331371968   1.90439334148145
Adsorbate-atom-position:   100   3   7.337276772774472   15.94951816735843   1.5696086542028447
Adsorbate-atom-position:   101   0   14.1286   10.3715   5.22787
Adsorbate-atom-position:   101   1   14.399606630077296   11.289122449294934   5.200369327206179
Adsorbate-atom-position:   101   2   14.693317312083169   9.935256626438745   4.589890441975248
Adsorbate-atom-position:   101   3   14.235582939202605   10.433123043489239   5.142680498119223
Adsorbate-atom-position:   102   0   12.9517   15.7738   5.24343
Adsorbate-atom-position:   102   1   13.704826446556183   15.27928263468061   4.920188649156348
Adsorbate-atom-position:   102   2   12.6735075098177   16.303185709211036   4.496040175819004
Adsorbate-atom-position:   102   3   13.012493242612337   15.778267644066478   5.106374457211053
Adsorbate-atom-position:   103   0   -5.98292   17.1678   21.2748
Adsorbate-atom-position:   103   1   -5.061685569024805   17.305099170002272   21.495498665837594
Adsorbate-atom-position:   103   2   -6.263545300031835   16.45493573106667   21.848651736130677
Adsorbate-atom-position:   103   3   -5.9009049131444575   17.09412417194467   21.376512329087674
Adsorbate-atom-position:   104   0   8.63108   3.67718   12.022
Adsorbate-atom-position:   104   1   7.847559628011143   4.023334582282221   11.594794344789932
Adsorbate-atom-position:   104   2   9.23795975714398   4.417009703941193   12.046099990355868
Adsorbate-atom-position:   104   3   8.608469296162799   3.8161981291576987   11.970398489968996
Adsorbate-atom-position:   105   0   4.02821   4.89482   0.767338
Adsorbate-atom-position:   105   1   4.888966279227491   4.734468830236273   1.1541428217458634
Adsorbate-atom-position:   105   2   3.6845412562362276   5.646657251757078   1.2498982360640547
Adsorbate-atom-position:   105   3   4.094402629330157   4.970538028781803   0.8786273343486174
Adsorbate-atom-position:   106   0   7.32029   14.426   11.4603
Adsorbate-atom-position:   106   1   6.988932414739061   15.316866622533636   11.347204237278534
Adsorbate-atom-position:   106   2   8.268090346542392   14.531200038464085   11.54300003023745
Adsorbate-atom-position:   106   3   7.399197800634875   14.553508492793016   11.456408565223464
Adsorbate-atom-position:   107   0   15.0288   17.469   15.8169
Adsorbate-atom-position:   107   1   14.479047282137648   17.713578964694673   16.56133597389691
Adsorbate-atom-position:   107   2   14.435602023222112   17.01260155663953   15.22020203515953
Adsorbate-atom-position:   107   3   14.882488651938372   17.441888238390682   15.835819350169299
Adsorbate-atom-position:   108   0   6.53964   18.3912   7.32027
Adsorbate-atom-position:   108   1   7.055632861551283   18.053898129418695   8.052534060930528
Adsorbate-atom-position:   108   2   6.0593944573516945   17.63005951749276   6.994292662359665
Adsorbate-atom-position:   108   3   6.544219309122713   18.25058179646666   7.3722849090455185
Adsorbate-atom-position:   109   0   11.8918   2.31905   22.5776
Adsorbate-atom-position:   109   1   12.763762416280517   2.5426860081759948   22.903023294251266
Adsorbate-atom-position:   109   2   11.352103627172744   3.0788848933278903   22.795798533538832
Adsorbate-atom-position:   109   3   11.934325310568664   2.444943864936356   22.64718687183963
Adsorbate-atom-position:   110   0   -0.624568   11.0166   3.75123
Adsorbate-atom-position:   110   1   -0.7599359663432408   11.960720688690973   3.832121772596349
Adsorbate-atom-position:   110   2   -0.29932472385002207   10.896300637609057   2.85905472869533
Adsorbate-atom-position:   110   3   -0.6002598311410575   11.122061710058968   3.6473698024353727
Adsorbate-atom-position:   111   0   15.5771   9.50127   14.0484
Adsorbate-atom-position:   111   1   15.349698260859872   8.717104002796294   13.548796179092312
Adsorbate-atom-position:   111   2   14.861361511391234   9.602025418090447   14.675933745426857
Adsorbate-atom-position:   111   3   15.456363603012743   9.413779319197262   14.064773857676462
Adsorbate-atom-position:   112   0   7.29396   19.348   12.6225
Adsorbate-atom-position:   112   1   8.242422013178206   19.3037003730389   12.501301020594012
Adsorbate-atom-position:   112   2   7.009000200851974   18.43420064408525   12.62180000049339
Adsorbate-atom-position:   112   3   7.378896401430997   19.225352916744228   12.606895491651311
Adsorbate-atom-position:   113   0   17.8415   3.7099   15.3756
Adsorbate-atom-position:   113   1   17.375399945084308   2.874189901537028   15.399500002815888
Adsorbate-atom-position:   113   2   16.884370569357962   3.6990495312966405   15.37976657266429
Adsorbate-atom-position:   113   3   17.69169045815969   3.7023865016807846   15.37640530528609
Adsorbate-atom-position:   114   0   2.00473   3.17876   19.4711
Adsorbate-atom-position:   114   1   1.3165385394634634   3.3874295392867264   18.8393711206392
Adsorbate-atom-position:   114   2   2.7937146132306077   3.0713166481881258   18.939883428122975
Adsorbate-atom-position:   114   3   2.0176349773098825   3.1917187480486735   19.322219066332714
Adsorbate-atom-position:   115   0   0.85758   14.9881   8.56189
Adsorbate-atom-position:   115   1   0.9583773535360827   15.907575858893136   8.80813353480417
Adsorbate-atom-position:   115   2   -0.06124385793616083   14.7904004393825   8.74329959682155
Adsorbate-atom-position:   115   3   0.7528636741988898   15.080498350667431   8.616635190698855
Adsorbate-atom-position:   116   0   6.67512   -0.682162   19.1866
Adsorbate-atom-position:   116   1   6.595430417769503   0.1957213977307929   18.813501955951832
Adsorbate-atom-position:   116   2   5.930451305482594   -1.1642326812531048   18.82700545932688
Adsorbate-atom-position:   116   3   6.569593329265436   -0.6314948098506158   19.092807902219615
Adsorbate-atom-position:   117   0   -0.323716   17.8357   25.7516
Adsorbate-atom-position:   117   1   0.45748302104441285   17.2994931216594   25.61579825796596
Adsorbate-atom-position:   117   2   -1.048633672160359   17.21071407700532   25.740700245502975
Adsorbate-atom-position:   117   3   -0.31651478300371716   17.687054489803863   25.732820895327443
Adsorbate-atom-position:   118   0   10.9419   13.7398   14.2335
Adsorbate-atom-position:   118   1   11.70719082055948   14.089595804301197   14.689794526880036
Adsorbate-atom-position:   118   2   10.833701346818465   12.857310984910301   14.588095586119897
Adsorbate-atom-position:   118   3   11.02601438944139   13.67160986873318   14.337302097699014
Adsorbate-atom-position:   119   0   17.4883   -0.551884   19.4804
Adsorbate-atom-position:   119   1   16.76459406767158   -0.9951616336146853   19.03769637109052
Adsorbate-atom-position:   119   2   17.492300037854516   0.33044134992110874   19.10929648804713
Adsorbate-atom-position:   119   3   17.396168546590175   -0.4956804850640411   19.376222458267453
Adsorbate-atom-position:   120   0   10.8185   12.047   11.2073
Adsorbate-atom-position:   120   1   11.142904740952051   11.148086863003083   11.26160079356873
Adsorbate-atom-position:   120   2   11.603859384415008   12.590071914535002   11.274496524869733
Adsorbate-atom-position:   120   3   10.960568836628596   12.001452971641328   11.222853580510339
Adsorbate-atom-position:   121   0   12.2586   14.7929   8.62015
Adsorbate-atom-position:   121   1   13.17211715837241   14.716498564970276   8.89561517399591
Adsorbate-atom-position:   121   2   12.03680255465835   15.710789427768713   8.776728196535599
Adsorbate-atom-position:   121   3   12.347139576557897   14.900614404616844   8.675452354570009
Adsorbate-atom-position:   122   0   -1.64406   20.4615   7.81117
Adsorbate-atom-position:   122   1   -1.2127725607490714   19.98850280839878   7.099484225601119
Adsorbate-atom-position:   122   2   -1.732978775549574   19.813908917612412   8.51042037101659
Adsorbate-atom-position:   122   3   -1.6002338485594438   20.318054063427617   7.809578858654653
Adsorbate-atom-position:   123   0   17.1913   11.8794   12.1235
Adsorbate-atom-position:   123   1   17.53630065330266   11.453799194070687   11.338598513689103
Adsorbate-atom-position:   123   2   16.407475943347794   12.339014106197187   11.822490761607153
Adsorbate-atom-position:   123   3   17.135125198137953   11.883752651010278   11.984484007880594
Adsorbate-atom-position:   124   0   13.5131   -2.02338   18.6972
Adsorbate-atom-position:   124   1   13.76359760146137   -1.2690772225216498   18.163805107307404
Adsorbate-atom-position:   124   2   13.355724262077342   -1.0794848425889618   18.674251167147528
Adsorbate-atom-position:   124   3   13.490978550951523   -1.8751922009883863   18.690057331304807
Adsorbate-atom-position:   125   0   9.68898   13.1263   7.56652
Adsorbate-atom-position:   125   1   10.00759364218258   13.512392295671   6.7506462804583975
Adsorbate-atom-position:   125   2   9.5399608451339   13.87489575448103   8.144126724212914
Adsorbate-atom-position:   125   3   9.710690423707067   13.271552463327883   7.536017878768161
Adsorbate-atom-position:   126   0   8.67187   1.03222   5.68605
Adsorbate-atom-position:   126   1   8.073072614631096   0.7694751472676384   4.987023052280519
Adsorbate-atom-position:   126   2   8.911491077736745   1.9335540539039284   5.470619031062404
Adsorbate-atom-position:   126   3   8.625890705584583   1.1139663159000366   5.5689882884038004
Adsorbate-atom-position:   127   0   -2.4509   7.5863   20.8902
Adsorbate-atom-position:   127   1   -2.538350332504601   7.034307901209665   21.667302954709267
Adsorbate-atom-position:   127   2   -1.6630231552220271   7.262735402575475   20.453407293151304
Adsorbate-atom-position:   127   3   -2.36123501472479   7.474217488282275   20.933762609915416
Adsorbate-atom-position:   128   0   17.454   -1.11011   14.1478
Adsorbate-atom-position:   128   1   17.619801461071447   -0.18234282435353177   14.315101474289825
Adsorbate-atom-position:   128   2   16.58109084191732   -1.266681642663541   14.508003779059893
Adsorbate-atom-position:   128   3   17.363480920727245   -1.0113865970509455   14.215327668386902
Adsorbate-atom-position:   129   0   4.24913   9.77061   24.5083
Adsorbate-atom-position:   129   1   4.4936957663558275   9.265748739583485   25.283886573928037
Adsorbate-atom-position:   129   2   3.341924681507684   10.030998656300321   24.66769917744257
Adsorbate-atom-position:   129   3   4.164305786451075   9.739314238004887   24.62798888033962
Adsorbate-atom-position:   130   0   2.84827   20.5889   7.41273
Adsorbate-atom-position:   130   1   2.9990337726845877   19.64365034946737   7.415015391401837
Adsorbate-atom-position:   130   2   2.4441768539634614   20.141618655261826   6.669171012443865
Adsorbate-atom-position:   130   3   2.8686250436048732   20.440367158325202   7.407865111116013
Adsorbate-atom-position:   131   0   7.14849   12.0316   6.07486
Adsorbate-atom-position:   131   1   6.974657579173402   12.54677753802268   5.287074347816327
Adsorbate-atom-position:   131   2   6.393316088631278   11.448481536490627   6.151782435625348
Adsorbate-atom-position:   131   3   7.029567182850157   12.022907915817743   5.98385554278106
Adsorbate-atom-position:   132   0   12.1629   18.2512   22.4745
Adsorbate-atom-position:   132   1   11.323189524539332   18.047197455050643   22.062794863942887
Adsorbate-atom-position:   132   2   12.385003009530367   17.462989319622537   22.970106715548173
Adsorbate-atom-position:   132   3   12.08383680163951   18.124181694602854   22.485240612601107
Adsorbate-atom-position:   133   0   -0.591993   2.59902   7.6339
Adsorbate-atom-position:   133   1   -0.5070654843376284   1.8734041381531408   8.252366472914787
Adsorbate-atom-position:   133   2   -0.16015105723684114   3.3353181973923713   8.067038939587848
Adsorbate-atom-position:   133   3   -0.5258405048859992   2.600387160014431   7.768517897263651
Adsorbate-atom-position:   134   0   15.5132   9.93209   19.4948
Adsorbate-atom-position:   134   1   15.827001000400175   10.831502867335633   19.400899700645073
Adsorbate-atom-position:   134   2   14.83335484267947   9.844004149077977   18.82675562652234
Adsorbate-atom-position:   134   3   15.466341983799387   10.035962443399024   19.397255949335392
Adsorbate-atom-position:   135   0   9.06709   20.4008   7.38295
Adsorbate-atom-position:   135   1   9.246124084254042   19.91518892189151   6.577741631008702
Adsorbate-atom-position:   135   2   9.180106765574944   19.75661843582217   8.081869997619455
Adsorbate-atom-position:   135   3   9.10447594891157   20.256171870979998   7.369348708879116
Adsorbate-atom-velocity: 0 0    -8.470331707962     1.024976662733    -4.216395847296
Adsorbate-atom-velocity: 0 1   -20.960069293075     5.519094415632   -11.007441446344
Adsorbate-atom-velocity: 0 2     3.679739461279    -3.213134617254     1.598480697589
Adsorbate-atom-velocity: 0 3    -8.513800244696     1.057745102551    -4.341357078343
Adsorbate-atom-velocity: 1 0     0.715731737928    -0.237533888353     7.250219751116
Adsorbate-atom-velocity: 1 1     3.646179102512    -5.789440401477    -2.329452842277
Adsorbate-atom-velocity: 1 2    -1.442170257488     2.397355338818     3.391330545289
Adsorbate-atom-velocity: 1 3     0.814622532835    -0.610940289035     5.529926832064
Adsorbate-atom-velocity: 2 0     0.425060919072     0.627394238914    -5.430809289735
Adsorbate-atom-velocity: 2 1   -24.134259743972     0.501626467013     4.131976717428
Adsorbate-atom-velocity: 2 2    30.492994305275     0.703718818399   -14.047660370908
Adsorbate-atom-velocity: 2 3     1.130246607610     0.621065310250    -5.309737105330
Adsorbate-atom-velocity: 3 0     2.777793841427    -5.228261607748     2.685897909715
Adsorbate-atom-velocity: 3 1     1.266841276192    -1.267301722234    -2.913464695955
Adsorbate-atom-velocity: 3 2     3.793055628186    -0.001288855407     4.306580870645
Adsorbate-atom-velocity: 3 3     2.714341321758    -4.052096672152     2.176584894246
Adsorbate-atom-velocity: 4 0     1.941979272749     0.450638462268    -3.744965089165
Adsorbate-atom-velocity: 4 1    -5.483761904728   -12.987520351069    -7.311814541804
Adsorbate-atom-velocity: 4 2     9.614674384343     9.116878475186   -13.141440537774
Adsorbate-atom-velocity: 4 3     1.973598769247    -0.160215290851    -5.404429462197
Adsorbate-atom-velocity: 5 0     2.175845263868     6.776992368722    -2.553166187040
Adsorbate-atom-velocity: 5 1   -11.170942586220    -5.382424148084    -9.670229235845
Adsorbate-atom-velocity: 5 2     4.419144197278     6.007124518408    18.346834868337
Adsorbate-atom-velocity: 5 3     0.754477090225     5.121899418909    -0.788778426765
Adsorbate-atom-velocity: 6 0    -0.107241444929     4.652857791130     0.054438996925
Adsorbate-atom-velocity: 6 1    -7.151359778877     6.553515734674     4.147893607014
Adsorbate-atom-velocity: 6 2    -2.001239220137     3.004527822602    -8.821135097085
Adsorbate-atom-velocity: 6 3    -1.251424694169     4.685157495421    -0.557733799018
Adsorbate-atom-velocity: 7 0     3.868502486955     5.609703457684    -0.962477728668
Adsorbate-atom-velocity: 7 1   -25.153979463946    -0.148663694585    -4.607347631411
Adsorbate-atom-velocity: 7 2   -44.899655165043     7.010487663148     3.715975871879
Adsorbate-atom-velocity: 7 3    -6.089621148978     5.051869674280    -0.830178014858
Adsorbate-atom-velocity: 8 0     3.784319662135    -1.095972716704    -8.066819786537
Adsorbate-atom-velocity: 8 1     3.727911451150    -2.198895369574    -6.181673267054
Adsorbate-atom-velocity: 8 2     4.088533988546     0.495922231259    -8.067685882576
Adsorbate-atom-velocity: 8 3     3.816042009979    -1.033377006436    -7.825610185315
Adsorbate-atom-velocity: 9 0     0.176135558450     4.266840954553    -1.256037446733
Adsorbate-atom-velocity: 9 1     1.999754710339    -6.008703045697    -2.506826261508
Adsorbate-atom-velocity: 9 2    -0.077627129403     0.596967992982    -2.766504322617
Adsorbate-atom-velocity: 9 3     0.377097393094     2.481666269697    -1.609507708995
Adsorbate-atom-velocity: 10 0     4.667958769164    -0.868012779695    -1.538478679548
Adsorbate-atom-velocity: 10 1    -3.883910976619    -3.759647863540    -4.783135246878
Adsorbate-atom-velocity: 10 2     8.927449926566    -5.463576729625     9.717102209841
Adsorbate-atom-velocity: 10 3     4.118491567073    -1.826461068366    -0.512981021345
Adsorbate-atom-velocity: 11 0     7.205629937811     0.687035644715    -3.047356970396
Adsorbate-atom-velocity: 11 1    19.161143099858   -10.424942161920    -2.954653844485
Adsorbate-atom-velocity: 11 2    11.839182681898     1.030418595059     0.052483423809
Adsorbate-atom-velocity: 11 3     9.329224642266    -0.691462838256    -2.638668896260
Adsorbate-atom-velocity: 12 0    -0.814462575394    -2.639139172423     3.146261697535
Adsorbate-atom-velocity: 12 1     0.364993445932    -1.651984516881    -4.551669144794
Adsorbate-atom-velocity: 12 2    -6.024644046072    -1.962134363108    10.606574620831
Adsorbate-atom-velocity: 12 3    -1.330442731773    -2.426108632532     3.115851191531
Adsorbate-atom-velocity: 13 0    -3.760425516139    -0.269460044078     2.413411622364
Adsorbate-atom-velocity: 13 1     4.570495782906   -15.826074170644    -2.799266874077
Adsorbate-atom-velocity: 13 2     8.578719391157   -11.691704167873   -11.426250198288
Adsorbate-atom-velocity: 13 3    -1.114414727351    -3.723076049679    -0.025508192776
Adsorbate-atom-velocity: 14 0    -1.336996495358     0.836879664570     6.419494687186
Adsorbate-atom-velocity: 14 1    -1.472132741509     0.177247253103     7.060739209962
Adsorbate-atom-velocity: 14 2    -1.542618992406    -0.164405410314     5.135635470566
Adsorbate-atom-velocity: 14 3    -1.380617707874     0.624262274727     6.337232013734
Adsorbate-atom-velocity: 15 0     3.013581683323    -3.275920529099     0.315472479554
Adsorbate-atom-velocity: 15 1     9.776971557146     1.175974275723     0.298280203524
Adsorbate-atom-velocity: 15 2    -8.240281658787   -17.339532357862   -11.070620362920
Adsorbate-atom-velocity: 15 3     2.438736431685    -4.506340917972    -1.144281715492
Adsorbate-atom-velocity: 16 0    -2.240821517622    -3.994954651655     3.599884116854
Adsorbate-atom-velocity: 16 1    -1.618337350393    -3.350198320789   -12.668010023478
Adsorbate-atom-velocity: 16 2    -2.375226199166    12.372580932873    -7.508456108873
Adsorbate-atom-velocity: 16 3    -2.178342321313    -1.817168511719     0.095411012533
Adsorbate-atom-velocity: 17 0     5.144018266435     2.824528095014     6.710550099379
Adsorbate-atom-velocity: 17 1     4.537723193567    -9.097320755853     7.530299731622
Adsorbate-atom-velocity: 17 2     9.163585777704     1.820850771480     3.325994777449
Adsorbate-atom-velocity: 17 3     5.580961944448     1.169913589272     6.382220726243
Adsorbate-atom-velocity: 18 0    -2.645403859330    -3.788078226625    -0.882255844373
Adsorbate-atom-velocity: 18 1    -1.559523286931    -5.172586302593   -14.937084949702
Adsorbate-atom-velocity: 18 2    -3.332422255291    -3.174628503947     6.445552492904
Adsorbate-atom-velocity: 18 3    -2.594349069659    -3.886785108928    -1.743384824926
Adsorbate-atom-velocity: 19 0    -0.085490059918    -4.121228193731     1.928514662381
Adsorbate-atom-velocity: 19 1    12.959396733342     4.957770874455    14.621946489673
Adsorbate-atom-velocity: 19 2     7.954848290856    -8.278834741186    12.470457644579
Adsorbate-atom-velocity: 19 3     2.613664406252    -3.491229698042     4.902912522337
Adsorbate-atom-velocity: 20 0    -1.579376201515    -0.714776702163    -0.627481162466
Adsorbate-atom-velocity: 20 1   -35.822522924122    -3.142282510019    31.140231317992
Adsorbate-atom-velocity: 20 2   -11.593529401049    -2.648313225781     6.995384825019
Adsorbate-atom-velocity: 20 3    -7.244828077278    -1.273053514338     4.414956563412
Adsorbate-atom-velocity: 21 0    -8.707450683193    -1.642905659075    -2.346748608824
Adsorbate-atom-velocity: 21 1   -10.747065233328    -1.074409439816    -3.822517327613
Adsorbate-atom-velocity: 21 2    -2.825421874396     4.978647300344    -1.570828219457
Adsorbate-atom-velocity: 21 3    -8.215574958130    -0.722490910405    -2.436338150438
Adsorbate-atom-velocity: 22 0     1.007987141665    -1.599211615751    -0.398428779084
Adsorbate-atom-velocity: 22 1   -31.502862871174    25.822458058209   -16.092736765159
Adsorbate-atom-velocity: 22 2    -1.308465860987    -8.982619606163    -9.602717128695
Adsorbate-atom-velocity: 22 3    -3.450306271808     0.965897237772    -3.585749680222
Adsorbate-atom-velocity: 23 0    -2.276581370581    -8.820212962972    -0.369208983976
Adsorbate-atom-velocity: 23 1    11.381813057794    11.652565519450     4.706926294766
Adsorbate-atom-velocity: 23 2     6.159688284469     1.109602486014    26.206261806029
Adsorbate-atom-velocity: 23 3     0.551789164388    -4.928335123853     3.682586103522
Adsorbate-atom-velocity: 24 0     2.743946273634    -0.417964850346     2.693055421599
Adsorbate-atom-velocity: 24 1    10.999215696504    17.677586550160   -28.888177537392
Adsorbate-atom-velocity: 24 2     0.969427918080    11.620665537002    17.518355803679
Adsorbate-atom-velocity: 24 3     3.573554261209     3.439570921837     0.548123607390
Adsorbate-atom-velocity: 25 0     1.780261722106     3.319245970566     0.476552902692
Adsorbate-atom-velocity: 25 1     4.827047420523     4.967768534072    -2.962289197374
Adsorbate-atom-velocity: 25 2    13.655383674177    13.739355109305    -9.246510991467
Adsorbate-atom-velocity: 25 3     3.690444913773     4.864171321568    -1.208332914606
Adsorbate-atom-velocity: 26 0     1.463571040971     4.638212908633     0.387279947464
Adsorbate-atom-velocity: 26 1     4.547160983221     3.760551026282    -3.428449285881
Adsorbate-atom-velocity: 26 2     0.995628531185    10.587830708228    16.365278369912
Adsorbate-atom-velocity: 26 3     1.798408532518     5.287486527846     1.944201136327
Adsorbate-atom-velocity: 27 0     1.259483078179     2.600926355420    -0.100393123830
Adsorbate-atom-velocity: 27 1     7.191840388056   -31.377967903769   -14.108274870646
Adsorbate-atom-velocity: 27 2     7.494537127197   -14.352060299639    -9.333332993832
Adsorbate-atom-velocity: 27 3     2.817067349700    -3.918939982446    -3.075496272103
Adsorbate-atom-velocity: 28 0    -0.187491444729     1.010955284790     5.470593486021
Adsorbate-atom-velocity: 28 1    -3.587202815662     8.224135842571     1.400356499294
Adsorbate-atom-velocity: 28 2    -0.218711072378     0.229856260476     9.389984435616
Adsorbate-atom-velocity: 28 3    -0.626688753286     1.834333057097     5.451284299454
Adsorbate-atom-velocity: 29 0    -2.145610825829    -0.410680526331     1.191643254007
Adsorbate-atom-velocity: 29 1    14.090001240909   -19.104694117381   -26.730323274354
Adsorbate-atom-velocity: 29 2   -12.852772945762    10.950703367615     1.927986160200
Adsorbate-atom-velocity: 29 3    -1.437909196031    -1.349337019923    -2.288416603960
Adsorbate-atom-velocity: 30 0     3.140148718709     3.426032766453     6.521044911180
Adsorbate-atom-velocity: 30 1     8.021134646389     8.988367243897    15.383153384821
Adsorbate-atom-velocity: 30 2     8.972114978690     6.414463502803    -0.641939734996
Adsorbate-atom-velocity: 30 3     4.511531717459     4.520629633851     6.738548013865
Adsorbate-atom-velocity: 31 0     0.658094311349    -0.079948495357    -2.176411462685
Adsorbate-atom-velocity: 31 1    11.665926050403     5.526597339197   -15.795322280528
Adsorbate-atom-velocity: 31 2    19.573422003848    -2.664513438721   -12.071518411896
Adsorbate-atom-velocity: 31 3     4.488609056663     0.306904435973    -5.186485454708
Adsorbate-atom-velocity: 32 0     3.489525866039    -3.267612651737    -3.293778299167
Adsorbate-atom-velocity: 32 1   -16.722115621138    12.965394958348    12.024400241095
Adsorbate-atom-velocity: 32 2   -11.322913241364    10.679178643853    10.059902594421
Adsorbate-atom-velocity: 32 3    -0.993976697127     0.595749212406     0.376548671484
Adsorbate-atom-velocity: 33 0     2.362496403036    -1.630252192562     0.713927405539
Adsorbate-atom-velocity: 33 1     1.738080435002    -1.151101477882     1.630275567660
Adsorbate-atom-velocity: 33 2     4.620541578224    -4.585837925984     5.504139082290
Adsorbate-atom-velocity: 33 3     2.571622575616    -1.947267451681     1.444434560985
Adsorbate-atom-velocity: 34 0    -3.223451718705     0.104583525635     0.417796312314
Adsorbate-atom-velocity: 34 1    13.820729336981     4.335923455100    14.978194539304
Adsorbate-atom-velocity: 34 2    -5.692021322077    -2.382155106780    -3.220425303073
Adsorbate-atom-velocity: 34 3    -1.357613696744     0.327916168408     1.815958348779
Adsorbate-atom-velocity: 35 0     6.014485500790     3.413757892077    -4.151992300421
Adsorbate-atom-velocity: 35 1   -12.492874680743    16.966501616373    21.799456679856
Adsorbate-atom-velocity: 35 2     6.375702135297     3.738217803141    -3.775506053876
Adsorbate-atom-velocity: 35 3     3.691563992346     5.190192818125    -0.781721941088
Adsorbate-atom-velocity: 36 0    -0.613029227095    -1.580689244373     0.705608317189
Adsorbate-atom-velocity: 36 1     0.055128029415     2.474583123822     4.415861124737
Adsorbate-atom-velocity: 36 2     1.705953278680    -1.549532077068     0.239049585679
Adsorbate-atom-velocity: 36 3    -0.230641195192    -1.057579758220     1.120838042289
Adsorbate-atom-velocity: 37 0    -1.931861047537    -4.925667979599    -1.016904944587
Adsorbate-atom-velocity: 37 1   -15.485397123341    23.050777035849    -6.755198657876
Adsorbate-atom-velocity: 37 2    -8.439698279020     3.933990784184    -8.758536701195
Adsorbate-atom-velocity: 37 3    -4.499951902800    -0.210226271212    -2.742505576973
Adsorbate-atom-velocity: 38 0     6.541442284880     0.693932900135    -4.024637625617
Adsorbate-atom-velocity: 38 1    18.926191042692   -13.382002187934    -6.471384926347
Adsorbate-atom-velocity: 38 2    -6.997539331556    -4.076100197969   -13.239872298421
Adsorbate-atom-velocity: 38 3     6.393674372622    -1.718569597466    -5.517512584695
Adsorbate-atom-velocity: 39 0     1.186459735245     6.199074924064    -7.171443625761
Adsorbate-atom-velocity: 39 1    12.615195541465     0.377525712824    -9.585998239822
Adsorbate-atom-velocity: 39 2    29.622115764963    -6.390709406867   -12.658655792130
Adsorbate-atom-velocity: 39 3     6.289582577760     3.842215965268    -8.182961279951
Adsorbate-atom-velocity: 40 0    -0.701049163881     4.218388155973    -4.818295660135
Adsorbate-atom-velocity: 40 1    -6.078318340339    17.742112762621    -7.545559639796
Adsorbate-atom-velocity: 40 2    -6.659163851506    16.335858056578    -8.060928140524
Adsorbate-atom-velocity: 40 3    -2.152117135526     7.500758395090    -5.582516814007
Adsorbate-atom-velocity: 41 0     7.660462561330     6.118428765015    -4.135955901223
Adsorbate-atom-velocity: 41 1    11.145948636853    13.489624515874    -1.566689062127
Adsorbate-atom-velocity: 41 2     5.321484780378     5.863030016409    -2.848301385048
Adsorbate-atom-velocity: 41 3     7.807224569755     7.029331598645    -3.642223634085
Adsorbate-atom-velocity: 42 0    -4.403176333223    -1.611594274976    -0.418507227329
Adsorbate-atom-velocity: 42 1   -15.931761967099   -14.389239115045     0.827520429075
Adsorbate-atom-velocity: 42 2    11.804946105294    -0.954384013131   -19.836590787546
Adsorbate-atom-velocity: 42 3    -3.804127130884    -3.163141346334    -2.744749447975
Adsorbate-atom-velocity: 43 0     8.741717697424    -0.818481163242    -4.021242743994
Adsorbate-atom-velocity: 43 1   -61.447989972461    24.027346956924    -0.230473761475
Adsorbate-atom-velocity: 43 2   -22.547176627479     3.092321971898    -9.035773364479
Adsorbate-atom-velocity: 43 3    -4.248726022008     2.862677146469    -4.177922478398
Adsorbate-atom-velocity: 44 0    -6.904619913975    -4.044616029762     3.357964203958
Adsorbate-atom-velocity: 44 1    14.167313155216   -32.664258905496    -0.312012038212
Adsorbate-atom-velocity: 44 2    11.649523801300   -18.572376598475     3.089943256244
Adsorbate-atom-velocity: 44 3    -1.832006265944    -9.567975314435     2.853860624285
Adsorbate-atom-velocity: 45 0    -2.506534596330    -9.786228491747     1.415428007128
Adsorbate-atom-velocity: 45 1    -5.780427391602   -19.585489700603   -22.085882063703
Adsorbate-atom-velocity: 45 2    -4.194252505836   -26.174156536381    -5.225109713829
Adsorbate-atom-velocity: 45 3    -3.141678686670   -13.138490932673    -2.443082058099
Adsorbate-atom-velocity: 46 0     4.124877454690    -0.755857599272    -4.789408354124
Adsorbate-atom-velocity: 46 1     5.284274106401     2.291756111359    -5.481194089597
Adsorbate-atom-velocity: 46 2     4.103425943373    -2.159295260756     2.842867661884
Adsorbate-atom-velocity: 46 3     4.270546464652    -0.545387670271    -3.900940957765
Adsorbate-atom-velocity: 47 0     0.474301455464    -7.630514129707     1.762336971185
Adsorbate-atom-velocity: 47 1     3.300521117021    -5.203272324447     1.307471871990
Adsorbate-atom-velocity: 47 2     0.707247537699    -9.559879083179    21.205167460292
Adsorbate-atom-velocity: 47 3     0.865914424558    -7.566777727318     4.193027779690
Adsorbate-atom-velocity: 48 0     2.591017599913    -0.302905072415     4.575853923405
Adsorbate-atom-velocity: 48 1    11.865486357368     9.053926046201     3.452009510441
Adsorbate-atom-velocity: 48 2     6.307116098274    -3.967914064550     4.250797827963
Adsorbate-atom-velocity: 48 3     4.253958030522     0.425712960497     4.390378170496
Adsorbate-atom-velocity: 49 0    -0.592729389838     4.847166905673    -0.135458972615
Adsorbate-atom-velocity: 49 1    -3.175985780609     5.161341724724   -13.717456580801
Adsorbate-atom-velocity: 49 2     1.433140253271     4.641390073101     9.351530673008
Adsorbate-atom-velocity: 49 3    -0.664074749700     4.861043240596    -0.659659670736
Adsorbate-atom-velocity: 50 0     8.281445727753     2.591443730365     0.301752296370
Adsorbate-atom-velocity: 50 1     7.739128143786    -3.540412356223    -7.039855503193
Adsorbate-atom-velocity: 50 2    11.123880340054     6.027488297142    -7.995105615027
Adsorbate-atom-velocity: 50 3     8.575890340975     2.246355510079    -1.700155867546
Adsorbate-atom-velocity: 51 0    -4.614180852980    -6.477338829011    -2.205858229696
Adsorbate-atom-velocity: 51 1     0.862815443832    11.585809954453    -9.274316922774
Adsorbate-atom-velocity: 51 2    -9.759155576682    -7.952611794653     8.038306283423
Adsorbate-atom-velocity: 51 3    -4.571680563820    -4.353906439124    -1.799328157221
Adsorbate-atom-velocity: 52 0     4.985983282135    -0.892527556029     5.188975734691
Adsorbate-atom-velocity: 52 1     2.590792316255    -4.920804316564   -15.627353351829
Adsorbate-atom-velocity: 52 2    -0.024463672262    25.951937014563     4.545104892990
Adsorbate-atom-velocity: 52 3     4.037974063142     2.028226920106     2.441831788385
Adsorbate-atom-velocity: 53 0    -1.578793639579     3.696677817829    -2.132545517148
Adsorbate-atom-velocity: 53 1    -8.254475275526   -15.848997964898   -20.331251022612
Adsorbate-atom-velocity: 53 2     1.996670842443    12.424275246820   -24.276123189491
Adsorbate-atom-velocity: 53 3    -1.975650678802     2.311856390943    -7.296836366964
Adsorbate-atom-velocity: 54 0    -0.732755431199    -1.723425529498    -1.040086427076
Adsorbate-atom-velocity: 54 1    -3.536461034055    -2.301273488645    -1.914198266858
Adsorbate-atom-velocity: 54 2    15.552162199162     0.431364626375     4.907308168720
Adsorbate-atom-velocity: 54 3     0.993006384882    -1.521552616879    -0.390646997303
Adsorbate-atom-velocity: 55 0    -4.003608121965     1.103750664459     3.784900142219
Adsorbate-atom-velocity: 55 1    12.429222307839     4.431716321834     4.169389977158
Adsorbate-atom-velocity: 55 2     9.796856432186    23.954770102805     9.765131937281
Adsorbate-atom-velocity: 55 3    -0.133399726927     4.454983167306     4.599663763363
Adsorbate-atom-velocity: 56 0    -0.620359042734    -4.448428115682     1.706736676676
Adsorbate-atom-velocity: 56 1   -39.456641897103    14.193184327529   -14.124454741195
Adsorbate-atom-velocity: 56 2   -10.964432705185     7.704895383758    -2.368372566296
Adsorbate-atom-velocity: 56 3    -6.916018188653    -0.506332366106    -0.841502241805
Adsorbate-atom-velocity: 57 0     1.528421221235    -0.025656170841    -2.148290978350
Adsorbate-atom-velocity: 57 1   -21.421710719441    14.177928752095    14.527041600239
Adsorbate-atom-velocity: 57 2     8.421315857998    -4.084136143243    -5.399337652399
Adsorbate-atom-velocity: 57 3    -0.527086866352     1.273030779543    -0.429841400986
Adsorbate-atom-velocity: 58 0     4.143858231206    -3.388381426549    -8.178739366541
Adsorbate-atom-velocity: 58 1    -4.116279699907     3.980442554860    28.381884338146
Adsorbate-atom-velocity: 58 2    -0.251028035092   -14.645212827178   -12.211106122662
Adsorbate-atom-velocity: 58 3     2.523862582692    -3.886110098149    -4.014756440300
Adsorbate-atom-velocity: 59 0     3.464357104086     4.390350408933    -4.495659910587
Adsorbate-atom-velocity: 59 1     7.829466390948     5.663339592187   -10.579029558197
Adsorbate-atom-velocity: 59 2   -17.511627375161     4.970044964781     9.191762933958
Adsorbate-atom-velocity: 59 3     1.337963454151     4.627511659600    -3.522237761940
Adsorbate-atom-velocity: 60 0   -11.325958515563    -0.761997274601     2.114199513993
Adsorbate-atom-velocity: 60 1     6.364976097438    17.580822993538     1.211083591816
Adsorbate-atom-velocity: 60 2     2.918730814264     8.651176151549    -0.535832554973
Adsorbate-atom-velocity: 60 3    -7.237831114124     2.791100045783     1.659359517589
Adsorbate-atom-velocity: 61 0     2.426533190065    -2.428945441647    -0.376193866094
Adsorbate-atom-velocity: 61 1    12.171374357178     5.431459193047    -7.560463365842
Adsorbate-atom-velocity: 61 2    -2.936229375396    -6.776747326815    -7.789872786910
Adsorbate-atom-velocity: 61 3     2.987483009367    -1.979297269177    -2.244905558955
Adsorbate-atom-velocity: 62 0     0.319335935335    -5.696884878790    -7.706318845673
Adsorbate-atom-velocity: 62 1    -0.392342013156    -5.748437056893   -17.903094130901
Adsorbate-atom-velocity: 62 2     0.232716014983    -5.523629808619    -1.127109712700
Adsorbate-atom-velocity: 62 3     0.217148120426    -5.681306272826    -8.169403164131
Adsorbate-atom-velocity: 63 0     0.672617859656    -4.047326773571     4.508124328263
Adsorbate-atom-velocity: 63 1     5.633073901362    -4.648824276245     7.242456090638
Adsorbate-atom-velocity: 63 2    28.344487004468     9.532908583693    -3.592583962498
Adsorbate-atom-velocity: 63 3     4.849943729375    -2.385885062347     3.821152081356
Adsorbate-atom-velocity: 64 0    -1.342988195131   -10.045091138883     1.380750646968
Adsorbate-atom-velocity: 64 1   -13.833331150818    14.135380732546    -4.357580963864
Adsorbate-atom-velocity: 64 2   -14.558866401122    13.789935344494    -1.879996141370
Adsorbate-atom-velocity: 64 3    -4.633681757411    -3.898543224165     0.228750258078
Adsorbate-atom-velocity: 65 0    -0.499032436485     1.868550409957     8.808914172268
Adsorbate-atom-velocity: 65 1     9.220420121153    -4.310730086760     9.507861476610
Adsorbate-atom-velocity: 65 2     3.522031597254     2.637808262740     1.249381115997
Adsorbate-atom-velocity: 65 3     1.259912378450     1.176008428564     7.930671942390
Adsorbate-atom-velocity: 66 0     4.776133282882     3.227984814561     9.217040205701
Adsorbate-atom-velocity: 66 1     1.844310710355   -12.113217449500   -15.114077220625
Adsorbate-atom-velocity: 66 2    -5.022419701912    -1.085710359629     3.963394943115
Adsorbate-atom-velocity: 66 3     3.146502849678     0.711930974674     5.429848125467
Adsorbate-atom-velocity: 67 0     1.389690185447     0.403797080000    -0.752039505189
Adsorbate-atom-velocity: 67 1     1.788291244754     1.633821119629     1.439534247874
Adsorbate-atom-velocity: 67 2    24.787315218884     2.779008506662    10.464366061555
Adsorbate-atom-velocity: 67 3     4.435892235353     0.865314596299     0.964349524429
Adsorbate-atom-velocity: 68 0    -1.752004279890     0.898034788449     0.833431552552
Adsorbate-atom-velocity: 68 1     5.111169408283    -6.638096948056     7.799687939849
Adsorbate-atom-velocity: 68 2    22.774423795922   -11.766645555805    17.508034115620
Adsorbate-atom-velocity: 68 3     2.266248193354    -1.687899147755     3.859740621673
Adsorbate-atom-velocity: 69 0     1.765885454671    -2.012330222177    -3.392919333102
Adsorbate-atom-velocity: 69 1    -4.151368696623     2.581068662199   -20.624155266269
Adsorbate-atom-velocity: 69 2    39.919399896186    -6.415701429918    18.931012933827
Adsorbate-atom-velocity: 69 3     5.892530693908    -1.988004566142    -2.740989448274
Adsorbate-atom-velocity: 70 0    -1.096394410873     7.224820408079     1.759668930107
Adsorbate-atom-velocity: 70 1    -3.324966162347     0.518427146077     9.871304615275
Adsorbate-atom-velocity: 70 2   -15.473222812163     6.477736781818    -8.424425338465
Adsorbate-atom-velocity: 70 3    -3.222087171866     6.270687258675     1.494365613851
Adsorbate-atom-velocity: 71 0     3.478048640043     7.354701551225     6.206865561711
Adsorbate-atom-velocity: 71 1     4.219800722032     7.566821847028     8.535506600676
Adsorbate-atom-velocity: 71 2     5.216022248888     4.486442795813     7.494112437328
Adsorbate-atom-velocity: 71 3     3.795483134444     7.014682505157     6.669740389881
Adsorbate-atom-velocity: 72 0     3.308439560997    -5.411551584984     1.148044569296
Adsorbate-atom-velocity: 72 1     3.620869041892    21.648555567841    -2.638681605601
Adsorbate-atom-velocity: 72 2    -5.997589727572    -4.020065197234    -7.320206017489
Adsorbate-atom-velocity: 72 3     2.157142800471    -1.769425970156    -0.420743700769
Adsorbate-atom-velocity: 73 0     4.455283152693     0.379837731072     3.494319952215
Adsorbate-atom-velocity: 73 1   -11.162366091636    -6.866388995493    21.759475730991
Adsorbate-atom-velocity: 73 2   -22.355504514969    22.983330752155    -7.793409933086
Adsorbate-atom-velocity: 73 3    -0.976063222658     2.345755398759     4.387508558704
Adsorbate-atom-velocity: 74 0     3.670378734883     2.714015842742    -0.701916243688
Adsorbate-atom-velocity: 74 1    22.979695760059    21.069419438814    10.816628975083
Adsorbate-atom-velocity: 74 2     5.212729000870     3.723045055666    -0.623642328125
Adsorbate-atom-velocity: 74 3     6.339624357418     5.192884599514     0.782616265569
Adsorbate-atom-velocity: 75 0     4.959961438685    -2.156749010826     3.239671951421
Adsorbate-atom-velocity: 75 1    -7.360948137882     4.828182536763     8.972627153511
Adsorbate-atom-velocity: 75 2    -7.242440612827     1.677000318252    11.122389624892
Adsorbate-atom-velocity: 75 3     1.820689289410    -0.771838366735     4.982643614500
Adsorbate-atom-velocity: 76 0     4.547585820755     0.497224132089     5.492589574803
Adsorbate-atom-velocity: 76 1     5.050715499304     4.188836238843    -4.962472456843
Adsorbate-atom-velocity: 76 2    -3.437837591426     6.626256092263     9.741725931370
Adsorbate-atom-velocity: 76 3     3.589760244863     1.754383235988     4.698164941953
Adsorbate-atom-velocity: 77 0     3.833246249292     4.283976693751    -4.871675500298
Adsorbate-atom-velocity: 77 1     7.645419030466     8.133776197131   -12.495781623893
Adsorbate-atom-velocity: 77 2     0.598841381169    -2.422632208956    -2.352188249054
Adsorbate-atom-velocity: 77 3     3.907204614560     3.918269428750    -5.525120517877
Adsorbate-atom-velocity: 78 0    -4.695407396085     1.136264864980    -1.904309899123
Adsorbate-atom-velocity: 78 1    -0.274672518580     3.652559356487    -1.418118363367
Adsorbate-atom-velocity: 78 2    -0.484412694408    -0.092977571739    -6.111035135709
Adsorbate-atom-velocity: 78 3    -3.590445266650     1.301019650185    -2.380585370059
Adsorbate-atom-velocity: 79 0     1.330703765927     2.274256092040     1.320254479917
Adsorbate-atom-velocity: 79 1     3.806031438884     0.911571002443    -2.331199315920
Adsorbate-atom-velocity: 79 2    -5.074696791564     1.019465572478     2.757896084219
Adsorbate-atom-velocity: 79 3     0.827605066153     1.939189542709     1.036864087761
Adsorbate-atom-velocity: 80 0    -6.027589266674    -2.060500883928    -1.225779491653
Adsorbate-atom-velocity: 80 1   -20.001305851565    -3.799539529912   -22.608404538106
Adsorbate-atom-velocity: 80 2    -0.784230048187    -3.457816600688   -28.426174955290
Adsorbate-atom-velocity: 80 3    -7.145157552276    -2.461990638731    -7.444981325069
Adsorbate-atom-velocity: 81 0    -0.040679052087    -3.037655110622     6.447206488500
Adsorbate-atom-velocity: 81 1     3.665613417613   -11.033303993970     1.959710264385
Adsorbate-atom-velocity: 81 2    -1.499886245382     0.426600624518    -9.330479880531
Adsorbate-atom-velocity: 81 3     0.246970058606    -3.617717421236     3.853020201343
Adsorbate-atom-velocity: 82 0    -5.078289740374     1.314891616348    -0.929855128384
Adsorbate-atom-velocity: 82 1    -6.896872969013   -26.159277985619   -16.730764131649
Adsorbate-atom-velocity: 82 2    -8.749547793188   -33.773486744720   -24.411000769202
Adsorbate-atom-velocity: 82 3    -5.781046874867    -6.693862761987    -5.958407841555
Adsorbate-atom-velocity: 83 0     2.425150261194     1.787019267815     0.817388716290
Adsorbate-atom-velocity: 83 1   -14.053899971251     2.932040631339    -5.556437332223
Adsorbate-atom-velocity: 83 2   -41.806101759303    17.479644319632   -12.652799718392
Adsorbate-atom-velocity: 83 3    -5.346496209168     3.942424626123    -1.722887413325
Adsorbate-atom-velocity: 84 0    -1.791739295231    -4.836424532132     2.085241759304
Adsorbate-atom-velocity: 84 1    -2.303184004437   -11.929551804686    14.263587188267
Adsorbate-atom-velocity: 84 2    -4.794277558771     6.775771133736   -11.917699375579
Adsorbate-atom-velocity: 84 3    -2.241576481607    -4.257920017165     1.851664344003
Adsorbate-atom-velocity: 85 0     0.014099966313     4.707279231350    -1.103937342069
Adsorbate-atom-velocity: 85 1    -7.984833041382   -20.530741943054     9.656172697349
Adsorbate-atom-velocity: 85 2     9.244585312755    16.715755848149    12.901707317528
Adsorbate-atom-velocity: 85 3     0.171762533806     3.013758785204     2.066377601660
Adsorbate-atom-velocity: 86 0     5.872635912843     0.839002027949    -0.577543882292
Adsorbate-atom-velocity: 86 1    -5.627243836623    -4.372035847566    16.435000710284
Adsorbate-atom-velocity: 86 2    15.073595462199     0.718437977517   -20.111206371545
Adsorbate-atom-velocity: 86 3     5.578358891316     0.156503628867    -0.900288554697
Adsorbate-atom-velocity: 87 0    -4.675590408889    -3.359839851934    -5.292868711506
Adsorbate-atom-velocity: 87 1    -2.989330737478    -4.525139385580    -2.368591864989
Adsorbate-atom-velocity: 87 2   -18.111291349728   -13.916415593031    -3.906843621472
Adsorbate-atom-velocity: 87 3    -6.179665484693    -4.860379409452    -4.741104655160
Adsorbate-atom-velocity: 88 0     0.790654426972    -6.766688847095    -5.289048262655
Adsorbate-atom-velocity: 88 1     1.759267988335    12.831639081307    -4.932368422064
Adsorbate-atom-velocity: 88 2    -6.282221780287     4.439581247088   -15.056602229006
Adsorbate-atom-velocity: 88 3     0.009229077884    -2.823344312348    -6.493760918083
Adsorbate-atom-velocity: 89 0    -2.753436953133    -0.663726213862     8.351699136600
Adsorbate-atom-velocity: 89 1    -0.625048617577    -1.266243428082   -11.632844927602
Adsorbate-atom-velocity: 89 2    -1.247014850245    -1.772073749260    -7.111072708084
Adsorbate-atom-velocity: 89 3    -2.288136724555    -0.882727986213     3.814027858010
Adsorbate-atom-velocity: 90 0     1.745084849375    -3.251236702292    -2.609291407489
Adsorbate-atom-velocity: 90 1     6.707881759445    -0.577780114959    -2.080672639540
Adsorbate-atom-velocity: 90 2    -2.351478276758    -5.697423141359    -3.417003350386
Adsorbate-atom-velocity: 90 3     1.855968538503    -3.222144693203    -2.645017319039
Adsorbate-atom-velocity: 91 0    -0.392129129846    -1.299529895313     0.952136732789
Adsorbate-atom-velocity: 91 1   -11.936629535922    -5.076549957487    10.100528238646
Adsorbate-atom-velocity: 91 2     2.136871455510     0.236983716188     2.948452968858
Adsorbate-atom-velocity: 91 3    -1.546215894458    -1.586340746646     2.378783672289
Adsorbate-atom-velocity: 92 0     4.533293109011    -0.671564309958    -7.702082208313
Adsorbate-atom-velocity: 92 1    13.822190794602     2.311205096639   -16.091022344777
Adsorbate-atom-velocity: 92 2    12.681072762948   -12.775894616709     0.596776238615
Adsorbate-atom-velocity: 92 3     6.765394597863    -1.839236235878    -7.713609527319
Adsorbate-atom-velocity: 93 0    -0.162924202978    -2.184367045529    -0.749279187074
Adsorbate-atom-velocity: 93 1     2.462978542037    -3.710062238950     5.540170954903
Adsorbate-atom-velocity: 93 2     4.245320473754    -4.460729187151     9.195639683698
Adsorbate-atom-velocity: 93 3     0.737533966352    -2.671072756416     1.328911160195
Adsorbate-atom-velocity: 94 0     2.787696738851    -0.139944556435     1.611175632064
Adsorbate-atom-velocity: 94 1     3.113141696833     6.933189456197   -11.666593112708
Adsorbate-atom-velocity: 94 2     2.728450939337   -11.192818877128     5.588300950607
Adsorbate-atom-velocity: 94 3     2.821773107872    -0.649401911837     0.420593976345
Adsorbate-atom-velocity: 95 0    -0.654987323128    -2.687507557315     1.482518673161
Adsorbate-atom-velocity: 95 1     5.639581479527     0.022513901942     0.011306396832
Adsorbate-atom-velocity: 95 2     0.417574570316    -0.108592026402     7.189712973505
Adsorbate-atom-velocity: 95 3     0.288088953887    -2.010461377597     2.024778785171
Adsorbate-atom-velocity: 96 0    -6.482682346691    -6.329568752497     4.056669612884
Adsorbate-atom-velocity: 96 1    -7.652147317978    24.124711979265     9.723116232141
Adsorbate-atom-velocity: 96 2    -6.013642588403     0.408734678050    11.618461952701
Adsorbate-atom-velocity: 96 3    -6.572342926408    -1.568493588455     5.750051088905
Adsorbate-atom-velocity: 97 0    -1.391867270891     1.306428237309    -1.142093344028
Adsorbate-atom-velocity: 97 1    -5.425637193271     3.457696067236     2.234493125545
Adsorbate-atom-velocity: 97 2    -0.598910489401     0.812116731530    -1.920794746182
Adsorbate-atom-velocity: 97 3    -1.806728758743     1.518536363428    -0.809536336517
Adsorbate-atom-velocity: 98 0    -0.799454449887     1.187495115638    -4.002555480312
Adsorbate-atom-velocity: 98 1    -3.430631589940     1.673679879137    -6.290316407957
Adsorbate-atom-velocity: 98 2     7.975372364814    -6.159732953253    17.662512845135
Adsorbate-atom-velocity: 98 3    -0.012983132283     0.309199916470    -1.522024917043
Adsorbate-atom-velocity: 99 0    -5.425346373060    -7.524977280043     9.072279447183
Adsorbate-atom-velocity: 99 1    -5.521550025652   -10.287154145527    11.136206774844
Adsorbate-atom-velocity: 99 2    -1.219924821717   -27.872429158515     9.711061058319
Adsorbate-atom-velocity: 99 3    -4.899314158317   -10.483288411851     9.418250554303
Adsorbate-atom-velocity: 100 0     3.466106108535     1.861352878608    -1.830123511761
Adsorbate-atom-velocity: 100 1     6.661205813102     1.506649957429    -5.327136326537
Adsorbate-atom-velocity: 100 2   -14.007997122082     5.977853041571     9.717483242585
Adsorbate-atom-velocity: 100 3     1.638220459536     2.342906093693    -0.799541270828
Adsorbate-atom-velocity: 101 0    -2.951710958261    -3.836291407733     2.473215047903
Adsorbate-atom-velocity: 101 1     1.909102684025     4.864248651770    18.309120205618
Adsorbate-atom-velocity: 101 2     9.850693665013     1.496171936306     0.231875672781
Adsorbate-atom-velocity: 101 3    -0.690604103458    -2.039903139963     4.213467597291
Adsorbate-atom-velocity: 102 0     4.051936163638     1.646468686619     1.958120037798
Adsorbate-atom-velocity: 102 1    30.924240370247     2.920992249416    19.553630466275
Adsorbate-atom-velocity: 102 2    15.401825467282    17.941328413981    18.304768337615
Adsorbate-atom-velocity: 102 3     8.944812872260     3.895573928592     6.303116941890
Adsorbate-atom-velocity: 103 0    -5.790006742275    -2.024017962328    -2.670536573920
Adsorbate-atom-velocity: 103 1    49.322231378146   -17.406102895162     2.997969808204
Adsorbate-atom-velocity: 103 2     4.797664010003    -1.007351735038     5.636941201117
Adsorbate-atom-velocity: 103 3     2.620335125858    -3.862943848544    -0.881427644068
Adsorbate-atom-velocity: 104 0     5.990700755369     3.690451805153     1.081795631637
Adsorbate-atom-velocity: 104 1   -15.312321345797    20.866225401620   -14.644385879231
Adsorbate-atom-velocity: 104 2   -12.873351382548    32.167242282704    -7.210476275780
Adsorbate-atom-velocity: 104 3     0.848838232336     9.534509792799    -1.992856903182
Adsorbate-atom-velocity: 105 0    -0.871606904964     6.919750304613    -3.632373456053
Adsorbate-atom-velocity: 105 1   -22.642971837988    -3.732345363473    -6.295078267642
Adsorbate-atom-velocity: 105 2   -23.344370227510    -0.439641882693    -6.453588989078
Adsorbate-atom-velocity: 105 3    -6.535370739540     4.614057856200    -4.334378900955
Adsorbate-atom-velocity: 106 0     4.624640138334     1.729746564117     4.443547159740
Adsorbate-atom-velocity: 106 1    10.432023897916    -0.310852234549     8.541877489509
Adsorbate-atom-velocity: 106 2    16.873533102124    -6.224208519425    14.560896151901
Adsorbate-atom-velocity: 106 3     6.936061979331     0.450329713094     6.263323271276
Adsorbate-atom-velocity: 107 0    -0.876969903881     1.756311931068     9.092504990820
Adsorbate-atom-velocity: 107 1     3.743433882418    -2.437806802347    15.725448982181
Adsorbate-atom-velocity: 107 2     0.341256819109    -4.881314036744     4.265838171996
Adsorbate-atom-velocity: 107 3    -0.129557594929     0.369721201628     9.323727017615
Adsorbate-atom-velocity: 108 0    -3.661156046618     5.097957269091    -3.301338834110
Adsorbate-atom-velocity: 108 1   -14.771827635576    -1.716202809088    -3.241489270892
Adsorbate-atom-velocity: 108 2    -6.844072809827    16.484842565197    -8.860212089761
Adsorbate-atom-velocity: 108 3    -5.490899812411     5.683327382216    -4.005280762059
Adsorbate-atom-velocity: 109 0     9.588040944495     4.644890084243    -2.401068651830
Adsorbate-atom-velocity: 109 1     2.593703377129    -6.409881532236    -8.212116336716
Adsorbate-atom-velocity: 109 2   -11.327520718096   -10.403413854378    -7.518686970738
Adsorbate-atom-velocity: 109 3     6.015247307210     1.303382389116    -3.800071634717
Adsorbate-atom-velocity: 110 0    -7.415144394975    -7.976352760834    -4.695224276190
Adsorbate-atom-velocity: 110 1    -4.388190348538     2.465638626262   -11.044547142961
Adsorbate-atom-velocity: 110 2    -3.723168002508    17.104212613699     9.033790310751
Adsorbate-atom-velocity: 110 3    -6.555043882549    -3.429045158844    -3.750519499208
Adsorbate-atom-velocity: 111 0     2.323951625573    -9.873973214111     0.059740812647
Adsorbate-atom-velocity: 111 1     2.353779143994   -15.549074410617     1.636489418038
Adsorbate-atom-velocity: 111 2     3.027732377335    -6.939469194388    -2.413257398125
Adsorbate-atom-velocity: 111 3     2.417863176100   -10.224799016779    -0.054992961598
Adsorbate-atom-velocity: 112 0     0.367421711759    -3.788681676541    -3.668586842283
Adsorbate-atom-velocity: 112 1     6.588313760839    -7.550645650027    -4.587731338973
Adsorbate-atom-velocity: 112 2     3.615308292987   -13.561151204836    -7.847179418972
Adsorbate-atom-velocity: 112 3     1.579539230620    -5.521248777663    -4.321157002315
Adsorbate-atom-velocity: 113 0     2.368347059304     3.729399719771     2.442324855511
Adsorbate-atom-velocity: 113 1    -6.698832551708     9.132662673113    -8.761784033951
Adsorbate-atom-velocity: 113 2     0.234069687816     9.263429062260     5.061020109795
Adsorbate-atom-velocity: 113 3     0.934432391248     5.129498055667     1.343293387328
Adsorbate-atom-velocity: 114 0    -0.459385645595    -6.260678130172    -0.596167308099
Adsorbate-atom-velocity: 114 1    -2.204301076707    -6.276056417872     0.181644528189
Adsorbate-atom-velocity: 114 2     2.389896207289   -12.820361611520     1.558938096218
Adsorbate-atom-velocity: 114 3    -0.318013973212    -7.102366333344    -0.220717767498
Adsorbate-atom-velocity: 115 0     6.901826047568    -6.466605658547     0.246552654026
Adsorbate-atom-velocity: 115 1   -14.236706296268    -4.261504540974   -25.214673339341
Adsorbate-atom-velocity: 115 2    -4.125586311892    -5.091921944821     2.822453126408
Adsorbate-atom-velocity: 115 3     2.784218967251    -6.008352523182    -2.683034701486
Adsorbate-atom-velocity: 116 0    -6.707716487827    -6.250331473945    -2.496734440396
Adsorbate-atom-velocity: 116 1     9.743046525914    22.943947697842    -0.643269049839
Adsorbate-atom-velocity: 116 2    -6.564696010179     5.965329733035    -0.666736787134
Adsorbate-atom-velocity: 116 3    -4.583535070182    -0.949374522259    -2.025205399058
Adsorbate-atom-velocity: 117 0    -0.039230096149     1.184524701963     0.287531673372
Adsorbate-atom-velocity: 117 1    -6.348683964432    -1.216606064025    -7.298007950069
Adsorbate-atom-velocity: 117 2     1.429557834661     6.442163098530   -11.238967607626
Adsorbate-atom-velocity: 117 3    -0.658892739249     1.550191313964    -2.159035271647
Adsorbate-atom-velocity: 118 0    -3.468448402140    -0.169628807702    -0.749590522050
Adsorbate-atom-velocity: 118 1    -1.116647318405    -8.833227713176     5.680769294563
Adsorbate-atom-velocity: 118 2    -1.384328052553    17.459458428353    14.771811356439
Adsorbate-atom-velocity: 118 3    -2.900599989241     0.978074730842     2.060492115620
Adsorbate-atom-velocity: 119 0    -5.490711273372    -0.606636655220    -3.242759308753
Adsorbate-atom-velocity: 119 1     2.069189920943   -25.523737944481    17.179463357697
Adsorbate-atom-velocity: 119 2   -14.730189788163     1.172808908448     1.893083933743
Adsorbate-atom-velocity: 119 3    -5.705732885354    -3.568515361955     0.028971804803
Adsorbate-atom-velocity: 120 0     1.529745954947     4.063038351454    -7.883577846783
Adsorbate-atom-velocity: 120 1     0.622080942478   -11.920358032709    -6.258790322417
Adsorbate-atom-velocity: 120 2     9.978532291251    -2.487554312786    -6.625490821349
Adsorbate-atom-velocity: 120 3     2.495107693930     1.178428290932    -7.514535946286
Adsorbate-atom-velocity: 121 0     1.958048171364    -1.221084771845    -6.754244824210
Adsorbate-atom-velocity: 121 1     2.395315992474    -0.069062786453    -0.929680726984
Adsorbate-atom-velocity: 121 2     3.570245592786    -4.415343696462    -5.067403530147
Adsorbate-atom-velocity: 121 3     2.220404961166    -1.482518607318    -5.792698701472
Adsorbate-atom-velocity: 122 0     3.361897475621    -1.803569371379     1.333213840641
Adsorbate-atom-velocity: 122 1     2.140739993472   -13.592174034550    -5.563380145466
Adsorbate-atom-velocity: 122 2    -5.894419508973     4.364375496423    23.753645434360
Adsorbate-atom-velocity: 122 3     2.020657550477    -2.523066034963     3.320458434212
Adsorbate-atom-velocity: 123 0     1.579489978797    -4.840846061586    -1.291755824786
Adsorbate-atom-velocity: 123 1     3.889822338854    -7.087421568890     2.684877473216
Adsorbate-atom-velocity: 123 2     1.534886485314    -9.377359661643    -2.743331222842
Adsorbate-atom-velocity: 123 3     1.869529448910    -5.709161364379    -0.968519703043
Adsorbate-atom-velocity: 124 0    -3.423140181841     5.507116585691     0.232353494828
Adsorbate-atom-velocity: 124 1    -5.590410433364    10.320422729921    -6.372393205407
Adsorbate-atom-velocity: 124 2    12.600855630054     3.177923147769     2.781271200637
Adsorbate-atom-velocity: 124 3    -1.649308197262     5.825111939033    -0.286840267221
Adsorbate-atom-velocity: 125 0    -3.080464483200    -3.399421845531    -0.103990098428
Adsorbate-atom-velocity: 125 1    -7.194581865584     9.028971472227    -5.324291809231
Adsorbate-atom-velocity: 125 2     4.516491082854    -3.049917019248     1.135654136418
Adsorbate-atom-velocity: 125 3    -2.634611809633    -1.763704599519    -0.613558116353
Adsorbate-atom-velocity: 126 0     1.521231432019    -7.843789826496     0.388697343792
Adsorbate-atom-velocity: 126 1     1.057235080420    -7.389075059894     1.278909889548
Adsorbate-atom-velocity: 126 2     2.915326424572   -10.624363814250     1.671683885681
Adsorbate-atom-velocity: 126 3     1.640296128195    -8.141528763254     0.666891596265
Adsorbate-atom-velocity: 127 0     1.662087958484    -1.857018873845     3.618690485561
Adsorbate-atom-velocity: 127 1     7.445093223161     3.626026940734     3.427695054041
Adsorbate-atom-velocity: 127 2     5.378230049693    -7.804805440177     8.269067927679
Adsorbate-atom-velocity: 127 3     2.878090115530    -1.916514806166     4.189545480728
Adsorbate-atom-velocity: 128 0    -3.752286762732     7.198785849404    -7.899764529449
Adsorbate-atom-velocity: 128 1     0.228457559155   -12.149685924273    -2.165138742456
Adsorbate-atom-velocity: 128 2    -4.460816353902   -20.159628329338    -1.323673094151
Adsorbate-atom-velocity: 128 3    -3.333394289173     1.219753884816    -6.323845091960
Adsorbate-atom-velocity: 129 0    -5.277936299630    -0.976010019395    -3.443142801276
Adsorbate-atom-velocity: 129 1    -8.292642857377     0.390500171695     3.749355907103
Adsorbate-atom-velocity: 129 2     1.066492016387    -1.508743360313   -13.874957470237
Adsorbate-atom-velocity: 129 3    -4.851691851814    -0.869280342879    -3.857821833719
Adsorbate-atom-velocity: 130 0    -4.649898466900     0.507024490848    -0.075551833033
Adsorbate-atom-velocity: 130 1     0.287994459073     4.965516482534     7.451421626860
Adsorbate-atom-velocity: 130 2   -18.074132586475   -24.318837945449     5.706009372392
Adsorbate-atom-velocity: 130 3    -5.736254406843    -2.100249399599     1.628104595131
Adsorbate-atom-velocity: 131 0    -1.902949190843    -0.854452693646     3.356166893275
Adsorbate-atom-velocity: 131 1    15.438551271523     6.818231888168   -15.968108208896
Adsorbate-atom-velocity: 131 2    -6.180035391867     0.070361113671    19.882191089424
Adsorbate-atom-velocity: 131 3    -0.230554441199     0.246130155269     2.997977592004
Adsorbate-atom-velocity: 132 0     1.435796356233     3.946283869790     0.660603927239
Adsorbate-atom-velocity: 132 1    -6.979540875577   -43.709952477335   -40.632893032565
Adsorbate-atom-velocity: 132 2    -4.493973857539    -8.077581642751    -9.901233571928
Adsorbate-atom-velocity: 132 3    -0.400522015260    -3.693459048596    -5.977477513979
Adsorbate-atom-velocity: 133 0     7.139015014893    -3.476299876992    -2.799623487697
Adsorbate-atom-velocity: 133 1     0.834337265409     1.971950345071    -1.368317233424
Adsorbate-atom-velocity: 133 2     4.528564521980    -2.799754194425    -1.527437427337
Adsorbate-atom-velocity: 133 3     5.997774107739    -2.692258267470    -2.453543040225
Adsorbate-atom-velocity: 134 0    -1.029327155502    -5.550161850098    -0.430536968167
Adsorbate-atom-velocity: 134 1   -18.813748675267     8.701708175982    30.832554925501
Adsorbate-atom-velocity: 134 2     2.242033345195   -11.639380324353    -5.077880988068
Adsorbate-atom-velocity: 134 3    -2.887161498021    -4.505266280549     2.976581680024
Adsorbate-atom-velocity: 135 0    -0.517868349355     2.166172656429     0.549558290980
Adsorbate-atom-velocity: 135 1   -11.050608647611   -21.575370412229    -2.164511468456
Adsorbate-atom-velocity: 135 2    -5.274407621318   -17.300122840399   -10.565321569613
Adsorbate-atom-velocity: 135 3    -2.475067875081    -3.364935127175    -1.220724202059
Adsorbate-atom-force:    0 0  1129.856961092327   169.924444841592  2748.274523218634
Adsorbate-atom-force:    0 1  6412.529404395482  5436.593981079178 -2772.284863729450
Adsorbate-atom-force:    0 2 -2204.710789750065  1569.771979059467  4627.765550819384
Adsorbate-atom-force:    0 3 -6069.234851507999 -7962.349960513133 -4430.440654198117
Adsorbate-atom-force:    1 0 -1572.714840299788  2560.866125268315  -314.864085273076
Adsorbate-atom-force:    1 1 -3375.829875917506  4001.725127457378 -4683.696078495203
Adsorbate-atom-force:    1 2 -9184.206331668103 -1673.966291081822  5357.584967778988
Adsorbate-atom-force:    1 3 10641.180990074534 -4227.391907126241 -3190.343661695953
Adsorbate-atom-force:    2 0 -1862.019407932170  3214.967275748125  -557.837744175589
Adsorbate-atom-force:    2 1 -2338.293415575106  2311.964125752979 -1446.602386254174
Adsorbate-atom-force:    2 2  1649.469905903427  1760.520909369080  3582.520625172507
Adsorbate-atom-force:    2 3 -2407.128382828937 -5839.141651056874   688.909641562640
Adsorbate-atom-force:    3 0 -2394.519109799192 -1968.663986011925  3835.755699969930
Adsorbate-atom-force:    3 1 -5450.562165141438  -878.004393709639 -3713.278993762337
Adsorbate-atom-force:    3 2 -6263.040121045108  2217.895252550480 -8120.685034751281
Adsorbate-atom-force:    3 3 12230.641921812519 -1111.225427307115 11716.939330116520
Adsorbate-atom-force:    4 0  5569.583439807644 -1942.013794826987 -1789.011607720240
Adsorbate-atom-force:    4 1  -961.502942558629  1602.438827333637 -2471.623333045393
Adsorbate-atom-force:    4 2 -1023.434907598808  7834.877917729398  -292.151964793696
Adsorbate-atom-force:    4 3 -3439.230542436667 -9144.740310984467  2994.811407180245
Adsorbate-atom-force:    5 0 -5567.118914648781   194.342795039831 -1342.576997048866
Adsorbate-atom-force:    5 1 -3607.884588036819  5902.765724980878 -5177.023336414488
Adsorbate-atom-force:    5 2 -6126.995768130803   175.277040949169 -1479.120336430536
Adsorbate-atom-force:    5 3 12942.726883658737 -3234.422058386057  8314.229045119102
Adsorbate-atom-force:    6 0 -2813.974330927644 -3329.020066877195  1141.369461462868
Adsorbate-atom-force:    6 1  2392.873395260027  3389.913678106247 -4125.360398405542
Adsorbate-atom-force:    6 2  7029.190457755210  1809.755987905394 -5748.692346226872
Adsorbate-atom-force:    6 3 -5508.913612112460   542.367148159384 10239.197227798022
Adsorbate-atom-force:    7 0  6696.458643697039 -1035.400672520804   362.618046690994
Adsorbate-atom-force:    7 1   -30.135501848192  4555.451779146271  7352.481118259559
Adsorbate-atom-force:    7 2  2153.455244579914  7816.772664976166  5113.490499380705
Adsorbate-atom-force:    7 3 -8695.196332724456 -9444.850143712498 -13098.933590258664
Adsorbate-atom-force:    8 0  -383.092907712975 -1977.816943461580 -1716.508205201365
Adsorbate-atom-force:    8 1  3498.558036269378  5614.116118725178  3045.276382597271
Adsorbate-atom-force:    8 2  1278.227660971578  2837.749921977776   238.809343929939
Adsorbate-atom-force:    8 3 -3873.939836722514 -5438.988618857823 -1675.306718444196
Adsorbate-atom-force:    9 0  6019.157738227551  -514.306428214129  2499.745980065999
Adsorbate-atom-force:    9 1  2687.294930386218  -383.185965377047  3550.035547850749
Adsorbate-atom-force:    9 2  3847.242471006721  -446.044814449536  1140.127530365093
Adsorbate-atom-force:    9 3 -10608.506423507442   941.299569677968 -7176.361911092484
Adsorbate-atom-force:    10 0 -15695.065065223454 -6137.676562850032 -6615.165161293718
Adsorbate-atom-force:    10 1   -47.545409135594  8591.800282382394  7091.100146829683
Adsorbate-atom-force:    10 2 12648.788907908880  7344.866563604463  7413.071095939923
Adsorbate-atom-force:    10 3 -4962.021427487000 -15689.372041375667 -9738.320573732195
Adsorbate-atom-force:    11 0 -3374.361201639297 -2149.114088391709 -2023.837473229307
Adsorbate-atom-force:    11 1 -1645.290799621523 -1461.870689039578 -3319.424670790975
Adsorbate-atom-force:    11 2  4214.817295649811 -1744.666025026072 -5609.905711342502
Adsorbate-atom-force:    11 3    19.139910522492  3280.720749389106  9327.826790883302
Adsorbate-atom-force:    12 0  -872.076361182371   214.488144423133  -536.634171708404
Adsorbate-atom-force:    12 1   284.095165694612  4981.565162600002 -1169.537418320164
Adsorbate-atom-force:    12 2  -277.126019791283  3222.789334422991  2029.380208668697
Adsorbate-atom-force:    12 3 -3280.172320660705 -6973.171717476805  1642.456861984958
Adsorbate-atom-force:    13 0 -1278.275445671190   -74.452033173345   538.488002405373
Adsorbate-atom-force:    13 1 -3576.138680100174 -5207.942956219983   609.790777838809
Adsorbate-atom-force:    13 2  2199.398264871138 -3156.233386223361  1035.823754077371
Adsorbate-atom-force:    13 3 -1971.298016512870  8484.671755973084 -3623.868708577155
Adsorbate-atom-force:    14 0  2525.801425215598 -3449.350146187375 -1398.859639465457
Adsorbate-atom-force:    14 1 -8044.703339589690  5044.166803823115   502.721953804104
Adsorbate-atom-force:    14 2 -2250.317648593001 -2622.144637750580   386.827111346958
Adsorbate-atom-force:    14 3  8559.418768228470  -204.739014623667  -444.500790828333
Adsorbate-atom-force:    15 0 10072.904569861665 -2873.458031103018 -6194.592259305000
Adsorbate-atom-force:    15 1 -1634.606055128515  3181.464211479487  -457.051655242161
Adsorbate-atom-force:    15 2 -14877.939666835964  3739.551916395472  9055.169182646483
Adsorbate-atom-force:    15 3  9278.697770077890 -7398.439130395618 -6278.981930031398
Adsorbate-atom-force:    16 0  -806.920602034324 -4559.045858278133  4375.073522736603
Adsorbate-atom-force:    16 1  5881.548355974390  6249.510373031118  4564.387380954137
Adsorbate-atom-force:    16 2 -2876.352017990509   848.398151832524  4971.719461278052
Adsorbate-atom-force:    16 3 -2495.219403423139 -1157.002875733235 -12058.600928460424
Adsorbate-atom-force:    17 0    94.882086716578  -839.154272733378 -3241.930621611890
Adsorbate-atom-force:    17 1 -9195.781041185452  1317.714298829600  4213.678292709897
Adsorbate-atom-force:    17 2 -5424.841355425157  -502.277586597687  -619.458851938623
Adsorbate-atom-force:    17 3 12546.773660307705  2239.879967877529 -3405.313692040591
Adsorbate-atom-force:    18 0 -9041.679660510445 -1411.180355705741  1851.956159864430
Adsorbate-atom-force:    18 1  9298.327339482747   686.298391482821  -695.249922683205
Adsorbate-atom-force:    18 2  1508.953334640616 -2634.430992090951  1794.139732753826
Adsorbate-atom-force:    18 3 -4687.634511621231  1745.209202041687 -2715.933425428895
Adsorbate-atom-force:    19 0 -2719.372807932232  3458.828008012315 -6014.147463671115
Adsorbate-atom-force:    19 1  -234.702770089921  2935.691668010826 -1622.714551475576
Adsorbate-atom-force:    19 2  3743.135582227311  2022.393085430922 -5719.225684641106
Adsorbate-atom-force:    19 3 -1891.031083575167 -7304.100836987661  9159.051656271078
Adsorbate-atom-force:    20 0   811.243828424948 -3752.038074894293  7279.292377860316
Adsorbate-atom-force:    20 1 -2413.800384190736 -2426.196850509545 -2275.311242243476
Adsorbate-atom-force:    20 2 -4622.388777721851  3936.026147920955 -8109.713951946144
Adsorbate-atom-force:    20 3 10862.593238185302  1375.596685931524  5581.092090273024
Adsorbate-atom-force:    21 0  2597.226722631086 -1000.100595438768 -2893.812855840853
Adsorbate-atom-force:    21 1 -8814.853692821209  2813.927804281032  5227.667738791037
Adsorbate-atom-force:    21 2 -6166.822738562589  1023.423798107998  1354.501607440743
Adsorbate-atom-force:    21 3 10055.786926578756 -3660.485435271781 -4533.060928192890
Adsorbate-atom-force:    22 0 -1051.030677122886 -2116.306017121336  -255.807228994636
Adsorbate-atom-force:    22 1   500.315663897672 -2672.428421586310 -5446.590055159441
Adsorbate-atom-force:    22 2  6797.064228937329  1901.376507406711 -2122.365817662759
Adsorbate-atom-force:    22 3 -5597.202519697124  4252.209134147508  7671.672679115496
Adsorbate-atom-force:    23 0 -2140.602416447834 -1797.218814922371  4541.578117719685
Adsorbate-atom-force:    23 1  2491.072048058468 -1865.265861536950  2994.545720867462
Adsorbate-atom-force:    23 2 -1008.997015032973 -1237.753997310515  4704.160965245911
Adsorbate-atom-force:    23 3  -937.765530986523  4560.545094204950 -11594.826032675741
Adsorbate-atom-force:    24 0 -1835.902995297477  3614.230492264278 -3312.837085605106
Adsorbate-atom-force:    24 1 -2457.383372301184  1728.608978590534  3613.074991112695
Adsorbate-atom-force:    24 2 -8805.106095719833  -874.869689217018   207.982063484369
Adsorbate-atom-force:    24 3 13063.319326760287 -5830.071792294554 -2144.595368562047
Adsorbate-atom-force:    25 0  1007.700878211169   660.194451002600  -515.461959185367
Adsorbate-atom-force:    25 1 -5512.951578896284  1420.474958644823 -7750.341075143270
Adsorbate-atom-force:    25 2 -2144.044201415332 -1675.835246513671 -4553.558836712566
Adsorbate-atom-force:    25 3  6912.708426916859   580.286182350623 14063.657782565228
Adsorbate-atom-force:    26 0  -588.753316851622 -4025.567461189469  -880.832062576161
Adsorbate-atom-force:    26 1  -519.073021521468  8219.452389187258 -5076.591615424720
Adsorbate-atom-force:    26 2   746.120274325729  2595.428271801266 -3229.808082822169
Adsorbate-atom-force:    26 3  1651.562166918512 -4746.474342593215  9486.341448695603
Adsorbate-atom-force:    27 0  2815.942846875321  4737.364569007021 -3456.405159290191
Adsorbate-atom-force:    27 1  2504.529294232835  3283.277548743121 -3923.160186297262
Adsorbate-atom-force:    27 2 -3372.704230663845  8047.802563035360 -8868.542205936630
Adsorbate-atom-force:    27 3  -755.080642365528 -14127.019705964716 14078.509857800815
Adsorbate-atom-force:    28 0  3296.320604050582 -2234.855103656173 -1809.728641066362
Adsorbate-atom-force:    28 1 -3146.249753328353  2541.074692908964  8108.487614341734
Adsorbate-atom-force:    28 2  -213.345810620217  2377.858626004455  1960.416149061415
Adsorbate-atom-force:    28 3  1716.026322798007 -4824.220402460610 -5816.287082824294
Adsorbate-atom-force:    29 0 -2073.291236993624 -2797.476423334082 -1468.359598060038
Adsorbate-atom-force:    29 1   901.718437974755   729.602806332518  1163.558713864296
Adsorbate-atom-force:    29 2  4542.983224205920  4367.395041598418  3760.266440569393
Adsorbate-atom-force:    29 3 -3969.656143895020 -2540.862994804915 -2481.790186245285
Adsorbate-atom-force:    30 0 -6044.053867955791  1862.075535716177 -6765.157264942339
Adsorbate-atom-force:    30 1 -4501.532070662655 -5473.743932030272  8829.474099277868
Adsorbate-atom-force:    30 2 -2786.794408402844  7700.443299198970  8162.531526845661
Adsorbate-atom-force:    30 3 13403.309155127188  -576.346497443886 -10740.374876139744
Adsorbate-atom-force:    31 0 -2401.836891075966   635.326824284747 -4145.033608575761
Adsorbate-atom-force:    31 1  6353.771769340909 -2708.540646879085  3708.499005196553
Adsorbate-atom-force:    31 2  2217.845985295914 -4113.395489668927  3733.318764580271
Adsorbate-atom-force:    31 3 -3700.677961187097  4564.873794121256 -4917.107864664595
Adsorbate-atom-force:    32 0 -16081.326185717375  3662.062050399658 -16809.095985229818
Adsorbate-atom-force:    32 1 14102.716474957808   321.314518869733 11526.464906534289
Adsorbate-atom-force:    32 2  5232.632962015412  2027.613050584133  3047.178034518241
Adsorbate-atom-force:    32 3 -9147.161523130018 -2870.154140447314 -7862.325816638892
Adsorbate-atom-force:    33 0  -224.855205460611   503.549332374016   279.565167796968
Adsorbate-atom-force:    33 1  4218.010085433079  2791.736479880798   605.957875764993
Adsorbate-atom-force:    33 2   888.003259860957  1365.821498933664   695.744545455713
Adsorbate-atom-force:    33 3 -4593.926069685618 -4297.803326053368  -827.623684195543
Adsorbate-atom-force:    34 0 -6208.777888855073 -3658.379860211234  6205.248522553864
Adsorbate-atom-force:    34 1 -1883.850605972471  2593.287601765740  1609.290128183269
Adsorbate-atom-force:    34 2  3567.275941956943  3790.170430252009 -8137.744227295709
Adsorbate-atom-force:    34 3  2601.925988397850 -3926.664049043152  3101.332721631132
Adsorbate-atom-force:    35 0 -2179.083711639069   647.070455122664 -1782.547852423266
Adsorbate-atom-force:    35 1  3366.186213078179  3350.574244990901 -2858.575555689418
Adsorbate-atom-force:    35 2  2250.799298449835  3620.925192839064   118.285410092149
Adsorbate-atom-force:    35 3 -4455.720522383589 -10371.145789895567  1722.051077550402
Adsorbate-atom-force:    36 0  -967.897083747244 -4222.939463252167  7426.208394490753
Adsorbate-atom-force:    36 1 -1100.258817521451  2029.071018318050     3.898324763891
Adsorbate-atom-force:    36 2 -2700.231351383959 12799.032780640320 -2582.185674307338
Adsorbate-atom-force:    36 3  7741.871955631887 -10150.441109404008 -5006.433687810290
Adsorbate-atom-force:    37 0 -6634.105551987406  1299.152757421716  5749.549898793808
Adsorbate-atom-force:    37 1  2384.022439500714  -413.174916233517 -1648.134846969449
Adsorbate-atom-force:    37 2  5839.810729468457  -366.512285322797 -6603.203709538359
Adsorbate-atom-force:    37 3 -3626.018428943333   181.081916317760  4646.901602151918
Adsorbate-atom-force:    38 0  -124.616312550540  3316.991484879824  -123.841159829831
Adsorbate-atom-force:    38 1 -3334.726994012753  -622.368087387641 -1303.662911632335
Adsorbate-atom-force:    38 2 -3011.698542214245   642.181417334654  2011.608637296413
Adsorbate-atom-force:    38 3  8772.557420344323  -603.236798996998  2408.426348456913
Adsorbate-atom-force:    39 0  4470.199529260395 -1339.217604164863 -1102.225299985209
Adsorbate-atom-force:    39 1  2492.832890347455  1270.906115302346  3972.975957018369
Adsorbate-atom-force:    39 2  4429.681376006610  5023.128559680693  -682.085854114824
Adsorbate-atom-force:    39 3 -12321.808671721350 -4134.509003642493  -446.553587748397
Adsorbate-atom-force:    40 0 -1421.303140426505 -1429.448544230316 -5229.909267877663
Adsorbate-atom-force:    40 1  3436.549841701895  2252.559320624914  9070.880954410924
Adsorbate-atom-force:    40 2  1691.548043731599  3445.229947660848  1499.138793571854
Adsorbate-atom-force:    40 3 -2552.431797653792 -2968.644106852788 -7699.841711859837
Adsorbate-atom-force:    41 0 -3308.104620024455  3856.523457295684 -5512.708096792379
Adsorbate-atom-force:    41 1 -5751.243011420782  2329.581473266624   490.232766830517
Adsorbate-atom-force:    41 2 -3817.195938208986  3550.634911528834 -7931.730952786225
Adsorbate-atom-force:    41 3 10045.868275674500 -7483.519682397803 10487.208691732005
Adsorbate-atom-force:    42 0   441.459848179159  1282.371152482646 -1768.900855680638
Adsorbate-atom-force:    42 1  4928.227572577685  1582.425786864597   298.277822683833
Adsorbate-atom-force:    42 2  5173.773261810220  2474.028156975312  3584.779077677235
Adsorbate-atom-force:    42 3 -8966.249520904443 -6367.682585939021 -2558.003498090957
Adsorbate-atom-force:    43 0 -3684.154763415324   540.383147774910  4481.591747229812
Adsorbate-atom-force:    43 1  1251.384955151419 -2636.114480773421 -4114.732574779921
Adsorbate-atom-force:    43 2  1136.148245395032  4975.866195298780 -6806.781876860732
Adsorbate-atom-force:    43 3 -5757.510440091243 -1715.520929810620 10050.183385608183
Adsorbate-atom-force:    44 0 -1318.347138397247    62.013754894010  1096.248904726931
Adsorbate-atom-force:    44 1  -940.299397844159 -2796.165047993431  -912.627631323634
Adsorbate-atom-force:    44 2 -1771.235473605064  -978.735046841469 -8992.662368357167
Adsorbate-atom-force:    44 3  4146.016368794542  2735.134798489751  7128.678154368306
Adsorbate-atom-force:    45 0 -4594.438944608597 -5538.010702950347  6200.359229019227
Adsorbate-atom-force:    45 1   -32.213179521157 -4826.688402019217  3051.660250954200
Adsorbate-atom-force:    45 2 -1185.708686029439 -2546.671726127877  3953.548720185371
Adsorbate-atom-force:    45 3  1914.961892983942 10113.872405661883 -9415.603971811586
Adsorbate-atom-force:    46 0 -4837.998752267490  -130.315275586831  6152.852850765473
Adsorbate-atom-force:    46 1 11247.535924019901 -1117.971897472496 -7053.988275074373
Adsorbate-atom-force:    46 2  7488.860770905206  7139.138386266393  2416.407496454509
Adsorbate-atom-force:    46 3 -16392.087598315029 -5699.788963461508  1336.963883010551
Adsorbate-atom-force:    47 0  6181.338521611800  1311.169198244851  9267.208713409822
Adsorbate-atom-force:    47 1  1336.426332549614  7959.142743216319   534.801163740703
Adsorbate-atom-force:    47 2  3693.993438744131  7111.656512573715 -1868.290111350679
Adsorbate-atom-force:    47 3 -6567.093574055163 -14094.628132982489 -4183.900762571029
Adsorbate-atom-force:    48 0  4166.258549320512 -6121.696714066186 -1878.879899990631
Adsorbate-atom-force:    48 1 -4985.589099767292  5717.444797087996 -1295.714713467215
Adsorbate-atom-force:    48 2 -1961.803177966533  5588.937862742725 -7085.320598676781
Adsorbate-atom-force:    48 3  6277.571316900170 -8287.246060942529  7966.364506925458
Adsorbate-atom-force:    49 0  2888.379941608062 -10162.887300383043 -4984.579873239644
Adsorbate-atom-force:    49 1  2643.589472266571  6867.524050035193 -3408.902885269429
Adsorbate-atom-force:    49 2 -3327.731546870882  8385.387947132618  5404.396896921117
Adsorbate-atom-force:    49 3  2351.311825312010 -8518.083759542240  1266.340098623612
Adsorbate-atom-force:    50 0 -3186.081482916788    79.087252364416  -430.564359632966
Adsorbate-atom-force:    50 1  6306.551184647201  4690.867491926598    84.174327270621
Adsorbate-atom-force:    50 2  2487.963917443430  3067.285622255215  -540.428502977627
Adsorbate-atom-force:    50 3 -6119.534393668409 -8100.751867308425 -1110.736165042677
Adsorbate-atom-force:    51 0   945.857024183400  1485.757245451712  1102.089909936278
Adsorbate-atom-force:    51 1  6967.386193503020 -3016.069286304260 -4585.968913100998
Adsorbate-atom-force:    51 2  5878.903088175848   823.299401351872  2735.427077781224
Adsorbate-atom-force:    51 3 -12746.285607394191  -686.653928087497  -636.746062276588
Adsorbate-atom-force:    52 0 -3375.219031786094 -4990.993922711463  -926.204770984027
Adsorbate-atom-force:    52 1  6001.057057376604  4429.016457735128   249.924369796610
Adsorbate-atom-force:    52 2  5133.419768115390  2402.096291019732  3823.855686699318
Adsorbate-atom-force:    52 3 -6283.668509550737 -2710.093695096660 -4556.617513103847
Adsorbate-atom-force:    53 0  3414.133476272036  4294.880776153933  5814.809986928005
Adsorbate-atom-force:    53 1  4547.547608914185  4381.478716416184 -3368.896069127612
Adsorbate-atom-force:    53 2    -9.437545139732  6016.199060638349  2580.747003648003
Adsorbate-atom-force:    53 3 -5265.080652696080 -14352.936892484855 -3364.869771564907
Adsorbate-atom-force:    54 0 -2834.286394767927  2288.758370209747  4216.519135447750
Adsorbate-atom-force:    54 1 -2623.642110065236  5088.650637706273  2690.886709677769
Adsorbate-atom-force:    54 2 -1881.881847147635  5399.733692622305  1913.327817527806
Adsorbate-atom-force:    54 3  6559.926490484996 -9649.365969251970 -7820.190620749440
Adsorbate-atom-force:    55 0   740.322522361423   676.378027748088  -767.132110818123
Adsorbate-atom-force:    55 1   252.161848426536 -1943.823692432936  1639.160757411869
Adsorbate-atom-force:    55 2  4560.568125920399 -1376.778079553826 -2990.373412060826
Adsorbate-atom-force:    55 3 -4806.408284797067  2859.834471580457  2431.588747905957
Adsorbate-atom-force:    56 0    35.146889690652 -4028.645877730113 -2783.423956095307
Adsorbate-atom-force:    56 1  1111.885600376281  5560.399110311320  4528.997377423505
Adsorbate-atom-force:    56 2  5823.616622770137  2905.282872345979 -1635.837449669376
Adsorbate-atom-force:    56 3 -4448.410870451778 -5325.468614341122 -5890.014811403418
Adsorbate-atom-force:    57 0 -4111.909739891530  1869.675447035364  1799.796837753739
Adsorbate-atom-force:    57 1 -2043.015745971259  3212.196737159534 -3290.374440177558
Adsorbate-atom-force:    57 2  2578.908796422332  4704.121227489763 -2318.312817874878
Adsorbate-atom-force:    57 3   153.920869166192 -6023.532058160667  4993.176354760444
Adsorbate-atom-force:    58 0  -987.181536103232  3159.948676397258  -140.723105160743
Adsorbate-atom-force:    58 1 -1128.857958548162  7184.398869340325 -2118.791842330771
Adsorbate-atom-force:    58 2 -7677.155296453442   278.553844158156  -515.711365977570
Adsorbate-atom-force:    58 3 13009.971250985258 -12374.435725396559  1982.842701042167
Adsorbate-atom-force:    59 0  7765.775985596052 -5450.457685170915  5321.543927410668
Adsorbate-atom-force:    59 1  -441.065823328033  3709.424624848811  -153.305841791072
Adsorbate-atom-force:    59 2 -2938.019527355670  7024.609709666403 -8215.000876152273
Adsorbate-atom-force:    59 3  1849.260978626042 -10621.634290760578  5446.702781458828
Adsorbate-atom-force:    60 0   591.016154826057  -549.585972799659 -1293.462524084598
Adsorbate-atom-force:    60 1  2007.072471743836  -714.524854846814   422.625976307551
Adsorbate-atom-force:    60 2  1014.681558216323  1309.740994025731 -3188.733766065162
Adsorbate-atom-force:    60 3 -5871.408534353819 -3644.585647798100  2380.727533919406
Adsorbate-atom-force:    61 0  8899.094954603883 -3104.383008980715 -3018.567123418190
Adsorbate-atom-force:    61 1 -4298.469569511090 -6184.304062449910 -4478.501465075360
Adsorbate-atom-force:    61 2  -628.903395671283 -4226.827258651452  -110.069911665237
Adsorbate-atom-force:    61 3 -2075.328773981714 11567.321758806680  5891.474352430525
Adsorbate-atom-force:    62 0 -13820.952545997059  2358.422089351833  5236.819731392341
Adsorbate-atom-force:    62 1  1151.348984754341  4164.332876373055  1655.674318809833
Adsorbate-atom-force:    62 2  7795.546268734450  6876.752255164318  3398.069731814542
Adsorbate-atom-force:    62 3 -2704.642381798540 -13217.858784298325 -7015.924003166842
Adsorbate-atom-force:    63 0 -2177.925690187013  5037.501933771479   479.822736628303
Adsorbate-atom-force:    63 1  -955.525507184240   185.637877693206  2690.727080441969
Adsorbate-atom-force:    63 2  1763.344084843194 -5189.927544340290  9470.242062299232
Adsorbate-atom-force:    63 3   239.855642250351   446.870879434309 -10482.097491955097
Adsorbate-atom-force:    64 0 -1050.818173789253 -4489.963483075998  3548.917473162029
Adsorbate-atom-force:    64 1 -4244.213850484755   644.509625124603  4196.745400990348
Adsorbate-atom-force:    64 2 -2496.173244282052  2202.384858017318  4917.284532517813
Adsorbate-atom-force:    64 3 10089.147495894616 -1112.784107587266 -8388.611042839015
Adsorbate-atom-force:    65 0 -2559.234738130791 -2475.104424066767  5379.873490038259
Adsorbate-atom-force:    65 1  2499.710162890395  3746.100257887153 -7617.073377805984
Adsorbate-atom-force:    65 2  -631.231028227136  1964.047338759675 -2720.625005393492
Adsorbate-atom-force:    65 3   400.678058505960 -4105.918459267403  8704.969810964998
Adsorbate-atom-force:    66 0  -848.573428841175 -2539.651709361297   538.974776821842
Adsorbate-atom-force:    66 1 -1926.752367600456   955.458898474140  1336.166499646500
Adsorbate-atom-force:    66 2 -2706.842570828976  7306.807596547793  1807.535617745578
Adsorbate-atom-force:    66 3  4914.908362563755 -6837.871921780804 -3557.802007550332
Adsorbate-atom-force:    67 0  7171.300188539268 -4911.877409654720 -2112.817016215678
Adsorbate-atom-force:    67 1 -1875.209688347448 -1464.141114338618  3457.325834952461
Adsorbate-atom-force:    67 2 -1765.468569140200  5646.651930908994 10779.485784432085
Adsorbate-atom-force:    67 3 -2377.302495571080  -330.795114229199 -11640.809304438057
Adsorbate-atom-force:    68 0   559.385678967418   330.116002574343 -2007.612861301951
Adsorbate-atom-force:    68 1 -1575.795431619731   457.290729969505  6634.697912082780
Adsorbate-atom-force:    68 2 -3572.452179636039 -2676.970681931353  3010.464164772538
Adsorbate-atom-force:    68 3  4598.001726830675  3469.992308682770 -7915.098350253381
Adsorbate-atom-force:    69 0  2196.776898739054  2310.709355814093   227.086100723472
Adsorbate-atom-force:    69 1  2124.189980363769  1711.292026089609  3227.946254771298
Adsorbate-atom-force:    69 2 -1578.528027524143  -729.200782170618 11147.739384755181
Adsorbate-atom-force:    69 3   165.704237291436 -3992.993961427277 -13336.299026997347
Adsorbate-atom-force:    70 0 13392.748051949207 -2418.019798962901 17640.139302881074
Adsorbate-atom-force:    70 1  1544.903833971177  1614.738489201853  3808.542103885271
Adsorbate-atom-force:    70 2 -1114.720117561638 -4833.537939155221  7098.245591426038
Adsorbate-atom-force:    70 3 -8373.672765646481  1156.257999322650 -16388.998274637856
Adsorbate-atom-force:    71 0 -5086.048824483866  2243.346169474565  1499.402864184179
Adsorbate-atom-force:    71 1  9804.567241163322 -2066.268005199685 -4393.333938508260
Adsorbate-atom-force:    71 2 -1742.312453512821 -4473.018453253562 -3885.025982720499
Adsorbate-atom-force:    71 3 -2564.049079936195  2730.876853247499  7241.495259829167
Adsorbate-atom-force:    72 0 -1638.842626716327  1720.626598049980  2086.919570952658
Adsorbate-atom-force:    72 1 -4326.589277483088  2449.067867841439 -5089.653835804175
Adsorbate-atom-force:    72 2  3526.757944423151 -5548.701414069989 -6163.330030307079
Adsorbate-atom-force:    72 3  2925.279864552807   -82.132576782435 10300.352558036324
Adsorbate-atom-force:    73 0 -1178.937214612304 -2398.078050539617 -7925.050778383180
Adsorbate-atom-force:    73 1  3011.867299766122 -3166.365214680775  8119.970112599472
Adsorbate-atom-force:    73 2 -2484.191514895895  -927.551005048495  5986.183784388833
Adsorbate-atom-force:    73 3  2917.748822537075  6989.672371637263 -9590.037192908885
Adsorbate-atom-force:    74 0  -565.589581980933   831.002377408635   416.164044245794
Adsorbate-atom-force:    74 1  6619.316346529487  -220.772808483269 -5212.057543989154
Adsorbate-atom-force:    74 2  1859.492761768426   628.381905890179 -2697.935272287161
Adsorbate-atom-force:    74 3 -8786.980339374539 -1983.696712571632  8837.787310351794
Adsorbate-atom-force:    75 0   930.533172909154  2005.024942710921   243.746393047012
Adsorbate-atom-force:    75 1  -134.851404061734  3444.480695748951 -2112.939539877631
Adsorbate-atom-force:    75 2 -4228.727542922384  4308.337062136863 -6173.474469451916
Adsorbate-atom-force:    75 3  1768.425741658652 -11122.215436489740  7472.190851289773
Adsorbate-atom-force:    76 0 -4325.274145863721 -4653.060484314353  1761.662429789887
Adsorbate-atom-force:    76 1  -868.309084021880  -948.847084855313  1696.531243816212
Adsorbate-atom-force:    76 2 -2590.618384081547 -3074.473977902226  6700.989539698328
Adsorbate-atom-force:    76 3  6832.100445974957  1742.721760863988 -8474.506956446254
Adsorbate-atom-force:    77 0  3835.157064424272  -202.376130278212   -82.939019626408
Adsorbate-atom-force:    77 1 -4527.887902581864 -1225.639654856610 -3540.005746077915
Adsorbate-atom-force:    77 2 -7125.681239754488  4248.401537663228  2310.454745795358
Adsorbate-atom-force:    77 3  7110.015974677177 -3665.312367985948   281.111793856175
Adsorbate-atom-force:    78 0  2945.423315213061 -4108.458673819218  -816.673333307090
Adsorbate-atom-force:    78 1 -1274.305135058914  1278.049037018370 -9777.296737546627
Adsorbate-atom-force:    78 2  -563.944342687999 -1004.732432124972 -1767.755913467341
Adsorbate-atom-force:    78 3 -1518.082176676534  5791.669939332402 10195.598755078838
Adsorbate-atom-force:    79 0 -1963.114306222751 -5974.253002669006  -668.394402767106
Adsorbate-atom-force:    79 1   705.131405027799  9269.735763704968 -3508.047937759506
Adsorbate-atom-force:    79 2  -906.461834381948  1811.903077484470   251.179236761526
Adsorbate-atom-force:    79 3  1616.829936614715 -5390.021840853915  5000.414678883755
Adsorbate-atom-force:    80 0  1280.697035797113 -1845.678476036368  4224.057154042526
Adsorbate-atom-force:    80 1  3869.197589352314  -716.636375871173  1430.810003014784
Adsorbate-atom-force:    80 2  6989.705483331409  5742.046736502282  1977.399459291937
Adsorbate-atom-force:    80 3 -11397.325737818323 -4660.101080496802 -4145.555251449394
Adsorbate-atom-force:    81 0  -983.757169158412 -5978.254170971299  5891.112499775272
Adsorbate-atom-force:    81 1   865.208923834542  6205.373693308245 -1818.023574868749
Adsorbate-atom-force:    81 2 -5556.594017697868  9639.964942064278  1441.957992295492
Adsorbate-atom-force:    81 3  2247.454002800880 -10396.918527827311 -4308.540967632244
Adsorbate-atom-force:    82 0  1444.951828710131   462.857052502605   603.569678643252
Adsorbate-atom-force:    82 1 -1242.197565787169 -2199.302786949711   234.653346658869
Adsorbate-atom-force:    82 2   168.976894683144 -1917.488355605357   472.001335748831
Adsorbate-atom-force:    82 3  1359.651306991132  4108.032475258785 -1953.754745575000
Adsorbate-atom-force:    83 0  -514.183457770257 -2752.948819148151  2992.241594311299
Adsorbate-atom-force:    83 1    32.484724547652   717.427198266504   878.147840876670
Adsorbate-atom-force:    83 2   647.934754135196  3662.160989346387   102.154929551977
Adsorbate-atom-force:    83 3   836.764671741796 -1934.528148184417  -273.664699088276
Adsorbate-atom-force:    84 0  1338.582581018049 -6130.921161798919 -6330.335719373090
Adsorbate-atom-force:    84 1 -1405.541784322439  3792.990563175380  2797.983604151571
Adsorbate-atom-force:    84 2  -394.560686223917  9104.989529192120  8705.778980664076
Adsorbate-atom-force:    84 3  2222.787927265003 -10294.261803158603 -8984.235288568976
Adsorbate-atom-force:    85 0  1304.019664403029   383.833229699638  3480.534866099402
Adsorbate-atom-force:    85 1 -5107.442335280409 -3222.188904905710 -8789.932978064226
Adsorbate-atom-force:    85 2  1936.176822207389 -3053.759967586793 -1964.810836786040
Adsorbate-atom-force:    85 3   547.712301046624  5217.183226869633  8577.091337779084
Adsorbate-atom-force:    86 0 -1622.106258950922  3102.319974133239   226.231668364941
Adsorbate-atom-force:    86 1  2806.185768633139 -3291.237310557191   272.281674531473
Adsorbate-atom-force:    86 2   278.576336906596  -979.959467343852  1216.565618097456
Adsorbate-atom-force:    86 3 -2138.521549378095  3906.345615339251 -3557.673013001477
Adsorbate-atom-force:    87 0   777.414074743161  3133.393917784719  1739.567952899115
Adsorbate-atom-force:    87 1  1041.258865641826   407.844418312214   697.596499056112
Adsorbate-atom-force:    87 2  -349.267851767357 -2294.630733406670  2897.115694196202
Adsorbate-atom-force:    87 3 -1362.562477807093   929.338584315466 -3488.594657721914
Adsorbate-atom-force:    88 0  1243.499734527133  3108.654255321418 -1166.289739188567
Adsorbate-atom-force:    88 1 -1039.973530736274   406.257539624038  -514.988595088994
Adsorbate-atom-force:    88 2  1456.677638586872   181.216606719322 -2694.682473082961
Adsorbate-atom-force:    88 3  1281.829784143386 -1099.951832972182  6032.081545258101
Adsorbate-atom-force:    89 0 -9404.723893536078  9281.932449116721  1099.699027858341
Adsorbate-atom-force:    89 1  3265.663001767947 -12437.246317314513 -2586.074759888185
Adsorbate-atom-force:    89 2 -3584.415541559046 -6240.226369080869  -934.994764884614
Adsorbate-atom-force:    89 3  5913.974407223928 15699.531809850361  3211.729798188512
Adsorbate-atom-force:    90 0 16577.180618385479  8207.534053884168  1338.465073248005
Adsorbate-atom-force:    90 1 -1937.108629104621  5930.156751073359  2291.566335124412
Adsorbate-atom-force:    90 2  1499.755085756619  4436.136958831918 -6939.691037526391
Adsorbate-atom-force:    90 3 -8046.197364736191 -12445.718506746694   751.011252084688
Adsorbate-atom-force:    91 0  5971.700802399342   344.474663469525 -3510.158818040231
Adsorbate-atom-force:    91 1  6715.232206821834  3550.421083917758  3968.789276442215
Adsorbate-atom-force:    91 2  1227.331140000840  7010.822358854396  -760.169266620594
Adsorbate-atom-force:    91 3 -11625.601750116221 -12366.012915758683   867.564607722337
Adsorbate-atom-force:    92 0 -6772.584992677321 -1011.578072320016 -4714.913408978427
Adsorbate-atom-force:    92 1  7028.162773412386   820.203064201941 10530.243480474723
Adsorbate-atom-force:    92 2  1560.824502232315  1067.953923387639  5809.337546568426
Adsorbate-atom-force:    92 3 -4918.069121043883   207.566629231131 -13977.229632185408
Adsorbate-atom-force:    93 0  2925.229538974262 -1470.393077641032   693.557699456499
Adsorbate-atom-force:    93 1 -6370.986620916847  -626.097239277213  3288.924913638405
Adsorbate-atom-force:    93 2  -996.029647065652  1332.531344166368   981.073233326820
Adsorbate-atom-force:    93 3  7016.547407403254 -1632.595429117337 -6090.669531713816
Adsorbate-atom-force:    94 0  5733.739907266924  3571.466794230739 -5843.201375773998
Adsorbate-atom-force:    94 1 -5978.931411752832 -3926.446857925769 -2513.577383167673
Adsorbate-atom-force:    94 2 -11645.886809005526  1833.239731906300  7018.863052841337
Adsorbate-atom-force:    94 3  8918.340741138296 -3959.429963264035  1274.257826503565
Adsorbate-atom-force:    95 0 -3318.761589522542 -1232.868599148403  -614.616670237901
Adsorbate-atom-force:    95 1  2536.574859064641 -1954.656306662397 -1305.963222253133
Adsorbate-atom-force:    95 2  3017.605330557358  3185.182152528513 -1623.655628385194
Adsorbate-atom-force:    95 3 -3342.619188167024   142.140536319476  3196.685380591143
Adsorbate-atom-force:    96 0   923.476370053207 -8755.533846708442  1667.334279344677
Adsorbate-atom-force:    96 1 -2413.583758658737  2608.578065542943 -6994.082181251719
Adsorbate-atom-force:    96 2 -7567.473280212283  2276.698334385867 -5317.776292741200
Adsorbate-atom-force:    96 3  4805.263707107900 -3434.758203505595  8656.468337699986
Adsorbate-atom-force:    97 0 -1360.713004040073   785.349170234189 -1160.551669898426
Adsorbate-atom-force:    97 1   505.384975557344  2054.917500731623  2870.791348232322
Adsorbate-atom-force:    97 2  -805.023167613720  3398.783079534930  -278.408695796284
Adsorbate-atom-force:    97 3 -2043.379098227828 -9018.572587032397 -2590.805749823672
Adsorbate-atom-force:    98 0  6535.275414156762  1804.548745879191 -3158.624168993420
Adsorbate-atom-force:    98 1  -324.482786198393   641.175191902718   586.063970340379
Adsorbate-atom-force:    98 2 -8303.092339071891 -3861.602273186170  1025.612696265091
Adsorbate-atom-force:    98 3  4706.298932165890  1211.993601154659 -1975.170778770232
Adsorbate-atom-force:    99 0 -3436.009516965925   348.709073880815 -1159.361577476999
Adsorbate-atom-force:    99 1  4804.324378069527  2816.682411592651  8312.973983701568
Adsorbate-atom-force:    99 2  -250.063270888108   775.302546269458  4686.488389822534
Adsorbate-atom-force:    99 3  -498.638689589259 -5172.146287048741 -11612.165789939218
Adsorbate-atom-force:    100 0  -328.459774808148 -2009.717279541883  3397.295362214800
Adsorbate-atom-force:    100 1   525.381432363429  2789.455797596920  3168.796504044954
Adsorbate-atom-force:    100 2  -276.350914544077  2162.069546487458   903.041987114754
Adsorbate-atom-force:    100 3  -925.198862762836 -3685.060745418465 -4241.078897317636
Adsorbate-atom-force:    101 0  3875.045276656903  8352.275151221893 -1992.139386693110
Adsorbate-atom-force:    101 1 -1919.024645248382  -952.693150848747  2727.060465810003
Adsorbate-atom-force:    101 2   235.983788503057  -178.332828405141  7462.059771533080
Adsorbate-atom-force:    101 3  4266.285188097618  2541.306107385326 -6624.904165118995
Adsorbate-atom-force:    102 0  2930.166557760948  -900.542546971384 -3477.093182331147
Adsorbate-atom-force:    102 1   293.805040421906 -4169.725347142129   683.261404377585
Adsorbate-atom-force:    102 2  2884.537101584431 -3037.612322379889 -2632.646507892571
Adsorbate-atom-force:    102 3 -3339.811376159833  5117.053430565365  3271.361535005559
Adsorbate-atom-force:    103 0 -4584.826341486037 -9096.650396154444  6664.788514763854
Adsorbate-atom-force:    103 1   267.149039457448 -1685.595136897587 -7271.079478973997
Adsorbate-atom-force:    103 2  4057.354077458489  8252.775489963284 -10499.134063667168
Adsorbate-atom-force:    103 3 -4562.971943562479 -3000.766885344203 10047.317119029627
Adsorbate-atom-force:    104 0  5261.859916246508 -4382.710681692149 -6166.176833274995
Adsorbate-atom-force:    104 1 -4251.207674549320  3573.968456088851 11110.111029512671
Adsorbate-atom-force:    104 2 -1157.090923781712  2001.529879697755  1556.325739873761
Adsorbate-atom-force:    104 3  1903.875369980896 -4962.296035619102 -9241.795630458280
Adsorbate-atom-force:    105 0  -786.450942112437 -3348.634520392759 -1098.410679970294
Adsorbate-atom-force:    105 1  1270.428852992283 -5855.012527740649  7348.619488196961
Adsorbate-atom-force:    105 2 -1220.625495719402 -1394.038850466479  -271.970192332537
Adsorbate-atom-force:    105 3   332.604710943551  4729.690998566122 -3014.391789103217
Adsorbate-atom-force:    106 0 -1262.734310846282  1140.668812382629   -80.562528939764
Adsorbate-atom-force:    106 1 -1015.929908637887  4948.340529422498  4027.231921003193
Adsorbate-atom-force:    106 2  4130.193296952334  3535.458647904160  -253.423800616824
Adsorbate-atom-force:    106 3 -4062.376378564820 -9881.788598372961 -4610.895747420579
Adsorbate-atom-force:    107 0   386.302843745175  1069.833918520298  -792.329489197118
Adsorbate-atom-force:    107 1 -2762.310831881454 -3991.424102876849 -6634.359627242277
Adsorbate-atom-force:    107 2 -4425.611366506522  1617.874755495080 -10576.862492370819
Adsorbate-atom-force:    107 3  5704.460371511214  4022.797035586979 16153.995466067659
Adsorbate-atom-force:    108 0  3779.559494283200  3424.402692766217  4667.659049785344
Adsorbate-atom-force:    108 1    -7.337283596842 -5546.314339608276  1563.257406752795
Adsorbate-atom-force:    108 2 -10335.689547089009 -3435.023059835537 -2342.639849857676
Adsorbate-atom-force:    108 3  7418.783783547949  9003.953762067229 -2465.894724796834
Adsorbate-atom-force:    109 0  8328.824011882394 -6213.010718583352  3373.096786858831
Adsorbate-atom-force:    109 1 -4634.015639807724 -3489.020667425651  3207.813107685119
Adsorbate-atom-force:    109 2 -14137.691500156077 10504.274552315561  -104.698304186510
Adsorbate-atom-force:    109 3 10292.474224514057 -3131.925033352998 -6148.672231796438
Adsorbate-atom-force:    110 0 -7568.034012857487  4829.742456372350  3934.923138886564
Adsorbate-atom-force:    110 1  7768.518815221776 -1836.780772280421  5057.420804217768
Adsorbate-atom-force:    110 2 -1193.740704435713 -1198.492684397174  4466.871249024207
Adsorbate-atom-force:    110 3 -2485.972930183093 -3157.466768456581 -11513.555367463603
Adsorbate-atom-force:    111 0   387.378788584482  -350.581589149484  1415.071354965039
Adsorbate-atom-force:    111 1 -1500.648484176359 -1080.766756986073   920.711059688660
Adsorbate-atom-force:    111 2  -951.111284534368  -814.417593333858 -3464.318440154133
Adsorbate-atom-force:    111 3  4374.710710884573  2176.533909882381  1318.912121816735
Adsorbate-atom-force:    112 0  2231.907350844680  -108.784947461990  -544.830340139939
Adsorbate-atom-force:    112 1 -7042.166231894857 -3002.204082688830   992.435751328055
Adsorbate-atom-force:    112 2 -7100.832210716676 -3629.400081707181  -735.524862643397
Adsorbate-atom-force:    112 3 12914.684619580377  7186.591138273869   -83.204774935425
Adsorbate-atom-force:    113 0    13.053038315919  -241.501563623713  -394.327145634247
Adsorbate-atom-force:    113 1   734.458142522115  -972.139512103655 -2375.420669214520
Adsorbate-atom-force:    113 2  1332.824917525491  1615.176296141880 -2054.574144390674
Adsorbate-atom-force:    113 3 -1421.606434471852  -173.711166727075  6334.703112246067
Adsorbate-atom-force:    114 0  5377.103337732766  -243.022636953238 -5423.739660719935
Adsorbate-atom-force:    114 1 -1823.759474423759   547.838258986157   315.908547948676
Adsorbate-atom-force:    114 2 -9944.388321316228   674.154050371584  6671.324900519424
Adsorbate-atom-force:    114 3  6589.383001164480 -3471.818060712395 -1095.356824068534
Adsorbate-atom-force:    115 0 -1702.824069453475  1457.743052592882  3593.024255603234
Adsorbate-atom-force:    115 1 -2276.672085338185  2122.924431932613  2571.256424664901
Adsorbate-atom-force:    115 2 -2649.021309262283  9732.045132227882  3739.882860312715
Adsorbate-atom-force:    115 3  4293.041707167399 -11019.778118288872 -8633.448346518084
Adsorbate-atom-force:    116 0  3864.061264815562  5593.898859489970  1456.083562016175
Adsorbate-atom-force:    116 1 -1309.865943675514  3353.274742750694  1087.374699567232
Adsorbate-atom-force:    116 2 -2625.257026258117  3441.558057483806 -4034.260146021095
Adsorbate-atom-force:    116 3  1097.358188416770 -9580.587494675634  2992.989296061913
Adsorbate-atom-force:    117 0  1154.615195213934 -1072.639570628040 -1446.049785953779
Adsorbate-atom-force:    117 1 -3295.638876911761    77.291215535042  1380.000124983474
Adsorbate-atom-force:    117 2 -2529.167291734563 -2869.930677072171   392.117650456611
Adsorbate-atom-force:    117 3  6348.673775963703   192.012109576121  2461.881937439088
Adsorbate-atom-force:    118 0  8297.315321232109  3119.140606801911  2388.579460976146
Adsorbate-atom-force:    118 1 -10870.617703170694 -5467.262233757484  1665.823637624672
Adsorbate-atom-force:    118 2 -2714.319307576659 -2641.270534897144  1624.582641190126
Adsorbate-atom-force:    118 3  9537.732555467714  4611.548882564882 -7754.298821483148
Adsorbate-atom-force:    119 0 -1835.733689309274 15845.020393486149 -5747.456966163402
Adsorbate-atom-force:    119 1 10446.905595455966 -3771.056128750914 -4447.384154330865
Adsorbate-atom-force:    119 2  7094.028401484058  3954.497642267116  4897.304306852518
Adsorbate-atom-force:    119 3 -13455.416013764196 -6918.739846380413  5544.839247574660
Adsorbate-atom-force:    120 0  1354.156185104521  1052.509454014030   740.286348846728
Adsorbate-atom-force:    120 1 -5964.466099584367   422.346772564029  5102.881383018990
Adsorbate-atom-force:    120 2 -4180.834888079548 -3565.515721553264  1150.919936525572
Adsorbate-atom-force:    120 3  6454.842925810342  2337.427137768888 -3536.862881312870
Adsorbate-atom-force:    121 0  2536.425352342714 -2910.094936661375  -534.240833054066
Adsorbate-atom-force:    121 1 -1598.252662867112  4163.193234083210  2758.577084515508
Adsorbate-atom-force:    121 2 -10232.908196101705  3336.177127707560  7668.844577041522
Adsorbate-atom-force:    121 3  7483.769119607258 -5094.292079172733 -10355.009889682471
Adsorbate-atom-force:    122 0  7602.745143605350 -4168.392928860854 -1329.550456359159
Adsorbate-atom-force:    122 1 -3862.335060941129  3987.096158369679 -7133.377991615206
Adsorbate-atom-force:    122 2 -1991.811272516487 -5454.402101056349  -318.282870077389
Adsorbate-atom-force:    122 3 -1115.257306509213  4045.779508971749 10374.341881102991
Adsorbate-atom-force:    123 0 -3928.982972452410    61.542780611139 -1407.880921088603
Adsorbate-atom-force:    123 1  1796.471992403031  5361.835593056885  7738.117452329328
Adsorbate-atom-force:    123 2  8576.363110861246   490.397260847984  7740.927020014155
Adsorbate-atom-force:    123 3 -7200.797065000669 -6115.828654226744 -14044.404373477368
Adsorbate-atom-force:    124 0  -843.915848975674   897.759114358313  1179.091941502354
Adsorbate-atom-force:    124 1  2350.764355469796 -1309.064476704290  4454.976986508186
Adsorbate-atom-force:    124 2  4094.751026716670  1063.161673177191  2745.805153321498
Adsorbate-atom-force:    124 3 -6679.451473634111  -962.897276911427 -5158.911853010944
Adsorbate-atom-force:    125 0  -241.099335858397 -2792.664685764360   676.077336986904
Adsorbate-atom-force:    125 1  4988.178271879901  2580.739821303993  2884.881752247505
Adsorbate-atom-force:    125 2  2710.979311804447  1886.911023776963  4558.701535608028
Adsorbate-atom-force:    125 3 -7131.320926420291 -6022.059099674387 -4524.216157243237
Adsorbate-atom-force:    126 0  -908.470771027989  4895.786355400679   949.604265285594
Adsorbate-atom-force:    126 1  -407.128210431321  1161.841751141284  1288.827385482552
Adsorbate-atom-force:    126 2 -1914.992518006544  1043.745062955282  1740.590996765018
Adsorbate-atom-force:    126 3  2110.283524999192 -2798.225365667604 -2960.740470619209
Adsorbate-atom-force:    127 0  5920.068249606934 -8225.099581565877   937.653071719507
Adsorbate-atom-force:    127 1  -858.183248529254 -5812.986518347031  4220.015291930637
Adsorbate-atom-force:    127 2 -3572.848173164541 -4867.031268444391  -515.202387937963
Adsorbate-atom-force:    127 3  -754.433775624242 15999.771478586745 -1416.932352532000
Adsorbate-atom-force:    128 0  2198.027455664137   881.480587567996  -959.730060536930
Adsorbate-atom-force:    128 1 -3114.470006879174   973.092759295017  3247.140167662598
Adsorbate-atom-force:    128 2 -1836.422331921565 -1689.456166549571 -1414.775692106232
Adsorbate-atom-force:    128 3  5330.355706966887  2584.154109260215  -813.568250380479
Adsorbate-atom-force:    129 0  -665.650680922181  -494.729560769818  3173.707885848281
Adsorbate-atom-force:    129 1 -2047.800202114330  9095.512844216966 -1338.720051988654
Adsorbate-atom-force:    129 2 -7203.404315127798   -84.801087787619 -1537.052406387777
Adsorbate-atom-force:    129 3  8109.954471068187 -8443.461068841190  1264.564928386997
Adsorbate-atom-force:    130 0 -7598.551831995165   309.120265969313  -717.886783231603
Adsorbate-atom-force:    130 1 -1744.047748178114   632.643238066991  2782.629135830781
Adsorbate-atom-force:    130 2 -3131.374702104646  1429.160731276524 11150.894694621824
Adsorbate-atom-force:    130 3  9872.953269405634 -2592.093244635332 -9201.769544108960
Adsorbate-atom-force:    131 0 -2404.278905875910  1113.497857807884 -1182.467075221908
Adsorbate-atom-force:    131 1 -3824.388463140524  2045.271666627842 -3478.567221274353
Adsorbate-atom-force:    131 2 -1088.229483802444  6375.839979832497  -948.622828923687
Adsorbate-atom-force:    131 3  5911.900198852313 -9011.896828281142  6186.564723655820
Adsorbate-atom-force:    132 0 -3931.785082669908  1267.121175615946  2601.693525489006
Adsorbate-atom-force:    132 1 11543.620598237098  -705.510215349006  -877.092995015334
Adsorbate-atom-force:    132 2  8120.429032634856  -612.760478998122  1630.532856981139
Adsorbate-atom-force:    132 3 -15964.947569231512  1612.391409958930 -2397.495637872853
Adsorbate-atom-force:    133 0 -3309.962344697668  2171.937826852889  -305.132676081738
Adsorbate-atom-force:    133 1  6377.508079024930  7684.512732419123  -906.926532683082
Adsorbate-atom-force:    133 2 -4960.350570493883  -967.786658557312 -5508.834139542290
Adsorbate-atom-force:    133 3  3107.170314197489 -10734.805343751676 10481.578567249833
Adsorbate-atom-force:    134 0  3077.365660295187 -2280.641146220985  3347.400165653234
Adsorbate-atom-force:    134 1 -2625.051819096861  4097.958206532233 -3521.626065933777
Adsorbate-atom-force:    134 2 -3188.009855323769  1516.456657160409 -3863.520541642695
Adsorbate-atom-force:    134 3  3574.678246415689 -2139.410862727539  4662.406303618006
Adsorbate-atom-force:    135 0   666.398086408716  -250.863687778395  -200.983498801645
Adsorbate-atom-force:    135 1  -289.224452302710   402.558698174600  3712.499858539445
Adsorbate-atom-force:    135 2 -6229.953038484691   779.497978198973  5817.810705051497
Adsorbate-atom-force:    135 3  2494.764503124913 -2192.858017567518 -9687.369746951137
Adsorbate-atom-charge:   0 0     0.000000000000
Adsorbate-atom-charge:   0 1     0.520000000000
Adsorbate-atom-charge:   0 2     0.520000000000
Adsorbate-atom-charge:   0 3    -1.040000000000
Adsorbate-atom-charge:   1 0     0.000000000000
Adsorbate-atom-charge:   1 1     0.520000000000
Adsorbate-atom-charge:   1 2     0.520000000000
Adsorbate-atom-charge:   1 3    -1.040000000000
Adsorbate-atom-charge:   2 0     0.000000000000
Adsorbate-atom-charge:   2 1     0.520000000000
Adsorbate-atom-charge:   2 2     0.520000000000
Adsorbate-atom-charge:   2 3    -1.040000000000
Adsorbate-atom-charge:   3 0     0.000000000000
Adsorbate-atom-charge:   3 1     0.520000000000
Adsorbate-atom-charge:   3 2     0.520000000000
Adsorbate-atom-charge:   3 3    -1.040000000000
Adsorbate-atom-charge:   4 0     0.000000000000
Adsorbate-atom-charge:   4 1     0.520000000000
Adsorbate-atom-charge:   4 2     0.520000000000
Adsorbate-atom-charge:   4 3    -1.040000000000
Adsorbate-atom-charge:   5 0     0.000000000000
Adsorbate-atom-charge:   5 1     0.520000000000
Adsorbate-atom-charge:   5 2     0.520000000000
Adsorbate-atom-charge:   5 3    -1.040000000000
Adsorbate-atom-charge:   6 0     0.000000000000
Adsorbate-atom-charge:   6 1     0.520000000000
Adsorbate-atom-charge:   6 2     0.520000000000
Adsorbate-atom-charge:   6 3    -1.040000000000
Adsorbate-atom-charge:   7 0     0.000000000000
Adsorbate-atom-charge:   7 1     0.520000000000
Adsorbate-atom-charge:   7 2     0.520000000000
Adsorbate-atom-charge:   7 3    -1.040000000000
Adsorbate-atom-charge:   8 0     0.000000000000
Adsorbate-atom-charge:   8 1     0.520000000000
Adsorbate-atom-charge:   8 2     0.520000000000
Adsorbate-atom-charge:   8 3    -1.040000000000
Adsorbate-atom-charge:   9 0     0.000000000000
Adsorbate-atom-charge:   9 1     0.520000000000
Adsorbate-atom-charge:   9 2     0.520000000000
Adsorbate-atom-charge:   9 3    -1.040000000000
Adsorbate-atom-charge:   10 0     0.000000000000
Adsorbate-atom-charge:   10 1     0.520000000000
Adsorbate-atom-charge:   10 2     0.520000000000
Adsorbate-atom-charge:   10 3    -1.040000000000
Adsorbate-atom-charge:   11 0     0.000000000000
Adsorbate-atom-charge:   11 1     0.520000000000
Adsorbate-atom-charge:   11 2     0.520000000000
Adsorbate-atom-charge:   11 3    -1.040000000000
Adsorbate-atom-charge:   12 0     0.000000000000
Adsorbate-atom-charge:   12 1     0.520000000000
Adsorbate-atom-charge:   12 2     0.520000000000
Adsorbate-atom-charge:   12 3    -1.040000000000
Adsorbate-atom-charge:   13 0     0.000000000000
Adsorbate-atom-charge:   13 1     0.520000000000
Adsorbate-atom-charge:   13 2     0.520000000000
Adsorbate-atom-charge:   13 3    -1.040000000000
Adsorbate-atom-charge:   14 0     0.000000000000
Adsorbate-atom-charge:   14 1     0.520000000000
Adsorbate-atom-charge:   14 2     0.520000000000
Adsorbate-atom-charge:   14 3    -1.040000000000
Adsorbate-atom-charge:   15 0     0.000000000000
Adsorbate-atom-charge:   15 1     0.520000000000
Adsorbate-atom-charge:   15 2     0.520000000000
Adsorbate-atom-charge:   15 3    -1.040000000000
Adsorbate-atom-charge:   16 0     0.000000000000
Adsorbate-atom-charge:   16 1     0.520000000000
Adsorbate-atom-charge:   16 2     0.520000000000
Adsorbate-atom-charge:   16 3    -1.040000000000
Adsorbate-atom-charge:   17 0     0.000000000000
Adsorbate-atom-charge:   17 1     0.520000000000
Adsorbate-atom-charge:   17 2     0.520000000000
Adsorbate-atom-charge:   17 3    -1.040000000000
Adsorbate-atom-charge:   18 0     0.000000000000
Adsorbate-atom-charge:   18 1     0.520000000000
Adsorbate-atom-charge:   18 2     0.520000000000
Adsorbate-atom-charge:   18 3    -1.040000000000
Adsorbate-atom-charge:   19 0     0.000000000000
Adsorbate-atom-charge:   19 1     0.520000000000
Adsorbate-atom-charge:   19 2     0.520000000000
Adsorbate-atom-charge:   19 3    -1.040000000000
Adsorbate-atom-charge:   20 0     0.000000000000
Adsorbate-atom-charge:   20 1     0.520000000000
Adsorbate-atom-charge:   20 2     0.520000000000
Adsorbate-atom-charge:   20 3    -1.040000000000
Adsorbate-atom-charge:   21 0     0.000000000000
Adsorbate-atom-charge:   21 1     0.520000000000
Adsorbate-atom-charge:   21 2     0.520000000000
Adsorbate-atom-charge:   21 3    -1.040000000000
Adsorbate-atom-charge:   22 0     0.000000000000
Adsorbate-atom-charge:   22 1     0.520000000000
Adsorbate-atom-charge:   22 2     0.520000000000
Adsorbate-atom-charge:   22 3    -1.040000000000
Adsorbate-atom-charge:   23 0     0.000000000000
Adsorbate-atom-charge:   23 1     0.520000000000
Adsorbate-atom-charge:   23 2     0.520000000000
Adsorbate-atom-charge:   23 3    -1.040000000000
Adsorbate-atom-charge:   24 0     0.000000000000
Adsorbate-atom-charge:   24 1     0.520000000000
Adsorbate-atom-charge:   24 2     0.520000000000
Adsorbate-atom-charge:   24 3    -1.040000000000
Adsorbate-atom-charge:   25 0     0.000000000000
Adsorbate-atom-charge:   25 1     0.520000000000
Adsorbate-atom-charge:   25 2     0.520000000000
Adsorbate-atom-charge:   25 3    -1.040000000000
Adsorbate-atom-charge:   26 0     0.000000000000
Adsorbate-atom-charge:   26 1     0.520000000000
Adsorbate-atom-charge:   26 2     0.520000000000
Adsorbate-atom-charge:   26 3    -1.040000000000
Adsorbate-atom-charge:   27 0     0.000000000000
Adsorbate-atom-charge:   27 1     0.520000000000
Adsorbate-atom-charge:   27 2     0.520000000000
Adsorbate-atom-charge:   27 3    -1.040000000000
Adsorbate-atom-charge:   28 0     0.000000000000
Adsorbate-atom-charge:   28 1     0.520000000000
Adsorbate-atom-charge:   28 2     0.520000000000
Adsorbate-atom-charge:   28 3    -1.040000000000
Adsorbate-atom-charge:   29 0     0.000000000000
Adsorbate-atom-charge:   29 1     0.520000000000
Adsorbate-atom-charge:   29 2     0.520000000000
Adsorbate-atom-charge:   29 3    -1.040000000000
Adsorbate-atom-charge:   30 0     0.000000000000
Adsorbate-atom-charge:   30 1     0.520000000000
Adsorbate-atom-charge:   30 2     0.520000000000
Adsorbate-atom-charge:   30 3    -1.040000000000
Adsorbate-atom-charge:   31 0     0.000000000000
Adsorbate-atom-charge:   31 1     0.520000000000
Adsorbate-atom-charge:   31 2     0.520000000000
Adsorbate-atom-charge:   31 3    -1.040000000000
Adsorbate-atom-charge:   32 0     0.000000000000
Adsorbate-atom-charge:   32 1     0.520000000000
Adsorbate-atom-charge:   32 2     0.520000000000
Adsorbate-atom-charge:   32 3    -1.040000000000
Adsorbate-atom-charge:   33 0     0.000000000000
Adsorbate-atom-charge:   33 1     0.520000000000
Adsorbate-atom-charge:   33 2     0.520000000000
Adsorbate-atom-charge:   33 3    -1.040000000000
Adsorbate-atom-charge:   34 0     0.000000000000
Adsorbate-atom-charge:   34 1     0.520000000000
Adsorbate-atom-charge:   34 2     0.520000000000
Adsorbate-atom-charge:   34 3    -1.040000000000
Adsorbate-atom-charge:   35 0     0.000000000000
Adsorbate-atom-charge:   35 1     0.520000000000
Adsorbate-atom-charge:   35 2     0.520000000000
Adsorbate-atom-charge:   35 3    -1.040000000000
Adsorbate-atom-charge:   36 0     0.000000000000
Adsorbate-atom-charge:   36 1     0.520000000000
Adsorbate-atom-charge:   36 2     0.520000000000
Adsorbate-atom-charge:   36 3    -1.040000000000
Adsorbate-atom-charge:   37 0     0.000000000000
Adsorbate-atom-charge:   37 1     0.520000000000
Adsorbate-atom-charge:   37 2     0.520000000000
Adsorbate-atom-charge:   37 3    -1.040000000000
Adsorbate-atom-charge:   38 0     0.000000000000
Adsorbate-atom-charge:   38 1     0.520000000000
Adsorbate-atom-charge:   38 2     0.520000000000
Adsorbate-atom-charge:   38 3    -1.040000000000
Adsorbate-atom-charge:   39 0     0.000000000000
Adsorbate-atom-charge:   39 1     0.520000000000
Adsorbate-atom-charge:   39 2     0.520000000000
Adsorbate-atom-charge:   39 3    -1.040000000000
Adsorbate-atom-charge:   40 0     0.000000000000
Adsorbate-atom-charge:   40 1     0.520000000000
Adsorbate-atom-charge:   40 2     0.520000000000
Adsorbate-atom-charge:   40 3    -1.040000000000
Adsorbate-atom-charge:   41 0     0.000000000000
Adsorbate-atom-charge:   41 1     0.520000000000
Adsorbate-atom-charge:   41 2     0.520000000000
Adsorbate-atom-charge:   41 3    -1.040000000000
Adsorbate-atom-charge:   42 0     0.000000000000
Adsorbate-atom-charge:   42 1     0.520000000000
Adsorbate-atom-charge:   42 2     0.520000000000
Adsorbate-atom-charge:   42 3    -1.040000000000
Adsorbate-atom-charge:   43 0     0.000000000000
Adsorbate-atom-charge:   43 1     0.520000000000
Adsorbate-atom-charge:   43 2     0.520000000000
Adsorbate-atom-charge:   43 3    -1.040000000000
Adsorbate-atom-charge:   44 0     0.000000000000
Adsorbate-atom-charge:   44 1     0.520000000000
Adsorbate-atom-charge:   44 2     0.520000000000
Adsorbate-atom-charge:   44 3    -1.040000000000
Adsorbate-atom-charge:   45 0     0.000000000000
Adsorbate-atom-charge:   45 1     0.520000000000
Adsorbate-atom-charge:   45 2     0.520000000000
Adsorbate-atom-charge:   45 3    -1.040000000000
Adsorbate-atom-charge:   46 0     0.000000000000
Adsorbate-atom-charge:   46 1     0.520000000000
Adsorbate-atom-charge:   46 2     0.520000000000
Adsorbate-atom-charge:   46 3    -1.040000000000
Adsorbate-atom-charge:   47 0     0.000000000000
Adsorbate-atom-charge:   47 1     0.520000000000
Adsorbate-atom-charge:   47 2     0.520000000000
Adsorbate-atom-charge:   47 3    -1.040000000000
Adsorbate-atom-charge:   48 0     0.000000000000
Adsorbate-atom-charge:   48 1     0.520000000000
Adsorbate-atom-charge:   48 2     0.520000000000
Adsorbate-atom-charge:   48 3    -1.040000000000
Adsorbate-atom-charge:   49 0     0.000000000000
Adsorbate-atom-charge:   49 1     0.520000000000
Adsorbate-atom-charge:   49 2     0.520000000000
Adsorbate-atom-charge:   49 3    -1.040000000000
Adsorbate-atom-charge:   50 0     0.000000000000
Adsorbate-atom-charge:   50 1     0.520000000000
Adsorbate-atom-charge:   50 2     0.520000000000
Adsorbate-atom-charge:   50 3    -1.040000000000
Adsorbate-atom-charge:   51 0     0.000000000000
Adsorbate-atom-charge:   51 1     0.520000000000
Adsorbate-atom-charge:   51 2     0.520000000000
Adsorbate-atom-charge:   51 3    -1.040000000000
Adsorbate-atom-charge:   52 0     0.000000000000
Adsorbate-atom-charge:   52 1     0.520000000000
Adsorbate-atom-charge:   52 2     0.520000000000
Adsorbate-atom-charge:   52 3    -1.040000000000
Adsorbate-atom-charge:   53 0     0.000000000000
Adsorbate-atom-charge:   53 1     0.520000000000
Adsorbate-atom-charge:   53 2     0.520000000000
Adsorbate-atom-charge:   53 3    -1.040000000000
Adsorbate-atom-charge:   54 0     0.000000000000
Adsorbate-atom-charge:   54 1     0.520000000000
Adsorbate-atom-charge:   54 2     0.520000000000
Adsorbate-atom-charge:   54 3    -1.040000000000
Adsorbate-atom-charge:   55 0     0.000000000000
Adsorbate-atom-charge:   55 1     0.520000000000
Adsorbate-atom-charge:   55 2     0.520000000000
Adsorbate-atom-charge:   55 3    -1.040000000000
Adsorbate-atom-charge:   56 0     0.000000000000
Adsorbate-atom-charge:   56 1     0.520000000000
Adsorbate-atom-charge:   56 2     0.520000000000
Adsorbate-atom-charge:   56 3    -1.040000000000
Adsorbate-atom-charge:   57 0     0.000000000000
Adsorbate-atom-charge:   57 1     0.520000000000
Adsorbate-atom-charge:   57 2     0.520000000000
Adsorbate-atom-charge:   57 3    -1.040000000000
Adsorbate-atom-charge:   58 0     0.000000000000
Adsorbate-atom-charge:   58 1     0.520000000000
Adsorbate-atom-charge:   58 2     0.520000000000
Adsorbate-atom-charge:   58 3    -1.040000000000
Adsorbate-atom-charge:   59 0     0.000000000000
Adsorbate-atom-charge:   59 1     0.520000000000
Adsorbate-atom-charge:   59 2     0.520000000000
Adsorbate-atom-charge:   59 3    -1.040000000000
Adsorbate-atom-charge:   60 0     0.000000000000
Adsorbate-atom-charge:   60 1     0.520000000000
Adsorbate-atom-charge:   60 2     0.520000000000
Adsorbate-atom-charge:   60 3    -1.040000000000
Adsorbate-atom-charge:   61 0     0.000000000000
Adsorbate-atom-charge:   61 1     0.520000000000
Adsorbate-atom-charge:   61 2     0.520000000000
Adsorbate-atom-charge:   61 3    -1.040000000000
Adsorbate-atom-charge:   62 0     0.000000000000
Adsorbate-atom-charge:   62 1     0.520000000000
Adsorbate-atom-charge:   62 2     0.520000000000
Adsorbate-atom-charge:   62 3    -1.040000000000
Adsorbate-atom-charge:   63 0     0.000000000000
Adsorbate-atom-charge:   63 1     0.520000000000
Adsorbate-atom-charge:   63 2     0.520000000000
Adsorbate-atom-charge:   63 3    -1.040000000000
Adsorbate-atom-charge:   64 0     0.000000000000
Adsorbate-atom-charge:   64 1     0.520000000000
Adsorbate-atom-charge:   64 2     0.520000000000
Adsorbate-atom-charge:   64 3    -1.040000000000
Adsorbate-atom-charge:   65 0     0.000000000000
Adsorbate-atom-charge:   65 1     0.520000000000
Adsorbate-atom-charge:   65 2     0.520000000000
Adsorbate-atom-charge:   65 3    -1.040000000000
Adsorbate-atom-charge:   66 0     0.000000000000
Adsorbate-atom-charge:   66 1     0.520000000000
Adsorbate-atom-charge:   66 2     0.520000000000
Adsorbate-atom-charge:   66 3    -1.040000000000
Adsorbate-atom-charge:   67 0     0.000000000000
Adsorbate-atom-charge:   67 1     0.520000000000
Adsorbate-atom-charge:   67 2     0.520000000000
Adsorbate-atom-charge:   67 3    -1.040000000000
Adsorbate-atom-charge:   68 0     0.000000000000
Adsorbate-atom-charge:   68 1     0.520000000000
Adsorbate-atom-charge:   68 2     0.520000000000
Adsorbate-atom-charge:   68 3    -1.040000000000
Adsorbate-atom-charge:   69 0     0.000000000000
Adsorbate-atom-charge:   69 1     0.520000000000
Adsorbate-atom-charge:   69 2     0.520000000000
Adsorbate-atom-charge:   69 3    -1.040000000000
Adsorbate-atom-charge:   70 0     0.000000000000
Adsorbate-atom-charge:   70 1     0.520000000000
Adsorbate-atom-charge:   70 2     0.520000000000
Adsorbate-atom-charge:   70 3    -1.040000000000
Adsorbate-atom-charge:   71 0     0.000000000000
Adsorbate-atom-charge:   71 1     0.520000000000
Adsorbate-atom-charge:   71 2     0.520000000000
Adsorbate-atom-charge:   71 3    -1.040000000000
Adsorbate-atom-charge:   72 0     0.000000000000
Adsorbate-atom-charge:   72 1     0.520000000000
Adsorbate-atom-charge:   72 2     0.520000000000
Adsorbate-atom-charge:   72 3    -1.040000000000
Adsorbate-atom-charge:   73 0     0.000000000000
Adsorbate-atom-charge:   73 1     0.520000000000
Adsorbate-atom-charge:   73 2     0.520000000000
Adsorbate-atom-charge:   73 3    -1.040000000000
Adsorbate-atom-charge:   74 0     0.000000000000
Adsorbate-atom-charge:   74 1     0.520000000000
Adsorbate-atom-charge:   74 2     0.520000000000
Adsorbate-atom-charge:   74 3    -1.040000000000
Adsorbate-atom-charge:   75 0     0.000000000000
Adsorbate-atom-charge:   75 1     0.520000000000
Adsorbate-atom-charge:   75 2     0.520000000000
Adsorbate-atom-charge:   75 3    -1.040000000000
Adsorbate-atom-charge:   76 0     0.000000000000
Adsorbate-atom-charge:   76 1     0.520000000000
Adsorbate-atom-charge:   76 2     0.520000000000
Adsorbate-atom-charge:   76 3    -1.040000000000
Adsorbate-atom-charge:   77 0     0.000000000000
Adsorbate-atom-charge:   77 1     0.520000000000
Adsorbate-atom-charge:   77 2     0.520000000000
Adsorbate-atom-charge:   77 3    -1.040000000000
Adsorbate-atom-charge:   78 0     0.000000000000
Adsorbate-atom-charge:   78 1     0.520000000000
Adsorbate-atom-charge:   78 2     0.520000000000
Adsorbate-atom-charge:   78 3    -1.040000000000
Adsorbate-atom-charge:   79 0     0.000000000000
Adsorbate-atom-charge:   79 1     0.520000000000
Adsorbate-atom-charge:   79 2     0.520000000000
Adsorbate-atom-charge:   79 3    -1.040000000000
Adsorbate-atom-charge:   80 0     0.000000000000
Adsorbate-atom-charge:   80 1     0.520000000000
Adsorbate-atom-charge:   80 2     0.520000000000
Adsorbate-atom-charge:   80 3    -1.040000000000
Adsorbate-atom-charge:   81 0     0.000000000000
Adsorbate-atom-charge:   81 1     0.520000000000
Adsorbate-atom-charge:   81 2     0.520000000000
Adsorbate-atom-charge:   81 3    -1.040000000000
Adsorbate-atom-charge:   82 0     0.000000000000
Adsorbate-atom-charge:   82 1     0.520000000000
Adsorbate-atom-charge:   82 2     0.520000000000
Adsorbate-atom-charge:   82 3    -1.040000000000
Adsorbate-atom-charge:   83 0     0.000000000000
Adsorbate-atom-charge:   83 1     0.520000000000
Adsorbate-atom-charge:   83 2     0.520000000000
Adsorbate-atom-charge:   83 3    -1.040000000000
Adsorbate-atom-charge:   84 0     0.000000000000
Adsorbate-atom-charge:   84 1     0.520000000000
Adsorbate-atom-charge:   84 2     0.520000000000
Adsorbate-atom-charge:   84 3    -1.040000000000
Adsorbate-atom-charge:   85 0     0.000000000000
Adsorbate-atom-charge:   85 1     0.520000000000
Adsorbate-atom-charge:   85 2     0.520000000000
Adsorbate-atom-charge:   85 3    -1.040000000000
Adsorbate-atom-charge:   86 0     0.000000000000
Adsorbate-atom-charge:   86 1     0.520000000000
Adsorbate-atom-charge:   86 2     0.520000000000
Adsorbate-atom-charge:   86 3    -1.040000000000
Adsorbate-atom-charge:   87 0     0.000000000000
Adsorbate-atom-charge:   87 1     0.520000000000
Adsorbate-atom-charge:   87 2     0.520000000000
Adsorbate-atom-charge:   87 3    -1.040000000000
Adsorbate-atom-charge:   88 0     0.000000000000
Adsorbate-atom-charge:   88 1     0.520000000000
Adsorbate-atom-charge:   88 2     0.520000000000
Adsorbate-atom-charge:   88 3    -1.040000000000
Adsorbate-atom-charge:   89 0     0.000000000000
Adsorbate-atom-charge:   89 1     0.520000000000
Adsorbate-atom-charge:   89 2     0.520000000000
Adsorbate-atom-charge:   89 3    -1.040000000000
Adsorbate-atom-charge:   90 0     0.000000000000
Adsorbate-atom-charge:   90 1     0.520000000000
Adsorbate-atom-charge:   90 2     0.520000000000
Adsorbate-atom-charge:   90 3    -1.040000000000
Adsorbate-atom-charge:   91 0     0.000000000000
Adsorbate-atom-charge:   91 1     0.520000000000
Adsorbate-atom-charge:   91 2     0.520000000000
Adsorbate-atom-charge:   91 3    -1.040000000000
Adsorbate-atom-charge:   92 0     0.000000000000
Adsorbate-atom-charge:   92 1     0.520000000000
Adsorbate-atom-charge:   92 2     0.520000000000
Adsorbate-atom-charge:   92 3    -1.040000000000
Adsorbate-atom-charge:   93 0     0.000000000000
Adsorbate-atom-charge:   93 1     0.520000000000
Adsorbate-atom-charge:   93 2     0.520000000000
Adsorbate-atom-charge:   93 3    -1.040000000000
Adsorbate-atom-charge:   94 0     0.000000000000
Adsorbate-atom-charge:   94 1     0.520000000000
Adsorbate-atom-charge:   94 2     0.520000000000
Adsorbate-atom-charge:   94 3    -1.040000000000
Adsorbate-atom-charge:   95 0     0.000000000000
Adsorbate-atom-charge:   95 1     0.520000000000
Adsorbate-atom-charge:   95 2     0.520000000000
Adsorbate-atom-charge:   95 3    -1.040000000000
Adsorbate-atom-charge:   96 0     0.000000000000
Adsorbate-atom-charge:   96 1     0.520000000000
Adsorbate-atom-charge:   96 2     0.520000000000
Adsorbate-atom-charge:   96 3    -1.040000000000
Adsorbate-atom-charge:   97 0     0.000000000000
Adsorbate-atom-charge:   97 1     0.520000000000
Adsorbate-atom-charge:   97 2     0.520000000000
Adsorbate-atom-charge:   97 3    -1.040000000000
Adsorbate-atom-charge:   98 0     0.000000000000
Adsorbate-atom-charge:   98 1     0.520000000000
Adsorbate-atom-charge:   98 2     0.520000000000
Adsorbate-atom-charge:   98 3    -1.040000000000
Adsorbate-atom-charge:   99 0     0.000000000000
Adsorbate-atom-charge:   99 1     0.520000000000
Adsorbate-atom-charge:   99 2     0.520000000000
Adsorbate-atom-charge:   99 3    -1.040000000000
Adsorbate-atom-charge:   100 0     0.000000000000
Adsorbate-atom-charge:   100 1     0.520000000000
Adsorbate-atom-charge:   100 2     0.520000000000
Adsorbate-atom-charge:   100 3    -1.040000000000
Adsorbate-atom-charge:   101 0     0.000000000000
Adsorbate-atom-charge:   101 1     0.520000000000
Adsorbate-atom-charge:   101 2     0.520000000000
Adsorbate-atom-charge:   101 3    -1.040000000000
Adsorbate-atom-charge:   102 0     0.000000000000
Adsorbate-atom-charge:   102 1     0.520000000000
Adsorbate-atom-charge:   102 2     0.520000000000
Adsorbate-atom-charge:   102 3    -1.040000000000
Adsorbate-atom-charge:   103 0     0.000000000000
Adsorbate-atom-charge:   103 1     0.520000000000
Adsorbate-atom-charge:   103 2     0.520000000000
Adsorbate-atom-charge:   103 3    -1.040000000000
Adsorbate-atom-charge:   104 0     0.000000000000
Adsorbate-atom-charge:   104 1     0.520000000000
Adsorbate-atom-charge:   104 2     0.520000000000
Adsorbate-atom-charge:   104 3    -1.040000000000
Adsorbate-atom-charge:   105 0     0.000000000000
Adsorbate-atom-charge:   105 1     0.520000000000
Adsorbate-atom-charge:   105 2     0.520000000000
Adsorbate-atom-charge:   105 3    -1.040000000000
Adsorbate-atom-charge:   106 0     0.000000000000
Adsorbate-atom-charge:   106 1     0.520000000000
Adsorbate-atom-charge:   106 2     0.520000000000
Adsorbate-atom-charge:   106 3    -1.040000000000
Adsorbate-atom-charge:   107 0     0.000000000000
Adsorbate-atom-charge:   107 1     0.520000000000
Adsorbate-atom-charge:   107 2     0.520000000000
Adsorbate-atom-charge:   107 3    -1.040000000000
Adsorbate-atom-charge:   108 0     0.000000000000
Adsorbate-atom-charge:   108 1     0.520000000000
Adsorbate-atom-charge:   108 2     0.520000000000
Adsorbate-atom-charge:   108 3    -1.040000000000
Adsorbate-atom-charge:   109 0     0.000000000000
Adsorbate-atom-charge:   109 1     0.520000000000
Adsorbate-atom-charge:   109 2     0.520000000000
Adsorbate-atom-charge:   109 3    -1.040000000000
Adsorbate-atom-charge:   110 0     0.000000000000
Adsorbate-atom-charge:   110 1     0.520000000000
Adsorbate-atom-charge:   110 2     0.520000000000
Adsorbate-atom-charge:   110 3    -1.040000000000
Adsorbate-atom-charge:   111 0     0.000000000000
Adsorbate-atom-charge:   111 1     0.520000000000
Adsorbate-atom-charge:   111 2     0.520000000000
Adsorbate-atom-charge:   111 3    -1.040000000000
Adsorbate-atom-charge:   112 0     0.000000000000
Adsorbate-atom-charge:   112 1     0.520000000000
Adsorbate-atom-charge:   112 2     0.520000000000
Adsorbate-atom-charge:   112 3    -1.040000000000
Adsorbate-atom-charge:   113 0     0.000000000000
Adsorbate-atom-charge:   113 1     0.520000000000
Adsorbate-atom-charge:   113 2     0.520000000000
Adsorbate-atom-charge:   113 3    -1.040000000000
Adsorbate-atom-charge:   114 0     0.000000000000
Adsorbate-atom-charge:   114 1     0.520000000000
Adsorbate-atom-charge:   114 2     0.520000000000
Adsorbate-atom-charge:   114 3    -1.040000000000
Adsorbate-atom-charge:   115 0     0.000000000000
Adsorbate-atom-charge:   115 1     0.520000000000
Adsorbate-atom-charge:   115 2     0.520000000000
Adsorbate-atom-charge:   115 3    -1.040000000000
Adsorbate-atom-charge:   116 0     0.000000000000
Adsorbate-atom-charge:   116 1     0.520000000000
Adsorbate-atom-charge:   116 2     0.520000000000
Adsorbate-atom-charge:   116 3    -1.040000000000
Adsorbate-atom-charge:   117 0     0.000000000000
Adsorbate-atom-charge:   117 1     0.520000000000
Adsorbate-atom-charge:   117 2     0.520000000000
Adsorbate-atom-charge:   117 3    -1.040000000000
Adsorbate-atom-charge:   118 0     0.000000000000
Adsorbate-atom-charge:   118 1     0.520000000000
Adsorbate-atom-charge:   118 2     0.520000000000
Adsorbate-atom-charge:   118 3    -1.040000000000
Adsorbate-atom-charge:   119 0     0.000000000000
Adsorbate-atom-charge:   119 1     0.520000000000
Adsorbate-atom-charge:   119 2     0.520000000000
Adsorbate-atom-charge:   119 3    -1.040000000000
Adsorbate-atom-charge:   120 0     0.000000000000
Adsorbate-atom-charge:   120 1     0.520000000000
Adsorbate-atom-charge:   120 2     0.520000000000
Adsorbate-atom-charge:   120 3    -1.040000000000
Adsorbate-atom-charge:   121 0     0.000000000000
Adsorbate-atom-charge:   121 1     0.520000000000
Adsorbate-atom-charge:   121 2     0.520000000000
Adsorbate-atom-charge:   121 3    -1.040000000000
Adsorbate-atom-charge:   122 0     0.000000000000
Adsorbate-atom-charge:   122 1     0.520000000000
Adsorbate-atom-charge:   122 2     0.520000000000
Adsorbate-atom-charge:   122 3    -1.040000000000
Adsorbate-atom-charge:   123 0     0.000000000000
Adsorbate-atom-charge:   123 1     0.520000000000
Adsorbate-atom-charge:   123 2     0.520000000000
Adsorbate-atom-charge:   123 3    -1.040000000000
Adsorbate-atom-charge:   124 0     0.000000000000
Adsorbate-atom-charge:   124 1     0.520000000000
Adsorbate-atom-charge:   124 2     0.520000000000
Adsorbate-atom-charge:   124 3    -1.040000000000
Adsorbate-atom-charge:   125 0     0.000000000000
Adsorbate-atom-charge:   125 1     0.520000000000
Adsorbate-atom-charge:   125 2     0.520000000000
Adsorbate-atom-charge:   125 3    -1.040000000000
Adsorbate-atom-charge:   126 0     0.000000000000
Adsorbate-atom-charge:   126 1     0.520000000000
Adsorbate-atom-charge:   126 2     0.520000000000
Adsorbate-atom-charge:   126 3    -1.040000000000
Adsorbate-atom-charge:   127 0     0.000000000000
Adsorbate-atom-charge:   127 1     0.520000000000
Adsorbate-atom-charge:   127 2     0.520000000000
Adsorbate-atom-charge:   127 3    -1.040000000000
Adsorbate-atom-charge:   128 0     0.000000000000
Adsorbate-atom-charge:   128 1     0.520000000000
Adsorbate-atom-charge:   128 2     0.520000000000
Adsorbate-atom-charge:   128 3    -1.040000000000
Adsorbate-atom-charge:   129 0     0.000000000000
Adsorbate-atom-charge:   129 1     0.520000000000
Adsorbate-atom-charge:   129 2     0.520000000000
Adsorbate-atom-charge:   129 3    -1.040000000000
Adsorbate-atom-charge:   130 0     0.000000000000
Adsorbate-atom-charge:   130 1     0.520000000000
Adsorbate-atom-charge:   130 2     0.520000000000
Adsorbate-atom-charge:   130 3    -1.040000000000
Adsorbate-atom-charge:   131 0     0.000000000000
Adsorbate-atom-charge:   131 1     0.520000000000
Adsorbate-atom-charge:   131 2     0.520000000000
Adsorbate-atom-charge:   131 3    -1.040000000000
Adsorbate-atom-charge:   132 0     0.000000000000
Adsorbate-atom-charge:   132 1     0.520000000000
Adsorbate-atom-charge:   132 2     0.520000000000
Adsorbate-atom-charge:   132 3    -1.040000000000
Adsorbate-atom-charge:   133 0     0.000000000000
Adsorbate-atom-charge:   133 1     0.520000000000
Adsorbate-atom-charge:   133 2     0.520000000000
Adsorbate-atom-charge:   133 3    -1.040000000000
Adsorbate-atom-charge:   134 0     0.000000000000
Adsorbate-atom-charge:   134 1     0.520000000000
Adsorbate-atom-charge:   134 2     0.520000000000
Adsorbate-atom-charge:   134 3    -1.040000000000
Adsorbate-atom-charge:   135 0     0.000000000000
Adsorbate-atom-charge:   135 1     0.520000000000
Adsorbate-atom-charge:   135 2     0.520000000000
Adsorbate-atom-charge:   135 3    -1.040000000000
Adsorbate-atom-scaling:  0 0     1.000000000000
Adsorbate-atom-scaling:  0 1     1.000000000000
Adsorbate-atom-scaling:  0 2     1.000000000000
Adsorbate-atom-scaling:  0 3     1.000000000000
Adsorbate-atom-scaling:  1 0     1.000000000000
Adsorbate-atom-scaling:  1 1     1.000000000000
Adsorbate-atom-scaling:  1 2     1.000000000000
Adsorbate-atom-scaling:  1 3     1.000000000000
Adsorbate-atom-scaling:  2 0     1.000000000000
Adsorbate-atom-scaling:  2 1     1.000000000000
Adsorbate-atom-scaling:  2 2     1.000000000000
Adsorbate-atom-scaling:  2 3     1.000000000000
Adsorbate-atom-scaling:  3 0     1.000000000000
Adsorbate-atom-scaling:  3 1     1.000000000000
Adsorbate-atom-scaling:  3 2     1.000000000000
Adsorbate-atom-scaling:  3 3     1.000000000000
Adsorbate-atom-scaling:  4 0     1.000000000000
Adsorbate-atom-scaling:  4 1     1.000000000000
Adsorbate-atom-scaling:  4 2     1.000000000000
Adsorbate-atom-scaling:  4 3     1.000000000000
Adsorbate-atom-scaling:  5 0     1.000000000000
Adsorbate-atom-scaling:  5 1     1.000000000000
Adsorbate-atom-scaling:  5 2     1.000000000000
Adsorbate-atom-scaling:  5 3     1.000000000000
Adsorbate-atom-scaling:  6 0     1.000000000000
Adsorbate-atom-scaling:  6 1     1.000000000000
Adsorbate-atom-scaling:  6 2     1.000000000000
Adsorbate-atom-scaling:  6 3     1.000000000000
Adsorbate-atom-scaling:  7 0     1.000000000000
Adsorbate-atom-scaling:  7 1     1.000000000000
Adsorbate-atom-scaling:  7 2     1.000000000000
Adsorbate-atom-scaling:  7 3     1.000000000000
Adsorbate-atom-scaling:  8 0     1.000000000000
Adsorbate-atom-scaling:  8 1     1.000000000000
Adsorbate-atom-scaling:  8 2     1.000000000000
Adsorbate-atom-scaling:  8 3     1.000000000000
Adsorbate-atom-scaling:  9 0     1.000000000000
Adsorbate-atom-scaling:  9 1     1.000000000000
Adsorbate-atom-scaling:  9 2     1.000000000000
Adsorbate-atom-scaling:  9 3     1.000000000000
Adsorbate-atom-scaling:  10 0     1.000000000000
Adsorbate-atom-scaling:  10 1     1.000000000000
Adsorbate-atom-scaling:  10 2     1.000000000000
Adsorbate-atom-scaling:  10 3     1.000000000000
Adsorbate-atom-scaling:  11 0     1.000000000000
Adsorbate-atom-scaling:  11 1     1.000000000000
Adsorbate-atom-scaling:  11 2     1.000000000000
Adsorbate-atom-scaling:  11 3     1.000000000000
Adsorbate-atom-scaling:  12 0     1.000000000000
Adsorbate-atom-scaling:  12 1     1.000000000000
Adsorbate-atom-scaling:  12 2     1.000000000000
Adsorbate-atom-scaling:  12 3     1.000000000000
Adsorbate-atom-scaling:  13 0     1.000000000000
Adsorbate-atom-scaling:  13 1     1.000000000000
Adsorbate-atom-scaling:  13 2     1.000000000000
Adsorbate-atom-scaling:  13 3     1.000000000000
Adsorbate-atom-scaling:  14 0     1.000000000000
Adsorbate-atom-scaling:  14 1     1.000000000000
Adsorbate-atom-scaling:  14 2     1.000000000000
Adsorbate-atom-scaling:  14 3     1.000000000000
Adsorbate-atom-scaling:  15 0     1.000000000000
Adsorbate-atom-scaling:  15 1     1.000000000000
Adsorbate-atom-scaling:  15 2     1.000000000000
Adsorbate-atom-scaling:  15 3     1.000000000000
Adsorbate-atom-scaling:  16 0     1.000000000000
Adsorbate-atom-scaling:  16 1     1.000000000000
Adsorbate-atom-scaling:  16 2     1.000000000000
Adsorbate-atom-scaling:  16 3     1.000000000000
Adsorbate-atom-scaling:  17 0     1.000000000000
Adsorbate-atom-scaling:  17 1     1.000000000000
Adsorbate-atom-scaling:  17 2     1.000000000000
Adsorbate-atom-scaling:  17 3     1.000000000000
Adsorbate-atom-scaling:  18 0     1.000000000000
Adsorbate-atom-scaling:  18 1     1.000000000000
Adsorbate-atom-scaling:  18 2     1.000000000000
Adsorbate-atom-scaling:  18 3     1.000000000000
Adsorbate-atom-scaling:  19 0     1.000000000000
Adsorbate-atom-scaling:  19 1     1.000000000000
Adsorbate-atom-scaling:  19 2     1.000000000000
Adsorbate-atom-scaling:  19 3     1.000000000000
Adsorbate-atom-scaling:  20 0     1.000000000000
Adsorbate-atom-scaling:  20 1     1.000000000000
Adsorbate-atom-scaling:  20 2     1.000000000000
Adsorbate-atom-scaling:  20 3     1.000000000000
Adsorbate-atom-scaling:  21 0     1.000000000000
Adsorbate-atom-scaling:  21 1     1.000000000000
Adsorbate-atom-scaling:  21 2     1.000000000000
Adsorbate-atom-scaling:  21 3     1.000000000000
Adsorbate-atom-scaling:  22 0     1.000000000000
Adsorbate-atom-scaling:  22 1     1.000000000000
Adsorbate-atom-scaling:  22 2     1.000000000000
Adsorbate-atom-scaling:  22 3     1.000000000000
Adsorbate-atom-scaling:  23 0     1.000000000000
Adsorbate-atom-scaling:  23 1     1.000000000000
Adsorbate-atom-scaling:  23 2     1.000000000000
Adsorbate-atom-scaling:  23 3     1.000000000000
Adsorbate-atom-scaling:  24 0     1.000000000000
Adsorbate-atom-scaling:  24 1     1.000000000000
Adsorbate-atom-scaling:  24 2     1.000000000000
Adsorbate-atom-scaling:  24 3     1.000000000000
Adsorbate-atom-scaling:  25 0     1.000000000000
Adsorbate-atom-scaling:  25 1     1.000000000000
Adsorbate-atom-scaling:  25 2     1.000000000000
Adsorbate-atom-scaling:  25 3     1.000000000000
Adsorbate-atom-scaling:  26 0     1.000000000000
Adsorbate-atom-scaling:  26 1     1.000000000000
Adsorbate-atom-scaling:  26 2     1.000000000000
Adsorbate-atom-scaling:  26 3     1.000000000000
Adsorbate-atom-scaling:  27 0     1.000000000000
Adsorbate-atom-scaling:  27 1     1.000000000000
Adsorbate-atom-scaling:  27 2     1.000000000000
Adsorbate-atom-scaling:  27 3     1.000000000000
Adsorbate-atom-scaling:  28 0     1.000000000000
Adsorbate-atom-scaling:  28 1     1.000000000000
Adsorbate-atom-scaling:  28 2     1.000000000000
Adsorbate-atom-scaling:  28 3     1.000000000000
Adsorbate-atom-scaling:  29 0     1.000000000000
Adsorbate-atom-scaling:  29 1     1.000000000000
Adsorbate-atom-scaling:  29 2     1.000000000000
Adsorbate-atom-scaling:  29 3     1.000000000000
Adsorbate-atom-scaling:  30 0     1.000000000000
Adsorbate-atom-scaling:  30 1     1.000000000000
Adsorbate-atom-scaling:  30 2     1.000000000000
Adsorbate-atom-scaling:  30 3     1.000000000000
Adsorbate-atom-scaling:  31 0     1.000000000000
Adsorbate-atom-scaling:  31 1     1.000000000000
Adsorbate-atom-scaling:  31 2     1.000000000000
Adsorbate-atom-scaling:  31 3     1.000000000000
Adsorbate-atom-scaling:  32 0     1.000000000000
Adsorbate-atom-scaling:  32 1     1.000000000000
Adsorbate-atom-scaling:  32 2     1.000000000000
Adsorbate-atom-scaling:  32 3     1.000000000000
Adsorbate-atom-scaling:  33 0     1.000000000000
Adsorbate-atom-scaling:  33 1     1.000000000000
Adsorbate-atom-scaling:  33 2     1.000000000000
Adsorbate-atom-scaling:  33 3     1.000000000000
Adsorbate-atom-scaling:  34 0     1.000000000000
Adsorbate-atom-scaling:  34 1     1.000000000000
Adsorbate-atom-scaling:  34 2     1.000000000000
Adsorbate-atom-scaling:  34 3     1.000000000000
Adsorbate-atom-scaling:  35 0     1.000000000000
Adsorbate-atom-scaling:  35 1     1.000000000000
Adsorbate-atom-scaling:  35 2     1.000000000000
Adsorbate-atom-scaling:  35 3     1.000000000000
Adsorbate-atom-scaling:  36 0     1.000000000000
Adsorbate-atom-scaling:  36 1     1.000000000000
Adsorbate-atom-scaling:  36 2     1.000000000000
Adsorbate-atom-scaling:  36 3     1.000000000000
Adsorbate-atom-scaling:  37 0     1.000000000000
Adsorbate-atom-scaling:  37 1     1.000000000000
Adsorbate-atom-scaling:  37 2     1.000000000000
Adsorbate-atom-scaling:  37 3     1.000000000000
Adsorbate-atom-scaling:  38 0     1.000000000000
Adsorbate-atom-scaling:  38 1     1.000000000000
Adsorbate-atom-scaling:  38 2     1.000000000000
Adsorbate-atom-scaling:  38 3     1.000000000000
Adsorbate-atom-scaling:  39 0     1.000000000000
Adsorbate-atom-scaling:  39 1     1.000000000000
Adsorbate-atom-scaling:  39 2     1.000000000000
Adsorbate-atom-scaling:  39 3     1.000000000000
Adsorbate-atom-scaling:  40 0     1.000000000000
Adsorbate-atom-scaling:  40 1     1.000000000000
Adsorbate-atom-scaling:  40 2     1.000000000000
Adsorbate-atom-scaling:  40 3     1.000000000000
Adsorbate-atom-scaling:  41 0     1.000000000000
Adsorbate-atom-scaling:  41 1     1.000000000000
Adsorbate-atom-scaling:  41 2     1.000000000000
Adsorbate-atom-scaling:  41 3     1.000000000000
Adsorbate-atom-scaling:  42 0     1.000000000000
Adsorbate-atom-scaling:  42 1     1.000000000000
Adsorbate-atom-scaling:  42 2     1.000000000000
Adsorbate-atom-scaling:  42 3     1.000000000000
Adsorbate-atom-scaling:  43 0     1.000000000000
Adsorbate-atom-scaling:  43 1     1.000000000000
Adsorbate-atom-scaling:  43 2     1.000000000000
Adsorbate-atom-scaling:  43 3     1.000000000000
Adsorbate-atom-scaling:  44 0     1.000000000000
Adsorbate-atom-scaling:  44 1     1.000000000000
Adsorbate-atom-scaling:  44 2     1.000000000000
Adsorbate-atom-scaling:  44 3     1.000000000000
Adsorbate-atom-scaling:  45 0     1.000000000000
Adsorbate-atom-scaling:  45 1     1.000000000000
Adsorbate-atom-scaling:  45 2     1.000000000000
Adsorbate-atom-scaling:  45 3     1.000000000000
Adsorbate-atom-scaling:  46 0     1.000000000000
Adsorbate-atom-scaling:  46 1     1.000000000000
Adsorbate-atom-scaling:  46 2     1.000000000000
Adsorbate-atom-scaling:  46 3     1.000000000000
Adsorbate-atom-scaling:  47 0     1.000000000000
Adsorbate-atom-scaling:  47 1     1.000000000000
Adsorbate-atom-scaling:  47 2     1.000000000000
Adsorbate-atom-scaling:  47 3     1.000000000000
Adsorbate-atom-scaling:  48 0     1.000000000000
Adsorbate-atom-scaling:  48 1     1.000000000000
Adsorbate-atom-scaling:  48 2     1.000000000000
Adsorbate-atom-scaling:  48 3     1.000000000000
Adsorbate-atom-scaling:  49 0     1.000000000000
Adsorbate-atom-scaling:  49 1     1.000000000000
Adsorbate-atom-scaling:  49 2     1.000000000000
Adsorbate-atom-scaling:  49 3     1.000000000000
Adsorbate-atom-scaling:  50 0     1.000000000000
Adsorbate-atom-scaling:  50 1     1.000000000000
Adsorbate-atom-scaling:  50 2     1.000000000000
Adsorbate-atom-scaling:  50 3     1.000000000000
Adsorbate-atom-scaling:  51 0     1.000000000000
Adsorbate-atom-scaling:  51 1     1.000000000000
Adsorbate-atom-scaling:  51 2     1.000000000000
Adsorbate-atom-scaling:  51 3     1.000000000000
Adsorbate-atom-scaling:  52 0     1.000000000000
Adsorbate-atom-scaling:  52 1     1.000000000000
Adsorbate-atom-scaling:  52 2     1.000000000000
Adsorbate-atom-scaling:  52 3     1.000000000000
Adsorbate-atom-scaling:  53 0     1.000000000000
Adsorbate-atom-scaling:  53 1     1.000000000000
Adsorbate-atom-scaling:  53 2     1.000000000000
Adsorbate-atom-scaling:  53 3     1.000000000000
Adsorbate-atom-scaling:  54 0     1.000000000000
Adsorbate-atom-scaling:  54 1     1.000000000000
Adsorbate-atom-scaling:  54 2     1.000000000000
Adsorbate-atom-scaling:  54 3     1.000000000000
Adsorbate-atom-scaling:  55 0     1.000000000000
Adsorbate-atom-scaling:  55 1     1.000000000000
Adsorbate-atom-scaling:  55 2     1.000000000000
Adsorbate-atom-scaling:  55 3     1.000000000000
Adsorbate-atom-scaling:  56 0     1.000000000000
Adsorbate-atom-scaling:  56 1     1.000000000000
Adsorbate-atom-scaling:  56 2     1.000000000000
Adsorbate-atom-scaling:  56 3     1.000000000000
Adsorbate-atom-scaling:  57 0     1.000000000000
Adsorbate-atom-scaling:  57 1     1.000000000000
Adsorbate-atom-scaling:  57 2     1.000000000000
Adsorbate-atom-scaling:  57 3     1.000000000000
Adsorbate-atom-scaling:  58 0     1.000000000000
Adsorbate-atom-scaling:  58 1     1.000000000000
Adsorbate-atom-scaling:  58 2     1.000000000000
Adsorbate-atom-scaling:  58 3     1.000000000000
Adsorbate-atom-scaling:  59 0     1.000000000000
Adsorbate-atom-scaling:  59 1     1.000000000000
Adsorbate-atom-scaling:  59 2     1.000000000000
Adsorbate-atom-scaling:  59 3     1.000000000000
Adsorbate-atom-scaling:  60 0     1.000000000000
Adsorbate-atom-scaling:  60 1     1.000000000000
Adsorbate-atom-scaling:  60 2     1.000000000000
Adsorbate-atom-scaling:  60 3     1.000000000000
Adsorbate-atom-scaling:  61 0     1.000000000000
Adsorbate-atom-scaling:  61 1     1.000000000000
Adsorbate-atom-scaling:  61 2     1.000000000000
Adsorbate-atom-scaling:  61 3     1.000000000000
Adsorbate-atom-scaling:  62 0     1.000000000000
Adsorbate-atom-scaling:  62 1     1.000000000000
Adsorbate-atom-scaling:  62 2     1.000000000000
Adsorbate-atom-scaling:  62 3     1.000000000000
Adsorbate-atom-scaling:  63 0     1.000000000000
Adsorbate-atom-scaling:  63 1     1.000000000000
Adsorbate-atom-scaling:  63 2     1.000000000000
Adsorbate-atom-scaling:  63 3     1.000000000000
Adsorbate-atom-scaling:  64 0     1.000000000000
Adsorbate-atom-scaling:  64 1     1.000000000000
Adsorbate-atom-scaling:  64 2     1.000000000000
Adsorbate-atom-scaling:  64 3     1.000000000000
Adsorbate-atom-scaling:  65 0     1.000000000000
Adsorbate-atom-scaling:  65 1     1.000000000000
Adsorbate-atom-scaling:  65 2     1.000000000000
Adsorbate-atom-scaling:  65 3     1.000000000000
Adsorbate-atom-scaling:  66 0     1.000000000000
Adsorbate-atom-scaling:  66 1     1.000000000000
Adsorbate-atom-scaling:  66 2     1.000000000000
Adsorbate-atom-scaling:  66 3     1.000000000000
Adsorbate-atom-scaling:  67 0     1.000000000000
Adsorbate-atom-scaling:  67 1     1.000000000000
Adsorbate-atom-scaling:  67 2     1.000000000000
Adsorbate-atom-scaling:  67 3     1.000000000000
Adsorbate-atom-scaling:  68 0     1.000000000000
Adsorbate-atom-scaling:  68 1     1.000000000000
Adsorbate-atom-scaling:  68 2     1.000000000000
Adsorbate-atom-scaling:  68 3     1.000000000000
Adsorbate-atom-scaling:  69 0     1.000000000000
Adsorbate-atom-scaling:  69 1     1.000000000000
Adsorbate-atom-scaling:  69 2     1.000000000000
Adsorbate-atom-scaling:  69 3     1.000000000000
Adsorbate-atom-scaling:  70 0     1.000000000000
Adsorbate-atom-scaling:  70 1     1.000000000000
Adsorbate-atom-scaling:  70 2     1.000000000000
Adsorbate-atom-scaling:  70 3     1.000000000000
Adsorbate-atom-scaling:  71 0     1.000000000000
Adsorbate-atom-scaling:  71 1     1.000000000000
Adsorbate-atom-scaling:  71 2     1.000000000000
Adsorbate-atom-scaling:  71 3     1.000000000000
Adsorbate-atom-scaling:  72 0     1.000000000000
Adsorbate-atom-scaling:  72 1     1.000000000000
Adsorbate-atom-scaling:  72 2     1.000000000000
Adsorbate-atom-scaling:  72 3     1.000000000000
Adsorbate-atom-scaling:  73 0     1.000000000000
Adsorbate-atom-scaling:  73 1     1.000000000000
Adsorbate-atom-scaling:  73 2     1.000000000000
Adsorbate-atom-scaling:  73 3     1.000000000000
Adsorbate-atom-scaling:  74 0     1.000000000000
Adsorbate-atom-scaling:  74 1     1.000000000000
Adsorbate-atom-scaling:  74 2     1.000000000000
Adsorbate-atom-scaling:  74 3     1.000000000000
Adsorbate-atom-scaling:  75 0     1.000000000000
Adsorbate-atom-scaling:  75 1     1.000000000000
Adsorbate-atom-scaling:  75 2     1.000000000000
Adsorbate-atom-scaling:  75 3     1.000000000000
Adsorbate-atom-scaling:  76 0     1.000000000000
Adsorbate-atom-scaling:  76 1     1.000000000000
Adsorbate-atom-scaling:  76 2     1.000000000000
Adsorbate-atom-scaling:  76 3     1.000000000000
Adsorbate-atom-scaling:  77 0     1.000000000000
Adsorbate-atom-scaling:  77 1     1.000000000000
Adsorbate-atom-scaling:  77 2     1.000000000000
Adsorbate-atom-scaling:  77 3     1.000000000000
Adsorbate-atom-scaling:  78 0     1.000000000000
Adsorbate-atom-scaling:  78 1     1.000000000000
Adsorbate-atom-scaling:  78 2     1.000000000000
Adsorbate-atom-scaling:  78 3     1.000000000000
Adsorbate-atom-scaling:  79 0     1.000000000000
Adsorbate-atom-scaling:  79 1     1.000000000000
Adsorbate-atom-scaling:  79 2     1.000000000000
Adsorbate-atom-scaling:  79 3     1.000000000000
Adsorbate-atom-scaling:  80 0     1.000000000000
Adsorbate-atom-scaling:  80 1     1.000000000000
Adsorbate-atom-scaling:  80 2     1.000000000000
Adsorbate-atom-scaling:  80 3     1.000000000000
Adsorbate-atom-scaling:  81 0     1.000000000000
Adsorbate-atom-scaling:  81 1     1.000000000000
Adsorbate-atom-scaling:  81 2     1.000000000000
Adsorbate-atom-scaling:  81 3     1.000000000000
Adsorbate-atom-scaling:  82 0     1.000000000000
Adsorbate-atom-scaling:  82 1     1.000000000000
Adsorbate-atom-scaling:  82 2     1.000000000000
Adsorbate-atom-scaling:  82 3     1.000000000000
Adsorbate-atom-scaling:  83 0     1.000000000000
Adsorbate-atom-scaling:  83 1     1.000000000000
Adsorbate-atom-scaling:  83 2     1.000000000000
Adsorbate-atom-scaling:  83 3     1.000000000000
Adsorbate-atom-scaling:  84 0     1.000000000000
Adsorbate-atom-scaling:  84 1     1.000000000000
Adsorbate-atom-scaling:  84 2     1.000000000000
Adsorbate-atom-scaling:  84 3     1.000000000000
Adsorbate-atom-scaling:  85 0     1.000000000000
Adsorbate-atom-scaling:  85 1     1.000000000000
Adsorbate-atom-scaling:  85 2     1.000000000000
Adsorbate-atom-scaling:  85 3     1.000000000000
Adsorbate-atom-scaling:  86 0     1.000000000000
Adsorbate-atom-scaling:  86 1     1.000000000000
Adsorbate-atom-scaling:  86 2     1.000000000000
Adsorbate-atom-scaling:  86 3     1.000000000000
Adsorbate-atom-scaling:  87 0     1.000000000000
Adsorbate-atom-scaling:  87 1     1.000000000000
Adsorbate-atom-scaling:  87 2     1.000000000000
Adsorbate-atom-scaling:  87 3     1.000000000000
Adsorbate-atom-scaling:  88 0     1.000000000000
Adsorbate-atom-scaling:  88 1     1.000000000000
Adsorbate-atom-scaling:  88 2     1.000000000000
Adsorbate-atom-scaling:  88 3     1.000000000000
Adsorbate-atom-scaling:  89 0     1.000000000000
Adsorbate-atom-scaling:  89 1     1.000000000000
Adsorbate-atom-scaling:  89 2     1.000000000000
Adsorbate-atom-scaling:  89 3     1.000000000000
Adsorbate-atom-scaling:  90 0     1.000000000000
Adsorbate-atom-scaling:  90 1     1.000000000000
Adsorbate-atom-scaling:  90 2     1.000000000000
Adsorbate-atom-scaling:  90 3     1.000000000000
Adsorbate-atom-scaling:  91 0     1.000000000000
Adsorbate-atom-scaling:  91 1     1.000000000000
Adsorbate-atom-scaling:  91 2     1.000000000000
Adsorbate-atom-scaling:  91 3     1.000000000000
Adsorbate-atom-scaling:  92 0     1.000000000000
Adsorbate-atom-scaling:  92 1     1.000000000000
Adsorbate-atom-scaling:  92 2     1.000000000000
Adsorbate-atom-scaling:  92 3     1.000000000000
Adsorbate-atom-scaling:  93 0     1.000000000000
Adsorbate-atom-scaling:  93 1     1.000000000000
Adsorbate-atom-scaling:  93 2     1.000000000000
Adsorbate-atom-scaling:  93 3     1.000000000000
Adsorbate-atom-scaling:  94 0     1.000000000000
Adsorbate-atom-scaling:  94 1     1.000000000000
Adsorbate-atom-scaling:  94 2     1.000000000000
Adsorbate-atom-scaling:  94 3     1.000000000000
Adsorbate-atom-scaling:  95 0     1.000000000000
Adsorbate-atom-scaling:  95 1     1.000000000000
Adsorbate-atom-scaling:  95 2     1.000000000000
Adsorbate-atom-scaling:  95 3     1.000000000000
Adsorbate-atom-scaling:  96 0     1.000000000000
Adsorbate-atom-scaling:  96 1     1.000000000000
Adsorbate-atom-scaling:  96 2     1.000000000000
Adsorbate-atom-scaling:  96 3     1.000000000000
Adsorbate-atom-scaling:  97 0     1.000000000000
Adsorbate-atom-scaling:  97 1     1.000000000000
Adsorbate-atom-scaling:  97 2     1.000000000000
Adsorbate-atom-scaling:  97 3     1.000000000000
Adsorbate-atom-scaling:  98 0     1.000000000000
Adsorbate-atom-scaling:  98 1     1.000000000000
Adsorbate-atom-scaling:  98 2     1.000000000000
Adsorbate-atom-scaling:  98 3     1.000000000000
Adsorbate-atom-scaling:  99 0     1.000000000000
Adsorbate-atom-scaling:  99 1     1.000000000000
Adsorbate-atom-scaling:  99 2     1.000000000000
Adsorbate-atom-scaling:  99 3     1.000000000000
Adsorbate-atom-scaling:  100 0     1.000000000000
Adsorbate-atom-scaling:  100 1     1.000000000000
Adsorbate-atom-scaling:  100 2     1.000000000000
Adsorbate-atom-scaling:  100 3     1.000000000000
Adsorbate-atom-scaling:  101 0     1.000000000000
Adsorbate-atom-scaling:  101 1     1.000000000000
Adsorbate-atom-scaling:  101 2     1.000000000000
Adsorbate-atom-scaling:  101 3     1.000000000000
Adsorbate-atom-scaling:  102 0     1.000000000000
Adsorbate-atom-scaling:  102 1     1.000000000000
Adsorbate-atom-scaling:  102 2     1.000000000000
Adsorbate-atom-scaling:  102 3     1.000000000000
Adsorbate-atom-scaling:  103 0     1.000000000000
Adsorbate-atom-scaling:  103 1     1.000000000000
Adsorbate-atom-scaling:  103 2     1.000000000000
Adsorbate-atom-scaling:  103 3     1.000000000000
Adsorbate-atom-scaling:  104 0     1.000000000000
Adsorbate-atom-scaling:  104 1     1.000000000000
Adsorbate-atom-scaling:  104 2     1.000000000000
Adsorbate-atom-scaling:  104 3     1.000000000000
Adsorbate-atom-scaling:  105 0     1.000000000000
Adsorbate-atom-scaling:  105 1     1.000000000000
Adsorbate-atom-scaling:  105 2     1.000000000000
Adsorbate-atom-scaling:  105 3     1.000000000000
Adsorbate-atom-scaling:  106 0     1.000000000000
Adsorbate-atom-scaling:  106 1     1.000000000000
Adsorbate-atom-scaling:  106 2     1.000000000000
Adsorbate-atom-scaling:  106 3     1.000000000000
Adsorbate-atom-scaling:  107 0     1.000000000000
Adsorbate-atom-scaling:  107 1     1.000000000000
Adsorbate-atom-scaling:  107 2     1.000000000000
Adsorbate-atom-scaling:  107 3     1.000000000000
Adsorbate-atom-scaling:  108 0     1.000000000000
Adsorbate-atom-scaling:  108 1     1.000000000000
Adsorbate-atom-scaling:  108 2     1.000000000000
Adsorbate-atom-scaling:  108 3     1.000000000000
Adsorbate-atom-scaling:  109 0     1.000000000000
Adsorbate-atom-scaling:  109 1     1.000000000000
Adsorbate-atom-scaling:  109 2     1.000000000000
Adsorbate-atom-scaling:  109 3     1.000000000000
Adsorbate-atom-scaling:  110 0     1.000000000000
Adsorbate-atom-scaling:  110 1     1.000000000000
Adsorbate-atom-scaling:  110 2     1.000000000000
Adsorbate-atom-scaling:  110 3     1.000000000000
Adsorbate-atom-scaling:  111 0     1.000000000000
Adsorbate-atom-scaling:  111 1     1.000000000000
Adsorbate-atom-scaling:  111 2     1.000000000000
Adsorbate-atom-scaling:  111 3     1.000000000000
Adsorbate-atom-scaling:  112 0     1.000000000000
Adsorbate-atom-scaling:  112 1     1.000000000000
Adsorbate-atom-scaling:  112 2     1.000000000000
Adsorbate-atom-scaling:  112 3     1.000000000000
Adsorbate-atom-scaling:  113 0     1.000000000000
Adsorbate-atom-scaling:  113 1     1.000000000000
Adsorbate-atom-scaling:  113 2     1.000000000000
Adsorbate-atom-scaling:  113 3     1.000000000000
Adsorbate-atom-scaling:  114 0     1.000000000000
Adsorbate-atom-scaling:  114 1     1.000000000000
Adsorbate-atom-scaling:  114 2     1.000000000000
Adsorbate-atom-scaling:  114 3     1.000000000000
Adsorbate-atom-scaling:  115 0     1.000000000000
Adsorbate-atom-scaling:  115 1     1.000000000000
Adsorbate-atom-scaling:  115 2     1.000000000000
Adsorbate-atom-scaling:  115 3     1.000000000000
Adsorbate-atom-scaling:  116 0     1.000000000000
Adsorbate-atom-scaling:  116 1     1.000000000000
Adsorbate-atom-scaling:  116 2     1.000000000000
Adsorbate-atom-scaling:  116 3     1.000000000000
Adsorbate-atom-scaling:  117 0     1.000000000000
Adsorbate-atom-scaling:  117 1     1.000000000000
Adsorbate-atom-scaling:  117 2     1.000000000000
Adsorbate-atom-scaling:  117 3     1.000000000000
Adsorbate-atom-scaling:  118 0     1.000000000000
Adsorbate-atom-scaling:  118 1     1.000000000000
Adsorbate-atom-scaling:  118 2     1.000000000000
Adsorbate-atom-scaling:  118 3     1.000000000000
Adsorbate-atom-scaling:  119 0     1.000000000000
Adsorbate-atom-scaling:  119 1     1.000000000000
Adsorbate-atom-scaling:  119 2     1.000000000000
Adsorbate-atom-scaling:  119 3     1.000000000000
Adsorbate-atom-scaling:  120 0     1.000000000000
Adsorbate-atom-scaling:  120 1     1.000000000000
Adsorbate-atom-scaling:  120 2     1.000000000000
Adsorbate-atom-scaling:  120 3     1.000000000000
Adsorbate-atom-scaling:  121 0     1.000000000000
Adsorbate-atom-scaling:  121 1     1.000000000000
Adsorbate-atom-scaling:  121 2     1.000000000000
Adsorbate-atom-scaling:  121 3     1.000000000000
Adsorbate-atom-scaling:  122 0     1.000000000000
Adsorbate-atom-scaling:  122 1     1.000000000000
Adsorbate-atom-scaling:  122 2     1.000000000000
Adsorbate-atom-scaling:  122 3     1.000000000000
Adsorbate-atom-scaling:  123 0     1.000000000000
Adsorbate-atom-scaling:  123 1     1.000000000000
Adsorbate-atom-scaling:  123 2     1.000000000000
Adsorbate-atom-scaling:  123 3     1.000000000000
Adsorbate-atom-scaling:  124 0     1.000000000000
Adsorbate-atom-scaling:  124 1     1.000000000000
Adsorbate-atom-scaling:  124 2     1.000000000000
Adsorbate-atom-scaling:  124 3     1.000000000000
Adsorbate-atom-scaling:  125 0     1.000000000000
Adsorbate-atom-scaling:  125 1     1.000000000000
Adsorbate-atom-scaling:  125 2     1.000000000000
Adsorbate-atom-scaling:  125 3     1.000000000000
Adsorbate-atom-scaling:  126 0     1.000000000000
Adsorbate-atom-scaling:  126 1     1.000000000000
Adsorbate-atom-scaling:  126 2     1.000000000000
Adsorbate-atom-scaling:  126 3     1.000000000000
Adsorbate-atom-scaling:  127 0     1.000000000000
Adsorbate-atom-scaling:  127 1     1.000000000000
Adsorbate-atom-scaling:  127 2     1.000000000000
Adsorbate-atom-scaling:  127 3     1.000000000000
Adsorbate-atom-scaling:  128 0     1.000000000000
Adsorbate-atom-scaling:  128 1     1.000000000000
Adsorbate-atom-scaling:  128 2     1.000000000000
Adsorbate-atom-scaling:  128 3     1.000000000000
Adsorbate-atom-scaling:  129 0     1.000000000000
Adsorbate-atom-scaling:  129 1     1.000000000000
Adsorbate-atom-scaling:  129 2     1.000000000000
Adsorbate-atom-scaling:  129 3     1.000000000000
Adsorbate-atom-scaling:  130 0     1.000000000000
Adsorbate-atom-scaling:  130 1     1.000000000000
Adsorbate-atom-scaling:  130 2     1.000000000000
Adsorbate-atom-scaling:  130 3     1.000000000000
Adsorbate-atom-scaling:  131 0     1.000000000000
Adsorbate-atom-scaling:  131 1     1.000000000000
Adsorbate-atom-scaling:  131 2     1.000000000000
Adsorbate-atom-scaling:  131 3     1.000000000000
Adsorbate-atom-scaling:  132 0     1.000000000000
Adsorbate-atom-scaling:  132 1     1.000000000000
Adsorbate-atom-scaling:  132 2     1.000000000000
Adsorbate-atom-scaling:  132 3     1.000000000000
Adsorbate-atom-scaling:  133 0     1.000000000000
Adsorbate-atom-scaling:  133 1     1.000000000000
Adsorbate-atom-scaling:  133 2     1.000000000000
Adsorbate-atom-scaling:  133 3     1.000000000000
Adsorbate-atom-scaling:  134 0     1.000000000000
Adsorbate-atom-scaling:  134 1     1.000000000000
Adsorbate-atom-scaling:  134 2     1.000000000000
Adsorbate-atom-scaling:  134 3     1.000000000000
Adsorbate-atom-scaling:  135 0     1.000000000000
Adsorbate-atom-scaling:  135 1     1.000000000000
Adsorbate-atom-scaling:  135 2     1.000000000000
Adsorbate-atom-scaling:  135 3     1.000000000000
Adsorbate-atom-fixed:    0 0       0 0 0
Adsorbate-atom-fixed:    0 1       0 0 0
Adsorbate-atom-fixed:    0 2       0 0 0
Adsorbate-atom-fixed:    0 3       0 0 0
Adsorbate-atom-fixed:    1 0       0 0 0
Adsorbate-atom-fixed:    1 1       0 0 0
Adsorbate-atom-fixed:    1 2       0 0 0
Adsorbate-atom-fixed:    1 3       0 0 0
Adsorbate-atom-fixed:    2 0       0 0 0
Adsorbate-atom-fixed:    2 1       0 0 0
Adsorbate-atom-fixed:    2 2       0 0 0
Adsorbate-atom-fixed:    2 3       0 0 0
Adsorbate-atom-fixed:    3 0       0 0 0
Adsorbate-atom-fixed:    3 1       0 0 0
Adsorbate-atom-fixed:    3 2       0 0 0
Adsorbate-atom-fixed:    3 3       0 0 0
Adsorbate-atom-fixed:    4 0       0 0 0
Adsorbate-atom-fixed:    4 1       0 0 0
Adsorbate-atom-fixed:    4 2       0 0 0
Adsorbate-atom-fixed:    4 3       0 0 0
Adsorbate-atom-fixed:    5 0       0 0 0
Adsorbate-atom-fixed:    5 1       0 0 0
Adsorbate-atom-fixed:    5 2       0 0 0
Adsorbate-atom-fixed:    5 3       0 0 0
Adsorbate-atom-fixed:    6 0       0 0 0
Adsorbate-atom-fixed:    6 1       0 0 0
Adsorbate-atom-fixed:    6 2       0 0 0
Adsorbate-atom-fixed:    6 3       0 0 0
Adsorbate-atom-fixed:    7 0       0 0 0
Adsorbate-atom-fixed:    7 1       0 0 0
Adsorbate-atom-fixed:    7 2       0 0 0
Adsorbate-atom-fixed:    7 3       0 0 0
Adsorbate-atom-fixed:    8 0       0 0 0
Adsorbate-atom-fixed:    8 1       0 0 0
Adsorbate-atom-fixed:    8 2       0 0 0
Adsorbate-atom-fixed:    8 3       0 0 0
Adsorbate-atom-fixed:    9 0       0 0 0
Adsorbate-atom-fixed:    9 1       0 0 0
Adsorbate-atom-fixed:    9 2       0 0 0
Adsorbate-atom-fixed:    9 3       0 0 0
Adsorbate-atom-fixed:    10 0       0 0 0
Adsorbate-atom-fixed:    10 1       0 0 0
Adsorbate-atom-fixed:    10 2       0 0 0
Adsorbate-atom-fixed:    10 3       0 0 0
Adsorbate-atom-fixed:    11 0       0 0 0
Adsorbate-atom-fixed:    11 1       0 0 0
Adsorbate-atom-fixed:    11 2       0 0 0
Adsorbate-atom-fixed:    11 3       0 0 0
Adsorbate-atom-fixed:    12 0       0 0 0
Adsorbate-atom-fixed:    12 1       0 0 0
Adsorbate-atom-fixed:    12 2       0 0 0
Adsorbate-atom-fixed:    12 3       0 0 0
Adsorbate-atom-fixed:    13 0       0 0 0
Adsorbate-atom-fixed:    13 1       0 0 0
Adsorbate-atom-fixed:    13 2       0 0 0
Adsorbate-atom-fixed:    13 3       0 0 0
Adsorbate-atom-fixed:    14 0       0 0 0
Adsorbate-atom-fixed:    14 1       0 0 0
Adsorbate-atom-fixed:    14 2       0 0 0
Adsorbate-atom-fixed:    14 3       0 0 0
Adsorbate-atom-fixed:    15 0       0 0 0
Adsorbate-atom-fixed:    15 1       0 0 0
Adsorbate-atom-fixed:    15 2       0 0 0
Adsorbate-atom-fixed:    15 3       0 0 0
Adsorbate-atom-fixed:    16 0       0 0 0
Adsorbate-atom-fixed:    16 1       0 0 0
Adsorbate-atom-fixed:    16 2       0 0 0
Adsorbate-atom-fixed:    16 3       0 0 0
Adsorbate-atom-fixed:    17 0       0 0 0
Adsorbate-atom-fixed:    17 1       0 0 0
Adsorbate-atom-fixed:    17 2       0 0 0
Adsorbate-atom-fixed:    17 3       0 0 0
Adsorbate-atom-fixed:    18 0       0 0 0
Adsorbate-atom-fixed:    18 1       0 0 0
Adsorbate-atom-fixed:    18 2       0 0 0
Adsorbate-atom-fixed:    18 3       0 0 0
Adsorbate-atom-fixed:    19 0       0 0 0
Adsorbate-atom-fixed:    19 1       0 0 0
Adsorbate-atom-fixed:    19 2       0 0 0
Adsorbate-atom-fixed:    19 3       0 0 0
Adsorbate-atom-fixed:    20 0       0 0 0
Adsorbate-atom-fixed:    20 1       0 0 0
Adsorbate-atom-fixed:    20 2       0 0 0
Adsorbate-atom-fixed:    20 3       0 0 0
Adsorbate-atom-fixed:    21 0       0 0 0
Adsorbate-atom-fixed:    21 1       0 0 0
Adsorbate-atom-fixed:    21 2       0 0 0
Adsorbate-atom-fixed:    21 3       0 0 0
Adsorbate-atom-fixed:    22 0       0 0 0
Adsorbate-atom-fixed:    22 1       0 0 0
Adsorbate-atom-fixed:    22 2       0 0 0
Adsorbate-atom-fixed:    22 3       0 0 0
Adsorbate-atom-fixed:    23 0       0 0 0
Adsorbate-atom-fixed:    23 1       0 0 0
Adsorbate-atom-fixed:    23 2       0 0 0
Adsorbate-atom-fixed:    23 3       0 0 0
Adsorbate-atom-fixed:    24 0       0 0 0
Adsorbate-atom-fixed:    24 1       0 0 0
Adsorbate-atom-fixed:    24 2       0 0 0
Adsorbate-atom-fixed:    24 3       0 0 0
Adsorbate-atom-fixed:    25 0       0 0 0
Adsorbate-atom-fixed:    25 1       0 0 0
Adsorbate-atom-fixed:    25 2       0 0 0
Adsorbate-atom-fixed:    25 3       0 0 0
Adsorbate-atom-fixed:    26 0       0 0 0
Adsorbate-atom-fixed:    26 1       0 0 0
Adsorbate-atom-fixed:    26 2       0 0 0
Adsorbate-atom-fixed:    26 3       0 0 0
Adsorbate-atom-fixed:    27 0       0 0 0
Adsorbate-atom-fixed:    27 1       0 0 0
Adsorbate-atom-fixed:    27 2       0 0 0
Adsorbate-atom-fixed:    27 3       0 0 0
Adsorbate-atom-fixed:    28 0       0 0 0
Adsorbate-atom-fixed:    28 1       0 0 0
Adsorbate-atom-fixed:    28 2       0 0 0
Adsorbate-atom-fixed:    28 3       0 0 0
Adsorbate-atom-fixed:    29 0       0 0 0
Adsorbate-atom-fixed:    29 1       0 0 0
Adsorbate-atom-fixed:    29 2       0 0 0
Adsorbate-atom-fixed:    29 3       0 0 0
Adsorbate-atom-fixed:    30 0       0 0 0
Adsorbate-atom-fixed:    30 1       0 0 0
Adsorbate-atom-fixed:    30 2       0 0 0
Adsorbate-atom-fixed:    30 3       0 0 0
Adsorbate-atom-fixed:    31 0       0 0 0
Adsorbate-atom-fixed:    31 1       0 0 0
Adsorbate-atom-fixed:    31 2       0 0 0
Adsorbate-atom-fixed:    31 3       0 0 0
Adsorbate-atom-fixed:    32 0       0 0 0
Adsorbate-atom-fixed:    32 1       0 0 0
Adsorbate-atom-fixed:    32 2       0 0 0
Adsorbate-atom-fixed:    32 3       0 0 0
Adsorbate-atom-fixed:    33 0       0 0 0
Adsorbate-atom-fixed:    33 1       0 0 0
Adsorbate-atom-fixed:    33 2       0 0 0
Adsorbate-atom-fixed:    33 3       0 0 0
Adsorbate-atom-fixed:    34 0       0 0 0
Adsorbate-atom-fixed:    34 1       0 0 0
Adsorbate-atom-fixed:    34 2       0 0 0
Adsorbate-atom-fixed:    34 3       0 0 0
Adsorbate-atom-fixed:    35 0       0 0 0
Adsorbate-atom-fixed:    35 1       0 0 0
Adsorbate-atom-fixed:    35 2       0 0 0
Adsorbate-atom-fixed:    35 3       0 0 0
Adsorbate-atom-fixed:    36 0       0 0 0
Adsorbate-atom-fixed:    36 1       0 0 0
Adsorbate-atom-fixed:    36 2       0 0 0
Adsorbate-atom-fixed:    36 3       0 0 0
Adsorbate-atom-fixed:    37 0       0 0 0
Adsorbate-atom-fixed:    37 1       0 0 0
Adsorbate-atom-fixed:    37 2       0 0 0
Adsorbate-atom-fixed:    37 3       0 0 0
Adsorbate-atom-fixed:    38 0       0 0 0
Adsorbate-atom-fixed:    38 1       0 0 0
Adsorbate-atom-fixed:    38 2       0 0 0
Adsorbate-atom-fixed:    38 3       0 0 0
Adsorbate-atom-fixed:    39 0       0 0 0
Adsorbate-atom-fixed:    39 1       0 0 0
Adsorbate-atom-fixed:    39 2       0 0 0
Adsorbate-atom-fixed:    39 3       0 0 0
Adsorbate-atom-fixed:    40 0       0 0 0
Adsorbate-atom-fixed:    40 1       0 0 0
Adsorbate-atom-fixed:    40 2       0 0 0
Adsorbate-atom-fixed:    40 3       0 0 0
Adsorbate-atom-fixed:    41 0       0 0 0
Adsorbate-atom-fixed:    41 1       0 0 0
Adsorbate-atom-fixed:    41 2       0 0 0
Adsorbate-atom-fixed:    41 3       0 0 0
Adsorbate-atom-fixed:    42 0       0 0 0
Adsorbate-atom-fixed:    42 1       0 0 0
Adsorbate-atom-fixed:    42 2       0 0 0
Adsorbate-atom-fixed:    42 3       0 0 0
Adsorbate-atom-fixed:    43 0       0 0 0
Adsorbate-atom-fixed:    43 1       0 0 0
Adsorbate-atom-fixed:    43 2       0 0 0
Adsorbate-atom-fixed:    43 3       0 0 0
Adsorbate-atom-fixed:    44 0       0 0 0
Adsorbate-atom-fixed:    44 1       0 0 0
Adsorbate-atom-fixed:    44 2       0 0 0
Adsorbate-atom-fixed:    44 3       0 0 0
Adsorbate-atom-fixed:    45 0       0 0 0
Adsorbate-atom-fixed:    45 1       0 0 0
Adsorbate-atom-fixed:    45 2       0 0 0
Adsorbate-atom-fixed:    45 3       0 0 0
Adsorbate-atom-fixed:    46 0       0 0 0
Adsorbate-atom-fixed:    46 1       0 0 0
Adsorbate-atom-fixed:    46 2       0 0 0
Adsorbate-atom-fixed:    46 3       0 0 0
Adsorbate-atom-fixed:    47 0       0 0 0
Adsorbate-atom-fixed:    47 1       0 0 0
Adsorbate-atom-fixed:    47 2       0 0 0
Adsorbate-atom-fixed:    47 3       0 0 0
Adsorbate-atom-fixed:    48 0       0 0 0
Adsorbate-atom-fixed:    48 1       0 0 0
Adsorbate-atom-fixed:    48 2       0 0 0
Adsorbate-atom-fixed:    48 3       0 0 0
Adsorbate-atom-fixed:    49 0       0 0 0
Adsorbate-atom-fixed:    49 1       0 0 0
Adsorbate-atom-fixed:    49 2       0 0 0
Adsorbate-atom-fixed:    49 3       0 0 0
Adsorbate-atom-fixed:    50 0       0 0 0
Adsorbate-atom-fixed:    50 1       0 0 0
Adsorbate-atom-fixed:    50 2       0 0 0
Adsorbate-atom-fixed:    50 3       0 0 0
Adsorbate-atom-fixed:    51 0       0 0 0
Adsorbate-atom-fixed:    51 1       0 0 0
Adsorbate-atom-fixed:    51 2       0 0 0
Adsorbate-atom-fixed:    51 3       0 0 0
Adsorbate-atom-fixed:    52 0       0 0 0
Adsorbate-atom-fixed:    52 1       0 0 0
Adsorbate-atom-fixed:    52 2       0 0 0
Adsorbate-atom-fixed:    52 3       0 0 0
Adsorbate-atom-fixed:    53 0       0 0 0
Adsorbate-atom-fixed:    53 1       0 0 0
Adsorbate-atom-fixed:    53 2       0 0 0
Adsorbate-atom-fixed:    53 3       0 0 0
Adsorbate-atom-fixed:    54 0       0 0 0
Adsorbate-atom-fixed:    54 1       0 0 0
Adsorbate-atom-fixed:    54 2       0 0 0
Adsorbate-atom-fixed:    54 3       0 0 0
Adsorbate-atom-fixed:    55 0       0 0 0
Adsorbate-atom-fixed:    55 1       0 0 0
Adsorbate-atom-fixed:    55 2       0 0 0
Adsorbate-atom-fixed:    55 3       0 0 0
Adsorbate-atom-fixed:    56 0       0 0 0
Adsorbate-atom-fixed:    56 1       0 0 0
Adsorbate-atom-fixed:    56 2       0 0 0
Adsorbate-atom-fixed:    56 3       0 0 0
Adsorbate-atom-fixed:    57 0       0 0 0
Adsorbate-atom-fixed:    57 1       0 0 0
Adsorbate-atom-fixed:    57 2       0 0 0
Adsorbate-atom-fixed:    57 3       0 0 0
Adsorbate-atom-fixed:    58 0       0 0 0
Adsorbate-atom-fixed:    58 1       0 0 0
Adsorbate-atom-fixed:    58 2       0 0 0
Adsorbate-atom-fixed:    58 3       0 0 0
Adsorbate-atom-fixed:    59 0       0 0 0
Adsorbate-atom-fixed:    59 1       0 0 0
Adsorbate-atom-fixed:    59 2       0 0 0
Adsorbate-atom-fixed:    59 3       0 0 0
Adsorbate-atom-fixed:    60 0       0 0 0
Adsorbate-atom-fixed:    60 1       0 0 0
Adsorbate-atom-fixed:    60 2       0 0 0
Adsorbate-atom-fixed:    60 3       0 0 0
Adsorbate-atom-fixed:    61 0       0 0 0
Adsorbate-atom-fixed:    61 1       0 0 0
Adsorbate-atom-fixed:    61 2       0 0 0
Adsorbate-atom-fixed:    61 3       0 0 0
Adsorbate-atom-fixed:    62 0       0 0 0
Adsorbate-atom-fixed:    62 1       0 0 0
Adsorbate-atom-fixed:    62 2       0 0 0
Adsorbate-atom-fixed:    62 3       0 0 0
Adsorbate-atom-fixed:    63 0       0 0 0
Adsorbate-atom-fixed:    63 1       0 0 0
Adsorbate-atom-fixed:    63 2       0 0 0
Adsorbate-atom-fixed:    63 3       0 0 0
Adsorbate-atom-fixed:    64 0       0 0 0
Adsorbate-atom-fixed:    64 1       0 0 0
Adsorbate-atom-fixed:    64 2       0 0 0
Adsorbate-atom-fixed:    64 3       0 0 0
Adsorbate-atom-fixed:    65 0       0 0 0
Adsorbate-atom-fixed:    65 1       0 0 0
Adsorbate-atom-fixed:    65 2       0 0 0
Adsorbate-atom-fixed:    65 3       0 0 0
Adsorbate-atom-fixed:    66 0       0 0 0
Adsorbate-atom-fixed:    66 1       0 0 0
Adsorbate-atom-fixed:    66 2       0 0 0
Adsorbate-atom-fixed:    66 3       0 0 0
Adsorbate-atom-fixed:    67 0       0 0 0
Adsorbate-atom-fixed:    67 1       0 0 0
Adsorbate-atom-fixed:    67 2       0 0 0
Adsorbate-atom-fixed:    67 3       0 0 0
Adsorbate-atom-fixed:    68 0       0 0 0
Adsorbate-atom-fixed:    68 1       0 0 0
Adsorbate-atom-fixed:    68 2       0 0 0
Adsorbate-atom-fixed:    68 3       0 0 0
Adsorbate-atom-fixed:    69 0       0 0 0
Adsorbate-atom-fixed:    69 1       0 0 0
Adsorbate-atom-fixed:    69 2       0 0 0
Adsorbate-atom-fixed:    69 3       0 0 0
Adsorbate-atom-fixed:    70 0       0 0 0
Adsorbate-atom-fixed:    70 1       0 0 0
Adsorbate-atom-fixed:    70 2       0 0 0
Adsorbate-atom-fixed:    70 3       0 0 0
Adsorbate-atom-fixed:    71 0       0 0 0
Adsorbate-atom-fixed:    71 1       0 0 0
Adsorbate-atom-fixed:    71 2       0 0 0
Adsorbate-atom-fixed:    71 3       0 0 0
Adsorbate-atom-fixed:    72 0       0 0 0
Adsorbate-atom-fixed:    72 1       0 0 0
Adsorbate-atom-fixed:    72 2       0 0 0
Adsorbate-atom-fixed:    72 3       0 0 0
Adsorbate-atom-fixed:    73 0       0 0 0
Adsorbate-atom-fixed:    73 1       0 0 0
Adsorbate-atom-fixed:    73 2       0 0 0
Adsorbate-atom-fixed:    73 3       0 0 0
Adsorbate-atom-fixed:    74 0       0 0 0
Adsorbate-atom-fixed:    74 1       0 0 0
Adsorbate-atom-fixed:    74 2       0 0 0
Adsorbate-atom-fixed:    74 3       0 0 0
Adsorbate-atom-fixed:    75 0       0 0 0
Adsorbate-atom-fixed:    75 1       0 0 0
Adsorbate-atom-fixed:    75 2       0 0 0
Adsorbate-atom-fixed:    75 3       0 0 0
Adsorbate-atom-fixed:    76 0       0 0 0
Adsorbate-atom-fixed:    76 1       0 0 0
Adsorbate-atom-fixed:    76 2       0 0 0
Adsorbate-atom-fixed:    76 3       0 0 0
Adsorbate-atom-fixed:    77 0       0 0 0
Adsorbate-atom-fixed:    77 1       0 0 0
Adsorbate-atom-fixed:    77 2       0 0 0
Adsorbate-atom-fixed:    77 3       0 0 0
Adsorbate-atom-fixed:    78 0       0 0 0
Adsorbate-atom-fixed:    78 1       0 0 0
Adsorbate-atom-fixed:    78 2       0 0 0
Adsorbate-atom-fixed:    78 3       0 0 0
Adsorbate-atom-fixed:    79 0       0 0 0
Adsorbate-atom-fixed:    79 1       0 0 0
Adsorbate-atom-fixed:    79 2       0 0 0
Adsorbate-atom-fixed:    79 3       0 0 0
Adsorbate-atom-fixed:    80 0       0 0 0
Adsorbate-atom-fixed:    80 1       0 0 0
Adsorbate-atom-fixed:    80 2       0 0 0
Adsorbate-atom-fixed:    80 3       0 0 0
Adsorbate-atom-fixed:    81 0       0 0 0
Adsorbate-atom-fixed:    81 1       0 0 0
Adsorbate-atom-fixed:    81 2       0 0 0
Adsorbate-atom-fixed:    81 3       0 0 0
Adsorbate-atom-fixed:    82 0       0 0 0
Adsorbate-atom-fixed:    82 1       0 0 0
Adsorbate-atom-fixed:    82 2       0 0 0
Adsorbate-atom-fixed:    82 3       0 0 0
Adsorbate-atom-fixed:    83 0       0 0 0
Adsorbate-atom-fixed:    83 1       0 0 0
Adsorbate-atom-fixed:    83 2       0 0 0
Adsorbate-atom-fixed:    83 3       0 0 0
Adsorbate-atom-fixed:    84 0       0 0 0
Adsorbate-atom-fixed:    84 1       0 0 0
Adsorbate-atom-fixed:    84 2       0 0 0
Adsorbate-atom-fixed:    84 3       0 0 0
Adsorbate-atom-fixed:    85 0       0 0 0
Adsorbate-atom-fixed:    85 1       0 0 0
Adsorbate-atom-fixed:    85 2       0 0 0
Adsorbate-atom-fixed:    85 3       0 0 0
Adsorbate-atom-fixed:    86 0       0 0 0
Adsorbate-atom-fixed:    86 1       0 0 0
Adsorbate-atom-fixed:    86 2       0 0 0
Adsorbate-atom-fixed:    86 3       0 0 0
Adsorbate-atom-fixed:    87 0       0 0 0
Adsorbate-atom-fixed:    87 1       0 0 0
Adsorbate-atom-fixed:    87 2       0 0 0
Adsorbate-atom-fixed:    87 3       0 0 0
Adsorbate-atom-fixed:    88 0       0 0 0
Adsorbate-atom-fixed:    88 1       0 0 0
Adsorbate-atom-fixed:    88 2       0 0 0
Adsorbate-atom-fixed:    88 3       0 0 0
Adsorbate-atom-fixed:    89 0       0 0 0
Adsorbate-atom-fixed:    89 1       0 0 0
Adsorbate-atom-fixed:    89 2       0 0 0
Adsorbate-atom-fixed:    89 3       0 0 0
Adsorbate-atom-fixed:    90 0       0 0 0
Adsorbate-atom-fixed:    90 1       0 0 0
Adsorbate-atom-fixed:    90 2       0 0 0
Adsorbate-atom-fixed:    90 3       0 0 0
Adsorbate-atom-fixed:    91 0       0 0 0
Adsorbate-atom-fixed:    91 1       0 0 0
Adsorbate-atom-fixed:    91 2       0 0 0
Adsorbate-atom-fixed:    91 3       0 0 0
Adsorbate-atom-fixed:    92 0       0 0 0
Adsorbate-atom-fixed:    92 1       0 0 0
Adsorbate-atom-fixed:    92 2       0 0 0
Adsorbate-atom-fixed:    92 3       0 0 0
Adsorbate-atom-fixed:    93 0       0 0 0
Adsorbate-atom-fixed:    93 1       0 0 0
Adsorbate-atom-fixed:    93 2       0 0 0
Adsorbate-atom-fixed:    93 3       0 0 0
Adsorbate-atom-fixed:    94 0       0 0 0
Adsorbate-atom-fixed:    94 1       0 0 0
Adsorbate-atom-fixed:    94 2       0 0 0
Adsorbate-atom-fixed:    94 3       0 0 0
Adsorbate-atom-fixed:    95 0       0 0 0
Adsorbate-atom-fixed:    95 1       0 0 0
Adsorbate-atom-fixed:    95 2       0 0 0
Adsorbate-atom-fixed:    95 3       0 0 0
Adsorbate-atom-fixed:    96 0       0 0 0
Adsorbate-atom-fixed:    96 1       0 0 0
Adsorbate-atom-fixed:    96 2       0 0 0
Adsorbate-atom-fixed:    96 3       0 0 0
Adsorbate-atom-fixed:    97 0       0 0 0
Adsorbate-atom-fixed:    97 1       0 0 0
Adsorbate-atom-fixed:    97 2       0 0 0
Adsorbate-atom-fixed:    97 3       0 0 0
Adsorbate-atom-fixed:    98 0       0 0 0
Adsorbate-atom-fixed:    98 1       0 0 0
Adsorbate-atom-fixed:    98 2       0 0 0
Adsorbate-atom-fixed:    98 3       0 0 0
Adsorbate-atom-fixed:    99 0       0 0 0
Adsorbate-atom-fixed:    99 1       0 0 0
Adsorbate-atom-fixed:    99 2       0 0 0
Adsorbate-atom-fixed:    99 3       0 0 0
Adsorbate-atom-fixed:    100 0       0 0 0
Adsorbate-atom-fixed:    100 1       0 0 0
Adsorbate-atom-fixed:    100 2       0 0 0
Adsorbate-atom-fixed:    100 3       0 0 0
Adsorbate-atom-fixed:    101 0       0 0 0
Adsorbate-atom-fixed:    101 1       0 0 0
Adsorbate-atom-fixed:    101 2       0 0 0
Adsorbate-atom-fixed:    101 3       0 0 0
Adsorbate-atom-fixed:    102 0       0 0 0
Adsorbate-atom-fixed:    102 1       0 0 0
Adsorbate-atom-fixed:    102 2       0 0 0
Adsorbate-atom-fixed:    102 3       0 0 0
Adsorbate-atom-fixed:    103 0       0 0 0
Adsorbate-atom-fixed:    103 1       0 0 0
Adsorbate-atom-fixed:    103 2       0 0 0
Adsorbate-atom-fixed:    103 3       0 0 0
Adsorbate-atom-fixed:    104 0       0 0 0
Adsorbate-atom-fixed:    104 1       0 0 0
Adsorbate-atom-fixed:    104 2       0 0 0
Adsorbate-atom-fixed:    104 3       0 0 0
Adsorbate-atom-fixed:    105 0       0 0 0
Adsorbate-atom-fixed:    105 1       0 0 0
Adsorbate-atom-fixed:    105 2       0 0 0
Adsorbate-atom-fixed:    105 3       0 0 0
Adsorbate-atom-fixed:    106 0       0 0 0
Adsorbate-atom-fixed:    106 1       0 0 0
Adsorbate-atom-fixed:    106 2       0 0 0
Adsorbate-atom-fixed:    106 3       0 0 0
Adsorbate-atom-fixed:    107 0       0 0 0
Adsorbate-atom-fixed:    107 1       0 0 0
Adsorbate-atom-fixed:    107 2       0 0 0
Adsorbate-atom-fixed:    107 3       0 0 0
Adsorbate-atom-fixed:    108 0       0 0 0
Adsorbate-atom-fixed:    108 1       0 0 0
Adsorbate-atom-fixed:    108 2       0 0 0
Adsorbate-atom-fixed:    108 3       0 0 0
Adsorbate-atom-fixed:    109 0       0 0 0
Adsorbate-atom-fixed:    109 1       0 0 0
Adsorbate-atom-fixed:    109 2       0 0 0
Adsorbate-atom-fixed:    109 3       0 0 0
Adsorbate-atom-fixed:    110 0       0 0 0
Adsorbate-atom-fixed:    110 1       0 0 0
Adsorbate-atom-fixed:    110 2       0 0 0
Adsorbate-atom-fixed:    110 3       0 0 0
Adsorbate-atom-fixed:    111 0       0 0 0
Adsorbate-atom-fixed:    111 1       0 0 0
Adsorbate-atom-fixed:    111 2       0 0 0
Adsorbate-atom-fixed:    111 3       0 0 0
Adsorbate-atom-fixed:    112 0       0 0 0
Adsorbate-atom-fixed:    112 1       0 0 0
Adsorbate-atom-fixed:    112 2       0 0 0
Adsorbate-atom-fixed:    112 3       0 0 0
Adsorbate-atom-fixed:    113 0       0 0 0
Adsorbate-atom-fixed:    113 1       0 0 0
Adsorbate-atom-fixed:    113 2       0 0 0
Adsorbate-atom-fixed:    113 3       0 0 0
Adsorbate-atom-fixed:    114 0       0 0 0
Adsorbate-atom-fixed:    114 1       0 0 0
Adsorbate-atom-fixed:    114 2       0 0 0
Adsorbate-atom-fixed:    114 3       0 0 0
Adsorbate-atom-fixed:    115 0       0 0 0
Adsorbate-atom-fixed:    115 1       0 0 0
Adsorbate-atom-fixed:    115 2       0 0 0
Adsorbate-atom-fixed:    115 3       0 0 0
Adsorbate-atom-fixed:    116 0       0 0 0
Adsorbate-atom-fixed:    116 1       0 0 0
Adsorbate-atom-fixed:    116 2       0 0 0
Adsorbate-atom-fixed:    116 3       0 0 0
Adsorbate-atom-fixed:    117 0       0 0 0
Adsorbate-atom-fixed:    117 1       0 0 0
Adsorbate-atom-fixed:    117 2       0 0 0
Adsorbate-atom-fixed:    117 3       0 0 0
Adsorbate-atom-fixed:    118 0       0 0 0
Adsorbate-atom-fixed:    118 1       0 0 0
Adsorbate-atom-fixed:    118 2       0 0 0
Adsorbate-atom-fixed:    118 3       0 0 0
Adsorbate-atom-fixed:    119 0       0 0 0
Adsorbate-atom-fixed:    119 1       0 0 0
Adsorbate-atom-fixed:    119 2       0 0 0
Adsorbate-atom-fixed:    119 3       0 0 0
Adsorbate-atom-fixed:    120 0       0 0 0
Adsorbate-atom-fixed:    120 1       0 0 0
Adsorbate-atom-fixed:    120 2       0 0 0
Adsorbate-atom-fixed:    120 3       0 0 0
Adsorbate-atom-fixed:    121 0       0 0 0
Adsorbate-atom-fixed:    121 1       0 0 0
Adsorbate-atom-fixed:    121 2       0 0 0
Adsorbate-atom-fixed:    121 3       0 0 0
Adsorbate-atom-fixed:    122 0       0 0 0
Adsorbate-atom-fixed:    122 1       0 0 0
Adsorbate-atom-fixed:    122 2       0 0 0
Adsorbate-atom-fixed:    122 3       0 0 0
Adsorbate-atom-fixed:    123 0       0 0 0
Adsorbate-atom-fixed:    123 1       0 0 0
Adsorbate-atom-fixed:    123 2       0 0 0
Adsorbate-atom-fixed:    123 3       0 0 0
Adsorbate-atom-fixed:    124 0       0 0 0
Adsorbate-atom-fixed:    124 1       0 0 0
Adsorbate-atom-fixed:    124 2       0 0 0
Adsorbate-atom-fixed:    124 3       0 0 0
Adsorbate-atom-fixed:    125 0       0 0 0
Adsorbate-atom-fixed:    125 1       0 0 0
Adsorbate-atom-fixed:    125 2       0 0 0
Adsorbate-atom-fixed:    125 3       0 0 0
Adsorbate-atom-fixed:    126 0       0 0 0
Adsorbate-atom-fixed:    126 1       0 0 0
Adsorbate-atom-fixed:    126 2       0 0 0
Adsorbate-atom-fixed:    126 3       0 0 0
Adsorbate-atom-fixed:    127 0       0 0 0
Adsorbate-atom-fixed:    127 1       0 0 0
Adsorbate-atom-fixed:    127 2       0 0 0
Adsorbate-atom-fixed:    127 3       0 0 0
Adsorbate-atom-fixed:    128 0       0 0 0
Adsorbate-atom-fixed:    128 1       0 0 0
Adsorbate-atom-fixed:    128 2       0 0 0
Adsorbate-atom-fixed:    128 3       0 0 0
Adsorbate-atom-fixed:    129 0       0 0 0
Adsorbate-atom-fixed:    129 1       0 0 0
Adsorbate-atom-fixed:    129 2       0 0 0
Adsorbate-atom-fixed:    129 3       0 0 0
Adsorbate-atom-fixed:    130 0       0 0 0
Adsorbate-atom-fixed:    130 1       0 0 0
Adsorbate-atom-fixed:    130 2       0 0 0
Adsorbate-atom-fixed:    130 3       0 0 0
Adsorbate-atom-fixed:    131 0       0 0 0
Adsorbate-atom-fixed:    131 1       0 0 0
Adsorbate-atom-fixed:    131 2       0 0 0
Adsorbate-atom-fixed:    131 3       0 0 0
Adsorbate-atom-fixed:    132 0       0 0 0
Adsorbate-atom-fixed:    132 1       0 0 0
Adsorbate-atom-fixed:    132 2       0 0 0
Adsorbate-atom-fixed:    132 3       0 0 0
Adsorbate-atom-fixed:    133 0       0 0 0
Adsorbate-atom-fixed:    133 1       0 0 0
Adsorbate-atom-fixed:    133 2       0 0 0
Adsorbate-atom-fixed:    133 3       0 0 0
Adsorbate-atom-fixed:    134 0       0 0 0
Adsorbate-atom-fixed:    134 1       0 0 0
Adsorbate-atom-fixed:    134 2       0 0 0
Adsorbate-atom-fixed:    134 3       0 0 0
Adsorbate-atom-fixed:    135 0       0 0 0
Adsorbate-atom-fixed:    135 1       0 0 0
Adsorbate-atom-fixed:    135 2       0 0 0
Adsorbate-atom-fixed:    135 3       0 0 0
