# Supplementary material for: Probing Structural Defects in MOFs Using Water Stability
Source: J Phys Chem C Nanomater Interfaces. 2024 Feb 23;128(9):3975–84. doi: 10.1021/acs.jpcc.3c07497 (PMC10926153; doi:10.1021/acs.jpcc.3c07497)
Supplement: Supplementary file 2 — jp3c07497_si_002.zip [file jp3c07497_si_002.zip › SI/Sample input files/MD/Defective ATOXAJ/data.pair]

pair_coeff    1    1    lj/cut/tip4p/long    0.124    2.4615531582217574
pair_coeff    1    2    lj/cut/tip4p/long    0.07386474125047755    2.5163434293873883
pair_coeff    1    3    lj/cut/tip4p/long    0.11410521460476729    2.946202060890102
pair_coeff    1    4    lj/cut/tip4p/long    0.09249864863877742    2.8611212333076996
pair_coeff    1    5    lj/cut/tip4p/long    0.08625543461139129    2.7898493358564727
pair_coeff    1    6    lj/cut/tip4p/long    0.08625543461139129    2.7898493358564727
pair_coeff    1    7    lj/cut/tip4p/long    0.13863621460498696    2.8075765791108784
pair_coeff    1    8    lj/cut/tip4p/long    0.0    1.7307765791108787
pair_coeff    2    2    lj/cut/tip4p/long    0.044    2.5711337005530193
pair_coeff    2    3    lj/cut/tip4p/long    0.0679705818718657    3.000992332055733
pair_coeff    2    4    lj/cut/tip4p/long    0.05509990925582364    2.9159115044733306
pair_coeff    2    5    lj/cut/tip4p/long    0.05138093031466051    2.8446396070221036
pair_coeff    2    6    lj/cut/tip4p/long    0.05138093031466051    2.8446396070221036
pair_coeff    2    7    lj/cut/tip4p/long    0.08258329128825032    2.8623668502765094
pair_coeff    2    8    lj/cut/tip4p/long    0.0    1.7855668502765096
pair_coeff    3    3    lj/cut/tip4p/long    0.105    3.4308509635584463
pair_coeff    3    4    lj/cut/tip4p/long    0.08511756575466665    3.345770135976044
pair_coeff    3    5    lj/cut/tip4p/long    0.07937253933193772    3.274498238524817
pair_coeff    3    6    lj/cut/tip4p/long    0.07937253933193772    3.274498238524817
pair_coeff    3    7    lj/cut/tip4p/long    0.12757350822173072    3.292225481779223
pair_coeff    3    8    lj/cut/tip4p/long    0.0    2.2154254817792234
pair_coeff    4    4    lj/cut/tip4p/long    0.069    3.260689308393642
pair_coeff    4    5    lj/cut/tip4p/long    0.06434283176858166    3.189417410942415
pair_coeff    4    6    lj/cut/tip4p/long    0.06434283176858166    3.189417410942415
pair_coeff    4    7    lj/cut/tip4p/long    0.10341663309158736    3.2071446541968207
pair_coeff    4    8    lj/cut/tip4p/long    0.0    2.130344654196821
pair_coeff    5    5    lj/cut/tip4p/long    0.06    3.1181455134911875
pair_coeff    5    6    lj/cut/tip4p/long    0.06    3.1181455134911875
pair_coeff    5    7    lj/cut/tip4p/long    0.09643650760992954    3.1358727567455937
pair_coeff    5    8    lj/cut/tip4p/long    0.0    2.0590727567455938
pair_coeff    6    6    lj/cut/tip4p/long    0.06    3.1181455134911875
pair_coeff    6    7    lj/cut/tip4p/long    0.09643650760992954    3.1358727567455937
pair_coeff    6    8    lj/cut/tip4p/long    0.0    2.0590727567455938
pair_coeff    7    7    lj/cut/tip4p/long    0.155    3.1536
pair_coeff    7    8    lj/cut/tip4p/long    0.0    2.0768
pair_coeff    8    8    lj/cut/tip4p/long    0.0    1.0
