# Supplementary material for: Probing Structural Defects in MOFs Using Water Stability
Source: J Phys Chem C Nanomater Interfaces. 2024 Feb 23;128(9):3975–84. doi: 10.1021/acs.jpcc.3c07497 (PMC10926153; doi:10.1021/acs.jpcc.3c07497)
Supplement: Supplementary file 2 — jp3c07497_si_002.zip [file jp3c07497_si_002.zip › SI/Sample input files/MD/Defective ATOXAJ/ATOXAJ_111.cif]

data_ATOXAJ_111
_audit_creation_method RASPA-1.0
_audit_creation_date 2023-9-22
_audit_author_name 'Shubham Kailas Jamdade'
_cell_length_a    21.85
_cell_length_b    21.892
_cell_length_c    27.944
_cell_angle_alpha 95.2
_cell_angle_beta  99.23
_cell_angle_gamma 99.89
_cell_volume      12901.3
_symmetry_cell_setting          triclinic
_symmetry_space_group_name_Hall 'P 1'
_symmetry_space_group_name_H-M  'P 1'
_symmetry_Int_Tables_number     1
_symmetry_equiv_pos_as_xyz 'x,y,z'
loop_
_atom_site_label
_atom_site_type_symbol
_atom_site_fract_x
_atom_site_fract_y
_atom_site_fract_z
_atom_site_charge
Zn   Zn   0.17632287963937815   0.3640050895953883   0.4426628900845302   0.853806
Zn   Zn   0.14699475289540248   0.33823033854626083   0.33114665841704033   0.849136
Zn   Zn   0.3268783451180529   0.13673049924458155   0.05752816836681224   0.841708
Zn   Zn   0.3563646105331959   0.15654869314886968   0.16422588310978198   0.839764
H   H   0.43872197602864227   0.32419130099966104   0.3042262267636915   0.105687
H   H   0.3260756996820289   0.3270729984995127   0.31161179469984945   0.10971
H   H   0.3827369055268237   0.378568331298351   0.4665034449407632   0.111809
H   H   0.49507723133743203   0.372815442095798   0.4591470978470825   0.112621
H   H   0.20459200431566968   0.45838609522784185   0.030997104439474454   0.099562
H   H   0.1094627987485032   0.2632845844030727   0.08752555473302931   0.113657
H   H   0.12702227330681556   0.2698309906169654   0.0009533299858245447   0.106179
H   H   0.24295352568700682   0.4059957727310945   0.18669488467223289   0.118221
H   H   0.23725548866972185   0.3926107944851163   0.2748614716371097   0.100879
H   H   0.05157181145925783   0.29979844176464876   0.23870615797931566   0.097234
H   H   0.19181005633079828   0.46030718157016376   0.11886563881108202   0.127861
H   H   0.04864392782879084   0.3084493992695932   0.14947848917197892   0.131565
H   H   0.19851321268397165   0.27108601402439486   0.40415347230465215   0.378747
H   H   0.10842158759877528   0.24620399840155446   0.3557531646067117   0.350707
H   H   0.21675788849320812   0.28354717921348405   0.45856268099753494   0.380889
H   H   0.12933265186187876   0.4414972934846462   0.3601907147974329   0.376231
H   H   0.19723727983211295   0.4464221925032369   0.352236070954028   0.372655
H   H   0.23490533149921788   0.4548750823385128   0.4339295107891031   0.348433
H   H   0.37062654729705635   0.47136109507750534   0.18576785344463798   0.108399
H   H   0.37290776120101754   0.35667548084273915   0.1887607982353837   0.107546
H   H   0.32128649749293564   0.32401642791559165   0.032409201652193874   0.106282
H   H   0.320038457587757   0.43765849122976436   0.029411508474545586   0.114591
H   H   0.06516666181534071   0.18030654522666206   0.19363191267636304   0.104071
H   H   0.17658692675825302   0.17094916858198372   0.18699841617346666   0.109196
H   H   0.12022405678616191   0.11848493620352378   0.03235258626989395   0.112481
H   H   0.008406545817947935   0.1290701524608491   0.03894444307226007   0.113322
H   H   0.2765983745930527   0.04535552971413119   0.4640781150151405   0.110739
H   H   0.3936610089234126   0.23344594236152924   0.41178376479655815   0.11406
H   H   0.380337394694065   0.2263912114953084   0.49852218308535307   0.102517
H   H   0.25078040745443786   0.0932386875968356   0.30624611749994046   0.128041
H   H   0.2620844662003663   0.10497139508140516   0.2193878937569883   0.102571
H   H   0.44718228412893934   0.19780851274084404   0.2606692737063769   0.099745
H   H   0.28548456356088836   0.044378490410951696   0.3768539002201592   0.131717
H   H   0.4440254643919131   0.19188513135903745   0.3493822904255807   0.12459
C   C   0.04023586713405604   0.3466926756530848   0.3772447289882942   0.578487
C   C   0.47304280633975354   0.34819003020017747   0.3813502573563662   -0.037601
C   C   0.4257621919017627   0.3354612303762241   0.33957358412698596   -0.107354
C   C   0.36356094401590133   0.3375045239245623   0.3436206708101032   -0.099989
C   C   0.3482207793343704   0.3532073620467061   0.38940059945888456   -0.03556
C   C   0.395460579924165   0.36615300227792   0.4312448458864937   -0.099015
C   C   0.4575246027857872   0.3632131627609152   0.4272050644139958   -0.099192
C   C   0.28120135856425693   0.3556677960649293   0.39339289706235675   0.584463
C   C   0.18358303028457681   0.41658392703201486   0.045421973328433424   0.099761
C   C   0.17643666792052096   0.41721284363732164   0.0938734175007093   -0.167722
C   C   0.1496285305246893   0.36162540560335976   0.10981594389583722   0.10721
C   C   0.1297377345969111   0.3075612135088048   0.0762525189657868   -0.166723
C   C   0.13937065104174284   0.31050660188822066   0.02862912041721372   0.110494
C   C   0.1459424080626013   0.35831149204424234   0.1614849680854037   0.111827
C   C   0.1994527676769884   0.38322385305811996   0.19709239094674688   -0.168444
C   C   0.1970737853455518   0.3754443777692353   0.24541526341212225   0.105627
C   C   0.09272720937965881   0.32264117332738534   0.22520247614945613   0.104986
C   C   0.09140901919518027   0.3278415304035834   0.17595695558285743   -0.168982
C   C   0.34040488730099056   0.027826367143251984   0.10623821699501293   0.585446
C   C   0.3445587516650094   0.46058373475360015   0.10761196185198078   -0.033058
C   C   0.3599693804958347   0.43830594504885945   0.1526146160908638   -0.105934
C   C   0.36133210351196043   0.3752708504274723   0.1542531748327829   -0.104943
C   C   0.3472487251329012   0.3341270270828792   0.11084853541688167   -0.030203
C   C   0.33268870844424225   0.35660880701370545   0.06581885189870708   -0.096072
C   C   0.33174889332804375   0.41967529939916814   0.0641496112721867   -0.10216
C   C   0.3467051000459597   0.2659890183525928   0.1125637988703039   0.590041
C   C   0.46408000259785515   0.15955966460104104   0.12032960301919879   0.58797
C   C   0.030837271941338697   0.15546193384253998   0.11656668902917408   -0.033746
C   C   0.07780434476721937   0.16714561133842995   0.1585015200684631   -0.103676
C   C   0.13930098206098884   0.16140950541992924   0.15487156091171048   -0.101376
C   C   0.15419552964731217   0.1432841356461167   0.10937324813230491   -0.031402
C   C   0.10731769346620718   0.13194329664368393   0.06734710196027408   -0.103113
C   C   0.04587891303316496   0.13804193298937364   0.07094382240870868   -0.099091
C   C   0.22044049195862386   0.1370906250180723   0.10577470138121547   0.588412
C   C   0.30262163483812315   0.08608975545825552   0.4512903438259768   0.114212
C   C   0.3075824120292491   0.08598926399409221   0.4022650753595514   -0.165548
C   C   0.3412595177047419   0.13894227778053142   0.38688760700582986   0.102324
C   C   0.3685034356143564   0.19048113925676613   0.42194166016275764   -0.172726
C   C   0.36104744797598187   0.18724510784068277   0.47007569293362295   0.103316
C   C   0.3467788364399752   0.1418029314436634   0.335222965942635   0.113218
C   C   0.29545686598161214   0.11617415574816814   0.2978195570505258   -0.164285
C   C   0.3011100641253783   0.12245269378137164   0.2496785843295721   0.104242
C   C   0.4046912829419693   0.1754157625160941   0.2727484394654641   0.101469
C   C   0.4025131952368741   0.1717272342754841   0.3218493168617998   -0.173664
N   N   0.16611270789295154   0.3639456905018939   0.013852140376402311   -0.226162
N   N   0.14473886121803328   0.3453040666466506   0.25889374226534506   -0.217875
N   N   0.3289307785841547   0.13602470281415713   0.4845363573546167   -0.209904
N   N   0.35469158285304087   0.1518192636630641   0.23728383347172916   -0.203258
O   O   0.17802622931640671   0.2770196148329942   0.43282277138027225   -0.780514
O   O   0.13352681665159702   0.25052191629240195   0.3284802565409794   -0.837851
O   O   0.05359030661487358   0.34319585042372835   0.33429958732034976   -0.580277
O   O   0.07885963905067402   0.34927650179366637   0.4167622658336419   -0.561056
O   O   0.24237163173495566   0.35049519762585646   0.3535170396361301   -0.534811
O   O   0.2682289237853115   0.36223756087062187   0.4361868208704807   -0.538037
O   O   0.15384572858790946   0.4266269088351661   0.3359432597097024   -0.784199
O   O   0.1896748049280988   0.448249438027487   0.43686985806338946   -0.828727
O   O   0.35224874490216496   0.06222437848982441   0.14704621929626793   -0.560367
O   O   0.3246902363111276   0.0449803286396539   0.06433078049554647   -0.540462
O   O   0.33366903225609373   0.23151097062475723   0.07170027696834187   -0.55759
O   O   0.3588125843947648   0.2480633914537537   0.15457496936056508   -0.546762
O   O   0.4515237391673879   0.16952717996643674   0.16311403005351766   -0.551877
O   O   0.4249345864206222   0.15179044801516645   0.08042379422943291   -0.567157
O   O   0.25890552289799895   0.14258277236118488   0.14600303521982547   -0.572797
O   O   0.23329075423187362   0.12729709219679702   0.06326239344246723   -0.539169
Zn   Zn   0.17632239407963396   0.3640046863639573   0.9426607257149909   0.853806
Zn   Zn   0.14699477552032447   0.33823027596876754   0.8311466856106869   0.849136
Zn   Zn   0.32687833356430407   0.13673072054536978   0.5575300218631136   0.841708
Zn   Zn   0.35636471785556223   0.1565486873470327   0.6642262755639594   0.839764
H   H   0.43872216804845293   0.32419135197348037   0.8042269844784   0.105687
H   H   0.3260758917018396   0.32707304947333193   0.8116125524145579   0.10971
H   H   0.3827372669415231   0.3785684958234829   0.9665049331765335   0.111809
H   H   0.4950767457776878   0.37281503886436695   0.9591449334775433   0.112621
H   H   0.204592111638036   0.4583860894260049   0.5309974968936519   0.099562
H   H   0.10946273667598082   0.2632844650499231   0.5875252166661449   0.113657
H   H   0.12702263472151495   0.2698311551420973   0.5009548182215949   0.106179
H   H   0.24295320952215135   0.40599548305097605   0.6866934508237555   0.118221
H   H   0.2372551725048664   0.39261050480499793   0.7748600377886323   0.100879
H   H   0.05157191878162412   0.2997984359628118   0.7387065504334932   0.097234
H   H   0.19180982486338718   0.46030694866570165   0.6188645702231357   0.127861
H   H   0.048643611663935354   0.3084491095894747   0.6494770553235015   0.131565
H   H   0.18858424039799968   0.27417323236485447   0.8972186630573543   0.378747
H   H   0.12659108345556164   0.23967547204294742   0.7794988465319166   0.350707
H   H   0.18015654269258213   0.2602114184152054   0.9456302938317547   0.380889
H   H   0.13189710328869428   0.439395429826896   0.8584937415642055   0.376231
H   H   0.20194806947980748   0.4394943273599351   0.8580590815323546   0.372655
H   H   0.22341508375051194   0.45915809940984237   0.9535345317218862   0.348433
H   H   0.37062690871175574   0.47136125960263725   0.6857693416804084   0.108399
H   H   0.37290778382593953   0.3566754182652459   0.6887608254290303   0.107546
H   H   0.32128694360507937   0.32401664921637985   0.5324110551484953   0.106282
H   H   0.32003864960756767   0.4376585422035837   0.5294122661892541   0.114591
H   H   0.06516702323004012   0.180306709751794   0.6936334009121335   0.104071
H   H   0.17658737287039675   0.17094938988277192   0.687000269669768   0.109196
H   H   0.1202240794110839   0.1184848736260305   0.5323526134635406   0.112481
H   H   0.008406902328391752   0.12907072388877605   0.5389455660474995   0.113322
H   H   0.276597431367416   0.04535512648270017   0.9640759506456014   0.110739
H   H   0.39366052336366847   0.2334455391300982   0.9117816004270188   0.11406
H   H   0.3803377561087644   0.22639137602044024   0.9985236713211234   0.102517
H   H   0.2507805994742485   0.09323873857065491   0.8062468752146489   0.128041
H   H   0.2620844888252883   0.10497133250391188   0.7193879209506349   0.102571
H   H   0.44718239145130567   0.1978085069390071   0.7606696661605543   0.099745
H   H   0.2854840780011442   0.044378087179520645   0.8768517358506199   0.131717
H   H   0.4440250635296133   0.19188478490326275   0.8493804913165726   0.12459
C   C   0.04023622854875547   0.3466928401782167   0.8772462172240646   0.578487
C   C   0.4730423207800094   0.34818962696874645   0.8813480929868269   -0.037601
C   C   0.42576212982924033   0.3354611110230746   0.8395732460601016   -0.107354
C   C   0.36356042427748636   0.3375044045714128   0.8436203327432188   -0.099989
C   C   0.3482202937746262   0.3532069588152751   0.8893984350893452   -0.03556
C   C   0.39546094133886445   0.3661531668030519   0.9312463341222641   -0.099015
C   C   0.45752496420048666   0.3632133272860471   0.9272065526497661   -0.099192
C   C   0.28120087300451274   0.35566739283349824   0.8933907326928174   0.584463
C   C   0.1835829682120544   0.4165838076788653   0.545421635261549   0.099761
C   C   0.17643669054544292   0.4172127810598284   0.5938734446943559   -0.167722
C   C   0.1496288072419443   0.3616255133528353   0.6098170668710766   0.10721
C   C   0.1297379266167218   0.3075612644826241   0.5762532766804953   -0.166723
C   C   0.13937101245644223   0.3105067664133525   0.5286306086529842   0.110494
C   C   0.14594285417474503   0.35831171334503054   0.661486821581705   0.111827
C   C   0.19945279030191038   0.38322379048062666   0.6970924181403935   -0.168444
C   C   0.1970740620628068   0.3754444855187109   0.7454163863873617   0.105627
C   C   0.09272739649521389   0.3226416312039997   0.7252028686036336   0.104986
C   C   0.09140938060987966   0.32784169492871523   0.6759584438186278   -0.168982
C   C   0.3404048203242126   0.027826654692897468   0.6062375136675976   0.585446
C   C   0.3445585201975983   0.46058350184913804   0.6076108932640345   -0.033058
C   C   0.35996940312075665   0.43830588247136615   0.6526146432845104   -0.105934
C   C   0.3613324649266597   0.37527101495260423   0.6542546630685533   -0.104943
C   C   0.34724840896804576   0.33412673740276083   0.6108471015684044   -0.030203
C   C   0.3326884769768311   0.3566085741092433   0.5658177833107607   -0.096072
C   C   0.3317486618606327   0.419675066494706   0.5641485426842403   -0.10216
C   C   0.3467051226708817   0.2659889557750995   0.6125638260639505   0.590041
C   C   0.46407994052533275   0.15955954524789145   0.6203292649523143   0.58797
C   C   0.030837379263705   0.15546192804070297   0.6165670814833516   -0.033746
C   C   0.07780416381858184   0.1671457190879056   0.6585026430437027   -0.103676
C   C   0.13930063171746254   0.16140949961809226   0.654871953365888   -0.101376
C   C   0.15419597575945587   0.1432843569469049   0.6093751016286063   -0.031402
C   C   0.10731751251756966   0.13194340439315955   0.5673482249355135   -0.103113
C   C   0.0458785968683095   0.13804164330925522   0.5709423885602314   -0.099091
C   C   0.2204402604912128   0.13709039211361013   0.6057736327932692   0.588412
C   C   0.30262114927837896   0.08608935222682448   0.9512881794564376   0.114212
C   C   0.30758277344394847   0.08598942851922411   0.9022665635953219   -0.165548
C   C   0.3412598791194413   0.13894244230566333   0.8868890952416002   0.102324
C   C   0.36850295005461225   0.19048073602533508   0.9219394957932184   -0.172726
C   C   0.36104780939068126   0.18724527236581467   0.9700771811693933   0.103316
C   C   0.34677885906489714   0.1418028688661701   0.8352229931362815   0.113218
C   C   0.29545705800142286   0.11617420672198747   0.7978203147652343   -0.164285
C   C   0.3011097935750408   0.122453151657986   0.7496789767837496   0.104242
C   C   0.404690932598443   0.17541575671425713   0.7727488319196416   0.101469
C   C   0.4025135566515735   0.171727398800616   0.8218508050975701   -0.173664
N   N   0.1661127305178735   0.36394562792440055   0.5138521675700488   -0.226162
N   N   0.14473905323784395   0.34530411762046986   0.7588944999800536   -0.217875
N   N   0.32893029302441057   0.13602429958272608   0.9845341929850775   -0.209904
N   N   0.3546916510924808   0.15181994864230364   0.7372856869680304   -0.203258
O   O   0.15754697476644441   0.2786259649872042   0.9185206572233647   -0.780514
O   O   0.13803868311095607   0.24941826681010892   0.8162257929206744   -0.837851
O   O   0.053590159844906865   0.3431956742949225   0.8342988839929344   -0.580277
O   O   0.07885915349092984   0.3492760985622353   0.9167601014641027   -0.561056
O   O   0.2423713106658446   0.350495314848533   0.8535152405271218   -0.534811
O   O   0.2682292852000109   0.3622377253957538   0.9361883091062512   -0.538037
O   O   0.1598940780453008   0.4264414214805473   0.8361434496743191   -0.784199
O   O   0.17948549320070112   0.4467205450062013   0.9361444778425351   -0.828727
O   O   0.3522483440398651   0.062224032034049664   0.6470444201872597   -0.560367
O   O   0.3246903436334939   0.044980322837816916   0.564331172949724   -0.540462
O   O   0.33366863139379394   0.2315106241689825   0.5716984778593336   -0.55759
O   O   0.3588128611120199   0.2480634992032293   0.6545760923358045   -0.546762
O   O   0.45152333830508806   0.16952683351066197   0.6631122309445093   -0.551877
O   O   0.4249347784404329   0.15179049898898578   0.5804245519441414   -0.567157
O   O   0.2589056302203653   0.14258276655934793   0.646003427674003   -0.572797
O   O   0.23329043806701816   0.12729680251667855   0.5632609595939899   -0.539169
Zn   Zn   0.1763232715189385   0.8640062560985735   0.4426628900845302   0.853806
Zn   Zn   0.14699466601583022   0.8382287229787381   0.33114665841704033   0.849136
Zn   Zn   0.32687803995215436   0.6367302747124128   0.05752816836681224   0.841708
Zn   Zn   0.35636452365362364   0.6565470775813469   0.16422588310978198   0.839764
H   H   0.43872212852863635   0.8241910764674921   0.3042262267636915   0.105687
H   H   0.3260759319752117   0.8270732376457952   0.31161179469984945   0.10971
H   H   0.3827368186472515   0.8785667157308281   0.4665034449407632   0.111809
H   H   0.4950772242510485   0.8728142902067265   0.4591470978470825   0.112621
H   H   0.20459231640204129   0.9583867980525758   0.030997104439474454   0.099562
H   H   0.10946257337579346   0.7632848235493552   0.08752555473302931   0.113657
H   H   0.12702250559999842   0.7698312297632478   0.0009533299858245447   0.106179
H   H   0.24295282155516443   0.905993229806669   0.18669488467223289   0.118221
H   H   0.23725548158333837   0.8926096425960448   0.2748614716371097   0.100879
H   H   0.051572203338818186   0.7997996082678339   0.23870615797931566   0.097234
H   H   0.19181060779673623   0.9603092754302517   0.11886563881108202   0.127861
H   H   0.04864439950153999   0.8084510294512297   0.14947848917197892   0.131565
H   H   0.200865070476256   0.7669668133943164   0.40608570051346893   0.378747
H   H   0.09491753201641748   0.7331308494079253   0.3058472530001242   0.350707
H   H   0.20692945913835806   0.780022860615261   0.46007120699042975   0.380889
H   H   0.13320394132842084   0.9324992924914113   0.37126906670166987   0.376231
H   H   0.20293802758647878   0.934442790251187   0.36488979152832673   0.372655
H   H   0.23756122807271512   0.9533158776214269   0.45752168848427827   0.348433
H   H   0.3706269391766167   0.9713622615806906   0.18576785344463798   0.108399
H   H   0.37290705706917515   0.8566729379183137   0.1887607982353837   0.107546
H   H   0.32128587315428203   0.8240143486696175   0.032409201652193874   0.106282
H   H   0.32003884946731737   0.9376596577329496   0.029411508474545586   0.114591
H   H   0.06516611726987587   0.6803049296591392   0.19363191267636304   0.104071
H   H   0.17658739843100218   0.6709507987636203   0.18699841617346666   0.109196
H   H   0.12022420928615597   0.618484711671355   0.03235258626989395   0.112481
H   H   0.008406778111130773   0.6290703916071316   0.03894444307226007   0.113322
H   H   0.27659830880672054   0.5453566962173164   0.4640781150151405   0.110739
H   H   0.3936610229302693   0.7334475725431657   0.41178376479655815   0.11406
H   H   0.38033756828729914   0.7263937690338476   0.49852218308535307   0.102517
H   H   0.250780160988488   0.5932361446724101   0.30624611749994046   0.128041
H   H   0.2620844802072229   0.6049730252630416   0.2193878937569883   0.102571
H   H   0.4471822981357959   0.6978101429224806   0.2606692737063769   0.099745
H   H   0.28548471606088244   0.5443782658787829   0.3768539002201592   0.131717
H   H   0.4440254573055296   0.691883979469966   0.3493822904255807   0.12459
C   C   0.040235561968157516   0.846692451120916   0.3772447289882942   0.578487
C   C   0.4730422617942887   0.8481884146326545   0.3813502573563662   -0.037601
C   C   0.4257626635745118   0.8354628605578607   0.33957358412698596   -0.107354
C   C   0.36356095802275795   0.8375061541061989   0.3436206708101032   -0.099989
C   C   0.3482213308003083   0.8532094559067941   0.38940059945888456   -0.03556
C   C   0.39546097180372547   0.8661541687811052   0.4312448458864937   -0.099015
C   C   0.45752421782669994   0.863212474550295   0.4272050644139958   -0.099192
C   C   0.2812012716846847   0.8556661804974066   0.39339289706235675   0.584463
C   C   0.18358280491186707   0.9165841661782974   0.045421973328433424   0.099761
C   C   0.1764361233750561   0.9172112280697988   0.0938734175007093   -0.167722
C   C   0.14962828405873946   0.8616228626789344   0.10981594389583722   0.10721
C   C   0.12973758901739013   0.8075619163335385   0.0762525189657868   -0.166723
C   C   0.13937120250768079   0.8105086957483085   0.02862912041721372   0.110494
C   C   0.1459427999421617   0.8583126585474276   0.1614849680854037   0.111827
C   C   0.19945307976336002   0.8832245558828538   0.19709239094674688   -0.168444
C   C   0.19707385805235705   0.8754436895586152   0.24541526341212225   0.105627
C   C   0.09272752146603042   0.8226418761521191   0.22520247614945613   0.104986
C   C   0.09140901210879679   0.8278403785145118   0.17595695558285743   -0.168982
C   C   0.34040496000779585   0.5278256789326319   0.10623821699501293   0.585446
C   C   0.3445585849922484   0.960581655507626   0.10761196185198078   -0.033058
C   C   0.35996937340945123   0.9383047931597878   0.1526146160908638   -0.105934
C   C   0.3613324953915208   0.8752720169306576   0.1542531748327829   -0.104943
C   C   0.34724855846014013   0.834124947836905   0.11084853541688167   -0.030203
C   C   0.33268925991018017   0.8566109008737933   0.06581885189870708   -0.096072
C   C   0.3317492054144153   0.9196760022239019   0.0641496112721867   -0.10216
C   C   0.3467054121323313   0.7659897211773267   0.1125637988703039   0.590041
C   C   0.46407999551147167   0.6595585127119695   0.12032960301919879   0.58797
C   C   0.03083774361408787   0.6554635640241765   0.11656668902917408   -0.033746
C   C   0.07780435877407596   0.6671472415200665   0.1585015200684631   -0.103676
C   C   0.13930051730871273   0.6614083535308577   0.15487156091171048   -0.101376
C   C   0.1541953629745511   0.6432820564001425   0.10937324813230491   -0.031402
C   C   0.10731786705944132   0.6319458541822232   0.06734710196027408   -0.103113
C   C   0.04587852807407766   0.6380412447787536   0.07094382240870868   -0.099091
C   C   0.22044040507905163   0.6370890094505495   0.10577470138121547   0.588412
C   C   0.3026214681653621   0.5860876762122814   0.4512903438259768   0.114212
C   C   0.3075824049428656   0.5859881121050208   0.4022650753595514   -0.165548
C   C   0.34125974999792474   0.6389425169268139   0.38688760700582986   0.102324
C   C   0.3685031304484579   0.6904809147245973   0.42194166016275764   -0.172726
C   C   0.36104720151003206   0.6872425649162572   0.47007569293362295   0.103316
C   C   0.3467791485263468   0.6418036342683973   0.335222965942635   0.113218
C   C   0.2954566993088511   0.616172076502194   0.2978195570505258   -0.164285
C   C   0.30110951957991344   0.6224510782138488   0.2496785843295721   0.104242
C   C   0.40469073839650443   0.6754141469485714   0.2727484394654641   0.101469
C   C   0.4025135073232457   0.6717279371002179   0.3218493168617998   -0.173664
N   N   0.16611294018613437   0.8639459296481763   0.013852140376402311   -0.226162
N   N   0.14473855605213476   0.8453038421144817   0.25889374226534506   -0.217875
N   N   0.3289307714977712   0.6360235509250856   0.4845363573546167   -0.209904
N   N   0.3546911181007648   0.6518181117739926   0.23728383347172916   -0.203258
O   O   0.1752453904014486   0.7793418324441035   0.430214811189166   -0.780514
O   O   0.13118085393400455   0.7507261370263476   0.3335511684923978   -0.837851
O   O   0.05359040041491897   0.8431979442838162   0.33429958732034976   -0.580277
O   O   0.07885939258472417   0.849273958869241   0.4167622658336419   -0.561056
O   O   0.24237172553500103   0.8504972914859442   0.3535170396361301   -0.534811
O   O   0.2682293954580607   0.8622391910522585   0.4361868208704807   -0.538037
O   O   0.15878177812570599   0.9247088457125083   0.3461179570603264   -0.784199
O   O   0.19177679394128713   0.9498667240912025   0.44445997189688913   -0.828727
O   O   0.3522487589090215   0.562226008671461   0.14704621929626793   -0.560367
O   O   0.3246899898451778   0.5449777857152284   0.06433078049554647   -0.540462
O   O   0.333668806883384   0.7315112097710398   0.07170027696834187   -0.55759
O   O   0.35881313586070285   0.7480654853138416   0.15457496936056508   -0.546762
O   O   0.45152421084013716   0.6695288101480733   0.16311403005351766   -0.551877
O   O   0.42493441974786117   0.6517883687691923   0.08042379422943291   -0.567157
O   O   0.25890551581161547   0.6425816204721134   0.14600303521982547   -0.572797
O   O   0.23329066735230133   0.6272954766292742   0.06326239344246723   -0.539169
Zn   Zn   0.17632238699325048   0.8640035344748858   0.9426607257149909   0.853806
Zn   Zn   0.1469950876066961   0.8382309787935015   0.8311466856106869   0.849136
Zn   Zn   0.326878885030242   0.6367328144054577   0.5575300218631136   0.841708
Zn   Zn   0.35636457227604124   0.6565493901717666   0.6642262755639594   0.839764
H   H   0.43872226184849833   0.8241934458335682   0.8042269844784   0.105687
H   H   0.3260757250290785   0.8270709702273578   0.8116125524145579   0.10971
H   H   0.38273757902789474   0.8785691986482168   0.9665049331765335   0.111809
H   H   0.49507713765724826   0.8728162053675521   0.9591449334775433   0.112621
H   H   0.20459202475846372   0.9583844738584821   0.5309974968936519   0.099562
H   H   0.10946291026921495   0.7632870225884624   0.5875252166661449   0.113657
H   H   0.12702326598064168   0.7698337126806365   0.5009548182215949   0.106179
H   H   0.24295290435625283   0.9059952585188072   0.6866934508237555   0.118221
H   H   0.2372555643844268   0.892611671308183   0.7748600377886323   0.100879
H   H   0.05157191169524063   0.7997972840737403   0.7387065504334932   0.097234
H   H   0.19180997736338123   0.9603067241335328   0.6188645702231357   0.127861
H   H   0.04864368437074065   0.8084484213788545   0.6494770553235015   0.131565
H   H   0.17829875663227504   0.775177785801161   0.8902860181795957   0.378747
H   H   0.07893936716406778   0.7468018902463597   0.8116015945986289   0.350707
H   H   0.19337358641400126   0.7656654691887931   0.9437272864654154   0.380889
H   H   0.1374193944747634   0.9436596464027582   0.8532047690757997   0.376231
H   H   0.1986799710860592   0.9442579511575422   0.8349198268955788   0.372655
H   H   0.20642385964499038   0.9696795729109426   0.961179434635031   0.348433
H   H   0.3706269016253722   0.9713601077135656   0.6857693416804084   0.108399
H   H   0.37290747866004104   0.856675193733077   0.6887608254290303   0.107546
H   H   0.32128671823236965   0.8240168883626624   0.5324110551484953   0.106282
H   H   0.3200386425211842   0.9376573903145122   0.5294122661892541   0.114591
H   H   0.06516687765051916   0.6803074125765278   0.6936334009121335   0.104071
H   H   0.17658744557720202   0.6709487016721518   0.687000269669768   0.109196
H   H   0.12022463087702184   0.6184869674861183   0.5323526134635406   0.112481
H   H   0.008407453794329708   0.629072817748864   0.5389455660474995   0.113322
H   H   0.27659758386741   0.5453549019505314   0.9640759506456014   0.110739
H   H   0.39366013840458114   0.733444850919478   0.9117816004270188   0.11406
H   H   0.3803375307360547   0.7263916151667228   0.9985236713211234   0.102517
H   H   0.25078029430835   0.5932385140384862   0.8062468752146489   0.128041
H   H   0.26208410386620096   0.6049706442932917   0.7193879209506349   0.102571
H   H   0.44718200649221834   0.6978078187283869   0.7606696661605543   0.099745
H   H   0.2854837728352457   0.5443778626473519   0.8768517358506199   0.131717
H   H   0.4440249977432811   0.6918859514064479   0.8493804913165726   0.12459
C   C   0.04023552441691303   0.8466902972537912   0.8772462172240646   0.578487
C   C   0.4730421752004885   0.8481903297934803   0.8813480929868269   -0.037601
C   C   0.42576174487015295   0.8354604228124544   0.8395732460601016   -0.107354
C   C   0.36356049698429166   0.8375037163607926   0.8436203327432188   -0.099989
C   C   0.34822044627462023   0.8532067342831062   0.8893984350893452   -0.03556
C   C   0.3954609342524809   0.8661520149139804   0.9312463341222641   -0.099015
C   C   0.45752497820734317   0.8632149574676836   0.9272065526497661   -0.099192
C   C   0.2812011850908843   0.8556680956582321   0.8933907326928174   0.584463
C   C   0.18358314180528856   0.9165863652174044   0.545421635261549   0.099761
C   C   0.17643654496592198   0.9172134838845623   0.5938734446943559   -0.167722
C   C   0.14962895974193835   0.8616252888206666   0.6098170668710766   0.10721
C   C   0.12973738207125696   0.8075596489151012   0.5762532766804953   -0.166723
C   C   0.13937116495643628   0.8105065418811838   0.5286306086529842   0.110494
C   C   0.14594284708836155   0.8583105614559591   0.661486821581705   0.111827
C   C   0.19945270342233812   0.883222174913104   0.6970924181403935   -0.168444
C   C   0.197074533735556   0.8754461157003474   0.7454163863873617   0.105627
C   C   0.09272677215656021   0.8226395519580254   0.7252028686036336   0.104986
C   C   0.09140977248944007   0.8278428614319004   0.6759584438186278   -0.168982
C   C   0.3404049728242067   0.5278264301607286   0.6062375136675976   0.585446
C   C   0.34455875249078116   0.9605837409954205   0.6076108932640345   -0.033058
C   C   0.359969795000317   0.9383070489745514   0.6526146432845104   -0.105934
C   C   0.36133245784027623   0.8752698630635327   0.6542546630685533   -0.104943
C   C   0.34724864126122856   0.8341269765490433   0.6108471015684044   -0.030203
C   C   0.3326886294768252   0.8566083495770745   0.5658177833107607   -0.096072
C   C   0.33174857498106036   0.9196734509271831   0.5641485426842403   -0.10216
C   C   0.34670457812541683   0.7659873402075768   0.6125638260639505   0.590041
C   C   0.46408033240489316   0.6595607117510767   0.6203292649523143   0.58797
C   C   0.0308374519705103   0.6554612398300829   0.6165670814833516   -0.033746
C   C   0.07780423652538711   0.6671450308772854   0.6585026430437027   -0.103676
C   C   0.13930102359702295   0.6614106661212775   0.654871953365888   -0.101376
C   C   0.15419620805263873   0.6432845960931874   0.6093751016286063   -0.031402
C   C   0.10731774481075249   0.6319436435394421   0.5673482249355135   -0.103113
C   C   0.04587861087516609   0.6380432734908918   0.5709423885602314   -0.099091
C   C   0.2204401149116918   0.6370910949383439   0.6057736327932692   0.588412
C   C   0.3026213815715618   0.586089591373107   0.9512881794564376   0.114212
C   C   0.3075830057371313   0.5859896676655066   0.9022665635953219   -0.165548
C   C   0.3412597124466802   0.6389403630596892   0.8868890952416002   0.102324
C   C   0.3685030438546576   0.690482829885423   0.9219394957932184   -0.172726
C   C   0.3610479618906753   0.6872450478336458   0.9700771811693933   0.103316
C   C   0.3467787721853248   0.6418012532986473   0.8352229931362815   0.113218
C   C   0.2954568326287131   0.61617444586827   0.7978203147652343   -0.164285
C   C   0.30111002586822366   0.6224533908042685   0.7496789767837496   0.104242
C   C   0.40469124468481465   0.675416459538991   0.7727488319196416   0.101469
C   C   0.4025134697720012   0.6717257832330932   0.8218508050975701   -0.173664
N   N   0.16611256384511247   0.8639435486784264   0.5138521675700488   -0.226162
N   N   0.14473914703788932   0.8453062114805577   0.7588944999800536   -0.217875
N   N   0.32893022723807835   0.6360254660859113   0.9845341929850775   -0.209904
N   N   0.35469196317885243   0.6518206514670375   0.7372856869680304   -0.203258
O   O   0.1594960131657247   0.7775413996296121   0.9199597837153758   -0.780514
O   O   0.12550398502870513   0.7493305438018547   0.8123576838977312   -0.837851
O   O   0.05358985467900834   0.8431954497627537   0.8342988839929344   -0.580277
O   O   0.07885884832503134   0.8492758740300665   0.9167601014641027   -0.561056
O   O   0.24237092570675728   0.850494626637913   0.8535152405271218   -0.534811
O   O   0.2682293579068162   0.8622370371851336   0.9361883091062512   -0.538037
O   O   0.15312005159809292   0.9245376449358498   0.8256422094090103   -0.784199
O   O   0.1834309772414044   0.9471639328211829   0.9295332622320277   -0.828727
O   O   0.3522480388739666   0.5622238075018808   0.6470444201872597   -0.560367
O   O   0.324690496133488   0.5449800983056481   0.564331172949724   -0.540462
O   O   0.3336680070551403   0.7315085449230083   0.5716984778593336   -0.55759
O   O   0.35881301361201395   0.7480632746710605   0.6545760923358045   -0.546762
O   O   0.4515234110118934   0.6695261453000418   0.6631122309445093   -0.551877
O   O   0.4249350107336158   0.6517907381352683   0.5804245519441414   -0.567157
O   O   0.2589055644340331   0.6425839330625331   0.646003427674003   -0.572797
O   O   0.23329029248749716   0.6272975053414124   0.5632609595939899   -0.539169
Zn   Zn   0.6763242402800766   0.3640050895953883   0.4426628900845302   0.853806
Zn   Zn   0.6469947405384234   0.33823033854626083   0.33114665841704033   0.849136
Zn   Zn   0.8268774174292886   0.13673049924458155   0.05752816836681224   0.841708
Zn   Zn   0.8563627675126465   0.15654869314886968   0.16422588310978198   0.839764
H   H   0.9387224213375557   0.32419130099966104   0.3042262267636915   0.105687
H   H   0.826074314327372   0.3270729984995127   0.31161179469984945   0.10971
H   H   0.8827368931698446   0.378568331298351   0.4665034449407632   0.111809
H   H   0.9950753883168826   0.372815442095798   0.4591470978470825   0.112621
H   H   0.7045910766269055   0.45838609522784185   0.030997104439474454   0.099562
H   H   0.6094637017233092   0.2632845844030727   0.08752555473302931   0.113657
H   H   0.6270236339475141   0.2698309906169654   0.0009533299858245447   0.106179
H   H   0.7429512250005648   0.4059957727310945   0.18669488467223289   0.118221
H   H   0.7372554763127427   0.3926107944851163   0.2748614716371097   0.100879
H   H   0.5515717991022786   0.29979844176464876   0.23870615797931566   0.097234
H   H   0.6918114169714968   0.46030718157016376   0.11886563881108202   0.127861
H   H   0.5486448308035968   0.3084493992695932   0.14947848917197892   0.131565
H   H   0.6902732048567704   0.27141260754533253   0.39530686224462513   0.378747
H   H   0.6105343108210187   0.2367908601927837   0.2790206933032339   0.350707
H   H   0.6854528969687246   0.26274052447462287   0.44583700409863564   0.380889
H   H   0.6328309830230621   0.43891145908158163   0.3559226454930805   0.376231
H   H   0.7004293469923659   0.44176427891711206   0.3465069595258065   0.372655
H   H   0.7298965882906929   0.455842412412834   0.4306458186157074   0.348433
H   H   0.8706274502718623   0.47136109507750534   0.18576785344463798   0.108399
H   H   0.8729059181804681   0.35667548084273915   0.1887607982353837   0.107546
H   H   0.821286027470064   0.32401642791559165   0.032409201652193874   0.106282
H   H   0.8200398182284556   0.43765849122976436   0.029411508474545586   0.114591
H   H   0.5651652764606838   0.18030654522666206   0.19363191267636304   0.104071
H   H   0.676587829733059   0.17094916858198372   0.18699841617346666   0.109196
H   H   0.6202254174268605   0.11848493620352378   0.03235258626989395   0.112481
H   H   0.5084060757950762   0.1290701524608491   0.03894444307226007   0.113322
H   H   0.7766001928996439   0.04535552971413119   0.4640781150151405   0.110739
H   H   0.8936596235687558   0.23344594236152924   0.41178376479655815   0.11406
H   H   0.8803392130006561   0.2263912114953084   0.49852218308535307   0.102517
H   H   0.7507794797656735   0.0932386875968356   0.30624611749994046   0.128041
H   H   0.7620839961774946   0.10497139508140516   0.2193878937569883   0.102571
H   H   0.9471827294378528   0.19780851274084404   0.2606692737063769   0.099745
H   H   0.7854822628744463   0.044378490410951696   0.3768539002201592   0.131717
H   H   0.9440272826985043   0.19188513135903745   0.3493822904255807   0.12459
C   C   0.5402358547770769   0.3466926756530848   0.3772447289882942   0.578487
C   C   0.9730437093145596   0.34819003020017747   0.3813502573563662   -0.037601
C   C   0.925761721878891   0.3354612303762241   0.33957358412698596   -0.107354
C   C   0.8635613893248149   0.3375045239245623   0.3436206708101032   -0.099989
C   C   0.848222139975069   0.3532073620467061   0.38940059945888456   -0.03556
C   C   0.8954591945695082   0.36615300227792   0.4312448458864937   -0.099015
C   C   0.9575250480947007   0.3632131627609152   0.4272050644139958   -0.099192
C   C   0.7811990578778149   0.3556677960649293   0.39339289706235675   0.584463
C   C   0.6835830179275977   0.41658392703201486   0.045421973328433424   0.099761
C   C   0.6764357402317567   0.41721284363732164   0.0938734175007093   -0.167722
C   C   0.6496276028359249   0.36162540560335976   0.10981594389583722   0.10721
C   C   0.6297363492422543   0.3075612135088048   0.0762525189657868   -0.166723
C   C   0.6393710963506563   0.31050660188822066   0.02862912041721372   0.110494
C   C   0.645944684035085   0.35831149204424234   0.1614849680854037   0.111827
C   C   0.6994536706517944   0.38322385305811996   0.19709239094674688   -0.168444
C   C   0.6970756036521429   0.3754443777692353   0.24541526341212225   0.105627
C   C   0.592725824025002   0.32264117332738534   0.22520247614945613   0.104986
C   C   0.5914090068382011   0.3278415304035834   0.17595695558285743   -0.168982
C   C   0.8404030442804411   0.027826367143251984   0.10623821699501293   0.585446
C   C   0.8445573663103524   0.46058373475360015   0.10761196185198078   -0.033058
C   C   0.859968910472963   0.43830594504885945   0.1526146160908638   -0.105934
C   C   0.8613339218185516   0.3752708504274723   0.1542531748327829   -0.104943
C   C   0.8472491704418147   0.3341270270828792   0.11084853541688167   -0.030203
C   C   0.8326864077578001   0.35660880701370545   0.06581885189870708   -0.096072
C   C   0.8317507116346349   0.41967529939916814   0.0641496112721867   -0.10216
C   C   0.8467037146913028   0.2659890183525928   0.1125637988703039   0.590041
C   C   0.9640822785703389   0.15955966460104104   0.12032960301919879   0.58797
C   C   0.5308386325820373   0.15546193384253998   0.11656668902917408   -0.033746
C   C   0.5778038747443477   0.16714561133842995   0.1585015200684631   -0.103676
C   C   0.6392986813745468   0.16140950541992924   0.15487156091171048   -0.101376
C   C   0.6541964326221182   0.1432841356461167   0.10937324813230491   -0.031402
C   C   0.6073172234433355   0.13194329664368393   0.06734710196027408   -0.103113
C   C   0.5458779853444008   0.13804193298937364   0.07094382240870868   -0.099091
C   C   0.7204427679311076   0.1370906250180723   0.10577470138121547   0.588412
C   C   0.8026207071493588   0.08608975545825552   0.4512903438259768   0.114212
C   C   0.8075810266745922   0.08598926399409221   0.4022650753595514   -0.165548
C   C   0.8412599630136554   0.13894227778053142   0.38688760700582986   0.102324
C   C   0.8685052539209476   0.19048113925676613   0.42194166016275764   -0.172726
C   C   0.8610488086166805   0.18724510784068277   0.47007569293362295   0.103316
C   C   0.8467788240829961   0.1418029314436634   0.335222965942635   0.113218
C   C   0.7954554806269554   0.11617415574816814   0.2978195570505258   -0.164285
C   C   0.8011091364366141   0.12245269378137164   0.2496785843295721   0.104242
C   C   0.904690355253205   0.1754157625160941   0.2727484394654641   0.101469
C   C   0.9025122675481098   0.1717272342754841   0.3218493168617998   -0.173664
N   N   0.6661126955359724   0.3639456905018939   0.013852140376402311   -0.226162
N   N   0.6447406795246244   0.3453040666466506   0.25889374226534506   -0.217875
N   N   0.8289307662271755   0.13602470281415713   0.4845363573546167   -0.209904
N   N   0.8546911128301692   0.1518192636630641   0.23728383347172916   -0.203258
O   O   0.6610025146202744   0.2785295460792044   0.41810277198229173   -0.780514
O   O   0.6342486470514723   0.24901454085647912   0.3136459305968061   -0.837851
O   O   0.5535902942578944   0.34319585042372835   0.33429958732034976   -0.580277
O   O   0.578859626693695   0.34927650179366637   0.4167622658336419   -0.561056
O   O   0.7423716193779766   0.35049519762585646   0.3535170396361301   -0.534811
O   O   0.768229369094225   0.36223756087062187   0.4361868208704807   -0.538037
O   O   0.6557804207039779   0.4252590774218258   0.3303054634142228   -0.784199
O   O   0.6841198079366804   0.44728152079240235   0.4322894910050601   -0.828727
O   O   0.8522496478769709   0.06222437848982441   0.14704621929626793   -0.560367
O   O   0.8246897662882559   0.0449803286396539   0.06433078049554647   -0.540462
O   O   0.8336694775650073   0.23151097062475723   0.07170027696834187   -0.55759
O   O   0.858813487369571   0.2480633914537537   0.15457496936056508   -0.546762
O   O   0.9515214384809461   0.16952717996643674   0.16311403005351766   -0.551877
O   O   0.9249345740636432   0.15179044801516645   0.08042379422943291   -0.567157
O   O   0.7589032222115569   0.14258277236118488   0.14600303521982547   -0.572797
O   O   0.7332907418748945   0.12729709219679702   0.06326239344246723   -0.539169
Zn   Zn   0.6763223817226548   0.3640046863639573   0.9426607257149909   0.853806
Zn   Zn   0.6469947631633454   0.33823027596876754   0.8311466856106869   0.849136
Zn   Zn   0.8268769482096472   0.13673072054536978   0.5575300218631136   0.841708
Zn   Zn   0.8563665361621534   0.1565486873470327   0.6642262755639594   0.839764
H   H   0.9387216980255813   0.32419135197348037   0.8042269844784   0.105687
H   H   0.8260735910153976   0.32707304947333193   0.8116125524145579   0.10971
H   H   0.8827363392527587   0.3785684958234829   0.9665049331765335   0.111809
H   H   0.9950785640842789   0.37281503886436695   0.9591449334775433   0.112621
H   H   0.7045902686174866   0.4583860894260049   0.5309974968936519   0.099562
H   H   0.6094627243190017   0.2632844650499231   0.5875252166661449   0.113657
H   H   0.6270230800304284   0.2698311551420973   0.5009548182215949   0.106179
H   H   0.7429545701628499   0.40599548305097605   0.6866934508237555   0.118221
H   H   0.7372542448161021   0.39261050480499793   0.7748600377886323   0.100879
H   H   0.551571906424645   0.2997984359628118   0.7387065504334932   0.097234
H   H   0.6918102701723006   0.46030694866570165   0.6188645702231357   0.127861
H   H   0.5486435993069563   0.3084491095894747   0.6494770553235015   0.131565
H   H   0.6959392993801987   0.2653884758697906   0.9049841019457182   0.378747
H   H   0.5829475607533285   0.24265219615585526   0.8239364427293933   0.350707
H   H   0.704433092534267   0.27060637723700165   0.959616119562491   0.380889
H   H   0.6341668933658126   0.4377829223866553   0.8703135723463061   0.376231
H   H   0.7005602693841896   0.4420686595046768   0.8583841634049153   0.372655
H   H   0.7392289164173472   0.4525671462322546   0.9563579956262631   0.348433
H   H   0.8706268963547766   0.47136125960263725   0.6857693416804084   0.108399
H   H   0.8729096021325307   0.3566754182652459   0.6887608254290303   0.107546
H   H   0.8212855582504226   0.32401664921637985   0.5324110551484953   0.106282
H   H   0.8200390949164812   0.4376585422035837   0.5294122661892541   0.114591
H   H   0.565167010873061   0.180306709751794   0.6936334009121335   0.104071
H   H   0.6765873605134177   0.17094938988277192   0.687000269669768   0.109196
H   H   0.6202245247199973   0.1184848736260305   0.5323526134635406   0.112481
H   H   0.5084068899714126   0.12907072388877605   0.5389455660474995   0.113322
H   H   0.7765987920081147   0.04535512648270017   0.9640759506456014   0.110739
H   H   0.8936582226772264   0.2334455391300982   0.9117816004270188   0.11406
H   H   0.8803386590835703   0.22639137602044024   0.9985236713211234   0.102517
H   H   0.7507787564536991   0.09323873857065491   0.8062468752146489   0.128041
H   H   0.7620831034706314   0.10497133250391188   0.7193879209506349   0.102571
H   H   0.947181921428434   0.1978085069390071   0.7606696661605543   0.099745
H   H   0.7854854386418428   0.044378087179520645   0.8768517358506199   0.131717
H   H   0.9440259665044193   0.19188478490326275   0.8493804913165726   0.12459
C   C   0.5402362161917763   0.3466928401782167   0.8772462172240646   0.578487
C   C   0.9730423084230303   0.34818962696874645   0.8813480929868269   -0.037601
C   C   0.9257607444745833   0.3354611110230746   0.8395732460601016   -0.107354
C   C   0.8635604119205073   0.3375044045714128   0.8436203327432188   -0.099989
C   C   0.8482207390835397   0.3532069588152751   0.8893984350893452   -0.03556
C   C   0.8954632173113481   0.3661531668030519   0.9312463341222641   -0.099015
C   C   0.9575244941776149   0.3632133272860471   0.9272065526497661   -0.099192
C   C   0.7812022336452114   0.35566739283349824   0.8933907326928174   0.584463
C   C   0.6835820405232901   0.4165838076788653   0.545421635261549   0.099761
C   C   0.6764348475248936   0.4172127810598284   0.5938734446943559   -0.167722
C   C   0.6496269642213948   0.3616255133528353   0.6098170668710766   0.10721
C   C   0.6297402025892056   0.3075612644826241   0.5762532766804953   -0.166723
C   C   0.6393705424335705   0.3105067664133525   0.5286306086529842   0.110494
C   C   0.645942841817766   0.35831171334503054   0.661486821581705   0.111827
C   C   0.6994527779449311   0.38322379048062666   0.6970924181403935   -0.168444
C   C   0.6970749650376129   0.3754444855187109   0.7454163863873617   0.105627
C   C   0.5927273841382348   0.3226416312039997   0.7252028686036336   0.104986
C   C   0.5914093682529005   0.32784169492871523   0.6759584438186278   -0.168982
C   C   0.8404066386308038   0.027826654692897468   0.6062375136675976   0.585446
C   C   0.8445562195111563   0.46058350184913804   0.6076108932640345   -0.033058
C   C   0.8599680177660998   0.43830588247136615   0.6526146432845104   -0.105934
C   C   0.8613333679014658   0.37527101495260423   0.6542546630685533   -0.104943
C   C   0.8472479389451741   0.33412673740276083   0.6108471015684044   -0.030203
C   C   0.8326898376175296   0.3566085741092433   0.5658177833107607   -0.096072
C   C   0.8317495648354387   0.419675066494706   0.5641485426842403   -0.10216
C   C   0.8467028219844397   0.2659889557750995   0.6125638260639505   0.590041
C   C   0.9640813011660314   0.15955954524789145   0.6203292649523143   0.58797
C   C   0.5308373669067259   0.15546192804070297   0.6165670814833516   -0.033746
C   C   0.5778041514616027   0.1671457190879056   0.6585026430437027   -0.103676
C   C   0.6393024500240538   0.16140949961809226   0.654871953365888   -0.101376
C   C   0.6541959634024768   0.1432843569469049   0.6093751016286063   -0.031402
C   C   0.6073165848288054   0.13194340439315955   0.5673482249355135   -0.103113
C   C   0.5458785845113303   0.13804164330925522   0.5709423885602314   -0.099091
C   C   0.7204416211319113   0.13709039211361013   0.6057736327932692   0.588412
C   C   0.8026193062578295   0.08608935222682448   0.9512881794564376   0.114212
C   C   0.8075804727575064   0.08598942851922411   0.9022665635953219   -0.165548
C   C   0.8412594090965696   0.13894244230566333   0.8868890952416002   0.102324
C   C   0.8685038530294182   0.19048073602533508   0.9219394957932184   -0.172726
C   C   0.8610482546995948   0.18724527236581467   0.9700771811693933   0.103316
C   C   0.846777931376133   0.1418028688661701   0.8352229931362815   0.113218
C   C   0.7954593339739066   0.11617420672198747   0.7978203147652343   -0.164285
C   C   0.8011084082203839   0.122453151657986   0.7496789767837496   0.104242
C   C   0.9046895472437861   0.17541575671425713   0.7727488319196416   0.101469
C   C   0.9025117136310239   0.171727398800616   0.8218508050975701   -0.173664
N   N   0.6661118028291092   0.36394562792440055   0.5138521675700488   -0.226162
N   N   0.6447390408808648   0.34530411762046986   0.7588944999800536   -0.217875
N   N   0.8289293653356462   0.13602429958272608   0.9845341929850775   -0.209904
N   N   0.8546907234037167   0.15181994864230364   0.7372856869680304   -0.203258
O   O   0.6726600382680572   0.27661885593228536   0.9308445475382001   -0.780514
O   O   0.6303279538039478   0.2501332637698765   0.8282026857310908   -0.837851
O   O   0.5535901474879277   0.3431956742949225   0.8342988839929344   -0.580277
O   O   0.5788591411339508   0.3492760985622353   0.9167601014641027   -0.561056
O   O   0.7423703829770802   0.350495314848533   0.8535152405271218   -0.534811
O   O   0.7682288151771393   0.3622377253957538   0.9361883091062512   -0.538037
O   O   0.6554818694582104   0.4260121158361886   0.8430614841308389   -0.784199
O   O   0.693551786516097   0.44931556963028785   0.9425657579769394   -0.828727
O   O   0.8522483316828859   0.062224032034049664   0.6470444201872597   -0.560367
O   O   0.824688958278837   0.044980322837816916   0.564331172949724   -0.540462
O   O   0.8336681613709223   0.2315106241689825   0.5716984778593336   -0.55759
O   O   0.8588128487550408   0.2480634992032293   0.6545760923358045   -0.546762
O   O   0.9515246989457867   0.16952683351066197   0.6631122309445093   -0.551877
O   O   0.9249338507516687   0.15179049898898578   0.5804245519441414   -0.567157
O   O   0.7589069908610638   0.14258276655934793   0.646003427674003   -0.572797
O   O   0.7332895103782539   0.12729680251667855   0.5632609595939899   -0.539169
Zn   Zn   0.6763232591619593   0.8640062560985735   0.4426628900845302   0.853806
Zn   Zn   0.6469946536588511   0.8382287229787381   0.33114665841704033   0.849136
Zn   Zn   0.8268798582587455   0.6367302747124128   0.05752816836681224   0.841708
Zn   Zn   0.8563649689625371   0.6565470775813469   0.16422588310978198   0.839764
H   H   0.9387202855080868   0.8241910764674921   0.3042262267636915   0.105687
H   H   0.8260768349500177   0.8270732376457952   0.31161179469984945   0.10971
H   H   0.8827390946197353   0.8785667157308281   0.4665034449407632   0.111809
H   H   0.9950776695599619   0.8728142902067265   0.4591470978470825   0.112621
H   H   0.7045936770427398   0.9583867980525758   0.030997104439474454   0.099562
H   H   0.6094616456870291   0.7632848235493552   0.08752555473302931   0.113657
H   H   0.6270215779112343   0.7698312297632478   0.0009533299858245447   0.106179
H   H   0.7429532668640779   0.905993229806669   0.18669488467223289   0.118221
H   H   0.7372531808968964   0.8926096425960448   0.2748614716371097   0.100879
H   H   0.5515721909818391   0.7997996082678339   0.23870615797931566   0.097234
H   H   0.691809680107972   0.9603092754302517   0.11886563881108202   0.127861
H   H   0.5486443871445609   0.8084510294512297   0.14947848917197892   0.131565
H   H   0.6915067512729385   0.7720488455598513   0.39997123922507705   0.378747
H   H   0.6051047036857434   0.7415116368954455   0.34899547952328647   0.350707
H   H   0.6961278337270604   0.7717930678193587   0.4525870187109106   0.380889
H   H   0.6309175676873302   0.9340243400011348   0.36604584110883803   0.376231
H   H   0.6995932693917066   0.9393172863494247   0.35803677344631896   0.372655
H   H   0.7372291228198616   0.9526628768229213   0.44941290469680517   0.348433
H   H   0.8706255538219598   0.9713622615806906   0.18576785344463798   0.108399
H   H   0.8729079600439812   0.8566729379183137   0.1887607982353837   0.107546
H   H   0.82128357246784   0.8240143486696175   0.032409201652193874   0.106282
H   H   0.8200379217785532   0.9376596577329496   0.029411508474545586   0.114591
H   H   0.5651661049128968   0.6803049296591392   0.19363191267636304   0.104071
H   H   0.6765860130763454   0.6709507987636203   0.18699841617346666   0.109196
H   H   0.6202232815973917   0.618484711671355   0.03235258626989395   0.112481
H   H   0.5084067657541516   0.6290703916071316   0.03894444307226007   0.113322
H   H   0.7765982964497413   0.5453566962173164   0.4640781150151405   0.110739
H   H   0.8936623835709677   0.7334475725431657   0.41178376479655815   0.11406
H   H   0.88033755593032   0.7263937690338476   0.49852218308535307   0.102517
H   H   0.7507815216291867   0.5932361446724101   0.30624611749994046   0.128041
H   H   0.762082179520781   0.6049730252630416   0.2193878937569883   0.102571
H   H   0.9471809127811391   0.6978101429224806   0.2606692737063769   0.099745
H   H   0.7854847037039033   0.5443782658787829   0.3768539002201592   0.131717
H   H   0.9440249872826578   0.691883979469966   0.3493822904255807   0.12459
C   C   0.5402355496111784   0.846692451120916   0.3772447289882942   0.578487
C   C   0.9730413341055246   0.8481884146326545   0.3813502573563662   -0.037601
C   C   0.9257644818811032   0.8354628605578607   0.33957358412698596   -0.107354
C   C   0.8635595726681011   0.8375061541061989   0.3436206708101032   -0.099989
C   C   0.8482204031115441   0.8532094559067941   0.38940059945888456   -0.03556
C   C   0.8954618747785313   0.8661541687811052   0.4312448458864937   -0.099015
C   C   0.9575228324720431   0.863212474550295   0.4272050644139958   -0.099192
C   C   0.7812012593277056   0.8556661804974066   0.39339289706235675   0.584463
C   C   0.6835809618913176   0.9165841661782974   0.045421973328433424   0.099761
C   C   0.6764379416816473   0.9172112280697988   0.0938734175007093   -0.167722
C   C   0.6496296446994381   0.8616228626789344   0.10981594389583722   0.10721
C   C   0.6297389496580889   0.8075619163335385   0.0762525189657868   -0.166723
C   C   0.6393693594871314   0.8105086957483085   0.02862912041721372   0.110494
C   C   0.6459427875851824   0.8583126585474276   0.1614849680854037   0.111827
C   C   0.699451694408703   0.8832245558828538   0.19709239094674688   -0.168444
C   C   0.6970733880294854   0.8754436895586152   0.24541526341212225   0.105627
C   C   0.5927275091090513   0.8226418761521191   0.22520247614945613   0.104986
C   C   0.5914089997518176   0.8278403785145118   0.17595695558285743   -0.168982
C   C   0.8404054053167092   0.5278256789326319   0.10623821699501293   0.585446
C   C   0.8445594879670544   0.960581655507626   0.10761196185198078   -0.033058
C   C   0.8599711917160424   0.9383047931597878   0.1526146160908638   -0.105934
C   C   0.8613320253686491   0.8752720169306576   0.1542531748327829   -0.104943
C   C   0.8472467154395906   0.834124947836905   0.11084853541688167   -0.030203
C   C   0.832689247553201   0.8566109008737933   0.06581885189870708   -0.096072
C   C   0.8317487353915437   0.9196760022239019   0.0641496112721867   -0.10216
C   C   0.8467063151071373   0.7659897211773267   0.1125637988703039   0.590041
C   C   0.9640799831544925   0.6595585127119695   0.12032960301919879   0.58797
C   C   0.5308377312571088   0.6554635640241765   0.11656668902917408   -0.033746
C   C   0.5778043464170969   0.6671472415200665   0.1585015200684631   -0.103676
C   C   0.6393009626176261   0.6614083535308577   0.15487156091171048   -0.101376
C   C   0.6541939776198942   0.6432820564001425   0.10937324813230491   -0.031402
C   C   0.6073155663729993   0.6319458541822232   0.06734710196027408   -0.103113
C   C   0.5458785157170986   0.6380412447787536   0.07094382240870868   -0.099091
C   C   0.7204403927220724   0.6370890094505495   0.10577470138121547   0.588412
C   C   0.8026228288060607   0.5860876762122814   0.4512903438259768   0.114212
C   C   0.8075833079176715   0.5859881121050208   0.4022650753595514   -0.165548
C   C   0.8412579069773752   0.6389425169268139   0.38688760700582986   0.102324
C   C   0.8685031180914788   0.6904809147245973   0.42194166016275764   -0.172726
C   C   0.8610462738212677   0.6872425649162572   0.47007569293362295   0.103316
C   C   0.8467768478399047   0.6418036342683973   0.335222965942635   0.113218
C   C   0.7954576022836571   0.616172076502194   0.2978195570505258   -0.164285
C   C   0.8011113378865047   0.6224510782138488   0.2496785843295721   0.104242
C   C   0.9046925567030957   0.6754141469485714   0.2727484394654641   0.101469
C   C   0.9025148679639444   0.6717279371002179   0.3218493168617998   -0.173664
N   N   0.6661106394996923   0.8639459296481763   0.013852140376402311   -0.226162
N   N   0.6447385436951556   0.8453038421144817   0.25889374226534506   -0.217875
N   N   0.828933047470255   0.6360235509250856   0.4845363573546167   -0.209904
N   N   0.8546888174143229   0.6518181117739926   0.23728383347172916   -0.203258
O   O   0.6656984170048026   0.7794507685790298   0.424860091805186   -0.780514
O   O   0.6305563649252135   0.748932895788314   0.3223128324755972   -0.837851
O   O   0.5535903880579398   0.8431979442838162   0.33429958732034976   -0.580277
O   O   0.5788593802277451   0.849273958869241   0.4167622658336419   -0.561056
O   O   0.7423698825144516   0.8504972914859442   0.3535170396361301   -0.534811
O   O   0.7682275524375113   0.8622391910522585   0.4361868208704807   -0.538037
O   O   0.6553760982615551   0.926444142056684   0.33983109280131796   -0.784199
O   O   0.690751929970159   0.9485413793703263   0.43921483067219924   -0.828727
O   O   0.8522478312202572   0.562226008671461   0.14704621929626793   -0.560367
O   O   0.8246918081517689   0.5449777857152284   0.06433078049554647   -0.540462
O   O   0.8336674215287272   0.7315112097710398   0.07170027696834187   -0.55759
O   O   0.858811750506046   0.7480654853138416   0.15457496936056508   -0.546762
O   O   0.9515241984831581   0.6695288101480733   0.16311403005351766   -0.551877
O   O   0.9249321190614191   0.6517883687691923   0.08042379422943291   -0.567157
O   O   0.7589055034546364   0.6425816204721134   0.14600303521982547   -0.572797
O   O   0.7332883666658594   0.6272954766292742   0.06326239344246723   -0.539169
Zn   Zn   0.6763223746362713   0.8640035344748858   0.9426607257149909   0.853806
Zn   Zn   0.6469950752497169   0.8382309787935015   0.8311466856106869   0.849136
Zn   Zn   0.826879788005048   0.6367328144054577   0.5575300218631136   0.841708
Zn   Zn   0.8563645599190621   0.6565493901717666   0.6642262755639594   0.839764
H   H   0.9387245378209821   0.8241934458335682   0.8042269844784   0.105687
H   H   0.8260757126720994   0.8270709702273578   0.8116125524145579   0.10971
H   H   0.8827389396685934   0.8785691986482168   0.9665049331765335   0.111809
H   H   0.9950766676343765   0.8728162053675521   0.9591449334775433   0.112621
H   H   0.7045920124014846   0.9583844738584821   0.5309974968936519   0.099562
H   H   0.6094628979122358   0.7632870225884624   0.5875252166661449   0.113657
H   H   0.6270232536236625   0.7698337126806365   0.5009548182215949   0.106179
H   H   0.7429528919992737   0.9059952585188072   0.6866934508237555   0.118221
H   H   0.7372555520274475   0.892611671308183   0.7748600377886323   0.100879
H   H   0.5515718993382616   0.7997972840737403   0.7387065504334932   0.097234
H   H   0.691809965006402   0.9603067241335328   0.6188645702231357   0.127861
H   H   0.5486436720137615   0.8084484213788545   0.6494770553235015   0.131565
H   H   0.6908107569081682   0.7697125974357479   0.8982012138856562   0.378747
H   H   0.6028493959696655   0.7422206289449562   0.8448914393909849   0.350707
H   H   0.7006921216033818   0.7739025455460218   0.9520040900971335   0.380889
H   H   0.6367922524064602   0.9390751527309313   0.8640712698720757   0.376231
H   H   0.7018540199620246   0.9405904765249149   0.8523719750651942   0.372655
H   H   0.6618974606050638   0.9642978250167497   0.9485414202635638   0.348433
H   H   0.870629177597856   0.9713601077135656   0.6857693416804084   0.108399
H   H   0.8729074663030618   0.856675193733077   0.6887608254290303   0.107546
H   H   0.8212880788730681   0.8240168883626624   0.5324110551484953   0.106282
H   H   0.8200367995006347   0.9376573903145122   0.5294122661892541   0.114591
H   H   0.56516686529354   0.6803074125765278   0.6936334009121335   0.104071
H   H   0.6765874332202229   0.6709487016721518   0.687000269669768   0.109196
H   H   0.6202246185200426   0.6184869674861183   0.5323526134635406   0.112481
H   H   0.5084074414373505   0.629072817748864   0.5389455660474995   0.113322
H   H   0.7765966561786458   0.5453549019505314   0.9640759506456014   0.110739
H   H   0.8936605837134947   0.733444850919478   0.9117816004270188   0.11406
H   H   0.8803366030472903   0.7263916151667228   0.9985236713211234   0.102517
H   H   0.7507811972831561   0.5932385140384862   0.8062468752146489   0.128041
H   H   0.7620854645068995   0.6049706442932917   0.7193879209506349   0.102571
H   H   0.9471842824647021   0.6978078187283869   0.7606696661605543   0.099745
H   H   0.785483302812374   0.5443778626473519   0.8768517358506199   0.131717
H   H   0.9440240700545168   0.6918859514064479   0.8493804913165726   0.12459
C   C   0.5402355120599338   0.8466902972537912   0.8772462172240646   0.578487
C   C   0.973040332179939   0.8481903297934803   0.8813480929868269   -0.037601
C   C   0.9257631055108515   0.8354604228124544   0.8395732460601016   -0.107354
C   C   0.8635627729567754   0.8375037163607926   0.8436203327432188   -0.099989
C   C   0.8482186032540708   0.8532067342831062   0.8893984350893452   -0.03556
C   C   0.8954609218955019   0.8661520149139804   0.9312463341222641   -0.099015
C   C   0.9575226775209011   0.8632149574676836   0.9272065526497661   -0.099192
C   C   0.7812011727339052   0.8556680956582321   0.8933907326928174   0.584463
C   C   0.6835831294483093   0.9165863652174044   0.545421635261549   0.099761
C   C   0.6764365326089428   0.9172134838845623   0.5938734446943559   -0.167722
C   C   0.6496289473849592   0.8616252888206666   0.6098170668710766   0.10721
C   C   0.6297373697142779   0.8075596489151012   0.5762532766804953   -0.166723
C   C   0.6393711525994572   0.8105065418811838   0.5286306086529842   0.110494
C   C   0.6459428347313825   0.8583105614559591   0.661486821581705   0.111827
C   C   0.6994526910653591   0.883222174913104   0.6970924181403935   -0.168444
C   C   0.6970745213785768   0.8754461157003474   0.7454163863873617   0.105627
C   C   0.5927267597995811   0.8226395519580254   0.7252028686036336   0.104986
C   C   0.5914097601324609   0.8278428614319004   0.6759584438186278   -0.168982
C   C   0.8404045028013349   0.5278264301607286   0.6062375136675976   0.585446
C   C   0.8445587401338019   0.9605837409954205   0.6076108932640345   -0.033058
C   C   0.859970697975123   0.9383070489745514   0.6526146432845104   -0.105934
C   C   0.8613310724856195   0.8752698630635327   0.6542546630685533   -0.104943
C   C   0.8472504595678199   0.8341269765490433   0.6108471015684044   -0.030203
C   C   0.832687701788061   0.8566083495770745   0.5658177833107607   -0.096072
C   C   0.8317471896264035   0.9196734509271831   0.5641485426842403   -0.10216
C   C   0.8467050234343303   0.7659873402075768   0.6125638260639505   0.590041
C   C   0.964079404716129   0.6595607117510767   0.6203292649523143   0.58797
C   C   0.5308374396135311   0.6554612398300829   0.6165670814833516   -0.033746
C   C   0.577804224168408   0.6671450308772854   0.6585026430437027   -0.103676
C   C   0.6393010112400438   0.6614106661212775   0.654871953365888   -0.101376
C   C   0.6541961956956596   0.6432845960931874   0.6093751016286063   -0.031402
C   C   0.6073177324537734   0.6319436435394421   0.5673482249355135   -0.103113
C   C   0.545878598518187   0.6380432734908918   0.5709423885602314   -0.099091
C   C   0.7204396448888202   0.6370910949383439   0.6057736327932692   0.588412
C   C   0.8026218268804752   0.586089591373107   0.9512881794564376   0.114212
C   C   0.8075829933801522   0.5859896676655066   0.9022665635953219   -0.165548
C   C   0.8412615307532714   0.6389403630596892   0.8868890952416002   0.102324
C   C   0.8685021161658933   0.690482829885423   0.9219394957932184   -0.172726
C   C   0.8610461188701259   0.6872450478336458   0.9700771811693933   0.103316
C   C   0.8467801328260236   0.6418012532986473   0.8352229931362815   0.113218
C   C   0.7954572779376264   0.61617444586827   0.7978203147652343   -0.164285
C   C   0.8011109288430296   0.6224533908042685   0.7496789767837496   0.104242
C   C   0.9046921476596206   0.675416459538991   0.7727488319196416   0.101469
C   C   0.9025139150809147   0.6717257832330932   0.8218508050975701   -0.173664
N   N   0.6661125514881333   0.8639435486784264   0.5138521675700488   -0.226162
N   N   0.6447391346809102   0.8453062114805577   0.7588944999800536   -0.217875
N   N   0.8289320455446695   0.6360254660859113   0.9845341929850775   -0.209904
N   N   0.8546933238195511   0.6518206514670375   0.7372856869680304   -0.203258
O   O   0.6671973043720862   0.7780117799048124   0.9246862549860921   -0.780514
O   O   0.6293669559786159   0.7489934540927012   0.8190784776675286   -0.837851
O   O   0.5535898423220292   0.8431954497627537   0.8342988839929344   -0.580277
O   O   0.5788588359680522   0.8492758740300665   0.9167601014641027   -0.561056
O   O   0.7423709133497781   0.850494626637913   0.8535152405271218   -0.534811
O   O   0.768229345549837   0.8622370371851336   0.9361883091062512   -0.538037
O   O   0.6566530163548345   0.9268481464739313   0.835942556382287   -0.784199
O   O   0.6987442860215147   0.9495969858482777   0.9376091725717137   -0.828727
O   O   0.8522461958534171   0.5622238075018808   0.6470444201872597   -0.560367
O   O   0.824691399108294   0.5449800983056481   0.564331172949724   -0.540462
O   O   0.8336657063686983   0.7315085449230083   0.5716984778593336   -0.55759
O   O   0.8588152895844977   0.7480632746710605   0.6545760923358045   -0.546762
O   O   0.9515224833231292   0.6695261453000418   0.6631122309445093   -0.551877
O   O   0.9249363713743144   0.6517907381352683   0.5804245519441414   -0.567157
O   O   0.7589050944111614   0.6425839330625331   0.646003427674003   -0.572797
O   O   0.7332921107940884   0.6272975053414124   0.5632609595939899   -0.539169
