# Supplementary material for: Probing Structural Defects in MOFs Using Water Stability
Source: J Phys Chem C Nanomater Interfaces. 2024 Feb 23;128(9):3975–84. doi: 10.1021/acs.jpcc.3c07497 (PMC10926153; doi:10.1021/acs.jpcc.3c07497)
Supplement: Supplementary file 2 — jp3c07497_si_002.zip [file jp3c07497_si_002.zip › SI/Sample input files/MD/Pristine ATOXAJ/nvt_framework.xyz]

864
 Atoms. Timestep: 1000000
Zn 0.39124 6.30647 12.1394
Zn 0.29618 6.23084 9.16935
Zn 6.41262 2.80071 1.54944
Zn 6.50768 2.87635 4.51951
H 1.41425 -0.36391 8.74034
H 0.89228 1.94618 8.69379
H 1.22082 2.11714 12.6608
H 1.65233 -0.16154 12.7238
H 6.82439 5.924 8.55417
H 4.51219 6.18176 8.72117
H 4.80993 6.46098 12.6759
H 7.12147 6.35783 12.5144
H 2.1268 9.66008 0.89525
H 1.5812 5.47074 2.55982
H 2.17712 5.84144 0.37781
H 2.96012 7.56152 5.22914
H 2.47705 7.14107 7.45632
H -1.12886 6.14653 6.52548
H 1.5393 9.54076 3.21844
H -0.90452 6.57155 4.17268
H 5.38962 9.4711 4.94852
H 5.91159 7.161 4.99506
H 5.58305 6.99004 1.02803
H 5.15153 9.26872 0.96506
H -0.02052 3.18319 5.13469
H 2.29167 2.92542 4.96769
H 1.99393 2.6462 1.01298
H -0.31761 2.74936 1.1745
H 4.67706 -0.5529 12.7936
H 5.22266 3.63645 11.129
H 4.62675 3.26575 13.311
H 3.84374 1.54567 8.45971
H 4.32682 1.96611 6.23254
H 7.93273 2.96066 7.16338
H 5.26457 -0.43358 10.4704
H 7.70839 2.53563 9.51618
C 0.02007 8.80939 10.7841
C 1.57761 -0.47585 10.7553
C 1.35874 0.12491 9.53018
C 1.04548 1.52511 9.50828
C 0.96762 2.24351 10.6513
C 1.23074 1.62367 11.8737
C 1.5102 0.2568 11.9052
C 0.67789 3.72539 10.5788
C -2.21479 6.11803 10.3953
C 7.19892 6.17004 10.5254
C 6.42796 6.07169 9.38234
C 5.03142 6.2017 9.49185
C 4.42038 6.35604 10.7061
C 5.21021 6.38763 11.8395
C 6.59997 6.31185 11.745
C 2.9233 6.40766 10.8128
C 2.02806 8.8032 1.24432
C 1.67501 8.66482 2.58583
C 1.50162 7.39705 3.09368
C 1.69274 6.34076 2.25319
C 2.05419 6.5755 0.93495
C 1.12897 7.15473 4.50911
C 2.10608 7.28383 5.47144
C 1.82459 7.00253 6.80884
C -0.28601 6.42972 6.25581
C -0.09987 6.70756 4.89377
C 6.78379 0.29779 2.90478
C 5.22625 9.58304 2.93352
C 5.44512 8.98228 4.15868
C 5.75839 7.58208 4.18058
C 5.83625 6.86368 3.03756
C 5.57312 7.48351 1.81514
C 5.29366 8.85038 1.78366
C 6.12598 5.38179 3.11011
C 9.01866 2.98916 3.29354
C -0.39506 2.93714 3.1635
C 0.3759 3.0355 4.30652
C 1.77244 2.90549 4.197
C 2.38349 2.75115 2.9828
C 1.59365 2.71956 1.84936
C 0.20389 2.79534 1.94382
C 3.88057 2.69952 2.87603
C 4.7758 0.30399 12.4445
C 5.12886 0.44237 11.103
C 5.30225 1.71013 10.5952
C 5.11112 2.76643 11.4357
C 4.74968 2.53169 12.7539
C 5.67489 1.95246 9.17975
C 4.69778 1.82335 8.21742
C 4.97927 2.10465 6.88002
C 7.08988 2.67747 7.43305
C 6.90374 2.39962 8.79509
N 2.22873 7.75275 0.43531
N 0.62803 6.53716 7.16612
N 4.57513 1.35443 13.2536
N 6.17584 2.57003 6.52274
O 0.08282 8.191 9.66981
O 0.19015 8.31292 11.9326
O 0.63023 4.34446 11.6876
O 0.45984 4.24953 9.46858
O -1.72123 6.10654 9.23861
O -1.57757 6.14504 11.4781
O 2.27398 6.36273 9.73552
O 2.42972 6.48816 11.9695
O 6.72104 0.91619 4.01905
O 6.61371 0.79427 1.75628
O 6.17363 4.76273 2.00131
O 6.34403 4.85766 4.22028
O 8.52509 3.00064 4.45025
O 8.38143 2.96215 2.21075
O 4.52988 2.74446 3.95334
O 4.37415 2.61902 1.71932
Zn -1.84984 4.63033 25.8283
Zn -1.9449 4.55469 22.8582
Zn 4.17154 1.12456 15.2383
Zn 4.2666 1.2002 18.2084
H -0.82683 -2.04006 22.4292
H -1.3488 0.27004 22.3827
H -1.02026 0.44099 26.3497
H -0.58875 -1.83769 26.4127
H 4.5833 4.24785 22.243
H 2.27111 4.50561 22.41
H 2.56885 4.78483 26.3647
H 4.88039 4.68168 26.2032
H -0.11428 7.98393 14.5841
H -0.65988 3.79459 16.2487
H -0.06396 4.16529 14.0667
H 0.71904 5.88537 18.918
H 0.23596 5.46493 21.1452
H -3.36994 4.47038 20.2143
H -0.70179 7.86461 16.9073
H -3.1456 4.89541 17.8615
H 3.14853 7.79495 18.6374
H 3.67051 5.48485 18.6839
H 3.34197 5.3139 14.7169
H 2.91045 7.59258 14.6539
H -2.2616 1.50704 18.8236
H 0.05059 1.24928 18.6565
H -0.24715 0.97005 14.7018
H -2.55869 1.07321 14.8634
H 2.43598 -2.22904 26.4825
H 2.98158 1.9603 24.8179
H 2.38566 1.5896 26.9999
H 1.60266 -0.13048 22.1486
H 2.08574 0.28996 19.9214
H 5.69165 1.28451 20.8522
H 3.02349 -2.10973 24.1593
H 5.46731 0.85948 23.205
C -2.22101 7.13325 24.4729
C -0.66347 -2.152 24.4442
C -0.88234 -1.55124 23.219
C -1.1956 -0.15104 23.1971
C -1.27346 0.56736 24.3402
C -1.01034 -0.05248 25.5626
C -0.73088 -1.41935 25.5941
C -1.56319 2.04924 24.2676
C -4.45587 4.44188 24.0842
C 4.95784 4.49389 24.2142
C 4.18688 4.39554 23.0712
C 2.79034 4.52555 23.1807
C 2.1793 4.67989 24.3949
C 2.96913 4.71148 25.5284
C 4.35889 4.6357 25.4339
C 0.68221 4.73151 24.5017
C -0.21302 7.12705 14.9332
C -0.56607 6.98867 16.2747
C -0.73947 5.7209 16.7825
C -0.54834 4.66461 15.9421
C -0.18689 4.89935 14.6238
C -1.11211 5.47858 18.198
C -0.135 5.60768 19.1603
C -0.41649 5.32638 20.4977
C -2.5271 4.75357 19.9447
C -2.34095 5.03142 18.5826
C 4.54271 -1.37836 16.5936
C 2.98517 7.90689 16.6224
C 3.20404 7.30613 17.8475
C 3.51731 5.90593 17.8694
C 3.59517 5.18753 16.7264
C 3.33204 5.80736 15.504
C 3.05258 7.17423 15.4725
C 3.8849 3.70564 16.799
C 6.77757 1.31301 16.9824
C -2.63614 1.261 16.8524
C -1.86518 1.35935 17.9954
C -0.46864 1.22934 17.8859
C 0.14241 1.075 16.6717
C -0.64743 1.04341 15.5382
C -2.03719 1.11919 15.6327
C 1.63949 1.02338 16.5649
C 2.53472 -1.37216 26.1334
C 2.88778 -1.23378 24.7919
C 3.06117 0.03398 24.284
C 2.87004 1.09028 25.1245
C 2.50859 0.85554 26.4428
C 3.43381 0.27631 22.8686
C 2.4567 0.14721 21.9063
C 2.73819 0.4285 20.5689
C 4.8488 1.00132 21.1219
C 4.66265 0.72347 22.484
N -0.01235 6.07661 14.1242
N -1.61305 4.86101 20.855
N 2.33405 -0.32172 26.9424
N 3.93475 0.89388 20.2116
O -2.15826 6.51485 23.3587
O -2.05093 6.63677 25.6214
O -1.61085 2.66831 25.3764
O -1.78124 2.57338 23.1574
O -3.96231 4.43039 22.9275
O -3.81865 4.46889 25.167
O 0.0329 4.68658 23.4244
O 0.18864 4.81201 25.6584
O 4.47996 -0.75996 17.7079
O 4.37263 -0.88188 15.4451
O 3.93255 3.08658 15.6902
O 4.10295 3.18151 17.9091
O 6.28401 1.3245 18.1391
O 6.14035 1.286 15.8996
O 2.2888 1.06831 17.6422
O 2.13307 0.94287 15.4082
Zn -1.48881 17.0898 12.1394
Zn -1.58387 17.0142 9.16935
Zn 4.53257 13.5841 1.54944
Zn 4.62763 13.6597 4.51951
H -0.46581 10.4194 8.74034
H -0.98778 12.7295 8.69379
H -0.65924 12.9005 12.6608
H -0.22772 10.6218 12.7238
H 4.94433 16.7073 8.55417
H 2.63214 16.9651 8.72117
H 2.92988 17.2443 12.6759
H 5.24142 17.1412 12.5144
H 0.24675 20.4434 0.89525
H -0.29885 16.2541 2.55982
H 0.29707 16.6248 0.37781
H 1.08007 18.3449 5.22914
H 0.59699 17.9244 7.45632
H -3.00892 16.9299 6.52548
H -0.34076 20.3241 3.21844
H -2.78458 17.3549 4.17268
H 3.50956 20.2544 4.94852
H 4.03153 17.9443 4.99506
H 3.70299 17.7734 1.02803
H 3.27148 20.0521 0.96506
H -1.90058 13.9665 5.13469
H 0.41162 13.7088 4.96769
H 0.11388 13.4295 1.01298
H -2.19766 13.5327 1.1745
H 2.79701 10.2304 12.7936
H 3.34261 14.4198 11.129
H 2.74669 14.0491 13.311
H 1.96369 12.329 8.45971
H 2.44677 12.7495 6.23254
H 6.05267 13.744 7.16338
H 3.38452 10.3498 10.4704
H 5.82834 13.319 9.51618
C -1.85998 19.5927 10.7841
C -0.30244 10.3075 10.7553
C -0.52131 10.9082 9.53018
C -0.83458 12.3085 9.50828
C -0.91244 13.0268 10.6513
C -0.64931 12.407 11.8737
C -0.36985 11.0401 11.9052
C -1.20217 14.5087 10.5788
C -4.09484 16.9014 10.3953
C 5.31887 16.9534 10.5254
C 4.54791 16.855 9.38234
C 3.15137 16.985 9.49185
C 2.54032 17.1394 10.7061
C 3.33016 17.171 11.8395
C 4.71992 17.0952 11.745
C 1.04324 17.191 10.8128
C 0.14801 19.5865 1.24432
C -0.20505 19.4482 2.58583
C -0.37844 18.1804 3.09368
C -0.18731 17.1241 2.25319
C 0.17413 17.3588 0.93495
C -0.75108 17.9381 4.50911
C 0.22603 18.0672 5.47144
C -0.05546 17.7859 6.80884
C -2.16607 17.2131 6.25581
C -1.97992 17.4909 4.89377
C 4.90374 11.0811 2.90478
C 3.3462 20.3664 2.93352
C 3.56507 19.7656 4.15868
C 3.87833 18.3654 4.18058
C 3.95619 17.647 3.03756
C 3.69307 18.2669 1.81514
C 3.41361 19.6337 1.78366
C 4.24592 16.1651 3.11011
C 7.1386 13.7725 3.29354
C -2.27511 13.7205 3.1635
C -1.50415 13.8188 4.30652
C -0.10761 13.6888 4.197
C 0.50343 13.5345 2.9828
C -0.2864 13.5029 1.84936
C -1.67616 13.5787 1.94382
C 2.00051 13.4829 2.87603
C 2.89575 11.0873 12.4445
C 3.2488 11.2257 11.103
C 3.42219 12.4935 10.5952
C 3.23107 13.5498 11.4357
C 2.86962 13.315 12.7539
C 3.79484 12.7358 9.17975
C 2.81773 12.6067 8.21742
C 3.09922 12.888 6.88002
C 5.20983 13.4608 7.43305
C 5.02368 13.183 8.79509
N 0.34868 18.5361 0.43531
N -1.25203 17.3205 7.16612
N 2.69508 12.1378 13.2536
N 4.29578 13.3534 6.52274
O -1.79723 18.9743 9.66981
O -1.6899 19.0962 11.9326
O -1.24982 15.1278 11.6876
O -1.42022 15.0329 9.46858
O -3.60128 16.8899 9.23861
O -3.45762 16.9284 11.4781
O 0.39393 17.1461 9.73552
O 0.54966 17.2715 11.9695
O 4.84099 11.6995 4.01905
O 4.73366 11.5776 1.75628
O 4.29358 15.5461 2.00131
O 4.46397 15.641 4.22028
O 6.64504 13.784 4.45025
O 6.50138 13.7455 2.21075
O 2.64983 13.5278 3.95334
O 2.49409 13.4024 1.71932
Zn -3.72989 15.4137 25.8283
Zn -3.82496 15.338 22.8582
Zn 2.29149 11.9079 15.2383
Zn 2.38655 11.9835 18.2084
H -2.70689 8.74327 22.4292
H -3.22886 11.0534 22.3827
H -2.90032 11.2243 26.3497
H -2.4688 8.94565 26.4127
H 2.70325 15.0312 22.243
H 0.39106 15.289 22.41
H 0.6888 15.5682 26.3647
H 3.00034 15.465 26.2032
H -1.99433 18.7673 14.5841
H -2.53993 14.5779 16.2487
H -1.94402 14.9486 14.0667
H -1.16101 16.6687 18.918
H -1.64409 16.2483 21.1452
H -5.25 15.2537 20.2143
H -2.58184 18.648 16.9073
H -5.02566 15.6787 17.8615
H 1.26848 18.5783 18.6374
H 1.79045 16.2682 18.6839
H 1.46191 16.0972 14.7169
H 1.0304 18.3759 14.6539
H -4.14166 12.2904 18.8236
H -1.82946 12.0326 18.6565
H -2.1272 11.7534 14.7018
H -4.43874 11.8565 14.8634
H 0.55593 8.55429 26.4825
H 1.10153 12.7436 24.8179
H 0.50561 12.3729 26.9999
H -0.27739 10.6529 22.1486
H 0.20568 11.0733 19.9214
H 3.81159 12.0679 20.8522
H 1.14343 8.6736 24.1593
H 3.58726 11.6428 23.205
C -4.10106 17.9166 24.4729
C -2.54352 8.63134 24.4442
C -2.76239 9.23209 23.219
C -3.07566 10.6323 23.1971
C -3.15352 11.3507 24.3402
C -2.89039 10.7309 25.5626
C -2.61093 9.36399 25.5941
C -3.44325 12.8326 24.2676
C -6.33593 15.2252 24.0842
C 3.07779 15.2772 24.2142
C 2.30683 15.1789 23.0712
C 0.91029 15.3089 23.1807
C 0.29924 15.4632 24.3949
C 1.08908 15.4948 25.5284
C 2.47884 15.419 25.4339
C -1.19784 15.5148 24.5017
C -2.09307 17.9104 14.9332
C -2.44613 17.772 16.2747
C -2.61952 16.5042 16.7825
C -2.42839 15.448 15.9421
C -2.06695 15.6827 14.6238
C -2.99216 16.2619 18.198
C -2.01505 16.391 19.1603
C -2.29654 16.1097 20.4977
C -4.40715 15.5369 19.9447
C -4.22101 15.8147 18.5826
C 2.66266 9.40498 16.5936
C 1.10512 18.6902 16.6224
C 1.32399 18.0895 17.8475
C 1.63725 16.6893 17.8694
C 1.71511 15.9709 16.7264
C 1.45199 16.5907 15.504
C 1.17253 17.9576 15.4725
C 2.00484 14.489 16.799
C 4.89752 12.0963 16.9824
C -4.51619 12.0443 16.8524
C -3.74523 12.1427 17.9954
C -2.34869 12.0127 17.8859
C -1.73765 11.8583 16.6717
C -2.52748 11.8267 15.5382
C -3.91724 11.9025 15.6327
C -0.24057 11.8067 16.5649
C 0.65467 9.41117 26.1334
C 1.00772 9.54956 24.7919
C 1.18111 10.8173 24.284
C 0.98999 11.8736 25.1245
C 0.62854 11.6389 26.4428
C 1.55376 11.0596 22.8686
C 0.57665 10.9305 21.9063
C 0.85814 11.2118 20.5689
C 2.96874 11.7846 21.1219
C 2.7826 11.5068 22.484
N -1.89241 16.8599 14.1242
N -3.49311 15.6443 20.855
N 0.454 10.4616 26.9424
N 2.0547 11.6772 20.2116
O -4.03831 17.2982 23.3587
O -3.93098 17.4201 25.6214
O -3.4909 13.4516 25.3764
O -3.6613 13.3567 23.1574
O -5.84236 15.2137 22.9275
O -5.6987 15.2522 25.167
O -1.84715 15.4699 23.4244
O -1.69142 15.5953 25.6584
O 2.59991 10.0234 17.7079
O 2.49258 9.90146 15.4451
O 2.0525 13.8699 15.6902
O 2.22289 13.9648 17.9091
O 4.40396 12.1078 18.1391
O 4.2603 12.0693 15.8996
O 0.40875 11.8516 17.6422
O 0.25301 11.7262 15.4082
Zn 11.3162 6.30647 12.1394
Zn 11.2212 6.23084 9.16935
Zn 17.3376 2.80071 1.54944
Zn 17.4327 2.87635 4.51951
H 12.3393 -0.36391 8.74034
H 11.8173 1.94618 8.69379
H 12.1458 2.11714 12.6608
H 12.5773 -0.16154 12.7238
H 17.7494 5.924 8.55417
H 15.4372 6.18176 8.72117
H 15.7349 6.46098 12.6759
H 18.0465 6.35783 12.5144
H 13.0518 9.66008 0.89525
H 12.5062 5.47074 2.55982
H 13.1021 5.84144 0.37781
H 13.8851 7.56152 5.22914
H 13.402 7.14107 7.45632
H 9.79614 6.14653 6.52548
H 12.4643 9.54076 3.21844
H 10.0205 6.57155 4.17268
H 16.3146 9.4711 4.94852
H 16.8366 7.161 4.99506
H 16.508 6.99004 1.02803
H 16.0765 9.26872 0.96506
H 10.9045 3.18319 5.13469
H 13.2167 2.92542 4.96769
H 12.9189 2.6462 1.01298
H 10.6074 2.74936 1.1745
H 15.6021 -0.5529 12.7936
H 16.1477 3.63645 11.129
H 15.5517 3.26575 13.311
H 14.7687 1.54567 8.45971
H 15.2518 1.96611 6.23254
H 18.8577 2.96066 7.16338
H 16.1896 -0.43358 10.4704
H 18.6334 2.53563 9.51618
C 10.9451 8.80939 10.7841
C 12.5026 -0.47585 10.7553
C 12.2837 0.12491 9.53018
C 11.9705 1.52511 9.50828
C 11.8926 2.24351 10.6513
C 12.1557 1.62367 11.8737
C 12.4352 0.2568 11.9052
C 11.6029 3.72539 10.5788
C 8.71021 6.11803 10.3953
C 18.1239 6.17004 10.5254
C 17.353 6.07169 9.38234
C 15.9564 6.2017 9.49185
C 15.3454 6.35604 10.7061
C 16.1352 6.38763 11.8395
C 17.525 6.31185 11.745
C 13.8483 6.40766 10.8128
C 12.9531 8.8032 1.24432
C 12.6 8.66482 2.58583
C 12.4266 7.39705 3.09368
C 12.6177 6.34076 2.25319
C 12.9792 6.5755 0.93495
C 12.054 7.15473 4.50911
C 13.0311 7.28383 5.47144
C 12.7496 7.00253 6.80884
C 10.639 6.42972 6.25581
C 10.8251 6.70756 4.89377
C 17.7088 0.29779 2.90478
C 16.1512 9.58304 2.93352
C 16.3701 8.98228 4.15868
C 16.6834 7.58208 4.18058
C 16.7613 6.86368 3.03756
C 16.4981 7.48351 1.81514
C 16.2187 8.85038 1.78366
C 17.051 5.38179 3.11011
C 19.9437 2.98916 3.29354
C 10.5299 2.93714 3.1635
C 11.3009 3.0355 4.30652
C 12.6974 2.90549 4.197
C 13.3085 2.75115 2.9828
C 12.5187 2.71956 1.84936
C 11.1289 2.79534 1.94382
C 14.8056 2.69952 2.87603
C 15.7008 0.30399 12.4445
C 16.0539 0.44237 11.103
C 16.2273 1.71013 10.5952
C 16.0361 2.76643 11.4357
C 15.6747 2.53169 12.7539
C 16.5999 1.95246 9.17975
C 15.6228 1.82335 8.21742
C 15.9043 2.10465 6.88002
C 18.0149 2.67747 7.43305
C 17.8287 2.39962 8.79509
N 13.1537 7.75275 0.43531
N 11.553 6.53716 7.16612
N 15.5001 1.35443 13.2536
N 17.1008 2.57003 6.52274
O 11.0078 8.191 9.66981
O 11.1152 8.31292 11.9326
O 11.5552 4.34446 11.6876
O 11.3848 4.24953 9.46858
O 9.20377 6.10654 9.23861
O 9.34743 6.14504 11.4781
O 13.199 6.36273 9.73552
O 13.3547 6.48816 11.9695
O 17.646 0.91619 4.01905
O 17.5387 0.79427 1.75628
O 17.0986 4.76273 2.00131
O 17.269 4.85766 4.22028
O 19.4501 3.00064 4.45025
O 19.3064 2.96215 2.21075
O 15.4549 2.74446 3.95334
O 15.2992 2.61902 1.71932
Zn 9.07516 4.63033 25.8283
Zn 8.9801 4.55469 22.8582
Zn 15.0965 1.12456 15.2383
Zn 15.1916 1.2002 18.2084
H 10.0982 -2.04006 22.4292
H 9.5762 0.27004 22.3827
H 9.90474 0.44099 26.3497
H 10.3363 -1.83769 26.4127
H 15.5083 4.24785 22.243
H 13.1961 4.50561 22.41
H 13.4939 4.78483 26.3647
H 15.8054 4.68168 26.2032
H 10.8107 7.98393 14.5841
H 10.2651 3.79459 16.2487
H 10.861 4.16529 14.0667
H 11.644 5.88537 18.918
H 11.161 5.46493 21.1452
H 7.55506 4.47038 20.2143
H 10.2232 7.86461 16.9073
H 7.7794 4.89541 17.8615
H 14.0735 7.79495 18.6374
H 14.5955 5.48485 18.6839
H 14.267 5.3139 14.7169
H 13.8355 7.59258 14.6539
H 8.6634 1.50704 18.8236
H 10.9756 1.24928 18.6565
H 10.6779 0.97005 14.7018
H 8.36631 1.07321 14.8634
H 13.361 -2.22904 26.4825
H 13.9066 1.9603 24.8179
H 13.3107 1.5896 26.9999
H 12.5277 -0.13048 22.1486
H 13.0107 0.28996 19.9214
H 16.6167 1.28451 20.8522
H 13.9485 -2.10973 24.1593
H 16.3923 0.85948 23.205
C 8.70399 7.13325 24.4729
C 10.2615 -2.152 24.4442
C 10.0427 -1.55124 23.219
C 9.7294 -0.15104 23.1971
C 9.65154 0.56736 24.3402
C 9.91466 -0.05248 25.5626
C 10.1941 -1.41935 25.5941
C 9.36181 2.04924 24.2676
C 6.46913 4.44188 24.0842
C 15.8828 4.49389 24.2142
C 15.1119 4.39554 23.0712
C 13.7153 4.52555 23.1807
C 13.1043 4.67989 24.3949
C 13.8941 4.71148 25.5284
C 15.2839 4.6357 25.4339
C 11.6072 4.73151 24.5017
C 10.712 7.12705 14.9332
C 10.3589 6.98867 16.2747
C 10.1855 5.7209 16.7825
C 10.3767 4.66461 15.9421
C 10.7381 4.89935 14.6238
C 9.81289 5.47858 18.198
C 10.79 5.60768 19.1603
C 10.5085 5.32638 20.4977
C 8.3979 4.75357 19.9447
C 8.58405 5.03142 18.5826
C 15.4677 -1.37836 16.5936
C 13.9102 7.90689 16.6224
C 14.129 7.30613 17.8475
C 14.4423 5.90593 17.8694
C 14.5202 5.18753 16.7264
C 14.257 5.80736 15.504
C 13.9776 7.17423 15.4725
C 14.8099 3.70564 16.799
C 17.7026 1.31301 16.9824
C 8.28886 1.261 16.8524
C 9.05982 1.35935 17.9954
C 10.4564 1.22934 17.8859
C 11.0674 1.075 16.6717
C 10.2776 1.04341 15.5382
C 8.88781 1.11919 15.6327
C 12.5645 1.02338 16.5649
C 13.4597 -1.37216 26.1334
C 13.8128 -1.23378 24.7919
C 13.9862 0.03398 24.284
C 13.795 1.09028 25.1245
C 13.4336 0.85554 26.4428
C 14.3588 0.27631 22.8686
C 13.3817 0.14721 21.9063
C 13.6632 0.4285 20.5689
C 15.7738 1.00132 21.1219
C 15.5877 0.72347 22.484
N 10.9127 6.07661 14.1242
N 9.31195 4.86101 20.855
N 13.2591 -0.32172 26.9424
N 14.8597 0.89388 20.2116
O 8.76674 6.51485 23.3587
O 8.87407 6.63677 25.6214
O 9.31415 2.66831 25.3764
O 9.14376 2.57338 23.1574
O 6.96269 4.43039 22.9275
O 7.10635 4.46889 25.167
O 10.9579 4.68658 23.4244
O 11.1136 4.81201 25.6584
O 15.405 -0.75996 17.7079
O 15.2976 -0.88188 15.4451
O 14.8576 3.08658 15.6902
O 15.028 3.18151 17.9091
O 17.209 1.3245 18.1391
O 17.0654 1.286 15.8996
O 13.2138 1.06831 17.6422
O 13.0581 0.94287 15.4082
Zn 9.43619 17.0898 12.1394
Zn 9.34113 17.0142 9.16935
Zn 15.4576 13.5841 1.54944
Zn 15.5526 13.6597 4.51951
H 10.4592 10.4194 8.74034
H 9.93722 12.7295 8.69379
H 10.2658 12.9005 12.6608
H 10.6973 10.6218 12.7238
H 15.8693 16.7073 8.55417
H 13.5571 16.9651 8.72117
H 13.8549 17.2443 12.6759
H 16.1664 17.1412 12.5144
H 11.1717 20.4434 0.89525
H 10.6261 16.2541 2.55982
H 11.2221 16.6248 0.37781
H 12.0051 18.3449 5.22914
H 11.522 17.9244 7.45632
H 7.91608 16.9299 6.52548
H 10.5842 20.3241 3.21844
H 8.14042 17.3549 4.17268
H 14.4346 20.2544 4.94852
H 14.9565 17.9443 4.99506
H 14.628 17.7734 1.02803
H 14.1965 20.0521 0.96506
H 9.02442 13.9665 5.13469
H 11.3366 13.7088 4.96769
H 11.0389 13.4295 1.01298
H 8.72734 13.5327 1.1745
H 13.722 10.2304 12.7936
H 14.2676 14.4198 11.129
H 13.6717 14.0491 13.311
H 12.8887 12.329 8.45971
H 13.3718 12.7495 6.23254
H 16.9777 13.744 7.16338
H 14.3095 10.3498 10.4704
H 16.7533 13.319 9.51618
C 9.06502 19.5927 10.7841
C 10.6226 10.3075 10.7553
C 10.4037 10.9082 9.53018
C 10.0904 12.3085 9.50828
C 10.0126 13.0268 10.6513
C 10.2757 12.407 11.8737
C 10.5552 11.0401 11.9052
C 9.72283 14.5087 10.5788
C 6.83016 16.9014 10.3953
C 16.2439 16.9534 10.5254
C 15.4729 16.855 9.38234
C 14.0764 16.985 9.49185
C 13.4653 17.1394 10.7061
C 14.2552 17.171 11.8395
C 15.6449 17.0952 11.745
C 11.9682 17.191 10.8128
C 11.073 19.5865 1.24432
C 10.72 19.4482 2.58583
C 10.5466 18.1804 3.09368
C 10.7377 17.1241 2.25319
C 11.0991 17.3588 0.93495
C 10.1739 17.9381 4.50911
C 11.151 18.0672 5.47144
C 10.8695 17.7859 6.80884
C 8.75893 17.2131 6.25581
C 8.94508 17.4909 4.89377
C 15.8287 11.0811 2.90478
C 14.2712 20.3664 2.93352
C 14.4901 19.7656 4.15868
C 14.8033 18.3654 4.18058
C 14.8812 17.647 3.03756
C 14.6181 18.2669 1.81514
C 14.3386 19.6337 1.78366
C 15.1709 16.1651 3.11011
C 18.0636 13.7725 3.29354
C 8.64989 13.7205 3.1635
C 9.42085 13.8188 4.30652
C 10.8174 13.6888 4.197
C 11.4284 13.5345 2.9828
C 10.6386 13.5029 1.84936
C 9.24884 13.5787 1.94382
C 12.9255 13.4829 2.87603
C 13.8208 11.0873 12.4445
C 14.1738 11.2257 11.103
C 14.3472 12.4935 10.5952
C 14.1561 13.5498 11.4357
C 13.7946 13.315 12.7539
C 14.7198 12.7358 9.17975
C 13.7427 12.6067 8.21742
C 14.0242 12.888 6.88002
C 16.1348 13.4608 7.43305
C 15.9487 13.183 8.79509
N 11.2737 18.5361 0.43531
N 9.67297 17.3205 7.16612
N 13.6201 12.1378 13.2536
N 15.2208 13.3534 6.52274
O 9.12777 18.9743 9.66981
O 9.2351 19.0962 11.9326
O 9.67518 15.1278 11.6876
O 9.50478 15.0329 9.46858
O 7.32372 16.8899 9.23861
O 7.46738 16.9284 11.4781
O 11.3189 17.1461 9.73552
O 11.4747 17.2715 11.9695
O 15.766 11.6995 4.01905
O 15.6587 11.5776 1.75628
O 15.2186 15.5461 2.00131
O 15.389 15.641 4.22028
O 17.57 13.784 4.45025
O 17.4264 13.7455 2.21075
O 13.5748 13.5278 3.95334
O 13.4191 13.4024 1.71932
Zn 7.19511 15.4137 25.8283
Zn 7.10004 15.338 22.8582
Zn 13.2165 11.9079 15.2383
Zn 13.3115 11.9835 18.2084
H 8.21811 8.74327 22.4292
H 7.69614 11.0534 22.3827
H 8.02468 11.2243 26.3497
H 8.4562 8.94565 26.4127
H 13.6283 15.0312 22.243
H 11.3161 15.289 22.41
H 11.6138 15.5682 26.3647
H 13.9253 15.465 26.2032
H 8.93067 18.7673 14.5841
H 8.38507 14.5779 16.2487
H 8.98098 14.9486 14.0667
H 9.76399 16.6687 18.918
H 9.28091 16.2483 21.1452
H 5.675 15.2537 20.2143
H 8.34316 18.648 16.9073
H 5.89934 15.6787 17.8615
H 12.1935 18.5783 18.6374
H 12.7155 16.2682 18.6839
H 12.3869 16.0972 14.7169
H 11.9554 18.3759 14.6539
H 6.78334 12.2904 18.8236
H 9.09554 12.0326 18.6565
H 8.7978 11.7534 14.7018
H 6.48626 11.8565 14.8634
H 11.4809 8.55429 26.4825
H 12.0265 12.7436 24.8179
H 11.4306 12.3729 26.9999
H 10.6476 10.6529 22.1486
H 11.1307 11.0733 19.9214
H 14.7366 12.0679 20.8522
H 12.0684 8.6736 24.1593
H 14.5123 11.6428 23.205
C 6.82394 17.9166 24.4729
C 8.38148 8.63134 24.4442
C 8.16261 9.23209 23.219
C 7.84934 10.6323 23.1971
C 7.77148 11.3507 24.3402
C 8.03461 10.7309 25.5626
C 8.31407 9.36399 25.5941
C 7.48175 12.8326 24.2676
C 4.58907 15.2252 24.0842
C 14.0028 15.2772 24.2142
C 13.2318 15.1789 23.0712
C 11.8353 15.3089 23.1807
C 11.2242 15.4632 24.3949
C 12.0141 15.4948 25.5284
C 13.4038 15.419 25.4339
C 9.72716 15.5148 24.5017
C 8.83193 17.9104 14.9332
C 8.47887 17.772 16.2747
C 8.30548 16.5042 16.7825
C 8.49661 15.448 15.9421
C 8.85805 15.6827 14.6238
C 7.93284 16.2619 18.198
C 8.90995 16.391 19.1603
C 8.62846 16.1097 20.4977
C 6.51785 15.5369 19.9447
C 6.70399 15.8147 18.5826
C 13.5877 9.40498 16.5936
C 12.0301 18.6902 16.6224
C 12.249 18.0895 17.8475
C 12.5623 16.6893 17.8694
C 12.6401 15.9709 16.7264
C 12.377 16.5907 15.504
C 12.0975 17.9576 15.4725
C 12.9298 14.489 16.799
C 15.8225 12.0963 16.9824
C 6.40881 12.0443 16.8524
C 7.17977 12.1427 17.9954
C 8.57631 12.0127 17.8859
C 9.18735 11.8583 16.6717
C 8.39752 11.8267 15.5382
C 7.00776 11.9025 15.6327
C 10.6844 11.8067 16.5649
C 11.5797 9.41117 26.1334
C 11.9327 9.54956 24.7919
C 12.1061 10.8173 24.284
C 11.915 11.8736 25.1245
C 11.5535 11.6389 26.4428
C 12.4788 11.0596 22.8686
C 11.5016 10.9305 21.9063
C 11.7831 11.2118 20.5689
C 13.8937 11.7846 21.1219
C 13.7076 11.5068 22.484
N 9.03259 16.8599 14.1242
N 7.43189 15.6443 20.855
N 11.379 10.4616 26.9424
N 12.9797 11.6772 20.2116
O 6.88669 17.2982 23.3587
O 6.99402 17.4201 25.6214
O 7.4341 13.4516 25.3764
O 7.2637 13.3567 23.1574
O 5.08264 15.2137 22.9275
O 5.2263 15.2522 25.167
O 9.07785 15.4699 23.4244
O 9.23358 15.5953 25.6584
O 13.5249 10.0234 17.7079
O 13.4176 9.90146 15.4451
O 12.9775 13.8699 15.6902
O 13.1479 13.9648 17.9091
O 15.329 12.1078 18.1391
O 15.1853 12.0693 15.8996
O 11.3338 11.8516 17.6422
O 11.178 11.7262 15.4082
