# Supplementary material for: Probing Structural Defects in MOFs Using Water Stability
Source: J Phys Chem C Nanomater Interfaces. 2024 Feb 23;128(9):3975–84. doi: 10.1021/acs.jpcc.3c07497 (PMC10926153; doi:10.1021/acs.jpcc.3c07497)
Supplement: Supplementary file 2 — jp3c07497_si_002.zip [file jp3c07497_si_002.zip › SI/Sample input files/MD/Pristine ATOXAJ/npt.in]

units            real
atom_style	 full
boundary         p p p

atom_style       full

pair_style	 hybrid/overlay lj/cut/tip4p/long 6 7 8 13 0.1250 10.0 8.5

pair_modify      tail yes 

bond_style       hybrid harmonic

angle_style      hybrid fourier cosine/periodic harmonic

dihedral_style   hybrid harmonic

improper_style   hybrid fourier

dielectric	 1.0

box tilt         large

neighbor         1.0 bin
neigh_modify     delay 0 every 1 check yes

read_data        data.ATOXAJ.cif  extra/atom/types 2 extra/bond/types 1 extra/angle/types 1 extra/dihedral/types 0 extra/improper/types 0
read_data        data.adsorbate  add append offset 5 7 12 3 1
include          data.pair

group            fram     id   1:864
group            water    id   865:1248

############################ Record thermodynamic data #################################################
            thermo              10000
            thermo_style        custom step etotal enthalpy vol press temp cella cellb cellc cellalpha cellbeta cellgamma
            change_box all triclinic
            kspace_style     pppm/tip4p 1.0e-6

########################### Minimization #########################################
            fix freeze fram  setforce 0.0 0.0 0.0
            min_style   cg
            min_modify  line quadratic dmax 0.001
            minimize    1.0e-4 1.0e-6 10000 10000

################################# pre-run setting #####################################################
            timestep            1
            run_style           verlet
            velocity            all create 298 123456 rot yes mom yes dist gaussian
            fix                 1 water shake 0.0001 20 0 b 8 a 13

############################### NVT ###########################################################

            fix         NVT_ENSEMBLE water nvt temp 298 298 100

            fix         COM fram recenter INIT INIT INIT

            dump        nvt_struc fram xyz 1000000 nvt_framework.xyz
            dump_modify nvt_struc element Zn H C N O O H
   
            dump        water_coord water xyz 1000000 water_coordinates.xyz
            dump_modify water_coord element Zn H C N O O H

            timestep    1.0
            run         1000000
