# Supplementary material for: Probing Structural Defects in MOFs Using Water Stability
Source: J Phys Chem C Nanomater Interfaces. 2024 Feb 23;128(9):3975–84. doi: 10.1021/acs.jpcc.3c07497 (PMC10926153; doi:10.1021/acs.jpcc.3c07497)
Supplement: Supplementary file 2 — jp3c07497_si_002.zip [file jp3c07497_si_002.zip › SI/Sample input files/MD/Pristine ATOXAJ/ATOXAJ.cif]

data_ATOXAJ
_audit_creation_method RASPA-1.0
_audit_creation_date 2023-9-20
_audit_author_name 'Shubham Kailas Jamdade'
_cell_length_a    21.85
_cell_length_b    21.892
_cell_length_c    27.944
_cell_angle_alpha 95.2
_cell_angle_beta  99.23
_cell_angle_gamma 99.89
_cell_volume      12901.3
_symmetry_cell_setting          triclinic
_symmetry_space_group_name_Hall 'P 1'
_symmetry_space_group_name_H-M  'P 1'
_symmetry_Int_Tables_number     1
_symmetry_equiv_pos_as_xyz 'x,y,z'
loop_
_atom_site_label
_atom_site_type_symbol
_atom_site_fract_x
_atom_site_fract_y
_atom_site_fract_z
_atom_site_charge
Zn   Zn   0.1710446415520661   0.36133963249507345   0.44340436485189677   0.845045
Zn   Zn   0.14093503375527386   0.34097018532831513   0.3349201618576486   0.854875
Zn   Zn   0.32895486434407883   0.13865992928915188   0.056594927185538234   0.845045
Zn   Zn   0.3590647213288998   0.15902995368562167   0.16507986070084157   0.854875
H   H   0.13585008005165367   0.0327501119908422   0.3192501199638884   0.121144
H   H   0.1299999668198676   0.13959971509219585   0.31754983220799804   0.117213
H   H   0.1799998213375939   0.17004971244574424   0.46244904875997944   0.117031
H   H   0.18209984642189736   0.06474991925455902   0.4647501900837409   0.117808
H   H   0.43205015670900077   0.3232499525162637   0.3124500647219096   0.118696
H   H   0.3296998422382179   0.33614988117272837   0.3185499155325153   0.112666
H   H   0.37904991819095274   0.37154994088310367   0.46300059215662703   0.116475
H   H   0.482650292504749   0.36585017124829683   0.45710163463619097   0.122533
H   H   0.18199976268266227   0.45299992496735714   0.03269994873170507   0.108783
H   H   0.13769991892063432   0.2681999613601574   0.09350012037128544   0.124526
H   H   0.14945001453523413   0.2730000212257651   0.013799907992544533   0.097379
H   H   0.24009983638583202   0.3803001565420935   0.19099984351958477   0.129078
H   H   0.23350010776201302   0.3734497519549861   0.27234993770140986   0.103665
H   H   0.05265017634752494   0.3220501728929923   0.23835002675204336   0.102868
H   H   0.17383662078090176   0.46065737222464587   0.11755690923883706   0.124999
H   H   0.046381211412906416   0.3283992630181632   0.1524115298227435   0.131158
H   H   0.364150132698424   0.4672500270230946   0.18074990259460172   0.121145
H   H   0.37000008143961044   0.3603999034676632   0.18244982508996452   0.117198
H   H   0.3200000575270257   0.32994979256284734   0.037549878016927975   0.117031
H   H   0.3178998288691061   0.4352497560809338   0.03524983247474928   0.117807
H   H   0.06795005604107687   0.1767501864976731   0.18754995783658054   0.11869
H   H   0.17029983305278557   0.1638497941627644   0.18145010702597483   0.112662
H   H   0.1209499264949091   0.12844984800365655   0.037000160922918295   0.116473
H   H   0.01734980136914166   0.1341501948681749   0.04289984896440951   0.122529
H   H   0.3179998279109119   0.04699969359250193   0.46729970856625747   0.108783
H   H   0.3622994973738226   0.2317999505512445   0.40649844114509437   0.124526
H   H   0.35054977472769744   0.22699983391000306   0.4861982882633077   0.097374
H   H   0.25989983400091254   0.11969992569620963   0.30899981377837776   0.129075
H   H   0.26650002519489424   0.1265499233805067   0.2276500848570803   0.103663
H   H   0.4473500364025527   0.1779499661209445   0.26164999580644677   0.102864
H   H   0.3261633427811471   0.039342189559579493   0.38244238279859794   0.124997
H   H   0.45361892154400085   0.1716004123173296   0.34758849273574666   0.131157
C   C   0.16255000580467266   0.46969983596881226   0.39390060554881956   0.582116
C   C   0.15949949870807884   0.03899975858150871   0.3928486552293857   -0.019224
C   C   0.14389976812157595   0.05990000834595159   0.3480998574743603   -0.12406
C   C   0.1405500783570372   0.1246999254408214   0.3472999369189575   -0.128361
C   C   0.15240011854177443   0.1645001533458234   0.3890499457425415   -0.021857
C   C   0.16984973768323697   0.14269976213780278   0.4336993926340648   -0.111947
C   C   0.1719997768614202   0.07949978990525287   0.43484996329594555   -0.113215
C   C   0.1503504982725286   0.23280011126485972   0.3864018069175779   0.597556
C   C   0.03549983286749429   0.34269983761779244   0.3796992762364633   0.589868
C   C   0.4678501603116312   0.3458500801999454   0.3844513157002944   -0.013559
C   C   0.4220997596099808   0.3348000071143326   0.3426998458346001   -0.126934
C   C   0.3601497980231183   0.34145004053005945   0.3466998138721416   -0.123338
C   C   0.343700493766528   0.3555004349602725   0.3910515734336863   -0.024517
C   C   0.38969999310701053   0.36340014549137917   0.43245020162973713   -0.115442
C   C   0.45189950641504617   0.3593498605038349   0.42899848964409504   -0.109988
C   C   0.27649986054206177   0.3584997391001911   0.3949489032629775   0.590062
C   C   0.1735999855297049   0.4152501135019787   0.0454500979679813   0.091044
C   C   0.16770015772976735   0.41645023923340724   0.09445016300352407   -0.165076
C   C   0.15395010880949525   0.3605498276936736   0.11299991889673426   0.112598
C   C   0.14714981254602863   0.30680000209051805   0.08230013681406373   -0.182176
C   C   0.15440005761241893   0.3101999987454171   0.034150033026202356   0.118787
C   C   0.14694996902227525   0.3573501651623777   0.1646999897521571   0.114235
C   C   0.20084977969301654   0.36879994343505795   0.19985010610287676   -0.184367
C   C   0.1970497944674344   0.3633498420589846   0.24870004906158366   0.094179
C   C   0.09120017427378278   0.33365001423473684   0.2285000461047617   0.102828
C   C   0.09040001220322344   0.3387997877076776   0.17875010120609475   -0.166988
C   C   0.33744983888118923   0.030299952917947952   0.10610014753072579   0.582117
C   C   0.34049991758637804   0.4610001533298932   0.1071499062869941   -0.019223
C   C   0.3560999869625978   0.4401001306679852   0.15190016508412987   -0.124058
C   C   0.35945013439304047   0.37530021357311544   0.15270008563953263   -0.128356
C   C   0.34760009420830323   0.33549998566811334   0.11095007681594869   -0.021857
C   C   0.330149768212908   0.3572997996464225   0.06629989940337017   -0.111945
C   C   0.32799989842958327   0.4204998854302399   0.06515005926254462   -0.113213
C   C   0.3496500581715248   0.26719984794880164   0.11360004194355015   0.597556
C   C   0.46450021048772494   0.1573001878448769   0.12030001580097172   0.589868
C   C   0.03214985376908917   0.15414982223808227   0.11555016790030606   -0.01356
C   C   0.0778999954741929   0.1652001318996042   0.15730017672389002   -0.126928
C   C   0.1398498723636262   0.15855004170824358   0.15329984342582093   -0.123337
C   C   0.15630005777326658   0.14449993115619922   0.10894991016691416   -0.024517
C   C   0.11029976197716324   0.13659999352255764   0.06754982092875296   -0.115443
C   C   0.04809990987941069   0.14065005140756695   0.07100007187228478   -0.109992
C   C   0.2235000183225579   0.14149976590840047   0.1050500235139299   0.590062
C   C   0.326399430764752   0.0847497984094232   0.4545484635483985   0.091044
C   C   0.33229980092802264   0.08354972945362844   0.40554876377338334   -0.165073
C   C   0.3460501935422705   0.13944996119308664   0.38700083418281106   0.112599
C   C   0.3528501966304328   0.19320030725031995   0.4177009815260092   -0.182178
C   C   0.3456000704402295   0.18980008349288596   0.4658496242717602   0.118788
C   C   0.3530497860618986   0.1426499738515591   0.335300032806333   0.114235
C   C   0.2991498955979869   0.13119973190043482   0.30014991645561345   -0.184367
C   C   0.302949880823569   0.13664983327650823   0.25129997349690647   0.094176
C   C   0.40880003847629487   0.1663501247792   0.2714999764537284   0.10283
C   C   0.40960012075368385   0.16119988762781517   0.3212499213523954   -0.166981
N   N   0.16754998692313292   0.36194980580510233   0.015900156026136314   -0.188184
N   N   0.14160005805490516   0.3438001181510146   0.261750077191004   -0.185358
N   N   0.3324501118550166   0.13805015340855903   0.48410169283499177   -0.188184
N   N   0.3584001546951725   0.15620002086292223   0.23824994536748612   -0.185358
O   O   0.15104977964987296   0.4346999725782219   0.3531999902209763   -0.568008
O   O   0.1760999957168241   0.4532002737915289   0.435850777141518   -0.534745
O   O   0.1625002693232367   0.26780033496672884   0.42690189421577907   -0.56948
O   O   0.13515009448081688   0.25080000882266756   0.3458498526244602   -0.549434
O   O   0.04819984192608399   0.3355998903082348   0.33744995627167584   -0.547786
O   O   0.07404977858481278   0.35009989871488467   0.41924968616295333   -0.570342
O   O   0.23729990270072293   0.3503001063812181   0.3556001171477122   -0.575922
O   O   0.2643496735175961   0.36879958812761615   0.4371985884882925   -0.538896
O   O   0.34894997543430084   0.06530016643571492   0.14680003233751385   -0.568008
O   O   0.3238999287622081   0.04679997877367538   0.06414997593802735   -0.534745
O   O   0.3374999092480832   0.23220008792537664   0.07309995464534899   -0.569479
O   O   0.3648501182692608   0.24920013019126924   0.1541501699340299   -0.549433
O   O   0.45179983336491947   0.16439978502725797   0.1625500662868143   -0.547786
O   O   0.42594989180193177   0.1499001835234184   0.0807499711350092   -0.570342
O   O   0.26269985238345084   0.14970003263271872   0.1443999054107779   -0.575922
O   O   0.23565012064959434   0.1311998601053417   0.0627999730280873   -0.538896
Zn   Zn   0.17104506260263092   0.3613402310280571   0.9434058484524972   0.845045
Zn   Zn   0.1409349515255222   0.3409700363046862   0.8349198191556112   0.854875
Zn   Zn   0.32895486681175645   0.1386598370411567   0.5565949497440285   0.845045
Zn   Zn   0.35906497788886516   0.15903003176452768   0.6650809790409145   0.854875
H   H   0.13585008251933123   0.03275001974284704   0.8192501425223786   0.121144
H   H   0.13000047256786162   0.1396003704008133   0.8175516810691261   0.117213
H   H   0.18000016259498836   0.17004984730028397   0.9624505323605799   0.117031
H   H   0.18210018767929181   0.06475005410909875   0.9647516736843413   0.117808
H   H   0.4320494474184868   0.32324968994136727   0.812448991498817   0.118696
H   H   0.32969959061360776   0.336149618597832   0.8185488423094227   0.112666
H   H   0.379049412474055   0.37154950798130615   0.9629984231519516   0.116475
H   H   0.4826497867878512   0.36584973834649925   0.9570994656315156   0.122533
H   H   0.1819996804529106   0.4529997759437282   0.5326996060296676   0.108783
H   H   0.1377000907831703   0.26819998266342965   0.5935008734508307   0.124526
H   H   0.14945027109519937   0.2730000993046711   0.5138010263326175   0.097379
H   H   0.24009983885350955   0.3803000642940983   0.6909998660780748   0.129078
H   H   0.23349990175181545   0.3734502369367024   0.7723506907809551   0.103665
H   H   0.05264984002548559   0.3220498535424622   0.7383485882684232   0.102868
H   H   0.17383616558267545   0.4606572799766506   0.6175569317973272   0.124999
H   H   0.04638095488403743   0.3283994073460771   0.6524100913391233   0.131158
H   H   0.36414984689505614   0.46725004832636685   0.680750655674147   0.121145
H   H   0.36999991451242964   0.36039969766840063   0.6824491171273995   0.117198
H   H   0.32000022448530285   0.32995022076892994   0.5375502658359458   0.117031
H   H   0.31789974173509555   0.43525001396011515   0.5352491245121843   0.117807
H   H   0.06795048199590054   0.17675037812784655   0.6875518066977085   0.11869
H   H   0.17029949182648732   0.1638498817150446   0.6814483032818272   0.112662
H   H   0.12094959017286976   0.12844952865312648   0.5369987224392981   0.116473
H   H   0.017350142626536127   0.13415032972271462   0.5429013325650099   0.122529
H   H   0.3180002489614767   0.04700029212548569   0.9673011921668581   0.108783
H   H   0.362299838631217   0.23180008540578426   0.906499924745695   0.124526
H   H   0.35054965831918794   0.2269999687645428   0.9861997718639082   0.097374
H   H   0.25990009056087776   0.11970000377511561   0.8090009321184506   0.129075
H   H   0.26650002766257186   0.1265498311325115   0.7276501074155703   0.103663
H   H   0.44734970008051345   0.17794964677041442   0.7616485573228267   0.102864
H   H   0.32616368403854157   0.03934232441411922   0.8824438663991985   0.124997
H   H   0.4536185852219615   0.1716000929667995   0.8475870542521264   0.131157
C   C   0.1625495798809452   0.46969986674545877   0.8938984365441441   0.582116
C   C   0.1594998399654733   0.0389998934360484   0.8928501388299862   -0.019224
C   C   0.14389943179953663   0.059899688995421516   0.8480984189907401   -0.12406
C   C   0.14054974203499784   0.12469960609029129   0.8472984984353373   -0.128361
C   C   0.15240045979916889   0.1645002882003631   0.889051429343142   -0.021857
C   C   0.16985007894063145   0.1426998969923425   0.9337008762346652   -0.111947
C   C   0.17200011811881463   0.07949992475979258   0.9348514468965461   -0.113215
C   C   0.15034999255563083   0.2327996783630622   0.8863996379129027   0.597556
C   C   0.035500174124888734   0.3426999724723322   0.8797007598370638   0.589868
C   C   0.4678496545947334   0.3458496472981479   0.8844491466956191   -0.013559
C   C   0.4220997620776584   0.3347999148663374   0.8426998683930903   -0.126934
C   C   0.3601497157933667   0.34144989150643057   0.8466994711701042   -0.123338
C   C   0.3436999880496302   0.355500002058475   0.891049404429011   -0.024517
C   C   0.389700334364405   0.36340028034591887   0.9324516852303377   -0.115442
C   C   0.4518998476724406   0.3593499953583747   0.9289999732446955   -0.109988
C   C   0.2764997441335523   0.3584998739547309   0.894950386863578   0.590062
C   C   0.17360015739224088   0.41525013480525097   0.5454508510475266   0.091044
C   C   0.16770024489487412   0.4164502037610457   0.5944505508225418   -0.165076
C   C   0.15394931482155202   0.36054950834314353   0.612998480413114   0.112598
C   C   0.1471502385008523   0.30680019372069145   0.5823019856751918   -0.182176
C   C   0.15439997538266725   0.3101998497217882   0.5341496903241649   0.118787
C   C   0.1469502255822405   0.3573502432412837   0.66470110809223   0.114235
C   C   0.2008497821606941   0.36879985118706277   0.6998501286613669   -0.184367
C   C   0.19704979693511196   0.36334974981098933   0.7487000716200738   0.094179
C   C   0.09119997316784414   0.3336500923136428   0.7285011644448346   0.102828
C   C   0.09039984037178365   0.33879998881122525   0.6787490279830022   -0.166988
C   C   0.33744950255914985   0.030299633567417855   0.6060987090471056   0.582117
C   C   0.340500089448914   0.46100017463316545   0.6071506593665393   -0.019223
C   C   0.3560996506405585   0.4400998113174551   0.6518987266005097   -0.124058
C   C   0.3594497980710011   0.3752998942225853   0.6526986471559124   -0.128356
C   C   0.3475999272811223   0.33549977986885077   0.6109493688533837   -0.021857
C   C   0.33014977068058554   0.3572997073984273   0.5662999219618603   -0.111945
C   C   0.32799973150240236   0.4204996796309773   0.5651493512999796   -0.113213
C   C   0.3496503147314901   0.26719992602770765   0.613601160283623   0.597556
C   C   0.4644997552894986   0.15730009559688168   0.6203000383594618   0.589868
C   C   0.032150274819653976   0.15415042077106605   0.6155516515009065   -0.01356
C   C   0.07790016733672891   0.1652001532028765   0.6573009298034354   -0.126928
C   C   0.13985021362102065   0.1585501765627833   0.6533013270264214   -0.123337
C   C   0.15630039903066104   0.14450006601073895   0.6089513937675147   -0.024517
C   C   0.11029959504998232   0.13659978772329498   0.5675491129661879   -0.115443
C   C   0.0481000817419467   0.1406500727108392   0.5710008249518301   -0.109992
C   C   0.223500185280835   0.14150019411448303   0.6050504113329477   0.590062
C   C   0.32639977202214643   0.08474993326396292   0.9545499471489991   0.091044
C   C   0.33230014218541704   0.08354986430816815   0.9055502473739837   -0.165073
C   C   0.3460496878253727   0.1394495282912891   0.8869986651781356   0.112599
C   C   0.352849690913535   0.19319987434852243   0.9176988125213339   -0.182178
C   C   0.34559995403172006   0.18980021834742566   0.9658511078723606   0.118788
C   C   0.35304970383214684   0.1426498248279302   0.8352996901042956   0.114235
C   C   0.29915014725369327   0.13120021688215114   0.8001506695351588   -0.184367
C   C   0.30295005268610503   0.1366498545797805   0.7513007265764517   0.094176
C   C   0.4087999562465432   0.1663499757555711   0.7714996337516911   0.10283
C   C   0.4096000890426037   0.16120007925798863   0.8212517702135235   -0.166981
N   N   0.16755032327626848   0.36195034756245237   0.5159012743662093   -0.188184
N   N   0.14160022991744117   0.34380013945428683   0.7617508302705494   -0.185358
N   N   0.3324496061381188   0.13804972050676148   0.9840995238303164   -0.188184
N   N   0.35839969949694617   0.15619992861492704   0.7382499679259763   -0.185358
O   O   0.15105003620983817   0.43470005065712786   0.8532011085610491   -0.568008
O   O   0.17609948999992633   0.4531998408897314   0.9358486081368427   -0.534745
O   O   0.16249976360633892   0.26779990206493126   0.9268997252111038   -0.56948
O   O   0.13514975815877756   0.2507996894721375   0.84584841414084   -0.549434
O   O   0.048200098486049225   0.3355999683871408   0.8374510746117487   -0.547786
O   O   0.07405011984220727   0.3501000335694243   0.9192511697635539   -0.570342
O   O   0.23730007456325894   0.35030012768449037   0.8556008702272575   -0.575922
O   O   0.26435001477499054   0.3687997229821559   0.937200072088893   -0.538896
O   O   0.3489498932045491   0.065300017412086   0.6467996896354764   -0.568008
O   O   0.32389959244016875   0.04679965942314529   0.5641485374544072   -0.534745
O   O   0.3375001658080484   0.23220016600428262   0.5731010729854219   -0.569479
O   O   0.3648497819472214   0.24919981084073914   0.6541487314504097   -0.549433
O   O   0.4517998309283381   0.1644000996820731   0.6625497235847768   -0.547786
O   O   0.42594980957218004   0.14990003449978953   0.5807496284329717   -0.570342
O   O   0.26269985485112834   0.14969994038472353   0.644399927969268   -0.575922
O   O   0.23565029251213035   0.13119988140861397   0.5628007261076327   -0.538896
Zn   Zn   0.17104477204129592   0.8613394000785615   0.44340436485189677   0.845045
Zn   Zn   0.14093540362401463   0.840971343947135   0.3349201618576486   0.854875
Zn   Zn   0.3289554735923306   0.638662478943304   0.056594927185538234   0.845045
Zn   Zn   0.35906501140447034   0.6590306486259978   0.16507986070084157   0.854875
H   H   0.13584959328863885   0.5327489522174421   0.3192501199638884   0.121144
H   H   0.12999955985002315   0.6395990189972397   0.31754983220799804   0.117213
H   H   0.1799997335404308   0.6700508710645643   0.46244904875997944   0.117031
H   H   0.18210005670429746   0.564750150516491   0.4647501900837409   0.117808
H   H   0.43204959015281563   0.8232483290644196   0.3124500647219096   0.118696
H   H   0.32970005252061796   0.8361501124346603   0.3185499155325153   0.112666
H   H   0.3790499688870122   0.8715492447881475   0.46300059215662703   0.116475
H   H   0.48265074216666015   0.865851793545561   0.45710163463619097   0.122533
H   H   0.1819998133787217   0.9529992288724011   0.03269994873170507   0.108783
H   H   0.13770028878937512   0.7682011199789774   0.09350012037128544   0.124526
H   H   0.1494503844039749   0.7730011798445853   0.013799907992544533   0.097379
H   H   0.24010036584091346   0.8803022425178015   0.19099984351958477   0.129078
H   H   0.23349978058533888   0.873449519538474   0.27234993770140986   0.103665
H   H   0.052650168343532186   0.8220517951902563   0.23835002675204336   0.102868
H   H   0.17383637339739802   0.9606576034865778   0.11755690923883706   0.124999
H   H   0.04638104382257298   0.8283999579585393   0.1524115298227435   0.131158
H   H   0.3641495661422389   0.9672484035712505   0.18074990259460172   0.121145
H   H   0.3699995148834253   0.860398280015819   0.18244982508996452   0.117198
H   H   0.31999996972986255   0.8299509511816673   0.037549878016927975   0.117031
H   H   0.31790035832418756   0.9352518420566418   0.03524983247474928   0.117807
H   H   0.06794956927806209   0.676749026724273   0.18754995783658054   0.11869
H   H   0.170300362507867   0.6638518801384725   0.18145010702597483   0.112662
H   H   0.12094981760462788   0.6284482245518125   0.037000160922918295   0.116473
H   H   0.017350011651541777   0.6341504261301069   0.04289984896440951   0.122529
H   H   0.3179997190206307   0.5469980701406578   0.46729970856625747   0.108783
H   H   0.36229978744939306   0.7318006454916206   0.40649844114509437   0.124526
H   H   0.35054960713736394   0.727000528850379   0.4861982882633077   0.097374
H   H   0.2598999644901423   0.6196996932796976   0.30899981377837776   0.129075
H   H   0.2665006344431461   0.6265524730346588   0.2276500848570803   0.103663
H   H   0.4473497890190489   0.6779501973828765   0.26164999580644677   0.102864
H   H   0.32616387223622856   0.5393442755352876   0.38244238279859794   0.124997
H   H   0.453619371205912   0.6716020346145937   0.34758849273574666   0.131157
C   C   0.16254997670756177   0.9696986761954122   0.39390060554881956   0.582116
C   C   0.1594997887836493   0.5390004535218846   0.3928486552293857   -0.019224
C   C   0.1438995794381244   0.5598979212156635   0.3480998574743603   -0.12406
C   C   0.1405502299393851   0.6247024750949736   0.3472999369189575   -0.128361
C   C   0.15239947219241898   0.6644980662155352   0.3890499457425415   -0.021857
C   C   0.16984986817246675   0.6426995297212909   0.4336993926340648   -0.111947
C   C   0.17199966797113897   0.5794981664534088   0.43484996329594555   -0.113215
C   C   0.15035001150951383   0.7327989514914596   0.3864018069175779   0.597556
C   C   0.035500282529405416   0.8427014599150565   0.3796992762364633   0.589868
C   C   0.4678505301803719   0.8458512388187653   0.3844513157002944   -0.013559
C   C   0.42209973051287   0.8347988473409325   0.3426998458346001   -0.126934
C   C   0.3601496891328371   0.8414484170782154   0.3466998138721416   -0.123338
C   C   0.34370040596936485   0.8555015935790925   0.3910515734336863   -0.024517
C   C   0.3897004427689217   0.8634017677886432   0.43245020162973713   -0.115442
C   C   0.45189979649061657   0.8593505554442109   0.42899848964409504   -0.109988
C   C   0.276499613158558   0.858499970362123   0.3949489032629775   0.590062
C   C   0.17359987663942367   0.9152484900501345   0.0454500979679813   0.091044
C   C   0.1677002295189449   0.9164523252091152   0.09445016300352407   -0.165076
C   C   0.1539499412191618   0.8605505226340495   0.11299991889673426   0.112598
C   C   0.14715002282842873   0.8068002333524499   0.08230013681406373   -0.182176
C   C   0.1543994910562338   0.8101983752935729   0.034150033026202356   0.118787
C   C   0.14695041868418637   0.8573517874596417   0.1646999897521571   0.114235
C   C   0.20085022935492766   0.868801565732322   0.19985010610287676   -0.184367
C   C   0.19705024412934555   0.8633514643562487   0.24870004906158366   0.094179
C   C   0.09120024606296037   0.8336521002104449   0.2285000461047617   0.102828
C   C   0.09040022248562357   0.8388000189696095   0.17875010120609475   -0.166988
C   C   0.33744980978407835   0.5302987931445479   0.10610014753072579   0.582117
C   C   0.3405002874551188   0.9610013119487132   0.1071499062869941   -0.019223
C   C   0.3561000376586572   0.9400994345730291   0.15190016508412987   -0.124058
C   C   0.359449727423196   0.8752995174781595   0.15270008563953263   -0.128356
C   C   0.3475996872384588   0.8354992895731573   0.11095007681594869   -0.021857
C   C   0.33015037746115977   0.8573023493005746   0.06629989940337017   -0.111945
C   C   0.3279999491256427   0.9204991893352839   0.06515005926254462   -0.113213
C   C   0.34964957140851   0.7671986881754015   0.11360004194355015   0.597556
C   C   0.46449996310422115   0.6573004191068089   0.12030001580097172   0.589868
C   C   0.03215022363782996   0.6541509808569024   0.11555016790030606   -0.01356
C   C   0.07789988658391167   0.6651985084477601   0.15730017672389002   -0.126928
C   C   0.1398498432665153   0.6585488819348435   0.15329984342582093   -0.123337
C   C   0.15629989018293314   0.6445006260965752   0.10894991016691416   -0.024517
C   C   0.11029997225956334   0.6366002247844896   0.06754982092875296   -0.115443
C   C   0.04810027974815147   0.6406512100263869   0.07100007187228478   -0.109992
C   C   0.22350009011173547   0.6415018518841086   0.1050500235139299   0.590062
C   C   0.3263994016676411   0.5847486386360232   0.4545484635483985   0.091044
C   C   0.3322994737513485   0.5835494970371163   0.40554876377338334   -0.165073
C   C   0.34605018553827777   0.6394515834903507   0.38700083418281106   0.112599
C   C   0.352850646292344   0.693201929547584   0.4177009815260092   -0.182178
C   C   0.34559958367721466   0.6897989237194858   0.4658496242717602   0.118788
C   C   0.3530499963442986   0.642650205113491   0.335300032806333   0.114235
C   C   0.29915018567355733   0.6312004268408108   0.30014991645561345   -0.184367
C   C   0.30295017089913945   0.6366505282168843   0.25129997349690647   0.094176
C   C   0.4088001689655246   0.666349892362688   0.2714999764537284   0.10283
C   C   0.40960019254286145   0.6612019736035233   0.3212499213523954   -0.166981
N   N   0.1675502769987034   0.8619505007454784   0.015900156026136314   -0.188184
N   N   0.14159981067140137   0.8438003494129466   0.261750077191004   -0.185358
N   N   0.33245056151692776   0.6380517757058232   0.48410169283499177   -0.188184
N   N   0.3584001466911797   0.6562016431601863   0.23824994536748612   -0.185358
O   O   0.1510496707595917   0.9346983491263777   0.3531999902209763   -0.568008
O   O   0.17609972724020218   0.9531977229827967   0.435850777141518   -0.534745
O   O   0.1625004796056368   0.7678005662286608   0.42690189421577907   -0.56948
O   O   0.13515008647682414   0.7508016311199317   0.3458498526244602   -0.549434
O   O   0.04820021179482478   0.8356010489270549   0.33744995627167584   -0.547786
O   O   0.07405014845355355   0.8501010573337047   0.41924968616295333   -0.570342
O   O   0.23730035236263405   0.8503017286784822   0.3556001171477122   -0.575922
O   O   0.2643494261340923   0.8687998193895481   0.4371985884882925   -0.538896
O   O   0.3489499463371899   0.5652990066623148   0.14680003233751385   -0.568008
O   O   0.3239000592514379   0.5467997463571634   0.06414997593802735   -0.534745
O   O   0.3375003589099943   0.7322017102226407   0.07309995464534899   -0.569479
O   O   0.364849870885757   0.7492003614532012   0.1541501699340299   -0.549433
O   O   0.4518002032336602   0.664400943646078   0.1625500662868143   -0.547786
O   O   0.4259501818775022   0.6499008784637944   0.0807499711350092   -0.570342
O   O   0.26270006266585094   0.6497002638946506   0.1443999054107779   -0.575922
O   O   0.2356501924387719   0.6312019460810498   0.0627999730280873   -0.538896
Zn   Zn   0.17104551226454204   0.8613418533253212   0.9434058484524972   0.845045
Zn   Zn   0.14093446476250743   0.8409688765312862   0.8349198191556112   0.854875
Zn   Zn   0.3289550770941565   0.6386600683030886   0.5565949497440285   0.845045
Zn   Zn   0.3590648689985839   0.6590284083126835   0.6650809790409145   0.854875
H   H   0.13584975534265709   0.532749787326335   0.8192501425223786   0.121144
H   H   0.13000038477069853   0.6396015290196333   0.8175516810691261   0.117213
H   H   0.17999967583197357   0.6700486875268838   0.9624505323605799   0.117031
H   H   0.18210039796169192   0.5647502853710308   0.9647516736843413   0.117808
H   H   0.4320497374940572   0.8232503848817434   0.812448991498817   0.118696
H   H   0.32970019986185956   0.8361521682519841   0.8185488423094227   0.112666
H   H   0.3790498621359661   0.8715511302785701   0.9629984231519516   0.116475
H   H   0.4826498374839106   0.8658490422515431   0.9570994656315156   0.122533
H   H   0.18200013011482172   0.9530013982409922   0.5326996060296676   0.108783
H   H   0.1377000616860594   0.7681988228900295   0.5935008734508307   0.124526
H   H   0.1494497843321846   0.7729989395312711   0.5138010263326175   0.097379
H   H   0.24009996934273933   0.8802998318775863   0.6909998660780748   0.129078
H   H   0.2335003514137266   0.8734518592339664   0.7723506907809551   0.103665
H   H   0.05264943305564114   0.8220491574475062   0.7383485882684232   0.102868
H   H   0.17383677483092722   0.9606598296308027   0.6175569317973272   0.124999
H   H   0.04638030853468195   0.8283973202157889   0.6524100913391233   0.131158
H   H   0.3641501369706266   0.9672507432667429   0.680750655674147   0.121145
H   H   0.36999974692209614   0.8604003926087767   0.6824491171273995   0.117198
H   H   0.3199996579291178   0.8299485973170858   0.5375502658359458   0.117031
H   H   0.31789979243115496   0.9352493178651592   0.5352491245121843   0.117807
H   H   0.06795039419873745   0.6767515367466665   0.6875518066977085   0.11869
H   H   0.17029954252254675   0.6638491856200885   0.6814483032818272   0.112662
H   H   0.1209498802484402   0.6284502235935024   0.5369987224392981   0.116473
H   H   0.017349953943084542   0.6341482425924265   0.5429013325650099   0.122529
H   H   0.3180003794507065   0.5470000597089737   0.9673011921668581   0.108783
H   H   0.36229972974093577   0.7317984619539402   0.906499924745695   0.124526
H   H   0.3505495494289067   0.7269983453126987   0.9861997718639082   0.097374
H   H   0.25990062001595926   0.6197020897508237   0.8090009321184506   0.129075
H   H   0.26649978027906807   0.6265500623944434   0.7276501074155703   0.103663
H   H   0.44734985166286134   0.6779521964245665   0.7616485573228267   0.102864
H   H   0.3261633568618675   0.5393420919976072   0.8824438663991985   0.124997
H   H   0.453618635918021   0.6715993968718434   0.8475870542521264   0.131157
C   C   0.1625498699565156   0.9697005616858347   0.8938984365441441   0.582116
C   C   0.1595000502478734   0.5390001246979803   0.8928501388299862   -0.019224
C   C   0.14389956228876644   0.5598994565789095   0.8480984189907401   -0.12406
C   C   0.14054949465149408   0.6246998373522233   0.8472984984353373   -0.128361
C   C   0.1524002124156651   0.664500519462295   0.889051429343142   -0.021857
C   C   0.1698506083957129   0.6427019829680506   0.9337008762346652   -0.111947
C   C   0.17200032840121474   0.5795001560217246   0.9348514468965461   -0.113215
C   C   0.15034990475846774   0.7328008369818821   0.8863996379129027   0.597556
C   C   0.03549976715504427   0.8426992763773761   0.8797007598370638   0.589868
C   C   0.4678496254976225   0.8458484875247478   0.8844491466956191   -0.013559
C   C   0.4221001319463992   0.8348010734851575   0.8426998683930903   -0.126934
C   C   0.36015000586893714   0.8414505864468066   0.8466994711701042   -0.123338
C   C   0.3436995012866154   0.8554988422850749   0.891049404429011   -0.024517
C   C   0.38970038506046445   0.8633995842509629   0.9324516852303377   -0.115442
C   C   0.4518997387821594   0.8593483719065306   0.9289999732446955   -0.109988
C   C   0.27649955545010074   0.8584977868244427   0.894950386863578   0.590062
C   C   0.17360044746781134   0.9152508297456269   0.5454508510475266   0.091044
C   C   0.16769991771819998   0.9164499713445335   0.5944505508225418   -0.165076
C   C   0.1539492059312708   0.8605478848912994   0.612998480413114   0.112598
C   C   0.1471508477491041   0.8068027433748436   0.5823019856751918   -0.182176
C   C   0.1543998077923338   0.8102005446621643   0.5341496903241649   0.118787
C   C   0.14695027627829993   0.8573495471463276   0.66470110809223   0.114235
C   C   0.2008498328567535   0.8687991550921066   0.6998501286613669   -0.184367
C   C   0.1970498476311714   0.8633490537160332   0.7487000716200738   0.094179
C   C   0.09120010365707394   0.8336498598971308   0.7285011644448346   0.102828
C   C   0.09039911422925787   0.8387974380024931   0.6787490279830022   -0.166988
C   C   0.33744971284154995   0.5302998648293498   0.6060987090471056   0.582117
C   C   0.34050006035180314   0.9609990148597655   0.6071506593665393   -0.019223
C   C   0.3561001003024696   0.9401014336147192   0.6518987266005097   -0.124058
C   C   0.3594497900670084   0.8753015165198494   0.6526986471559124   -0.128356
C   C   0.3475999192771296   0.8355014021661148   0.6109493688533837   -0.021857
C   C   0.33014998096298565   0.8572999386603593   0.5662999219618603   -0.111945
C   C   0.3280001811643135   0.9205013019282413   0.5651493512999796   -0.113213
C   C   0.349650226934327   0.7672010846465278   0.613601160283623   0.597556
C   C   0.464499566606047   0.6572980084665935   0.6203000383594618   0.589868
C   C   0.03215016592937274   0.6541487973192219   0.6155516515009065   -0.01356
C   C   0.07790045741229938   0.6652008481432524   0.6573009298034354   -0.126928
C   C   0.13985058348976145   0.6585513351816034   0.6533013270264214   -0.123337
C   C   0.1562998324744759   0.6444984425588949   0.6089513937675147   -0.024517
C   C   0.11029940636653074   0.6365977005930068   0.5675491129661879   -0.115443
C   C   0.04810005264483577   0.6406489129374391   0.5710008249518301   -0.109992
C   C   0.22349977831099055   0.6414994980195269   0.6050504113329477   0.590062
C   C   0.3263999025113762   0.5847497008474509   0.9545499471489991   0.091044
C   C   0.3322998948019133   0.5835500955701001   0.9055502473739837   -0.165073
C   C   0.3460492808555282   0.639448832196333   0.8869986651781356   0.112599
C   C   0.3528497416095945   0.6931991782535664   0.9176988125213339   -0.182178
C   C   0.34560032390046086   0.6898013769662457   0.9658511078723606   0.118788
C   C   0.3530495151486952   0.642647737697642   0.8352996901042956   0.114235
C   C   0.2991499585702417   0.631198129751863   0.8001506695351588   -0.184367
C   C   0.3029499437958238   0.6366482311279364   0.7513007265764517   0.094176
C   C   0.4087992301040174   0.6663474249468389   0.7714996337516911   0.10283
C   C   0.40960021953183345   0.6611998468414766   0.8212517702135235   -0.166981
N   N   0.16754967692691303   0.8619482604321643   0.5159012743662093   -0.188184
N   N   0.1415995835680857   0.8437980523239987   0.7617508302705494   -0.185358
N   N   0.33244965683417826   0.6380490244118054   0.9840995238303164   -0.188184
N   N   0.3583997501930056   0.6561992325199709   0.7382499679259763   -0.185358
O   O   0.15105032628540863   0.934700745597504   0.8532011085610491   -0.568008
O   O   0.17609962048915612   0.9531996084732194   0.9358486081368427   -0.534745
O   O   0.16249957492288736   0.7677978149346432   0.9268997252111038   -0.56948
O   O   0.1351493511889331   0.7507989933771815   0.84584841414084   -0.549434
O   O   0.04820006938893828   0.8355988086137407   0.8374510746117487   -0.547786
O   O   0.07405009074509639   0.8500988737960242   0.9192511697635539   -0.570342
O   O   0.23730012525931837   0.8502994315895344   0.8556008702272575   -0.575922
O   O   0.26434936842563506   0.8687976358518676   0.937200072088893   -0.538896
O   O   0.3489502630732899   0.565301176030906   0.6467996896354764   -0.568008
O   O   0.3238998027225689   0.5467998906850773   0.5641485374544072   -0.534745
O   O   0.3375002165041079   0.7321994699093266   0.5731010729854219   -0.569479
O   O   0.3648491355978659   0.749197723710451   0.6541487314504097   -0.549433
O   O   0.45179972203805685   0.664398476230229   0.6625497235847768   -0.547786
O   O   0.42594970068189886   0.6498984110479453   0.5807496284329717   -0.570342
O   O   0.26269966616767676   0.6496978532544354   0.644399927969268   -0.575922
O   O   0.23564996533545624   0.6311996489921019   0.5628007261076327   -0.538896
Zn   Zn   0.6710428108884505   0.36133963249507345   0.44340436485189677   0.845045
Zn   Zn   0.6409359490870816   0.34097018532831513   0.3349201618576486   0.854875
Zn   Zn   0.828953949012271   0.13865992928915188   0.056594927185538234   0.845045
Zn   Zn   0.8590656366607077   0.15902995368562167   0.16507986070084157   0.854875
H   H   0.635852368381173   0.0327501119908422   0.3192501199638884   0.121144
H   H   0.6300008821516754   0.13959971509219585   0.31754983220799804   0.117213
H   H   0.679998906005786   0.17004971244574424   0.46244904875997944   0.117031
H   H   0.6820984734241857   0.06474991925455902   0.4647501900837409   0.117808
H   H   0.9320506143749047   0.3232499525162637   0.3124500647219096   0.118696
H   H   0.8297002999041219   0.33614988117272837   0.3185499155325153   0.112666
H   H   0.879048545193241   0.37154994088310367   0.46300059215662703   0.116475
H   H   0.9826516655024606   0.36585017124829683   0.45710163463619097   0.122533
H   H   0.6819997626826623   0.45299992496735714   0.03269994873170507   0.108783
H   H   0.6376999189206343   0.2681999613601574   0.09350012037128544   0.124526
H   H   0.6494490992034263   0.2730000212257651   0.013799907992544533   0.097379
H   H   0.7400989210540242   0.3803001565420935   0.19099984351958477   0.129078
H   H   0.7334978194324935   0.3734497519549861   0.27234993770140986   0.103665
H   H   0.5526501763475249   0.3220501728929923   0.23835002675204336   0.102868
H   H   0.6738366207809018   0.46065737222464587   0.11755690923883706   0.124999
H   H   0.5463821267447142   0.3283992630181632   0.1524115298227435   0.131158
H   H   0.8641492173666162   0.4672500270230946   0.18074990259460172   0.121145
H   H   0.8700005391055144   0.3603999034676632   0.18244982508996452   0.117198
H   H   0.8199977691975062   0.32994979256284734   0.037549878016927975   0.117031
H   H   0.8178984558713943   0.4352497560809338   0.03524983247474928   0.117807
H   H   0.5679509713728846   0.1767501864976731   0.18754995783658054   0.11869
H   H   0.6703012060504973   0.1638497941627644   0.18145010702597483   0.112662
H   H   0.6209485534971974   0.12844984800365655   0.037000160922918295   0.116473
H   H   0.5173502590350455   0.1341501948681749   0.04289984896440951   0.122529
H   H   0.8180016585745276   0.04699969359250193   0.46729970856625747   0.108783
H   H   0.8623013280374381   0.2317999505512445   0.40649844114509437   0.124526
H   H   0.850547486398178   0.22699983391000306   0.4861982882633077   0.097374
H   H   0.759898003337297   0.11969992569620963   0.30899981377837776   0.129075
H   H   0.7664991098630864   0.1265499233805067   0.2276500848570803   0.103663
H   H   0.9473486634048411   0.1779499661209445   0.26164999580644677   0.102864
H   H   0.8261647157788586   0.039342189559579493   0.38244238279859794   0.124997
H   H   0.9536193792099049   0.1716004123173296   0.34758849273574666   0.131157
C   C   0.6625513788023843   0.46969983596881226   0.39390060554881956   0.582116
C   C   0.6594990410421749   0.03899975858150871   0.3928486552293857   -0.019224
C   C   0.6438979374579603   0.05990000834595159   0.3480998574743603   -0.12406
C   C   0.6405509936888449   0.1246999254408214   0.3472999369189575   -0.128361
C   C   0.6523992032099666   0.1645001533458234   0.3890499457425415   -0.021857
C   C   0.6698479070196213   0.14269976213780278   0.4336993926340648   -0.111947
C   C   0.6719997768614201   0.07949978990525287   0.43484996329594555   -0.113215
C   C   0.6503509559384325   0.23280011126485972   0.3864018069175779   0.597556
C   C   0.5354998328674943   0.34269983761779244   0.3796992762364633   0.589868
C   C   0.9678492449798234   0.3458500801999454   0.3844513157002944   -0.013559
C   C   0.9221015902735964   0.3348000071143326   0.3426998458346001   -0.126934
C   C   0.8601488826913105   0.34145004053005945   0.3466998138721416   -0.123338
C   C   0.8437014090983357   0.3555004349602725   0.3910515734336863   -0.024517
C   C   0.8896995354411067   0.36340014549137917   0.43245020162973713   -0.115442
C   C   0.9519008794127577   0.3593498605038349   0.42899848964409504   -0.109988
C   C   0.7764998605420617   0.3584997391001911   0.3949489032629775   0.590062
C   C   0.6736018161933204   0.4152501135019787   0.0454500979679813   0.091044
C   C   0.6676997000638634   0.41645023923340724   0.09445016300352407   -0.165076
C   C   0.6539491934776874   0.3605498276936736   0.11299991889673426   0.112598
C   C   0.6471479818824131   0.30680000209051805   0.08230013681406373   -0.182176
C   C   0.6544005152783228   0.3101999987454171   0.034150033026202356   0.118787
C   C   0.646951342019987   0.3573501651623777   0.1646999897521571   0.114235
C   C   0.7008506950248243   0.36879994343505795   0.19985010610287676   -0.184367
C   C   0.6970502521333383   0.3633498420589846   0.24870004906158366   0.094179
C   C   0.5912006319396866   0.33365001423473684   0.2285000461047617   0.102828
C   C   0.5903986392055117   0.3387997877076776   0.17875010120609475   -0.166988
C   C   0.837450296547093   0.030299952917947952   0.10610014753072579   0.582117
C   C   0.8404976292568586   0.4610001533298932   0.1071499062869941   -0.019223
C   C   0.85609907163079   0.4401001306679852   0.15190016508412987   -0.124058
C   C   0.8594505920589443   0.37530021357311544   0.15270008563953263   -0.128356
C   C   0.8476023825378225   0.33549998566811334   0.11095007681594869   -0.021857
C   C   0.8301488528811002   0.3572997996464225   0.06629989940337017   -0.111945
C   C   0.8280017290931987   0.4204998854302399   0.06515005926254462   -0.113213
C   C   0.8496509735033325   0.26719984794880164   0.11360004194355015   0.597556
C   C   0.9645020411513405   0.1573001878448769   0.12030001580097172   0.589868
C   C   0.5321480231054736   0.15414982223808227   0.11555016790030606   -0.01356
C   C   0.5778999954741929   0.1652001318996042   0.15730017672389002   -0.126928
C   C   0.6398480417000105   0.15855004170824358   0.15329984342582093   -0.123337
C   C   0.6563005154391705   0.14449993115619922   0.10894991016691416   -0.024517
C   C   0.6103020503066827   0.13659999352255764   0.06754982092875296   -0.115443
C   C   0.5481003675453147   0.14065005140756695   0.07100007187228478   -0.109992
C   C   0.7235013913202696   0.14149976590840047   0.1050500235139299   0.590062
C   C   0.8263994307647519   0.0847497984094232   0.4545484635483985   0.091044
C   C   0.8323016315916382   0.08354972945362844   0.40554876377338334   -0.165073
C   C   0.8460524818717899   0.13944996119308664   0.38700083418281106   0.112599
C   C   0.852849281298625   0.19320030725031995   0.4177009815260092   -0.182178
C   C   0.8456009857720372   0.18980008349288596   0.4658496242717602   0.118788
C   C   0.8530502437278024   0.1426499738515591   0.335300032806333   0.114235
C   C   0.7991508109297947   0.13119973190043482   0.30014991645561345   -0.184367
C   C   0.8029512538212807   0.13664983327650823   0.25129997349690647   0.094176
C   C   0.9088009538081027   0.1663501247792   0.2714999764537284   0.10283
C   C   0.9095982900900683   0.16119988762781517   0.3212499213523954   -0.166981
N   N   0.6675486139254213   0.36194980580510233   0.015900156026136314   -0.188184
N   N   0.6415986850571935   0.3438001181510146   0.261750077191004   -0.185358
N   N   0.832448738857305   0.13805015340855903   0.48410169283499177   -0.188184
N   N   0.8583983240315568   0.15620002086292223   0.23824994536748612   -0.185358
O   O   0.6510488643180652   0.4346999725782219   0.3531999902209763   -0.568008
O   O   0.6761022840463435   0.4532002737915289   0.435850777141518   -0.534745
O   O   0.662498896325525   0.26780033496672884   0.42690189421577907   -0.56948
O   O   0.6351482638172015   0.25080000882266756   0.3458498526244602   -0.549434
O   O   0.5481998419260841   0.3355998903082348   0.33744995627167584   -0.547786
O   O   0.5740497785848128   0.35009989871488467   0.41924968616295333   -0.570342
O   O   0.7373008180325307   0.3503001063812181   0.3556001171477122   -0.575922
O   O   0.7643487581857883   0.36879958812761615   0.4371985884882925   -0.538896
O   O   0.8489481447706853   0.06530016643571492   0.14680003233751385   -0.568008
O   O   0.8238994710963041   0.04679997877367538   0.06414997593802735   -0.534745
O   O   0.8374985362503715   0.23220008792537664   0.07309995464534899   -0.569479
O   O   0.864848745271549   0.24920013019126924   0.1541501699340299   -0.549433
O   O   0.9518002910308233   0.16439978502725797   0.1625500662868143   -0.547786
O   O   0.9259485188042201   0.1499001835234184   0.0807499711350092   -0.570342
O   O   0.7627007677152586   0.14970003263271872   0.1443999054107779   -0.575922
O   O   0.7356524089791139   0.1311998601053417   0.0627999730280873   -0.538896
Zn   Zn   0.671045062602631   0.3613402310280571   0.9434058484524972   0.845045
Zn   Zn   0.6409349515255222   0.3409700363046862   0.8349198191556112   0.854875
Zn   Zn   0.8289530361481409   0.1386598370411567   0.5565949497440285   0.845045
Zn   Zn   0.859064977888865   0.15903003176452768   0.6650809790409145   0.854875
H   H   0.6358514555170429   0.03275001974284704   0.8192501425223786   0.121144
H   H   0.6300004725678616   0.1396003704008133   0.8175516810691261   0.117213
H   H   0.6800001625949883   0.17004984730028397   0.9624505323605799   0.117031
H   H   0.6821024760088112   0.06475005410909875   0.9647516736843413   0.117808
H   H   0.9320494474184866   0.32324968994136727   0.812448991498817   0.118696
H   H   0.8296991329477039   0.336149618597832   0.8185488423094227   0.112666
H   H   0.8790517008035744   0.37154950798130615   0.9629984231519516   0.116475
H   H   0.982650244453755   0.36584973834649925   0.9570994656315156   0.122533
H   H   0.6819987651211028   0.4529997759437282   0.5326996060296676   0.108783
H   H   0.6376991754513625   0.26819998266342965   0.5935008734508307   0.124526
H   H   0.6494484404315838   0.2730000993046711   0.5138010263326175   0.097379
H   H   0.7400980081898939   0.3803000642940983   0.6909998660780748   0.129078
H   H   0.7335017324154309   0.3734502369367024   0.7723506907809551   0.103665
H   H   0.5526498400254856   0.3220498535424622   0.7383485882684232   0.102868
H   H   0.6738357079167716   0.4606572799766506   0.6175569317973272   0.124999
H   H   0.5463809548840374   0.3283994073460771   0.6524100913391233   0.131158
H   H   0.8641484738973444   0.46725004832636685   0.680750655674147   0.121145
H   H   0.8699994568465257   0.36039969766840063   0.6824491171273995   0.117198
H   H   0.8200015974830144   0.32995022076892994   0.5375502658359458   0.117031
H   H   0.8179020300646149   0.43525001396011515   0.5352491245121843   0.117807
H   H   0.5679504819959005   0.17675037812784655   0.6875518066977085   0.11869
H   H   0.6702999494923911   0.1638498817150446   0.6814483032818272   0.112662
H   H   0.6209518785023892   0.12844952865312648   0.5369987224392981   0.116473
H   H   0.5173501426265361   0.13415032972271462   0.5429013325650099   0.122529
H   H   0.8180011642932845   0.04700029212548569   0.9673011921668581   0.108783
H   H   0.8623007539630246   0.23180008540578426   0.906499924745695   0.124526
H   H   0.8505514889828035   0.2269999687645428   0.9861997718639082   0.097374
H   H   0.7599019212244932   0.11970000377511561   0.8090009321184506   0.129075
H   H   0.7664981969989563   0.1265498311325115   0.7276501074155703   0.103663
H   H   0.9473519884100329   0.17794964677041442   0.7616485573228267   0.102864
H   H   0.8261641417044454   0.03934232441411922   0.8824438663991985   0.124997
H   H   0.9536181275560576   0.1716000929667995   0.8475870542521264   0.131157
C   C   0.6625495798809451   0.46969986674545877   0.8938984365441441   0.582116
C   C   0.6594984669677616   0.0389998934360484   0.8928501388299862   -0.019224
C   C   0.6439012624631522   0.059899688995421516   0.8480984189907401   -0.12406
C   C   0.6405497420349979   0.12469960609029129   0.8472984984353373   -0.128361
C   C   0.6524004597991688   0.1645002882003631   0.889051429343142   -0.021857
C   C   0.6698500789406314   0.1426998969923425   0.9337008762346652   -0.111947
C   C   0.6719992027870069   0.07949992475979258   0.9348514468965461   -0.113215
C   C   0.6503499925556309   0.2327996783630622   0.8863996379129027   0.597556
C   C   0.5355001741248887   0.3426999724723322   0.8797007598370638   0.589868
C   C   0.9678478239311177   0.3458496472981479   0.8844491466956191   -0.013559
C   C   0.9221006774094662   0.3347999148663374   0.8426998683930903   -0.126934
C   C   0.8601478851297512   0.34144989150643057   0.8466994711701042   -0.123338
C   C   0.8436999880496302   0.355500002058475   0.891049404429011   -0.024517
C   C   0.8896989613666932   0.36340028034591887   0.9324516852303377   -0.115442
C   C   0.9519003053383445   0.3593499953583747   0.9289999732446955   -0.109988
C   C   0.7764992864676483   0.3584998739547309   0.894950386863578   0.590062
C   C   0.6736010727240486   0.41525013480525097   0.5454508510475266   0.091044
C   C   0.6676988718971625   0.4164502037610457   0.5944505508225418   -0.165076
C   C   0.6539479418238403   0.36054950834314353   0.612998480413114   0.112598
C   C   0.6471520691644679   0.30680019372069145   0.5823019856751918   -0.182176
C   C   0.6543995177167633   0.3101998497217882   0.5341496903241649   0.118787
C   C   0.6469502255822404   0.3573502432412837   0.66470110809223   0.114235
C   C   0.700849782160694   0.36879985118706277   0.6998501286613669   -0.184367
C   C   0.697049339269208   0.36334974981098933   0.7487000716200738   0.094179
C   C   0.5911999731678441   0.3336500923136428   0.7285011644448346   0.102828
C   C   0.5903998403717836   0.33879998881122525   0.6787490279830022   -0.166988
C   C   0.8374490448932459   0.030299633567417855   0.6060987090471056   0.582117
C   C   0.8405014624466257   0.46100017463316545   0.6071506593665393   -0.019223
C   C   0.8560978199769429   0.4400998113174551   0.6518987266005097   -0.124058
C   C   0.8594493404050972   0.3752998942225853   0.6526986471559124   -0.128356
C   C   0.8476013002788341   0.33549977986885077   0.6109493688533837   -0.021857
C   C   0.8301479400169698   0.3572997073984273   0.5662999219618603   -0.111945
C   C   0.82800064683421   0.4204996796309773   0.5651493512999796   -0.113213
C   C   0.84965031473149   0.26719992602770765   0.613601160283623   0.597556
C   C   0.9645011282872102   0.15730009559688168   0.6203000383594618   0.589868
C   C   0.532150274819654   0.15415042077106605   0.6155516515009065   -0.01356
C   C   0.5779001673367289   0.1652001532028765   0.6573009298034354   -0.126928
C   C   0.6398520442846363   0.1585501765627833   0.6533013270264214   -0.123337
C   C   0.656299941364757   0.14450006601073895   0.6089513937675147   -0.024517
C   C   0.610300968047694   0.13659978772329498   0.5675491129661879   -0.115443
C   C   0.5481000817419467   0.1406500727108392   0.5710008249518301   -0.109992
C   C   0.7235006429467389   0.14150019411448303   0.6050504113329477   0.590062
C   C   0.8263988566903385   0.08474993326396292   0.9545499471489991   0.091044
C   C   0.8323010575172248   0.08354986430816815   0.9055502473739837   -0.165073
C   C   0.8460510608230845   0.1394495282912891   0.8869986651781356   0.112599
C   C   0.8528478602499194   0.19319987434852243   0.9176988125213339   -0.182178
C   C   0.8456004116976239   0.18980021834742566   0.9658511078723606   0.118788
C   C   0.853049246166243   0.1426498248279302   0.8352996901042956   0.114235
C   C   0.7991501472536933   0.13120021688215114   0.8001506695351588   -0.184367
C   C   0.8029505103520088   0.1366498545797805   0.7513007265764517   0.094176
C   C   0.9087999562465431   0.1663499757555711   0.7714996337516911   0.10283
C   C   0.9096023773721231   0.16120007925798863   0.8212517702135235   -0.166981
N   N   0.6675526116057879   0.36195034756245237   0.5159012743662093   -0.188184
N   N   0.6416002299174411   0.34380013945428683   0.7617508302705494   -0.185358
N   N   0.8324518944676382   0.13804972050676148   0.9840995238303164   -0.188184
N   N   0.8583974111674267   0.15619992861492704   0.7382499679259763   -0.185358
O   O   0.6510500362098381   0.43470005065712786   0.8532011085610491   -0.568008
O   O   0.6760994899999263   0.4531998408897314   0.9358486081368427   -0.534745
O   O   0.6624997636063389   0.26779990206493126   0.9268997252111038   -0.56948
O   O   0.6351497581587775   0.2507996894721375   0.84584841414084   -0.549434
O   O   0.5482000984860492   0.3355999683871408   0.8374510746117487   -0.547786
O   O   0.5740501198422072   0.3501000335694243   0.9192511697635539   -0.570342
O   O   0.7373000745632589   0.35030012768449037   0.8556008702272575   -0.575922
O   O   0.764348184111375   0.3687997229821559   0.937200072088893   -0.538896
O   O   0.8489517238681648   0.065300017412086   0.6467996896354764   -0.568008
O   O   0.823898219442457   0.04679965942314529   0.5641485374544072   -0.534745
O   O   0.837502454137568   0.23220016600428262   0.5731010729854219   -0.569479
O   O   0.8648520702767408   0.24919981084073914   0.6541487314504097   -0.549433
O   O   0.9517993732624341   0.1644000996820731   0.6625497235847768   -0.547786
O   O   0.9259520979016995   0.14990003449978953   0.5807496284329717   -0.570342
O   O   0.7626998548511285   0.14969994038472353   0.644399927969268   -0.575922
O   O   0.735651665509842   0.13119988140861397   0.5628007261076327   -0.538896
Zn   Zn   0.6710447720412959   0.8613394000785615   0.44340436485189677   0.845045
Zn   Zn   0.6409354036240146   0.840971343947135   0.3349201618576486   0.854875
Zn   Zn   0.8289568465900422   0.638662478943304   0.056594927185538234   0.845045
Zn   Zn   0.8590636384067587   0.6590306486259978   0.16507986070084157   0.854875
H   H   0.6358500509545427   0.5327489522174421   0.3192501199638884   0.121144
H   H   0.6299995598500232   0.6395990189972397   0.31754983220799804   0.117213
H   H   0.6800015642040464   0.6700508710645643   0.46244904875997944   0.117031
H   H   0.6821009720361053   0.564750150516491   0.4647501900837409   0.117808
H   H   0.932048217155104   0.8232483290644196   0.3124500647219096   0.118696
H   H   0.8296982218570024   0.8361501124346603   0.3185499155325153   0.112666
H   H   0.8790508842188199   0.8715492447881475   0.46300059215662703   0.116475
H   H   0.9826498268348522   0.865851793545561   0.45710163463619097   0.122533
H   H   0.6819975250492023   0.9529992288724011   0.03269994873170507   0.108783
H   H   0.6376980004598556   0.7682011199789774   0.09350012037128544   0.124526
H   H   0.6494517574016865   0.7730011798445853   0.013799907992544533   0.097379
H   H   0.7401017388386251   0.8803022425178015   0.19099984351958477   0.129078
H   H   0.7335002382512428   0.873449519538474   0.27234993770140986   0.103665
H   H   0.5526501683435321   0.8220517951902563   0.23835002675204336   0.102868
H   H   0.6738345427337824   0.9606576034865778   0.11755690923883706   0.124999
H   H   0.5463810438225729   0.8283999579585393   0.1524115298227435   0.131158
H   H   0.8641513968058545   0.9672484035712505   0.18074990259460172   0.121145
H   H   0.8699981418857137   0.860398280015819   0.18244982508996452   0.117198
H   H   0.8200004273957665   0.8299509511816673   0.037549878016927975   0.117031
H   H   0.8179012736559953   0.9352518420566418   0.03524983247474928   0.117807
H   H   0.5679495692780621   0.676749026724273   0.18754995783658054   0.11869
H   H   0.6702994471760593   0.6638518801384725   0.18145010702597483   0.112662
H   H   0.6209507329364355   0.6284482245518125   0.037000160922918295   0.116473
H   H   0.5173500116515417   0.6341504261301069   0.04289984896440951   0.122529
H   H   0.8179992613547268   0.5469980701406578   0.46729970856625747   0.108783
H   H   0.8622993297834891   0.7318006454916206   0.40649844114509437   0.124526
H   H   0.8505500648032678   0.727000528850379   0.4861982882633077   0.097374
H   H   0.7599004221560461   0.6196996932796976   0.30899981377837776   0.129075
H   H   0.7665020074408577   0.6265524730346588   0.2276500848570803   0.103663
H   H   0.9473511620167605   0.6779501973828765   0.26164999580644677   0.102864
H   H   0.8261629569044208   0.5393442755352876   0.38244238279859794   0.124997
H   H   0.9536175405422964   0.6716020346145937   0.34758849273574666   0.131157
C   C   0.6625499767075617   0.9696986761954122   0.39390060554881956   0.582116
C   C   0.6595016194472649   0.5390004535218846   0.3928486552293857   -0.019224
C   C   0.6439000371040282   0.5598979212156635   0.3480998574743603   -0.12406
C   C   0.6405493146075774   0.6247024750949736   0.3472999369189575   -0.128361
C   C   0.6524013028560346   0.6644980662155352   0.3890499457425415   -0.021857
C   C   0.6698503258383706   0.6426995297212909   0.4336993926340648   -0.111947
C   C   0.6720019563006583   0.5794981664534088   0.43484996329594555   -0.113215
C   C   0.6503500115095139   0.7327989514914596   0.3864018069175779   0.597556
C   C   0.5355002825294054   0.8427014599150565   0.3796992762364633   0.589868
C   C   0.9678519031780836   0.8458512388187653   0.3844513157002944   -0.013559
C   C   0.922099272846966   0.8347988473409325   0.3426998458346001   -0.126934
C   C   0.8601510621305487   0.8414484170782154   0.3466998138721416   -0.123338
C   C   0.843699490637557   0.8555015935790925   0.3910515734336863   -0.024517
C   C   0.8897022734325373   0.8634017677886432   0.43245020162973713   -0.115442
C   C   0.9518988811588087   0.8593505554442109   0.42899848964409504   -0.109988
C   C   0.7764977824949424   0.858499970362123   0.3949489032629775   0.590062
C   C   0.6735994189735197   0.9152484900501345   0.0454500979679813   0.091044
C   C   0.6677025178484643   0.9164523252091152   0.09445016300352407   -0.165076
C   C   0.6539517718827773   0.8605505226340495   0.11299991889673426   0.112598
C   C   0.6471504804943327   0.8068002333524499   0.08230013681406373   -0.182176
C   C   0.6543981180585221   0.8101983752935729   0.034150033026202356   0.118787
C   C   0.6469495033523787   0.8573517874596417   0.1646999897521571   0.114235
C   C   0.700848856357216   0.868801565732322   0.19985010610287676   -0.184367
C   C   0.69704841346573   0.8633514643562487   0.24870004906158366   0.094179
C   C   0.5912002460629603   0.8336521002104449   0.2285000461047617   0.102828
C   C   0.5904002224856235   0.8388000189696095   0.17875010120609475   -0.166988
C   C   0.8374479791204626   0.5302987931445479   0.10610014753072579   0.582117
C   C   0.8405002874551187   0.9610013119487132   0.1071499062869941   -0.019223
C   C   0.8561014106563689   0.9400994345730291   0.15190016508412987   -0.124058
C   C   0.8594483544254844   0.8752995174781595   0.15270008563953263   -0.128356
C   C   0.8476001449043626   0.8354992895731573   0.11095007681594869   -0.021857
C   C   0.8301517504588715   0.8573023493005746   0.06629989940337017   -0.111945
C   C   0.8279994914597387   0.9204991893352839   0.06515005926254462   -0.113213
C   C   0.8496486560767021   0.7671986881754015   0.11360004194355015   0.597556
C   C   0.9644999631042211   0.6573004191068089   0.12030001580097172   0.589868
C   C   0.5321502236378299   0.6541509808569024   0.11555016790030606   -0.01356
C   C   0.5778998865839116   0.6651985084477601   0.15730017672389002   -0.126928
C   C   0.6398503009324191   0.6585488819348435   0.15329984342582093   -0.123337
C   C   0.6562985171852215   0.6445006260965752   0.10894991016691416   -0.024517
C   C   0.6102999722595633   0.6366002247844896   0.06754982092875296   -0.115443
C   C   0.5481002797481515   0.6406512100263869   0.07100007187228478   -0.109992
C   C   0.7234996324458316   0.6415018518841086   0.1050500235139299   0.590062
C   C   0.8264016899971606   0.5847486386360232   0.4545484635483985   0.091044
C   C   0.8322994737513485   0.5835494970371163   0.40554876377338334   -0.165073
C   C   0.8460506432041816   0.6394515834903507   0.38700083418281106   0.112599
C   C   0.8528520192900556   0.693201929547584   0.4177009815260092   -0.182178
C   C   0.845598668345407   0.6897989237194858   0.4658496242717602   0.118788
C   C   0.853048165680683   0.642650205113491   0.335300032806333   0.114235
C   C   0.7991488126758457   0.6312004268408108   0.30014991645561345   -0.184367
C   C   0.8029492555673318   0.6366505282168843   0.25129997349690647   0.094176
C   C   0.9087987959678129   0.666349892362688   0.2714999764537284   0.10283
C   C   0.9096011078746693   0.6612019736035233   0.3212499213523954   -0.166981
N   N   0.6675511923305112   0.8619505007454784   0.015900156026136314   -0.188184
N   N   0.6415998106714014   0.8438003494129466   0.261750077191004   -0.185358
N   N   0.8324514768487355   0.6380517757058232   0.48410169283499177   -0.188184
N   N   0.8584010620229875   0.6562016431601863   0.23824994536748612   -0.185358
O   O   0.6510496707595917   0.9346983491263777   0.3531999902209763   -0.568008
O   O   0.6760997272402022   0.9531977229827967   0.435850777141518   -0.534745
O   O   0.6625004796056367   0.7678005662286608   0.42690189421577907   -0.56948
O   O   0.6351500864768242   0.7508016311199317   0.3458498526244602   -0.549434
O   O   0.5482002117948247   0.8356010489270549   0.33744995627167584   -0.547786
O   O   0.5740501484535536   0.8501010573337047   0.41924968616295333   -0.570342
O   O   0.7372989793649224   0.8503017286784822   0.3556001171477122   -0.575922
O   O   0.7643512567977079   0.8687998193895481   0.4371985884882925   -0.538896
O   O   0.8489504040030937   0.5652990066623148   0.14680003233751385   -0.568008
O   O   0.8239018899150534   0.5467997463571634   0.06414997593802735   -0.534745
O   O   0.8375012742418021   0.7322017102226407   0.07309995464534899   -0.569479
O   O   0.8648512438834686   0.7492003614532012   0.1541501699340299   -0.549433
O   O   0.9517983725700447   0.664400943646078   0.1625500662868143   -0.547786
O   O   0.92595109720931   0.6499008784637944   0.0807499711350092   -0.570342
O   O   0.7626986896681391   0.6497002638946506   0.1443999054107779   -0.575922
O   O   0.7356506501046759   0.6312019460810498   0.0627999730280873   -0.538896
Zn   Zn   0.671045512264542   0.8613418533253212   0.9434058484524972   0.845045
Zn   Zn   0.6409344647625074   0.8409688765312862   0.8349198191556112   0.854875
Zn   Zn   0.8289555347600605   0.6386600683030886   0.5565949497440285   0.845045
Zn   Zn   0.8590625806690644   0.6590284083126835   0.6650809790409145   0.854875
H   H   0.6358497553426571   0.532749787326335   0.8192501425223786   0.121144
H   H   0.6300003847706985   0.6396015290196333   0.8175516810691261   0.117213
H   H   0.6799996758319735   0.6700486875268838   0.9624505323605799   0.117031
H   H   0.682100397961692   0.5647502853710308   0.9647516736843413   0.117808
H   H   0.9320520258235765   0.8232503848817434   0.812448991498817   0.118696
H   H   0.8297020305254752   0.8361521682519841   0.8185488423094227   0.112666
H   H   0.8790498621359661   0.8715511302785701   0.9629984231519516   0.116475
H   H   0.982648006820295   0.8658490422515431   0.9570994656315156   0.122533
H   H   0.6820001301148217   0.9530013982409922   0.5326996060296676   0.108783
H   H   0.6377000616860594   0.7681988228900295   0.5935008734508307   0.124526
H   H   0.6494497843321846   0.7729989395312711   0.5138010263326175   0.097379
H   H   0.7400999693427393   0.8802998318775863   0.6909998660780748   0.129078
H   H   0.7335003514137266   0.8734518592339664   0.7723506907809551   0.103665
H   H   0.5526494330556412   0.8220491574475062   0.7383485882684232   0.102868
H   H   0.6738367748309271   0.9606598296308027   0.6175569317973272   0.124999
H   H   0.5463803085346819   0.8283973202157889   0.6524100913391233   0.131158
H   H   0.8641510523024343   0.9672507432667429   0.680750655674147   0.121145
H   H   0.8700020352516157   0.8604003926087767   0.6824491171273995   0.117198
H   H   0.8199992002632139   0.8299485973170858   0.5375502658359458   0.117031
H   H   0.8178997924311548   0.9352493178651592   0.5352491245121843   0.117807
H   H   0.5679503941987374   0.6767515367466665   0.6875518066977085   0.11869
H   H   0.6702995425225468   0.6638491856200885   0.6814483032818272   0.112662
H   H   0.6209498802484402   0.6284502235935024   0.5369987224392981   0.116473
H   H   0.5173499539430845   0.6341482425924265   0.5429013325650099   0.122529
H   H   0.8179990064529947   0.5470000597089737   0.9673011921668581   0.108783
H   H   0.8622983567432241   0.7317984619539402   0.906499924745695   0.124526
H   H   0.8505490917630029   0.7269983453126987   0.9861997718639082   0.097374
H   H   0.7599001623500553   0.6197020897508237   0.8090009321184506   0.129075
H   H   0.7665006956108757   0.6265500623944434   0.7276501074155703   0.103663
H   H   0.9473503093287652   0.6779521964245665   0.7616485573228267   0.102864
H   H   0.8261619838641557   0.5393420919976072   0.8824438663991985   0.124997
H   H   0.9536204665816366   0.6715993968718434   0.8475870542521264   0.131157
C   C   0.6625498699565157   0.9697005616858347   0.8938984365441441   0.582116
C   C   0.6595000502478734   0.5390001246979803   0.8928501388299862   -0.019224
C   C   0.6438995622887664   0.5598994565789095   0.8480984189907401   -0.12406
C   C   0.640549494651494   0.6246998373522233   0.8472984984353373   -0.128361
C   C   0.6524002124156651   0.664500519462295   0.889051429343142   -0.021857
C   C   0.669850608395713   0.6427019829680506   0.9337008762346652   -0.111947
C   C   0.6720003284012147   0.5795001560217246   0.9348514468965461   -0.113215
C   C   0.6503499047584677   0.7328008369818821   0.8863996379129027   0.597556
C   C   0.5354997671550443   0.8426992763773761   0.8797007598370638   0.589868
C   C   0.9678500831635264   0.8458484875247478   0.8844491466956191   -0.013559
C   C   0.9220987589486875   0.8348010734851575   0.8426998683930903   -0.126934
C   C   0.860150463534841   0.8414505864468066   0.8466994711701042   -0.123338
C   C   0.8436976706229998   0.8554988422850749   0.891049404429011   -0.024517
C   C   0.8897013003922722   0.8633995842509629   0.9324516852303377   -0.115442
C   C   0.9518979081185438   0.8593483719065306   0.9289999732446955   -0.109988
C   C   0.7764995554501006   0.8584977868244427   0.894950386863578   0.590062
C   C   0.6736004474678113   0.9152508297456269   0.5454508510475266   0.091044
C   C   0.6676999177182   0.9164499713445335   0.5944505508225418   -0.165076
C   C   0.6539492059312708   0.8605478848912994   0.612998480413114   0.112598
C   C   0.6471508477491041   0.8068027433748436   0.5823019856751918   -0.182176
C   C   0.6543998077923339   0.8102005446621643   0.5341496903241649   0.118787
C   C   0.6469502762782999   0.8573495471463276   0.66470110809223   0.114235
C   C   0.7008498328567535   0.8687991550921066   0.6998501286613669   -0.184367
C   C   0.6970498476311714   0.8633490537160332   0.7487000716200738   0.094179
C   C   0.5912001036570739   0.8336498598971308   0.7285011644448346   0.102828
C   C   0.5903991142292578   0.8387974380024931   0.6787490279830022   -0.166988
C   C   0.8374515435051655   0.5302998648293498   0.6060987090471056   0.582117
C   C   0.8404991450199952   0.9609990148597655   0.6071506593665393   -0.019223
C   C   0.8561005579683734   0.9401014336147192   0.6518987266005097   -0.124058
C   C   0.8594520783965278   0.8753015165198494   0.6526986471559124   -0.128356
C   C   0.8475994616112256   0.8355014021661148   0.6109493688533837   -0.021857
C   C   0.8301504386288896   0.8572999386603593   0.5662999219618603   -0.111945
C   C   0.8279988081666018   0.9205013019282413   0.5651493512999796   -0.113213
C   C   0.8496483962707114   0.7672010846465278   0.613601160283623   0.597556
C   C   0.9644986512742391   0.6572980084665935   0.6203000383594618   0.589868
C   C   0.5321501659293728   0.6541487973192219   0.6155516515009065   -0.01356
C   C   0.5779004574122993   0.6652008481432524   0.6573009298034354   -0.126928
C   C   0.6398505834897614   0.6585513351816034   0.6533013270264214   -0.123337
C   C   0.656299832474476   0.6444984425588949   0.6089513937675147   -0.024517
C   C   0.6102994063665308   0.6365977005930068   0.5675491129661879   -0.115443
C   C   0.5481000526448357   0.6406489129374391   0.5710008249518301   -0.109992
C   C   0.7234984053132789   0.6414994980195269   0.6050504113329477   0.590062
C   C   0.8264012755090879   0.5847497008474509   0.9545499471489991   0.091044
C   C   0.8322989794701054   0.5835500955701001   0.9055502473739837   -0.165073
C   C   0.8460488231896244   0.639448832196333   0.8869986651781356   0.112599
C   C   0.8528501992754983   0.6931991782535664   0.9176988125213339   -0.182178
C   C   0.8455984932368452   0.6898013769662457   0.9658511078723606   0.118788
C   C   0.8530513458123108   0.642647737697642   0.8352996901042956   0.114235
C   C   0.7991476702407222   0.631198129751863   0.8001506695351588   -0.184367
C   C   0.8029481131322082   0.6366482311279364   0.7513007265764517   0.094176
C   C   0.9087973994404018   0.6663474249468389   0.7714996337516911   0.10283
C   C   0.9096002195318335   0.6611998468414766   0.8212517702135235   -0.166981
N   N   0.667549676926913   0.8619482604321643   0.5159012743662093   -0.188184
N   N   0.6415995835680857   0.8437980523239987   0.7617508302705494   -0.185358
N   N   0.8324496568341782   0.6380490244118054   0.9840995238303164   -0.188184
N   N   0.8583997501930055   0.6561992325199709   0.7382499679259763   -0.185358
O   O   0.6510503262854086   0.934700745597504   0.8532011085610491   -0.568008
O   O   0.6760996204891561   0.9531996084732194   0.9358486081368427   -0.534745
O   O   0.6624995749228874   0.7677978149346432   0.9268997252111038   -0.56948
O   O   0.6351493511889331   0.7507989933771815   0.84584841414084   -0.549434
O   O   0.5482000693889383   0.8355988086137407   0.8374510746117487   -0.547786
O   O   0.5740500907450963   0.8500988737960242   0.9192511697635539   -0.570342
O   O   0.7373001252593183   0.8502994315895344   0.8556008702272575   -0.575922
O   O   0.7643493684256351   0.8687976358518676   0.937200072088893   -0.538896
O   O   0.8489498054073861   0.565301176030906   0.6467996896354764   -0.568008
O   O   0.8239007180543766   0.5467998906850773   0.5641485374544072   -0.534745
O   O   0.8375002165041078   0.7321994699093266   0.5731010729854219   -0.569479
O   O   0.8648495932637699   0.749197723710451   0.6541487314504097   -0.549433
O   O   0.9518015527016724   0.664398476230229   0.6625497235847768   -0.547786
O   O   0.9259497006818987   0.6498984110479453   0.5807496284329717   -0.570342
O   O   0.7627019544971962   0.6496978532544354   0.644399927969268   -0.575922
O   O   0.7356495076695523   0.6311996489921019   0.5628007261076327   -0.538896
