# Supplementary material for: Probing Structural Defects in MOFs Using Water Stability
Source: J Phys Chem C Nanomater Interfaces. 2024 Feb 23;128(9):3975–84. doi: 10.1021/acs.jpcc.3c07497 (PMC10926153; doi:10.1021/acs.jpcc.3c07497)
Supplement: Supplementary file 2 — jp3c07497_si_002.zip [file jp3c07497_si_002.zip › SI/Sample input files/MD/Pristine ATOXAJ/WATER.xyz]

384
 Atoms. Timestep: 1000000
O -3.64007 -1.07043 24.8177
H -3.50706 -0.81619 25.7309
H -2.78233 -0.954534 24.409
O 0.400472 8.72593 18.8858
H 0.548781 7.83664 18.5642
H 1.04153 9.26055 18.4173
O 8.40974 8.5742 2.61726
H 8.66887 8.16854 3.44462
H 7.55117 8.19775 2.42394
O 19.8394 0.314341 0.616779
H 18.9387 0.0534097 0.808797
H 19.8212 1.27119 0.635443
O 5.18704 9.73547 24.5145
H 4.789 10.1078 23.7276
H 5.99205 10.2386 24.6373
O 7.13502 -1.37901 24.0349
H 6.76205 -1.23612 23.165
H 7.95908 -0.892116 24.0256
O -4.15662 19.0043 7.79471
H -3.31993 19.284 7.42332
H -3.91812 18.3823 8.48206
O 5.66891 9.07815 9.58365
H 5.60919 8.16501 9.86444
H 5.40238 9.06448 8.66441
O 3.24932 19.1726 7.2414
H 3.50127 18.5342 7.90856
H 3.07064 18.6471 6.46159
O 9.8114 13.2258 22.403
H 8.90077 13.4728 22.5641
H 10.2866 13.548 23.1689
O 7.93167 9.08305 16.2871
H 8.12978 9.97502 16.0018
H 8.53967 8.53262 15.7936
O 11.5124 8.99464 18.6963
H 12.2038 9.61701 18.4706
H 11.6795 8.23677 18.136
O 12.2657 14.6554 9.32913
H 11.8895 15.5064 9.55397
H 12.7425 14.3886 10.1151
O 19.3741 8.28562 2.67828
H 18.4248 8.36886 2.58866
H 19.5031 7.95319 3.56659
O 5.06449 12.8853 26.0636
H 4.77829 13.6956 25.642
H 6.01883 12.9536 26.0918
O 15.468 -0.0971477 4.81109
H 11.9848 20.6373 4.42788
H 16.0678 0.549619 4.43938
O 0.990659 0.170282 3.52386
H 1.63882 0.496767 2.89975
H 0.935736 0.853323 4.1922
O 0.214999 20.2431 8.43527
H 3.5788 -0.455376 8.50883
H -0.338347 19.6801 8.97659
O -2.0826 8.74569 13.371
H -1.25201 9.21934 13.4159
H -1.84757 7.88029 13.0362
O 15.1786 17.8287 16.6893
H -5.89036 17.4203 16.3159
H 14.4482 17.3341 16.3177
O 14.1714 4.05857 9.11902
H 14.5559 3.68913 9.91393
H 13.4883 4.64987 9.43527
O 1.65254 3.34637 18.8074
H 2.49437 3.04522 18.4656
H 1.22106 3.7549 18.057
O 12.4581 18.0225 23.7989
H 12.22 17.3141 24.397
H 12.384 17.6353 22.9267
O 6.64435 -0.825843 19.185
H 6.61404 0.100655 18.9464
H 5.87622 -1.20817 18.7607
O -0.46133 13.983 18.5746
H -1.04055 14.4448 17.9684
H -0.194744 13.1961 18.0994
O 14.6364 5.18753 4.56604
H 15.4545 4.69064 4.56566
H 14.6677 5.70201 3.75947
O -5.83871 12.8808 26.0581
H -6.24421 13.6771 25.7148
H -4.89974 13.0666 26.0488
O 8.69885 8.11372 7.84003
H 9.37686 7.99377 7.17509
H 8.75133 7.32589 8.38113
O -6.18051 17.3115 21.6022
H -5.50052 17.5581 22.2291
H -6.45213 16.4352 21.8752
O -1.27897 13.0944 22.1978
H -0.9298 12.7596 23.0238
H -2.11004 13.5045 22.4373
O 8.04905 1.91118 21.0339
H 8.68569 2.28979 20.4276
H 8.4254 2.06053 21.9012
O 3.49679 14.2776 19.9658
H 3.02228 14.2561 19.1347
H 2.92321 13.8214 20.5815
O 17.6915 -0.898717 19.0269
H 16.8691 -1.17611 18.6231
H 17.7078 0.0511844 18.9101
O 7.07503 11.3974 0.844056
H 6.20117 11.0126 0.911471
H 6.93416 12.336 0.968024
O 6.37687 3.86609 15.2358
H 6.56711 3.22025 15.9161
H 5.42127 3.88593 15.1842
O 2.45877 8.84088 9.10943
H 1.80629 9.41997 9.50333
H 2.16457 7.95863 9.33595
O 8.98258 0.867873 5.45089
H 8.15812 0.51897 5.11212
H 8.97115 1.7927 5.20431
O -3.12658 9.24108 17.0952
H -3.49905 10.1028 16.9082
H -2.20303 9.41348 17.2784
O 2.93837 10.3168 5.09222
H 3.54591 11.0003 4.80963
H 3.19075 9.54614 4.5836
O 11.9242 -0.0987108 1.95222
H 9.06673 21.2389 2.1738
H 11.942 0.849628 1.82349
O 12.7414 3.13532 19.0056
H 13.6151 3.42206 18.7397
H 12.625 2.28885 18.5741
O 13.4864 -2.17581 18.8532
H 9.7938 18.6377 18.2663
H 14.0795 -1.5251 18.4777
O 6.83063 16.1074 1.47379
H 5.92752 16.3213 1.23951
H 6.81256 15.1704 1.66854
O 19.9153 0.74489 5.53437
H 19.0858 0.493586 5.12815
H 19.9719 1.69079 5.39907
O 17.5942 -0.79633 14.4583
H 17.4507 0.108799 14.7347
H 16.8207 -1.26742 14.7682
O 6.54099 6.86778 26.6893
H 6.56226 5.9346 26.4773
H 7.40452 7.1918 26.4333
O 9.80147 2.49964 12.9713
H 10.0761 2.15785 13.8221
H 10.6162 2.76601 12.5453
O 9.24845 0.53248 10.0357
H 8.90311 1.26192 9.52101
H 10.165 0.76083 10.1907
O 16.1554 8.42016 7.35379
H 15.9966 8.80226 8.21692
H 16.1247 7.47477 7.5005
O -4.26817 2.14752 26.1737
H -4.40042 2.74284 25.4359
H -3.3569 2.2848 26.4325
O 16.9703 6.83161 16.5104
H 16.2332 6.24062 16.3565
H 17.2875 6.59747 17.3826
O 5.3644 1.98717 25.8399
H 5.67939 2.80069 25.4459
H 4.41484 2.01566 25.7226
O 12.6517 1.06133 6.45666
H 13.0034 1.7029 7.07385
H 12.2005 1.58646 5.79572
O -1.44498 0.660641 10.7969
H -1.79269 1.53477 10.6202
H -0.520829 0.716322 10.5538
O 14.213 7.42337 25.3435
H 13.8281 6.56269 25.5088
H 13.5313 7.90509 24.875
O 10.42 11.0201 2.77296
H 11.239 11.1672 2.29989
H 10.3089 11.8047 3.31
O 17.3317 19.1682 1.82352
H 16.4591 18.9731 2.16503
H 17.9308 18.838 2.4931
O 6.47851 19.0106 2.88205
H 6.63326 18.258 3.45282
H 5.52705 19.0453 2.78332
O 12.736 15.9398 4.41159
H 13.4087 15.2593 4.38757
H 12.3264 15.903 3.54726
O 14.3616 18.7707 7.29648
H 14.5604 18.063 7.90951
H 14.1464 18.3251 6.47711
O 18.0933 11.8041 5.70452
H 18.0372 12.6214 5.20939
H 17.2618 11.3621 5.53301
O -0.912282 -1.70934 17.9654
H -0.78263 -0.874459 17.5155
H -0.590716 -1.55572 18.8537
O -3.74946 19.8849 13.4782
H 0.357941 -1.02966 14.0867
H -2.97317 19.4861 13.085
O -1.93547 3.91323 12.4181
H -1.82296 4.83023 12.1677
H -1.15567 3.70785 12.9338
O 16.1765 9.05433 11.8591
H 16.3122 8.1114 11.7659
H 15.245 9.18164 11.6792
O 7.59927 0.772078 26.5738
H 8.31935 1.32651 26.2733
H 12.254 3.99114 0.128121
O -4.4606 6.77827 21.9745
H -3.65566 7.04616 22.4178
H -4.45306 5.8222 22.0204
O -0.63295 10.7375 2.38248
H -0.392987 11.6589 2.28433
H 0.190089 10.2962 2.59251
O 8.35815 14.3836 7.40835
H 7.62166 14.8817 7.76278
H 9.09373 14.6031 7.98017
O 2.60431 -2.08331 18.7572
H -1.19735 18.7323 18.1652
H 2.91971 -1.3638 18.2104
O 3.13715 7.23704 23.9497
H 2.77871 7.61923 24.7508
H 3.17272 6.29713 24.1273
O 7.68237 3.77804 12.1149
H 6.83891 4.08779 11.785
H 8.2481 4.54974 12.0894
O 1.30618 14.7171 9.35644
H 1.64092 14.3286 10.1647
H 0.95326 15.5651 9.62596
O -2.97067 1.72592 21.1615
H -2.77008 2.12472 22.0082
H -3.40532 2.42017 20.6662
O 3.01741 4.17384 8.72952
H 2.48151 4.8143 9.19733
H 3.48632 3.70386 9.41907
O 7.03596 19.1722 8.0948
H 7.66966 19.3613 8.78682
H 6.88764 18.2286 8.15651
O 8.97109 18.5754 22.4689
H 12.5761 -2.19611 22.9788
H 8.4154 17.9139 22.8811
O 4.03292 5.07927 5.25787
H 4.95074 4.92222 5.03615
H 3.56026 4.93762 4.43765
O 3.56262 19.9526 11.4151
H 3.79047 19.0238 11.3746
H 2.61692 19.9615 11.5627
O -1.94324 18.598 22.2477
H -2.31255 17.7845 22.5914
H 1.30756 -2.27676 22.6697
O 14.5512 19.8631 11.819
H 14.9184 19.2585 11.1741
H 13.6941 19.4945 12.0327
O 10.5921 7.86096 22.394
H 10.773 8.42428 23.1464
H 10.0041 7.18686 22.7348
O -0.661377 3.49224 7.4871
H -1.2314 4.21119 7.21431
H -0.206239 3.82679 8.25986
O 17.6273 16.209 1.41864
H 18.0266 15.5099 1.93643
H 16.689 16.0218 1.44575
O 6.85394 19.3262 13.0832
H 7.37536 18.5994 12.7425
H 11.2604 -1.60011 13.3805
O 15.8027 9.87938 14.6562
H 15.7185 10.7116 15.1215
H 14.9231 9.50235 14.6777
O 4.89242 17.3612 21.726
H 5.71923 17.4482 22.2004
H 4.71011 16.4216 21.7316
O 8.52256 9.99226 19.8998
H 8.42936 10.1714 20.8354
H 8.33242 10.8288 19.4752
O 13.6562 10.3744 5.06552
H 13.8796 9.82185 4.31653
H 13.5164 11.2434 4.6894
O 1.49774 18.0139 23.324
H 1.51932 17.2221 22.7866
H 1.16994 17.7186 24.1735
O 9.74783 -1.6682 17.4323
H 10.2306 -2.04637 18.1672
H 9.94645 -0.732622 17.4707
O 4.54293 -0.127799 4.88864
H 1.07363 20.822 4.21697
H 4.814 0.729597 4.56057
O 6.62495 -0.863323 14.439
H 5.70364 -1.05222 14.6171
H 6.80029 -0.0523468 14.9163
O 4.23971 17.3039 15.7836
H 4.57321 17.0349 16.6395
H 3.28787 17.2499 15.8691
O 4.65717 14.36 15.0238
H 3.72327 14.547 14.9284
H 4.71021 13.4044 15.0397
O 4.80684 9.44273 14.3979
H 4.15514 10.0592 14.7317
H 4.29212 8.75212 13.9804
O 11.1819 20.1392 8.62888
H 10.5284 19.4954 8.90229
H 14.9861 -0.806554 9.35607
O 7.16386 14.4615 12.413
H 7.29992 15.199 11.8182
H 7.84014 14.5652 13.0824
O -2.49179 14.4903 7.46649
H -1.88982 14.5147 8.21031
H -3.1589 15.1439 7.67609
O 18.0115 11.6984 0.987232
H 17.0901 11.4398 1.01041
H 18.0255 12.5718 1.37867
O -0.0959168 7.71902 22.3
H -0.604244 7.06184 22.7754
H -0.23501 8.52995 22.7892
O 17.2532 3.74742 14.9879
H 17.6781 2.89731 15.1017
H 16.3212 3.56849 15.1128
O -5.23876 10.36 20.0187
H -4.81238 10.8675 20.7093
H 16.1712 11.0148 19.4766
O -6.20637 17.54 26.7727
H -5.25578 17.6471 26.739
H -6.35795 16.6449 26.4693
O -4.30552 6.74644 26.6226
H -3.38261 6.99807 26.6564
H -4.30814 5.90417 26.1678
O 8.78255 0.368698 0.342752
H 8.0201 0.873842 0.625137
H 0.171243 17.8176 27.2799
O -2.04686 8.32994 8.1739
H -2.13785 7.45726 8.5565
H -1.10731 8.42729 8.019
O 8.50881 5.30015 1.49971
H 7.57675 5.33637 1.28477
H 8.60673 4.49508 2.00814
O 12.7635 9.48733 8.57276
H 12.4989 10.3638 8.85223
H 12.1318 8.90151 8.98992
O 14.1066 6.79481 21.1806
H 14.2422 6.38839 20.3246
H 13.8913 6.06503 21.7613
O -5.52131 9.97391 25.2699
H -5.57865 10.5375 24.4983
H -4.66296 10.1687 25.6461
O 14.4035 14.631 19.8502
H 13.7263 14.5908 19.1748
H 14.9628 13.8743 19.6745
O 7.59857 11.0306 11.6375
H 7.23739 11.7272 11.0893
H 8.54724 11.1284 11.5558
O 0.729025 2.67338 22.1479
H 0.874231 1.96915 22.7797
H 0.471856 3.42529 22.6815
O 6.19324 6.68902 21.5963
H 6.75378 6.06047 22.0512
H 5.32796 6.27975 21.592
O -3.24059 11.0129 11.7621
H -4.04637 11.5079 11.6142
H -2.54449 11.5858 11.4404
O 10.6648 14.1065 18.8186
H 10.2868 14.4999 18.0322
H 11.0524 13.286 18.514
O 6.10416 6.69965 16.7782
H 5.15815 6.55592 16.8033
H 6.43905 6.22659 17.54
O 4.68145 17.3381 26.3856
H 5.6251 17.4977 26.3696
H 4.57928 16.4654 26.0058
O 7.20907 11.3885 5.35825
H 7.92001 12.0076 5.52409
H 6.43966 11.9395 5.21452
O 8.83364 8.25196 12.8433
H 8.86198 7.4469 12.3263
H 9.75237 8.4623 13.0105
O 11.9076 2.30921 22.8946
H 11.6179 2.70589 23.7161
H 12.6552 1.76482 23.1415
O 19.3713 5.42796 1.41488
H 19.7007 4.55493 1.6282
H 18.419 5.3434 1.46267
O 1.74226 16.0178 4.29578
H 2.50754 15.5564 4.63883
H 1.54133 15.571 3.47344
O 15.5346 14.4984 14.8806
H 14.5929 14.6181 14.7571
H 15.6144 13.6433 15.3032
O -3.73983 14.6083 12.377
H -2.80258 14.5992 12.5712
H -3.91003 15.4941 12.0567
O -0.0356436 11.2662 6.15796
H 0.713486 11.2055 6.75072
H 0.0452938 12.1314 5.75661
O 4.85333 9.95395 19.2666
H 4.00058 9.68233 18.9271
H 4.89476 10.8934 19.0876
