# Supplementary material for: Probing Structural Defects in MOFs Using Water Stability
Source: J Phys Chem C Nanomater Interfaces. 2024 Feb 23;128(9):3975–84. doi: 10.1021/acs.jpcc.3c07497 (PMC10926153; doi:10.1021/acs.jpcc.3c07497)
Supplement: Supplementary file 2 — jp3c07497_si_002.zip [file jp3c07497_si_002.zip › SI/Sample input files/MD/Pristine ATOXAJ/data.adsorbate]

LAMMPS data file

384 atoms
256 bonds
128 angles
0 dihedrals
0 impropers

2 atom types
1 bond types
1 angle types
0 dihedral types
0 improper types

0.000000  21.850000000000 xlo xhi
0.000000  21.566670024900 ylo yhi
0.000000  27.377718764775 zlo zhi
-3.760108  -4.482163  -3.352298 xy xz yz

Masses

   1    15.9994  # O_TIP4P
   2    1.00794  # H_TIP4P

Bond Coeffs

   1    harmonic 1000.000  0.9572  # O_TIP4P  H_TIP4P

Angle Coeffs

   1    harmonic 1000.000  104.52  # H_TIP4P  O_TIP4P  H_TIP4P


Atoms

1   1   1   0.0   17.552694707994   -1.825164980255   25.763949703540
2   1   2   0.5242   17.117359244967   -1.025012413792   26.058006851011
3   1   2   0.5242   17.496930630885   -2.418012466796   26.513385357723
4   2   1   0.0   -1.260385962249   8.649914404256   20.079585279812
5   2   2   0.5242   -0.791070251240   7.827789940635   19.937864319186
6   2   2   0.5242   -2.139228574020   8.486655807828   19.737220169466
7   3   1   0.0   8.586201587405   9.423247719011   1.757737958395
8   3   2   0.5242   8.044245542771   9.267259255596   2.531160188443
9   3   2   0.5242   7.997312159991   9.847426072935   1.133627759234
10   4   1   0.0   16.964562483819   21.526632285666   0.628858930481
11   4   2   0.5242   17.483942920071   21.240131588689   1.380119214294
12   4   2   0.5242   16.131554311798   21.808835173688   1.006602877742
13   5   1   0.0   4.510109121656   9.019406532188   24.862990217407
14   5   2   0.5242   5.203640834734   8.516487181714   25.289975686527
15   5   2   0.5242   4.668086878147   9.923841513395   25.133678169809
16   6   1   0.0   6.102505882954   -2.023409547039   21.670059665871
17   6   2   0.5242   6.070124832610   -1.519189139472   22.483044259290
18   6   2   0.5242   6.623626163740   -2.796287259532   21.887603382943
19   7   1   0.0   -4.209340146190   19.099785767121   7.697005142256
20   7   2   0.5242   -3.511319902832   19.458404255882   8.245084717089
21   7   2   0.5242   -4.094873313761   18.151096463818   7.752839938090
22   8   1   0.0   5.523537382670   9.966687402358   9.064463323985
23   8   2   0.5242   4.809139114303   9.339535893642   9.176475824336
24   8   2   0.5242   6.018591966927   9.915076326163   9.882074985945
25   9   1   0.0   2.376954783009   19.806496125440   7.092492601901
26   9   2   0.5242   3.113174302132   20.237592539626   7.526505737998
27   9   2   0.5242   1.800790668588   19.537339478506   7.807909394421
28   10   1   0.0   9.807651151331   13.391402872296   21.760074361910
29   10   2   0.5242   9.154592362812   13.184408016051   21.091570024458
30   10   2   0.5242   9.309870515215   13.816846454421   22.458246096580
31   11   1   0.0   6.000426539448   8.328993335633   15.727429758184
32   11   2   0.5242   6.618817727018   7.861957427081   16.289302074840
33   11   2   0.5242   6.230194865571   9.252181753049   15.833076512102
34   12   1   0.0   9.704959331489   9.005022774411   19.084316194291
35   12   2   0.5242   9.774270583059   9.460926906424   18.245520585227
36   12   2   0.5242   8.962204206737   9.420354656662   19.522546529382
37   13   1   0.0   10.524913494264   11.608846132326   6.335216392226
38   13   2   0.5242   10.418571762100   10.748335874205   6.740733633088
39   13   2   0.5242   10.168055327294   11.504249696832   5.453205389629
40   14   1   0.0   19.659113925712   7.946345118540   1.542629022854
41   14   2   0.5242   18.836719959916   8.344945329897   1.257994630179
42   14   2   0.5242   20.031567363378   8.577897418099   2.157975838923
43   15   1   0.0   4.667315146868   11.581087681822   25.705122590223
44   15   2   0.5242   3.825768193624   11.466689593352   25.263599653325
45   15   2   0.5242   4.551651793166   12.364452920225   26.242888771966
46   16   1   0.0   14.071955896661   -0.355368758722   5.952160944296
47   16   2   0.5242   14.685001040312   -0.386766720439   5.217708412943
48   16   2   0.5242   14.593026805833   -0.617592383257   6.711078234061
49   17   1   0.0   -3.090834178649   20.051313440881   3.124973202719
50   17   2   0.5242   -3.609226360746   19.329009118860   2.770323075275
51   17   2   0.5242   -3.625241726356   20.403382740606   3.836792952023
52   18   1   0.0   0.447703017141   19.760461594813   8.909029923263
53   18   2   0.5242   -0.017442559673   20.334106553464   8.300094988519
54   18   2   0.5242   -0.245267075243   19.290492693387   9.372876079987
55   19   1   0.0   17.599161218991   7.984330943614   14.118675768087
56   19   2   0.5242   18.453898865224   8.257854061469   13.785750309347
57   19   2   0.5242   17.771491771285   7.697570198703   15.015504642666
58   20   1   0.0   -4.395192215810   12.423165878301   12.069509458539
59   20   2   0.5242   -4.363737563560   11.723749585367   11.416778154711
60   20   2   0.5242   -5.034040582715   12.120559007322   12.714903462302
61   21   1   0.0   13.465200292000   3.935897573365   7.692858126301
62   21   2   0.5242   13.813394273996   4.789718038336   7.949728259761
63   21   2   0.5242   12.670229631757   3.833628251864   8.216111611322
64   22   1   0.0   1.184463454637   2.877831578437   20.273382912830
65   22   2   0.5242   1.497081023830   2.337379389855   19.547840089659
66   22   2   0.5242   1.506966071432   2.435379514467   21.058532457568
67   23   1   0.0   10.701743855152   19.094940287653   20.503473061521
68   23   2   0.5242   10.473371717669   19.911242784865   20.058807905666
69   23   2   0.5242   11.656114788130   19.118479507895   20.573140857179
70   24   1   0.0   7.237481823420   -0.970176039970   19.393927640008
71   24   2   0.5242   6.694503814532   -1.217317808533   20.142477256974
72   24   2   0.5242   6.791448032826   -0.213600851430   19.013297352082
73   25   1   0.0   0.013389038505   14.217823453754   19.745043601123
74   25   2   0.5242   0.017790233806   13.426220249907   19.206921219034
75   25   2   0.5242   -0.013031272431   14.936942438881   19.113853117392
76   26   1   0.0   15.580409310627   5.054287921518   6.030312981972
77   26   2   0.5242   16.196178003731   4.976190145044   5.301642717127
78   26   2   0.5242   15.019082366315   4.282727344354   5.953906753760
79   27   1   0.0   15.669775057281   9.906494364753   26.111637228113
80   27   2   0.5242   16.078609067921   9.828523382552   25.249659282545
81   27   2   0.5242   16.267026462792   9.448260919505   26.702860064804
82   28   1   0.0   7.171036469079   8.091364200208   7.138128460416
83   28   2   0.5242   7.035853540926   9.037036378385   7.077627151980
84   28   2   0.5242   7.312151822003   7.928288516442   8.070718591656
85   29   1   0.0   -7.294088141031   18.242267588451   23.482043925762
86   29   2   0.5242   -6.384572096769   17.953062177999   23.408753430050
87   29   2   0.5242   -7.406073789726   18.449257023784   24.409861883392
88   30   1   0.0   -1.973180666847   13.098916106338   21.049401423405
89   30   2   0.5242   -2.285271106096   13.209971811426   21.947453141884
90   30   2   0.5242   -1.152491486162   13.590562075884   21.018015380486
91   31   1   0.0   7.947532827038   1.673808197818   21.060382554999
92   31   2   0.5242   8.225201583620   2.119765003176   21.860540845801
93   31   2   0.5242   8.613840237502   1.001799857819   20.916609121827
94   32   1   0.0   3.249202208406   14.670819579732   19.937566470953
95   32   2   0.5242   2.956906900435   14.402767131782   19.066393675779
96   32   2   0.5242   2.536167451039   14.410347649219   20.520633690538
97   33   1   0.0   15.922999762759   17.844373859540   16.400110192509
98   33   2   0.5242   15.216690041562   18.350750493908   15.998936934583
99   33   2   0.5242   15.600898290885   17.636268911463   17.277136159488
100   34   1   0.0   3.085263431514   7.881530141428   27.003934647755
101   34   2   0.5242   2.645658961672   8.693879462130   27.255066470144
102   34   2   0.5242   3.460926196237   8.068034636238   26.143513160942
103   35   1   0.0   6.983269484920   3.898388203053   14.571479774792
104   35   2   0.5242   7.464698048259   3.555325265056   13.818641771008
105   35   2   0.5242   6.819130446000   3.131954626523   15.120906314944
106   36   1   0.0   2.649297218679   9.000377472056   8.893888750903
107   36   2   0.5242   2.601062016342   9.141418831932   7.948366989638
108   36   2   0.5242   2.497706019114   8.061759760055   9.004561571806
109   37   1   0.0   9.293587072766   0.590504279800   5.665296641890
110   37   2   0.5242   9.557555639171   0.235188419180   4.816590605557
111   37   2   0.5242   9.244908380253   1.536105687911   5.524940180596
112   38   1   0.0   -3.857456161135   8.158000474153   19.993730468142
113   38   2   0.5242   -4.412419462966   8.890985499932   19.727310899472
114   38   2   0.5242   -3.781031996278   8.247733758732   20.943645653313
115   39   1   0.0   2.772814074837   9.969556774715   6.373731747623
116   39   2   0.5242   3.180573713704   10.832202267475   6.297537707849
117   39   2   0.5242   1.908777277044   10.076548370037   5.975956955883
118   40   1   0.0   8.135407566570   21.235061611659   1.619245388085
119   40   2   0.5242   7.900178410570   22.134156703390   1.848430817723
120   40   2   0.5242   8.059984299742   21.202932611769   0.665562719405
121   41   1   0.0   12.767037014493   3.082545288189   19.298676255118
122   41   2   0.5242   12.972003699487   2.472566762430   18.590053960011
123   41   2   0.5242   12.742941363462   3.941340652294   18.876631830267
124   42   1   0.0   11.221564255176   -2.097015294432   19.154406354052
125   42   2   0.5242   10.365117672214   -1.685421562989   19.269821048678
126   42   2   0.5242   11.422916837453   -2.476063397281   20.009982912690
127   43   1   0.0   7.890358848031   16.420523218201   0.124598786044
128   43   2   0.5242   7.614528313853   17.307316259331   0.356431310907
129   43   2   0.5242   8.304811260876   16.082823807117   0.918588634590
130   44   1   0.0   21.200492102308   -0.639043270106   5.315917942620
131   44   2   0.5242   20.748603788590   -0.137776819296   5.994710693158
132   44   2   0.5242   21.706720206636   -1.293221574404   5.797597739715
133   45   1   0.0   14.598008636060   19.927424064760   14.640671122300
134   45   2   0.5242   15.377127511189   20.469681651833   14.517540343674
135   45   2   0.5242   13.974985324119   20.500439426520   15.087579303383
136   46   1   0.0   5.894272288939   7.390439769372   26.515977661851
137   46   2   0.5242   6.061730259124   6.544487508142   26.100582306911
138   46   2   0.5242   5.285170486608   7.192151169608   27.227249902245
139   47   1   0.0   9.172751238842   0.528692957722   10.921726838286
140   47   2   0.5242   9.151478720453   -0.250300020166   11.477557856967
141   47   2   0.5242   8.977042693608   0.202253706732   10.043451736117
142   48   1   0.0   8.539864924930   -0.245487329013   8.218544023707
143   48   2   0.5242   8.744989260954   0.088036357260   7.345093018538
144   48   2   0.5242   8.945854278073   -1.111886422226   8.246054581101
145   49   1   0.0   15.774487757853   9.237121857297   8.106099875791
146   49   2   0.5242   15.748354432915   9.483366574253   7.181485745645
147   49   2   0.5242   16.645078949230   8.858762801701   8.229172930927
148   50   1   0.0   -4.981415132984   1.545281737556   25.856873004655
149   50   2   0.5242   -4.245440134976   2.119026151638   25.643826412137
150   50   2   0.5242   -5.252721797922   1.818349708265   26.733262273922
151   51   1   0.0   -4.093047125062   7.106276391830   16.657416034223
152   51   2   0.5242   -3.684468492225   7.837860173962   17.120103154723
153   51   2   0.5242   -5.028114458300   7.199175533960   16.839762972931
154   52   1   0.0   5.435900880527   1.829458540761   26.454365318474
155   52   2   0.5242   5.747599170631   2.725061124618   26.324092954938
156   52   2   0.5242   5.247008885418   1.774970302881   27.391159009993
157   53   1   0.0   8.012046523642   20.576747924457   4.896902854201
158   53   2   0.5242   7.558606552930   20.265882092991   5.680475013452
159   53   2   0.5242   8.698767446994   21.154264726496   5.230249957304
160   54   1   0.0   19.796865802655   -0.122428919813   11.452096791595
161   54   2   0.5242   18.921175642314   0.262222938315   11.414144293812
162   54   2   0.5242   20.386192322572   0.628749153896   11.520341416692
163   55   1   0.0   15.075529788783   8.273819038090   23.736235880982
164   55   2   0.5242   14.581856407903   7.486340314734   23.507337313406
165   55   2   0.5242   14.738488268944   8.527025555835   24.595608354145
166   56   1   0.0   9.643058462234   9.143718755994   6.572280748351
167   56   2   0.5242   8.848953996484   8.611484805676   6.523743952311
168   56   2   0.5242   9.700843552391   9.567213833521   5.715808695672
169   57   1   0.0   18.028081962229   17.714173289127   1.467625176131
170   57   2   0.5242   17.684661662127   16.988614956956   1.989025507029
171   57   2   0.5242   18.764227027842   17.336467601090   0.986314019029
172   58   1   0.0   7.190712044144   18.243080966869   2.051751000084
173   58   2   0.5242   6.690099563602   17.950727839824   2.813425139331
174   58   2   0.5242   7.286780829627   19.187342714357   2.175735333935
175   59   1   0.0   12.499582842781   15.376436213154   6.439130721414
176   59   2   0.5242   11.803369329918   14.869085608618   6.856398991894
177   59   2   0.5242   12.369923053543   15.235774815920   5.501242516596
178   60   1   0.0   13.541039099143   20.237768981577   7.321062103728
179   60   2   0.5242   13.689567371312   21.036079049346   6.814237588702
180   60   2   0.5242   14.351652444521   20.112435979554   7.814447568911
181   61   1   0.0   19.280302972267   10.333171702032   5.675972062961
182   61   2   0.5242   19.222473831886   9.582818284745   6.267458529971
183   61   2   0.5242   18.558848029789   10.903744571108   5.940888920489
184   62   1   0.0   -4.064269825433   18.532386250611   20.205002064415
185   62   2   0.5242   -4.056205273629   18.493065078221   21.161359481583
186   62   2   0.5242   -4.981626819918   18.398035511970   19.967015514272
187   63   1   0.0   -0.930217121855   -1.628332306744   17.775207690918
188   63   2   0.5242   -0.631412072578   -2.033393080014   18.589377214698
189   63   2   0.5242   -1.253686944455   -2.359024312048   17.248246552306
190   64   1   0.0   19.389989972294   2.374360752476   12.772376692675
191   64   2   0.5242   18.489461155288   2.071637127808   12.655599307121
192   64   2   0.5242   19.341459964077   2.998091587987   13.496832528106
193   65   1   0.0   16.449876278455   9.247612028865   12.176334621391
194   65   2   0.5242   15.708334794388   8.701548511758   11.915256924796
195   65   2   0.5242   16.802053826316   8.817484004196   12.955560154552
196   66   1   0.0   6.791757501535   -0.553325077569   26.142990269075
197   66   2   0.5242   5.923839748777   -0.167577038722   26.024045214794
198   66   2   0.5242   6.662139436758   -1.488712560663   25.986526253700
199   67   1   0.0   15.863105520034   6.648000670715   20.976933351225
200   67   2   0.5242   16.095842431859   5.891393429362   21.515087337711
201   67   2   0.5242   16.698255348461   6.961868680438   20.630172322699
202   68   1   0.0   -2.028869434697   10.341486135838   2.963822805098
203   68   2   0.5242   -2.302742647133   10.509446241408   3.865495454907
204   68   2   0.5242   -2.699507730248   10.763432419598   2.426759322338
205   69   1   0.0   7.053233570089   10.794005610916   7.135258874021
206   69   2   0.5242   6.619108935950   10.567710862393   7.957789839876
207   69   2   0.5242   7.803072280085   11.327544791581   7.398525708316
208   70   1   0.0   2.743545724536   -2.442819263402   19.853678302266
209   70   2   0.5242   3.044230922024   -2.032101331613   19.043042814834
210   70   2   0.5242   1.810503849580   -2.601509933077   19.710563993785
211   71   1   0.0   3.079379088187   7.505546755015   21.506711521302
212   71   2   0.5242   3.715617652440   7.115613917657   22.106197611777
213   71   2   0.5242   2.263096546019   7.530388204755   22.006008314883
214   72   1   0.0   8.279364239838   3.013497228562   12.280667554760
215   72   2   0.5242   8.857565284276   3.536411263973   11.725262149000
216   72   2   0.5242   8.563343601456   2.110345539474   12.139584873234
217   73   1   0.0   0.720224746424   14.541224139051   8.078734331438
218   73   2   0.5242   1.175051770118   14.949021159048   7.341805115051
219   73   2   0.5242   0.421969489705   15.276951829714   8.613505442649
220   74   1   0.0   17.578118774742   -0.928405225217   19.173494683407
221   74   2   0.5242   16.817684343613   -1.331956010876   18.755024923074
222   74   2   0.5242   17.454810345445   0.011413043628   19.040197169689
223   75   1   0.0   2.875967406572   4.166154539063   7.067455582247
224   75   2   0.5242   3.129516950379   3.907462965412   7.953470254543
225   75   2   0.5242   3.630582194438   4.651500456514   6.733947806172
226   76   1   0.0   6.581567982030   19.429736041510   7.634194668078
227   76   2   0.5242   7.224202996397   20.060581152721   7.958671762704
228   76   2   0.5242   6.701341254714   18.658533207657   8.188389693823
229   77   1   0.0   8.365579009518   18.851029195132   21.506647507730
230   77   2   0.5242   9.272364452596   18.929243250459   21.210246727133
231   77   2   0.5242   8.418638963123   18.326509582503   22.305581417165
232   78   1   0.0   5.258572218491   5.479572877585   6.605973510582
233   78   2   0.5242   5.793301504299   5.314662651567   5.829378436415
234   78   2   0.5242   5.770783227449   6.101881246777   7.122310367963
235   79   1   0.0   3.188563291304   19.930142990928   13.602259427450
236   79   2   0.5242   3.333866631520   20.787839128420   13.202916246690
237   79   2   0.5242   2.318228997694   19.992950411460   13.995712117930
238   80   1   0.0   0.207875000716   18.259714195533   21.853870790827
239   80   2   0.5242   1.066447133349   18.650092577747   21.690502150226
240   80   2   0.5242   -0.319682318404   18.514807214011   21.097007261966
241   81   1   0.0   19.522462183239   -0.811959179231   8.849748194712
242   81   2   0.5242   19.870765426148   -0.665695856850   9.729249526418
243   81   2   0.5242   20.005561028468   -1.571175803625   8.523501053214
244   82   1   0.0   10.596866181181   8.230578329060   21.727124497371
245   82   2   0.5242   10.360501609278   8.441201554221   20.823797121976
246   82   2   0.5242   10.398159380954   7.298465855425   21.816082455930
247   83   1   0.0   -1.296103350406   1.047014550201   7.414424145906
248   83   2   0.5242   -1.625034098653   0.326790787845   7.952302381162
249   83   2   0.5242   -0.466776674042   1.293177268271   7.824122516001
250   84   1   0.0   -7.013229577857   12.916106613084   26.916329250492
251   84   2   0.5242   -6.926509153396   12.160731817442   26.334849081392
252   84   2   0.5242   -7.779072142424   13.386163549755   26.586536562671
253   85   1   0.0   5.973154099875   19.908278451301   12.638205436495
254   85   2   0.5242   6.762466408494   19.392034007319   12.801632651139
255   85   2   0.5242   5.296507540595   19.486300604944   13.167653928185
256   86   1   0.0   16.222603590402   9.380118829301   15.734954543142
257   86   2   0.5242   16.364713413235   8.857333567413   14.945821430688
258   86   2   0.5242   15.561977720695   10.024300536166   15.480327437027
259   87   1   0.0   4.105809855528   17.804690464362   22.553489426077
260   87   2   0.5242   4.862650950170   18.385698528936   22.476991796528
261   87   2   0.5242   4.423210840441   16.955436771724   22.246477448017
262   88   1   0.0   7.376572546437   9.670124382536   20.220460741238
263   88   2   0.5242   7.338682101740   10.186323841777   21.025652105726
264   88   2   0.5242   6.460407307762   9.503308793190   19.998998805573
265   89   1   0.0   13.352690011789   10.248631185577   5.356781560351
266   89   2   0.5242   14.092903870605   10.855346843924   5.342281418997
267   89   2   0.5242   13.036298953952   10.277597414982   6.259715240323
268   90   1   0.0   5.127883313643   -3.154710964764   24.841919543082
269   90   2   0.5242   5.007475717176   -3.240816042746   23.896235331929
270   90   2   0.5242   4.665116213572   -3.906362083186   25.212188069453
271   91   1   0.0   4.744173374147   18.287212345408   19.210264239514
272   91   2   0.5242   4.360727475079   19.164236609919   19.215591801200
273   91   2   0.5242   5.625681675793   18.408549755483   19.563041678418
274   92   1   0.0   2.797117826411   -0.750114293917   6.594690557484
275   92   2   0.5242   2.230008390815   -0.289198889856   5.976487856646
276   92   2   0.5242   3.614539345794   -0.885576329048   6.115416449021
277   93   1   0.0   7.816531841286   -1.628170231478   16.087193255998
278   93   2   0.5242   7.219148924509   -2.157535188390   16.615527519607
279   93   2   0.5242   7.574814767604   -1.824760271193   15.182120448469
280   94   1   0.0   5.219260684528   17.421003234779   15.093647057022
281   94   2   0.5242   5.477840938344   16.708914281941   15.678707973976
282   94   2   0.5242   4.946813351284   18.126623875479   15.680250446358
283   95   1   0.0   5.086390220249   14.597647499549   14.999410293441
284   95   2   0.5242   5.490429006414   14.526473643801   14.134587974985
285   95   2   0.5242   4.438240955967   13.893585454704   15.020164632113
286   96   1   0.0   5.644848938587   9.489783480442   13.101809879676
287   96   2   0.5242   4.806553921491   9.923623981397   13.260789705467
288   96   2   0.5242   5.674096678492   8.781218347056   13.744703024619
289   97   1   0.0   14.757638186206   -1.277038768502   8.441677707041
290   97   2   0.5242   14.215434254433   -2.036092802455   8.656346220977
291   97   2   0.5242   15.644554774281   -1.629154251304   8.366676194249
292   98   1   0.0   6.284250608253   14.346602100814   12.390418755650
293   98   2   0.5242   5.699204554375   15.037534877255   12.079671729519
294   98   2   0.5242   7.132298499291   14.778438599633   12.493198068486
295   99   1   0.0   -2.648922274420   14.090343232267   7.477644178421
296   99   2   0.5242   -2.903656449927   13.202660801346   7.729360492215
297   99   2   0.5242   -2.088157566043   14.390986141318   8.192758405262
298   100   1   0.0   18.395694689374   11.199125762220   0.684836488337
299   100   2   0.5242   17.685643104705   10.784211533652   0.195036905848
300   100   2   0.5242   18.016872680444   12.015114942594   1.011772441417
301   101   1   0.0   0.392808898000   7.487609083238   22.441684875202
302   101   2   0.5242   -0.184803649167   6.919925262222   22.951909850755
303   101   2   0.5242   -0.180145129339   8.180986268280   22.114296212947
304   102   1   0.0   -3.402620953443   4.513474537512   14.636369735761
305   102   2   0.5242   -4.130769674391   4.947243243839   15.081200996530
306   102   2   0.5242   -2.725442233662   5.186889509186   14.571772276404
307   103   1   0.0   16.063373401523   9.642905136353   18.839405066333
308   103   2   0.5242   15.405388704608   9.185611465107   18.315793246536
309   103   2   0.5242   16.115474263631   10.515872438710   18.450245505823
310   104   1   0.0   -6.618943955389   17.475712296334   26.700429590473
311   104   2   0.5242   -6.235141694871   16.619951606589   26.509117887552
312   104   2   0.5242   -5.905479566957   18.096836910677   26.554127320326
313   105   1   0.0   -4.958559488883   7.351238493506   27.025067370686
314   105   2   0.5242   -4.018925364867   7.206792255401   26.913471231647
315   105   2   0.5242   -5.206948830665   6.770259934174   27.744093255366
316   106   1   0.0   9.716667700690   0.077288452312   2.944125967931
317   106   2   0.5242   10.621308557888   -0.201696061054   2.802622392868
318   106   2   0.5242   9.445332750113   0.447003265357   2.103935587146
319   107   1   0.0   -2.272821798931   8.516386178837   7.774544617482
320   107   2   0.5242   -1.495570631717   8.877045709055   8.201201420186
321   107   2   0.5242   -2.353103748608   7.631444083131   8.130443297106
322   108   1   0.0   9.275247289217   6.685739567522   1.573002311475
323   108   2   0.5242   8.581180257467   6.234435074201   2.053445763623
324   108   2   0.5242   9.060408042028   7.614715735465   1.657138817311
325   109   1   0.0   12.856519144117   9.823100881141   8.045292665219
326   109   2   0.5242   13.753750453902   9.605563512078   8.298045846741
327   109   2   0.5242   12.308862341029   9.292044109438   8.623464184419
328   110   1   0.0   13.048846275906   7.424173382077   21.011054873413
329   110   2   0.5242   13.843082211582   7.886810860008   21.278237476625
330   110   2   0.5242   12.350161415725   7.831340001694   21.523193901782
331   111   1   0.0   -5.512733821800   9.881091759505   21.653843827820
332   111   2   0.5242   -6.267396340912   9.568076053888   22.152578578214
333   111   2   0.5242   -5.764318063171   9.762252515205   20.737975836316
334   112   1   0.0   -7.101645400871   18.111978174547   19.980761650744
335   112   2   0.5242   -7.178800447521   18.992287564603   19.612885071545
336   112   2   0.5242   -7.211873094899   18.235356939757   20.923554899616
337   113   1   0.0   7.307408132101   10.608476903780   11.179812102082
338   113   2   0.5242   7.021497357619   10.179595037137   11.986376466821
339   113   2   0.5242   8.114766007293   11.061910407670   11.422305180891
340   114   1   0.0   17.884920755790   -1.419066877236   21.911174128128
341   114   2   0.5242   18.579452551916   -0.769715881352   22.021625788510
342   114   2   0.5242   18.124642458779   -2.130281135492   22.505261123713
343   115   1   0.0   5.900358568104   6.739162798948   21.958283851576
344   115   2   0.5242   6.256408312730   5.864612468413   22.115194653239
345   115   2   0.5242   6.670306849807   7.289757761161   21.815958852215
346   116   1   0.0   17.930627842410   10.528293238234   9.791748228577
347   116   2   0.5242   18.338199769834   9.818010657494   10.287343305671
348   116   2   0.5242   16.991491501555   10.351888703890   9.847747763409
349   117   1   0.0   10.546807707485   14.032668891914   18.988801967523
350   117   2   0.5242   11.045000090152   14.197433988635   19.789356471427
351   117   2   0.5242   11.018890507085   13.322352315630   18.554268003222
352   118   1   0.0   7.406027915516   7.697891934088   18.010414629218
353   118   2   0.5242   6.660102108783   7.543216550911   18.589984226122
354   118   2   0.5242   8.088328489104   8.045249207251   18.584906079473
355   119   1   0.0   7.714014363769   -3.511027347810   26.106774891917
356   119   2   0.5242   8.619419409899   -3.623066612217   25.817086081914
357   119   2   0.5242   7.203570390906   -3.492565286270   25.297245598312
358   120   1   0.0   8.366277619748   10.583962904971   4.351305912020
359   120   2   0.5242   7.441534359470   10.794897115031   4.480097847179
360   120   2   0.5242   8.671889210646   11.225996414316   3.710504770681
361   121   1   0.0   8.204707399201   8.738897017570   13.516039992050
362   121   2   0.5242   7.645983020712   8.194670069127   14.070904658827
363   121   2   0.5242   8.496569639973   8.151006381181   12.819310054117
364   122   1   0.0   11.312682994860   2.148390422359   21.263950953592
365   122   2   0.5242   12.034695885746   2.135370627829   21.892249108381
366   122   2   0.5242   11.682062361213   2.559406696787   20.482378128948
367   123   1   0.0   20.083759465143   5.308900899525   0.924194649461
368   123   2   0.5242   19.676489501437   6.125350309274   1.213628992534
369   123   2   0.5242   19.970688168760   4.709600724684   1.661951897289
370   124   1   0.0   2.130388894880   15.771838808613   5.711132749035
371   124   2   0.5242   3.042510222877   15.881441070909   5.442334073296
372   124   2   0.5242   1.853694856112   14.955890759388   5.294118643483
373   125   1   0.0   -5.579056685968   14.966878798078   15.217274809026
374   125   2   0.5242   -6.229682274828   14.267813492557   15.152276788267
375   125   2   0.5242   -6.091241979802   15.755587450078   15.395702557415
376   126   1   0.0   -2.957042711486   10.100410535640   13.019254143646
377   126   2   0.5242   -2.458405623077   10.561045407845   13.694092842549
378   126   2   0.5242   -3.537325783591   10.767403846748   12.652343999987
379   127   1   0.0   0.319408612757   11.067059168879   5.479166669847
380   127   2   0.5242   -0.498389737441   10.636017666426   5.727440274046
381   127   2   0.5242   0.189389842825   11.320279007194   4.565270391649
382   128   1   0.0   4.708603863798   9.361393567408   19.866504047235
383   128   2   0.5242   4.176813097588   8.668419691232   20.257932826042
384   128   2   0.5242   4.312729208645   9.511796996430   19.008078954230

Bonds

1   1   1   2
2   1   1   3
3   1   4   5
4   1   4   6
5   1   7   8
6   1   7   9
7   1   10   11
8   1   10   12
9   1   13   14
10   1   13   15
11   1   16   17
12   1   16   18
13   1   19   20
14   1   19   21
15   1   22   23
16   1   22   24
17   1   25   26
18   1   25   27
19   1   28   29
20   1   28   30
21   1   31   32
22   1   31   33
23   1   34   35
24   1   34   36
25   1   37   38
26   1   37   39
27   1   40   41
28   1   40   42
29   1   43   44
30   1   43   45
31   1   46   47
32   1   46   48
33   1   49   50
34   1   49   51
35   1   52   53
36   1   52   54
37   1   55   56
38   1   55   57
39   1   58   59
40   1   58   60
41   1   61   62
42   1   61   63
43   1   64   65
44   1   64   66
45   1   67   68
46   1   67   69
47   1   70   71
48   1   70   72
49   1   73   74
50   1   73   75
51   1   76   77
52   1   76   78
53   1   79   80
54   1   79   81
55   1   82   83
56   1   82   84
57   1   85   86
58   1   85   87
59   1   88   89
60   1   88   90
61   1   91   92
62   1   91   93
63   1   94   95
64   1   94   96
65   1   97   98
66   1   97   99
67   1   100   101
68   1   100   102
69   1   103   104
70   1   103   105
71   1   106   107
72   1   106   108
73   1   109   110
74   1   109   111
75   1   112   113
76   1   112   114
77   1   115   116
78   1   115   117
79   1   118   119
80   1   118   120
81   1   121   122
82   1   121   123
83   1   124   125
84   1   124   126
85   1   127   128
86   1   127   129
87   1   130   131
88   1   130   132
89   1   133   134
90   1   133   135
91   1   136   137
92   1   136   138
93   1   139   140
94   1   139   141
95   1   142   143
96   1   142   144
97   1   145   146
98   1   145   147
99   1   148   149
100   1   148   150
101   1   151   152
102   1   151   153
103   1   154   155
104   1   154   156
105   1   157   158
106   1   157   159
107   1   160   161
108   1   160   162
109   1   163   164
110   1   163   165
111   1   166   167
112   1   166   168
113   1   169   170
114   1   169   171
115   1   172   173
116   1   172   174
117   1   175   176
118   1   175   177
119   1   178   179
120   1   178   180
121   1   181   182
122   1   181   183
123   1   184   185
124   1   184   186
125   1   187   188
126   1   187   189
127   1   190   191
128   1   190   192
129   1   193   194
130   1   193   195
131   1   196   197
132   1   196   198
133   1   199   200
134   1   199   201
135   1   202   203
136   1   202   204
137   1   205   206
138   1   205   207
139   1   208   209
140   1   208   210
141   1   211   212
142   1   211   213
143   1   214   215
144   1   214   216
145   1   217   218
146   1   217   219
147   1   220   221
148   1   220   222
149   1   223   224
150   1   223   225
151   1   226   227
152   1   226   228
153   1   229   230
154   1   229   231
155   1   232   233
156   1   232   234
157   1   235   236
158   1   235   237
159   1   238   239
160   1   238   240
161   1   241   242
162   1   241   243
163   1   244   245
164   1   244   246
165   1   247   248
166   1   247   249
167   1   250   251
168   1   250   252
169   1   253   254
170   1   253   255
171   1   256   257
172   1   256   258
173   1   259   260
174   1   259   261
175   1   262   263
176   1   262   264
177   1   265   266
178   1   265   267
179   1   268   269
180   1   268   270
181   1   271   272
182   1   271   273
183   1   274   275
184   1   274   276
185   1   277   278
186   1   277   279
187   1   280   281
188   1   280   282
189   1   283   284
190   1   283   285
191   1   286   287
192   1   286   288
193   1   289   290
194   1   289   291
195   1   292   293
196   1   292   294
197   1   295   296
198   1   295   297
199   1   298   299
200   1   298   300
201   1   301   302
202   1   301   303
203   1   304   305
204   1   304   306
205   1   307   308
206   1   307   309
207   1   310   311
208   1   310   312
209   1   313   314
210   1   313   315
211   1   316   317
212   1   316   318
213   1   319   320
214   1   319   321
215   1   322   323
216   1   322   324
217   1   325   326
218   1   325   327
219   1   328   329
220   1   328   330
221   1   331   332
222   1   331   333
223   1   334   335
224   1   334   336
225   1   337   338
226   1   337   339
227   1   340   341
228   1   340   342
229   1   343   344
230   1   343   345
231   1   346   347
232   1   346   348
233   1   349   350
234   1   349   351
235   1   352   353
236   1   352   354
237   1   355   356
238   1   355   357
239   1   358   359
240   1   358   360
241   1   361   362
242   1   361   363
243   1   364   365
244   1   364   366
245   1   367   368
246   1   367   369
247   1   370   371
248   1   370   372
249   1   373   374
250   1   373   375
251   1   376   377
252   1   376   378
253   1   379   380
254   1   379   381
255   1   382   383
256   1   382   384

Angles

1   1   2   1   3
2   1   5   4   6
3   1   8   7   9
4   1   11   10   12
5   1   14   13   15
6   1   17   16   18
7   1   20   19   21
8   1   23   22   24
9   1   26   25   27
10   1   29   28   30
11   1   32   31   33
12   1   35   34   36
13   1   38   37   39
14   1   41   40   42
15   1   44   43   45
16   1   47   46   48
17   1   50   49   51
18   1   53   52   54
19   1   56   55   57
20   1   59   58   60
21   1   62   61   63
22   1   65   64   66
23   1   68   67   69
24   1   71   70   72
25   1   74   73   75
26   1   77   76   78
27   1   80   79   81
28   1   83   82   84
29   1   86   85   87
30   1   89   88   90
31   1   92   91   93
32   1   95   94   96
33   1   98   97   99
34   1   101   100   102
35   1   104   103   105
36   1   107   106   108
37   1   110   109   111
38   1   113   112   114
39   1   116   115   117
40   1   119   118   120
41   1   122   121   123
42   1   125   124   126
43   1   128   127   129
44   1   131   130   132
45   1   134   133   135
46   1   137   136   138
47   1   140   139   141
48   1   143   142   144
49   1   146   145   147
50   1   149   148   150
51   1   152   151   153
52   1   155   154   156
53   1   158   157   159
54   1   161   160   162
55   1   164   163   165
56   1   167   166   168
57   1   170   169   171
58   1   173   172   174
59   1   176   175   177
60   1   179   178   180
61   1   182   181   183
62   1   185   184   186
63   1   188   187   189
64   1   191   190   192
65   1   194   193   195
66   1   197   196   198
67   1   200   199   201
68   1   203   202   204
69   1   206   205   207
70   1   209   208   210
71   1   212   211   213
72   1   215   214   216
73   1   218   217   219
74   1   221   220   222
75   1   224   223   225
76   1   227   226   228
77   1   230   229   231
78   1   233   232   234
79   1   236   235   237
80   1   239   238   240
81   1   242   241   243
82   1   245   244   246
83   1   248   247   249
84   1   251   250   252
85   1   254   253   255
86   1   257   256   258
87   1   260   259   261
88   1   263   262   264
89   1   266   265   267
90   1   269   268   270
91   1   272   271   273
92   1   275   274   276
93   1   278   277   279
94   1   281   280   282
95   1   284   283   285
96   1   287   286   288
97   1   290   289   291
98   1   293   292   294
99   1   296   295   297
100   1   299   298   300
101   1   302   301   303
102   1   305   304   306
103   1   308   307   309
104   1   311   310   312
105   1   314   313   315
106   1   317   316   318
107   1   320   319   321
108   1   323   322   324
109   1   326   325   327
110   1   329   328   330
111   1   332   331   333
112   1   335   334   336
113   1   338   337   339
114   1   341   340   342
115   1   344   343   345
116   1   347   346   348
117   1   350   349   351
118   1   353   352   354
119   1   356   355   357
120   1   359   358   360
121   1   362   361   363
122   1   365   364   366
123   1   368   367   369
124   1   371   370   372
125   1   374   373   375
126   1   377   376   378
127   1   380   379   381
128   1   383   382   384
