# Supplementary material for: Probing Structural Defects in MOFs Using Water Stability
Source: J Phys Chem C Nanomater Interfaces. 2024 Feb 23;128(9):3975–84. doi: 10.1021/acs.jpcc.3c07497 (PMC10926153; doi:10.1021/acs.jpcc.3c07497)
Supplement: Supplementary file 2 — jp3c07497_si_002.zip [file jp3c07497_si_002.zip › SI/Sample input files/MD/Pristine ATOXAJ/data.ATOXAJ.cif]

Created on Thu Sep 21 10:31:44 2023 

         864 atoms
        1008 bonds
        1792 angles
        2112 dihedrals
        1344 impropers

           5 atom types
           7 bond types
          12 angle types
           3 dihedral types
           1 improper types
           0.000000  21.850000 xlo xhi
           0.000000  21.566670 ylo yhi
           0.000000  27.377718 zlo zhi
          -3.760108  -4.482163  -3.352298 xy xz yz

Masses

    1    65.380000000 # Zn3+2
    2     1.007940000 # H_
    3    12.010700000 # C_R
    4    14.006700000 # N_R
    5    15.999400000 # O_R

Bond Coeffs

    1  harmonic    160.291409        1.840266  # Zn3+2 O_R
    2  harmonic    165.837318        1.881712  # Zn3+2 N_R
    3  harmonic    357.440381        1.081418  # H_ C_R
    4  harmonic    646.680887        1.311940  # C_R O_R
    5  harmonic    391.669513        1.458000  # C_R C_R
    6  harmonic    462.655054        1.379256  # C_R C_R
    7  harmonic    663.718927        1.345073  # C_R N_R

Angle Coeffs

    1                      fourier      172.607259        0.343737        0.374972        0.281246 # O_R Zn3+2 O_R
    2                      fourier      184.568655        0.343737        0.374972        0.281246 # O_R Zn3+2 N_R
    3              cosine/periodic      187.136328              -1               3 # O_R C_R O_R
    4              cosine/periodic      131.755710              -1               3 # O_R C_R C_R
    5              cosine/periodic      111.297508              -1               3 # C_R C_R C_R
    6              cosine/periodic      102.183280              -1               3 # C_R C_R C_R
    7              cosine/periodic       57.289016              -1               3 # H_ C_R C_R
    8              cosine/periodic       79.786967              -1               3 # H_ C_R N_R
    9              cosine/periodic      153.699352              -1               3 # C_R C_R N_R
   10              cosine/periodic      120.000516              -1               3 # C_R N_R C_R
   11              cosine/periodic       45.889625              -1               3 # C_R N_R Zn3+2
   12              cosine/periodic       60.877639              -1               3 # Zn3+2 O_R C_R

Dihedral Coeffs

    1   harmonic     6.737110              -1               2 # O_R C_R O_R Zn3+2
    2   harmonic     1.250000              -1               2 # O_R C_R C_R C_R
    3   harmonic     3.368555              -1               2 # C_R C_R C_R H_

Improper Coeffs

    1   fourier     2.000000        1.000000	   -1.000000        0.000000               0 # O_R C_R O_R C_R

Atoms
 
       1      444        1     0.84505    0.39124    6.30647   12.13942
       2      444        1     0.85488    0.29618    6.23084    9.16935
       3      444        1     0.84505    6.41262    2.80071    1.54944
       4      444        1     0.85488    6.50768    2.87635    4.51951
       5      444        2     0.12114    1.41425   -0.36391    8.74034
       6      444        2     0.11721    0.89228    1.94618    8.69379
       7      444        2     0.11703    1.22082    2.11714   12.66083
       8      444        2     0.11781    1.65233   -0.16154   12.72379
       9      444        2     0.11870    6.82439    5.92400    8.55417
      10      444        2     0.11267    4.51219    6.18176    8.72117
      11      444        2     0.11647    4.80993    6.46098   12.67588
      12      444        2     0.12253    7.12147    6.35783   12.51435
      13      444        2     0.10878    2.12680    9.66008    0.89525
      14      444        2     0.12453    1.58120    5.47074    2.55982
      15      444        2     0.09738    2.17712    5.84144    0.37781
      16      444        2     0.12908    2.96012    7.56152    5.22914
      17      444        2     0.10366    2.47705    7.14107    7.45632
      18      444        2     0.10287   -1.12886    6.14653    6.52548
      19      444        2     0.12500    1.53930    9.54076    3.21844
      20      444        2     0.13116   -0.90452    6.57155    4.17268
      21      444        2     0.12115    5.38962    9.47110    4.94852
      22      444        2     0.11720    5.91159    7.16100    4.99506
      23      444        2     0.11703    5.58305    6.99004    1.02803
      24      444        2     0.11781    5.15153    9.26872    0.96506
      25      444        2     0.11869   -0.02052    3.18319    5.13469
      26      444        2     0.11266    2.29167    2.92542    4.96769
      27      444        2     0.11647    1.99393    2.64620    1.01298
      28      444        2     0.12253   -0.31761    2.74936    1.17450
      29      444        2     0.10878    4.67706   -0.55290   12.79361
      30      444        2     0.12453    5.22266    3.63645   11.12904
      31      444        2     0.09737    4.62675    3.26575   13.31105
      32      444        2     0.12907    3.84374    1.54567    8.45971
      33      444        2     0.10366    4.32682    1.96611    6.23254
      34      444        2     0.10286    7.93273    2.96066    7.16338
      35      444        2     0.12500    5.26457   -0.43358   10.47042
      36      444        2     0.13116    7.70839    2.53563    9.51618
      37      444        3     0.58212    0.02007    8.80939   10.78408
      38      444        3    -0.01922    1.57761   -0.47585   10.75534
      39      444        3    -0.12406    1.35874    0.12491    9.53018
      40      444        3    -0.12836    1.04548    1.52511    9.50828
      41      444        3    -0.02186    0.96762    2.24351   10.65130
      42      444        3    -0.11195    1.23074    1.62367   11.87372
      43      444        3    -0.11321    1.51020    0.25680   11.90520
      44      444        3     0.59756    0.67789    3.72539   10.57875
      45      444        3     0.58987   -2.21479    6.11803   10.39532
      46      444        3    -0.01356    7.19892    6.17004   10.52536
      47      444        3    -0.12693    6.42796    6.07169    9.38234
      48      444        3    -0.12334    5.03142    6.20170    9.49185
      49      444        3    -0.02452    4.42038    6.35604   10.70606
      50      444        3    -0.11544    5.21021    6.38763   11.83949
      51      444        3    -0.10999    6.59997    6.31185   11.74504
      52      444        3     0.59006    2.92330    6.40766   10.81283
      53      444        3     0.09104    2.02806    8.80320    1.24432
      54      444        3    -0.16508    1.67501    8.66482    2.58583
      55      444        3     0.11260    1.50162    7.39705    3.09368
      56      444        3    -0.18218    1.69274    6.34076    2.25319
      57      444        3     0.11879    2.05419    6.57550    0.93495
      58      444        3     0.11424    1.12897    7.15473    4.50911
      59      444        3    -0.18437    2.10608    7.28383    5.47144
      60      444        3     0.09418    1.82459    7.00253    6.80884
      61      444        3     0.10283   -0.28601    6.42972    6.25581
      62      444        3    -0.16699   -0.09987    6.70756    4.89377
      63      444        3     0.58212    6.78379    0.29779    2.90478
      64      444        3    -0.01922    5.22625    9.58304    2.93352
      65      444        3    -0.12406    5.44512    8.98228    4.15868
      66      444        3    -0.12836    5.75839    7.58208    4.18058
      67      444        3    -0.02186    5.83625    6.86368    3.03756
      68      444        3    -0.11195    5.57312    7.48351    1.81514
      69      444        3    -0.11321    5.29366    8.85038    1.78366
      70      444        3     0.59756    6.12598    5.38179    3.11011
      71      444        3     0.58987    9.01866    2.98916    3.29354
      72      444        3    -0.01356   -0.39506    2.93714    3.16350
      73      444        3    -0.12693    0.37590    3.03550    4.30652
      74      444        3    -0.12334    1.77244    2.90549    4.19700
      75      444        3    -0.02452    2.38349    2.75115    2.98280
      76      444        3    -0.11544    1.59365    2.71956    1.84936
      77      444        3    -0.10999    0.20389    2.79534    1.94382
      78      444        3     0.59006    3.88057    2.69952    2.87603
      79      444        3     0.09104    4.77580    0.30399   12.44454
      80      444        3    -0.16507    5.12886    0.44237   11.10303
      81      444        3     0.11260    5.30225    1.71013   10.59518
      82      444        3    -0.18218    5.11112    2.76643   11.43567
      83      444        3     0.11879    4.74968    2.53169   12.75391
      84      444        3     0.11424    5.67489    1.95246    9.17975
      85      444        3    -0.18437    4.69778    1.82335    8.21742
      86      444        3     0.09418    4.97927    2.10465    6.88002
      87      444        3     0.10283    7.08988    2.67747    7.43305
      88      444        3    -0.16698    6.90374    2.39962    8.79509
      89      444        4    -0.18818    2.22873    7.75275    0.43531
      90      444        4    -0.18536    0.62803    6.53716    7.16612
      91      444        4    -0.18818    4.57513    1.35443   13.25355
      92      444        4    -0.18536    6.17584    2.57003    6.52274
      93      444        5    -0.56801    0.08282    8.19100    9.66981
      94      444        5    -0.53475    0.19015    8.31292   11.93258
      95      444        5    -0.56948    0.63023    4.34446   11.68755
      96      444        5    -0.54943    0.45984    4.24953    9.46858
      97      444        5    -0.54779   -1.72123    6.10654    9.23861
      98      444        5    -0.57034   -1.57757    6.14504   11.47811
      99      444        5    -0.57592    2.27398    6.36273    9.73552
     100      444        5    -0.53890    2.42972    6.48816   11.96954
     101      444        5    -0.56801    6.72104    0.91619    4.01905
     102      444        5    -0.53475    6.61371    0.79427    1.75628
     103      444        5    -0.56948    6.17363    4.76273    2.00131
     104      444        5    -0.54943    6.34403    4.85766    4.22028
     105      444        5    -0.54779    8.52509    3.00064    4.45025
     106      444        5    -0.57034    8.38143    2.96215    2.21075
     107      444        5    -0.57592    4.52988    2.74446    3.95334
     108      444        5    -0.53890    4.37415    2.61902    1.71932
     109      444        1     0.84505   -1.84984    4.63033   25.82828
     110      444        1     0.85488   -1.94490    4.55469   22.85820
     111      444        1     0.84505    4.17154    1.12456   15.23830
     112      444        1     0.85488    4.26660    1.20020   18.20837
     113      444        2     0.12114   -0.82683   -2.04006   22.42920
     114      444        2     0.11721   -1.34880    0.27004   22.38265
     115      444        2     0.11703   -1.02026    0.44099   26.34968
     116      444        2     0.11781   -0.58875   -1.83769   26.41265
     117      444        2     0.11870    4.58330    4.24785   22.24303
     118      444        2     0.11267    2.27111    4.50561   22.41003
     119      444        2     0.11647    2.56885    4.78483   26.36474
     120      444        2     0.12253    4.88039    4.68168   26.20321
     121      444        2     0.10878   -0.11428    7.98393   14.58411
     122      444        2     0.12453   -0.65988    3.79459   16.24868
     123      444        2     0.09738   -0.06396    4.16529   14.06667
     124      444        2     0.12908    0.71904    5.88537   18.91800
     125      444        2     0.10366    0.23596    5.46493   21.14518
     126      444        2     0.10287   -3.36994    4.47038   20.21434
     127      444        2     0.12500   -0.70179    7.86461   16.90730
     128      444        2     0.13116   -3.14560    4.89541   17.86154
     129      444        2     0.12115    3.14853    7.79495   18.63738
     130      444        2     0.11720    3.67051    5.48485   18.68392
     131      444        2     0.11703    3.34197    5.31390   14.71689
     132      444        2     0.11781    2.91045    7.59258   14.65392
     133      444        2     0.11869   -2.26160    1.50704   18.82355
     134      444        2     0.11266    0.05059    1.24928   18.65655
     135      444        2     0.11647   -0.24715    0.97005   14.70183
     136      444        2     0.12253   -2.55869    1.07321   14.86336
     137      444        2     0.10878    2.43598   -2.22904   26.48247
     138      444        2     0.12453    2.98158    1.96030   24.81790
     139      444        2     0.09737    2.38566    1.58960   26.99991
     140      444        2     0.12907    1.60266   -0.13048   22.14857
     141      444        2     0.10366    2.08574    0.28996   19.92140
     142      444        2     0.10286    5.69165    1.28451   20.85224
     143      444        2     0.12500    3.02349   -2.10973   24.15928
     144      444        2     0.13116    5.46731    0.85948   23.20504
     145      444        3     0.58212   -2.22101    7.13325   24.47294
     146      444        3    -0.01922   -0.66347   -2.15200   24.44420
     147      444        3    -0.12406   -0.88234   -1.55124   23.21904
     148      444        3    -0.12836   -1.19560   -0.15104   23.19714
     149      444        3    -0.02186   -1.27346    0.56736   24.34016
     150      444        3    -0.11195   -1.01034   -0.05248   25.56258
     151      444        3    -0.11321   -0.73088   -1.41935   25.59406
     152      444        3     0.59756   -1.56319    2.04924   24.26761
     153      444        3     0.58987   -4.45587    4.44188   24.08418
     154      444        3    -0.01356    4.95784    4.49389   24.21422
     155      444        3    -0.12693    4.18688    4.39554   23.07120
     156      444        3    -0.12334    2.79034    4.52555   23.18071
     157      444        3    -0.02452    2.17930    4.67989   24.39492
     158      444        3    -0.11544    2.96913    4.71148   25.52835
     159      444        3    -0.10999    4.35889    4.63570   25.43390
     160      444        3     0.59006    0.68221    4.73151   24.50169
     161      444        3     0.09104   -0.21302    7.12705   14.93318
     162      444        3    -0.16508   -0.56607    6.98867   16.27468
     163      444        3     0.11260   -0.73947    5.72090   16.78254
     164      444        3    -0.18218   -0.54834    4.66461   15.94205
     165      444        3     0.11879   -0.18689    4.89935   14.62381
     166      444        3     0.11424   -1.11211    5.47858   18.19797
     167      444        3    -0.18437   -0.13500    5.60768   19.16030
     168      444        3     0.09418   -0.41649    5.32638   20.49770
     169      444        3     0.10283   -2.52710    4.75357   19.94467
     170      444        3    -0.16699   -2.34095    5.03142   18.58263
     171      444        3     0.58212    4.54271   -1.37836   16.59364
     172      444        3    -0.01922    2.98517    7.90689   16.62238
     173      444        3    -0.12406    3.20404    7.30613   17.84753
     174      444        3    -0.12836    3.51731    5.90593   17.86944
     175      444        3    -0.02186    3.59517    5.18753   16.72642
     176      444        3    -0.11195    3.33204    5.80736   15.50400
     177      444        3    -0.11321    3.05258    7.17423   15.47252
     178      444        3     0.59756    3.88490    3.70564   16.79897
     179      444        3     0.58987    6.77757    1.31301   16.98240
     180      444        3    -0.01356   -2.63614    1.26100   16.85235
     181      444        3    -0.12693   -1.86518    1.35935   17.99537
     182      444        3    -0.12334   -0.46864    1.22934   17.88586
     183      444        3    -0.02452    0.14241    1.07500   16.67166
     184      444        3    -0.11544   -0.64743    1.04341   15.53822
     185      444        3    -0.10999   -2.03719    1.11919   15.63268
     186      444        3     0.59006    1.63949    1.02338   16.56489
     187      444        3     0.09104    2.53472   -1.37216   26.13340
     188      444        3    -0.16507    2.88778   -1.23378   24.79189
     189      444        3     0.11260    3.06117    0.03398   24.28404
     190      444        3    -0.18218    2.87004    1.09028   25.12453
     191      444        3     0.11879    2.50859    0.85554   26.44277
     192      444        3     0.11424    3.43381    0.27631   22.86861
     193      444        3    -0.18437    2.45670    0.14721   21.90628
     194      444        3     0.09418    2.73819    0.42850   20.56888
     195      444        3     0.10283    4.84880    1.00132   21.12191
     196      444        3    -0.16698    4.66265    0.72347   22.48395
     197      444        4    -0.18818   -0.01235    6.07661   14.12416
     198      444        4    -0.18536   -1.61305    4.86101   20.85498
     199      444        4    -0.18818    2.33405   -0.32172   26.94241
     200      444        4    -0.18536    3.93475    0.89388   20.21160
     201      444        5    -0.56801   -2.15826    6.51485   23.35867
     202      444        5    -0.53475   -2.05093    6.63677   25.62144
     203      444        5    -0.56948   -1.61085    2.66831   25.37641
     204      444        5    -0.54943   -1.78124    2.57338   23.15744
     205      444        5    -0.54779   -3.96231    4.43039   22.92747
     206      444        5    -0.57034   -3.81865    4.46889   25.16697
     207      444        5    -0.57592    0.03290    4.68658   23.42438
     208      444        5    -0.53890    0.18864    4.81201   25.65840
     209      444        5    -0.56801    4.47996   -0.75996   17.70791
     210      444        5    -0.53475    4.37263   -0.88188   15.44514
     211      444        5    -0.56948    3.93255    3.08658   15.69017
     212      444        5    -0.54943    4.10295    3.18151   17.90913
     213      444        5    -0.54779    6.28401    1.32450   18.13911
     214      444        5    -0.57034    6.14035    1.28600   15.89961
     215      444        5    -0.57592    2.28880    1.06831   17.64220
     216      444        5    -0.53890    2.13307    0.94287   15.40818
     217      444        1     0.84505   -1.48881   17.08981   12.13942
     218      444        1     0.85488   -1.58387   17.01417    9.16935
     219      444        1     0.84505    4.53257   13.58405    1.54944
     220      444        1     0.85488    4.62763   13.65969    4.51951
     221      444        2     0.12114   -0.46581   10.41942    8.74034
     222      444        2     0.11721   -0.98778   12.72952    8.69379
     223      444        2     0.11703   -0.65924   12.90048   12.66083
     224      444        2     0.11781   -0.22772   10.62180   12.72379
     225      444        2     0.11870    4.94433   16.70734    8.55417
     226      444        2     0.11267    2.63214   16.96510    8.72117
     227      444        2     0.11647    2.92988   17.24432   12.67588
     228      444        2     0.12253    5.24142   17.14117   12.51435
     229      444        2     0.10878    0.24675   20.44342    0.89525
     230      444        2     0.12453   -0.29885   16.25408    2.55982
     231      444        2     0.09738    0.29707   16.62477    0.37781
     232      444        2     0.12908    1.08007   18.34485    5.22914
     233      444        2     0.10366    0.59699   17.92441    7.45632
     234      444        2     0.10287   -3.00892   16.92986    6.52548
     235      444        2     0.12500   -0.34076   20.32410    3.21844
     236      444        2     0.13116   -2.78458   17.35489    4.17268
     237      444        2     0.12115    3.50956   20.25443    4.94852
     238      444        2     0.11720    4.03153   17.94434    4.99506
     239      444        2     0.11703    3.70299   17.77338    1.02803
     240      444        2     0.11781    3.27148   20.05206    0.96506
     241      444        2     0.11869   -1.90058   13.96652    5.13469
     242      444        2     0.11266    0.41162   13.70876    4.96769
     243      444        2     0.11647    0.11388   13.42954    1.01298
     244      444        2     0.12253   -2.19766   13.53269    1.17450
     245      444        2     0.10878    2.79701   10.23044   12.79361
     246      444        2     0.12453    3.34261   14.41978   11.12904
     247      444        2     0.09737    2.74669   14.04908   13.31105
     248      444        2     0.12907    1.96369   12.32901    8.45971
     249      444        2     0.10366    2.44677   12.74945    6.23254
     250      444        2     0.10286    6.05267   13.74400    7.16338
     251      444        2     0.12500    3.38452   10.34975   10.47042
     252      444        2     0.13116    5.82834   13.31897    9.51618
     253      444        3     0.58212   -1.85998   19.59273   10.78408
     254      444        3    -0.01922   -0.30244   10.30748   10.75534
     255      444        3    -0.12406   -0.52131   10.90824    9.53018
     256      444        3    -0.12836   -0.83458   12.30845    9.50828
     257      444        3    -0.02186   -0.91244   13.02684   10.65130
     258      444        3    -0.11195   -0.64931   12.40701   11.87372
     259      444        3    -0.11321   -0.36985   11.04014   11.90520
     260      444        3     0.59756   -1.20217   14.50873   10.57875
     261      444        3     0.58987   -4.09484   16.90137   10.39532
     262      444        3    -0.01356    5.31887   16.95338   10.52536
     263      444        3    -0.12693    4.54791   16.85502    9.38234
     264      444        3    -0.12334    3.15137   16.98503    9.49185
     265      444        3    -0.02452    2.54032   17.13937   10.70606
     266      444        3    -0.11544    3.33016   17.17096   11.83949
     267      444        3    -0.10999    4.71992   17.09518   11.74504
     268      444        3     0.59006    1.04324   17.19100   10.81283
     269      444        3     0.09104    0.14801   19.58653    1.24432
     270      444        3    -0.16508   -0.20505   19.44815    2.58583
     271      444        3     0.11260   -0.37844   18.18039    3.09368
     272      444        3    -0.18218   -0.18731   17.12410    2.25319
     273      444        3     0.11879    0.17413   17.35884    0.93495
     274      444        3     0.11424   -0.75108   17.93806    4.50911
     275      444        3    -0.18437    0.22603   18.06717    5.47144
     276      444        3     0.09418   -0.05546   17.78587    6.80884
     277      444        3     0.10283   -2.16607   17.21305    6.25581
     278      444        3    -0.16699   -1.97992   17.49090    4.89377
     279      444        3     0.58212    4.90374   11.08113    2.90478
     280      444        3    -0.01922    3.34620   20.36637    2.93352
     281      444        3    -0.12406    3.56507   19.76561    4.15868
     282      444        3    -0.12836    3.87833   18.36541    4.18058
     283      444        3    -0.02186    3.95619   17.64702    3.03756
     284      444        3    -0.11195    3.69307   18.26685    1.81514
     285      444        3    -0.11321    3.41361   19.63372    1.78366
     286      444        3     0.59756    4.24592   16.16513    3.11011
     287      444        3     0.58987    7.13860   13.77249    3.29354
     288      444        3    -0.01356   -2.27511   13.72048    3.16350
     289      444        3    -0.12693   -1.50415   13.81883    4.30652
     290      444        3    -0.12334   -0.10761   13.68882    4.19700
     291      444        3    -0.02452    0.50343   13.53449    2.98280
     292      444        3    -0.11544   -0.28640   13.50289    1.84936
     293      444        3    -0.10999   -1.67616   13.57867    1.94382
     294      444        3     0.59006    2.00051   13.48286    2.87603
     295      444        3     0.09104    2.89575   11.08732   12.44454
     296      444        3    -0.16507    3.24880   11.22571   11.10303
     297      444        3     0.11260    3.42219   12.49347   10.59518
     298      444        3    -0.18218    3.23107   13.54976   11.43567
     299      444        3     0.11879    2.86962   13.31502   12.75391
     300      444        3     0.11424    3.79484   12.73580    9.17975
     301      444        3    -0.18437    2.81773   12.60669    8.21742
     302      444        3     0.09418    3.09922   12.88799    6.88002
     303      444        3     0.10283    5.20983   13.46080    7.43305
     304      444        3    -0.16698    5.02368   13.18296    8.79509
     305      444        4    -0.18818    0.34868   18.53609    0.43531
     306      444        4    -0.18536   -1.25203   17.32049    7.16612
     307      444        4    -0.18818    2.69508   12.13777   13.25355
     308      444        4    -0.18536    4.29578   13.35336    6.52274
     309      444        5    -0.56801   -1.79723   18.97433    9.66981
     310      444        5    -0.53475   -1.68990   19.09625   11.93258
     311      444        5    -0.56948   -1.24982   15.12779   11.68755
     312      444        5    -0.54943   -1.42022   15.03286    9.46858
     313      444        5    -0.54779   -3.60128   16.88988    9.23861
     314      444        5    -0.57034   -3.45762   16.92838   11.47811
     315      444        5    -0.57592    0.39393   17.14606    9.73552
     316      444        5    -0.53890    0.54966   17.27150   11.96954
     317      444        5    -0.56801    4.84099   11.69952    4.01905
     318      444        5    -0.53475    4.73366   11.57761    1.75628
     319      444        5    -0.56948    4.29358   15.54606    2.00131
     320      444        5    -0.54943    4.46397   15.64099    4.22028
     321      444        5    -0.54779    6.64504   13.78398    4.45025
     322      444        5    -0.57034    6.50138   13.74548    2.21075
     323      444        5    -0.57592    2.64983   13.52779    3.95334
     324      444        5    -0.53890    2.49409   13.40236    1.71932
     325      444        1     0.84505   -3.72989   15.41366   25.82828
     326      444        1     0.85488   -3.82496   15.33802   22.85820
     327      444        1     0.84505    2.29149   11.90790   15.23830
     328      444        1     0.85488    2.38655   11.98354   18.20837
     329      444        2     0.12114   -2.70689    8.74327   22.42920
     330      444        2     0.11721   -3.22886   11.05337   22.38265
     331      444        2     0.11703   -2.90032   11.22433   26.34968
     332      444        2     0.11781   -2.46880    8.94565   26.41265
     333      444        2     0.11870    2.70325   15.03119   22.24303
     334      444        2     0.11267    0.39106   15.28895   22.41003
     335      444        2     0.11647    0.68880   15.56817   26.36474
     336      444        2     0.12253    3.00034   15.46502   26.20321
     337      444        2     0.10878   -1.99433   18.76727   14.58411
     338      444        2     0.12453   -2.53993   14.57793   16.24868
     339      444        2     0.09738   -1.94402   14.94863   14.06667
     340      444        2     0.12908   -1.16101   16.66870   18.91800
     341      444        2     0.10366   -1.64409   16.24826   21.14518
     342      444        2     0.10287   -5.25000   15.25371   20.21434
     343      444        2     0.12500   -2.58184   18.64795   16.90730
     344      444        2     0.13116   -5.02566   15.67874   17.86154
     345      444        2     0.12115    1.26848   18.57828   18.63738
     346      444        2     0.11720    1.79045   16.26819   18.68392
     347      444        2     0.11703    1.46191   16.09723   14.71689
     348      444        2     0.11781    1.03040   18.37591   14.65392
     349      444        2     0.11869   -4.14166   12.29037   18.82355
     350      444        2     0.11266   -1.82946   12.03261   18.65655
     351      444        2     0.11647   -2.12720   11.75339   14.70183
     352      444        2     0.12253   -4.43874   11.85654   14.86336
     353      444        2     0.10878    0.55593    8.55429   26.48247
     354      444        2     0.12453    1.10153   12.74363   24.81790
     355      444        2     0.09737    0.50561   12.37293   26.99991
     356      444        2     0.12907   -0.27739   10.65286   22.14857
     357      444        2     0.10366    0.20568   11.07330   19.92140
     358      444        2     0.10286    3.81159   12.06785   20.85224
     359      444        2     0.12500    1.14343    8.67360   24.15928
     360      444        2     0.13116    3.58726   11.64282   23.20504
     361      444        3     0.58212   -4.10106   17.91658   24.47294
     362      444        3    -0.01922   -2.54352    8.63134   24.44420
     363      444        3    -0.12406   -2.76239    9.23209   23.21904
     364      444        3    -0.12836   -3.07566   10.63230   23.19714
     365      444        3    -0.02186   -3.15352   11.35069   24.34016
     366      444        3    -0.11195   -2.89039   10.73086   25.56258
     367      444        3    -0.11321   -2.61093    9.36399   25.59406
     368      444        3     0.59756   -3.44325   12.83258   24.26761
     369      444        3     0.58987   -6.33593   15.22522   24.08418
     370      444        3    -0.01356    3.07779   15.27723   24.21422
     371      444        3    -0.12693    2.30683   15.17887   23.07120
     372      444        3    -0.12334    0.91029   15.30888   23.18071
     373      444        3    -0.02452    0.29924   15.46322   24.39492
     374      444        3    -0.11544    1.08908   15.49481   25.52835
     375      444        3    -0.10999    2.47884   15.41903   25.43390
     376      444        3     0.59006   -1.19784   15.51485   24.50169
     377      444        3     0.09104   -2.09307   17.91038   14.93318
     378      444        3    -0.16508   -2.44613   17.77200   16.27468
     379      444        3     0.11260   -2.61952   16.50424   16.78254
     380      444        3    -0.18218   -2.42839   15.44795   15.94205
     381      444        3     0.11879   -2.06695   15.68269   14.62381
     382      444        3     0.11424   -2.99216   16.26191   18.19797
     383      444        3    -0.18437   -2.01505   16.39102   19.16030
     384      444        3     0.09418   -2.29654   16.10972   20.49770
     385      444        3     0.10283   -4.40715   15.53691   19.94467
     386      444        3    -0.16699   -4.22101   15.81475   18.58263
     387      444        3     0.58212    2.66266    9.40498   16.59364
     388      444        3    -0.01922    1.10512   18.69022   16.62238
     389      444        3    -0.12406    1.32399   18.08946   17.84753
     390      444        3    -0.12836    1.63725   16.68926   17.86944
     391      444        3    -0.02186    1.71511   15.97087   16.72642
     392      444        3    -0.11195    1.45199   16.59070   15.50400
     393      444        3    -0.11321    1.17253   17.95757   15.47252
     394      444        3     0.59756    2.00484   14.48898   16.79897
     395      444        3     0.58987    4.89752   12.09634   16.98240
     396      444        3    -0.01356   -4.51619   12.04433   16.85235
     397      444        3    -0.12693   -3.74523   12.14268   17.99537
     398      444        3    -0.12334   -2.34869   12.01267   17.88586
     399      444        3    -0.02452   -1.73765   11.85834   16.67166
     400      444        3    -0.11544   -2.52748   11.82675   15.53822
     401      444        3    -0.10999   -3.91724   11.90253   15.63268
     402      444        3     0.59006   -0.24057   11.80671   16.56489
     403      444        3     0.09104    0.65467    9.41117   26.13340
     404      444        3    -0.16507    1.00772    9.54956   24.79189
     405      444        3     0.11260    1.18111   10.81732   24.28404
     406      444        3    -0.18218    0.98999   11.87361   25.12453
     407      444        3     0.11879    0.62854   11.63887   26.44277
     408      444        3     0.11424    1.55376   11.05965   22.86861
     409      444        3    -0.18437    0.57665   10.93054   21.90628
     410      444        3     0.09418    0.85814   11.21184   20.56888
     411      444        3     0.10283    2.96874   11.78465   21.12191
     412      444        3    -0.16698    2.78260   11.50681   22.48395
     413      444        4    -0.18818   -1.89241   16.85994   14.12416
     414      444        4    -0.18536   -3.49311   15.64434   20.85498
     415      444        4    -0.18818    0.45400   10.46162   26.94241
     416      444        4    -0.18536    2.05470   11.67721   20.21160
     417      444        5    -0.56801   -4.03831   17.29819   23.35867
     418      444        5    -0.53475   -3.93098   17.42010   25.62144
     419      444        5    -0.56948   -3.49090   13.45164   25.37641
     420      444        5    -0.54943   -3.66130   13.35671   23.15744
     421      444        5    -0.54779   -5.84236   15.21373   22.92747
     422      444        5    -0.57034   -5.69870   15.25223   25.16697
     423      444        5    -0.57592   -1.84715   15.46991   23.42438
     424      444        5    -0.53890   -1.69142   15.59535   25.65840
     425      444        5    -0.56801    2.59991   10.02337   17.70791
     426      444        5    -0.53475    2.49258    9.90146   15.44514
     427      444        5    -0.56948    2.05250   13.86991   15.69017
     428      444        5    -0.54943    2.22289   13.96484   17.90913
     429      444        5    -0.54779    4.40396   12.10783   18.13911
     430      444        5    -0.57034    4.26030   12.06933   15.89961
     431      444        5    -0.57592    0.40875   11.85164   17.64220
     432      444        5    -0.53890    0.25301   11.72621   15.40818
     433      444        1     0.84505   11.31624    6.30647   12.13942
     434      444        1     0.85488   11.22118    6.23084    9.16935
     435      444        1     0.84505   17.33762    2.80071    1.54944
     436      444        1     0.85488   17.43268    2.87635    4.51951
     437      444        2     0.12114   12.33925   -0.36391    8.74034
     438      444        2     0.11721   11.81728    1.94618    8.69379
     439      444        2     0.11703   12.14582    2.11714   12.66083
     440      444        2     0.11781   12.57733   -0.16154   12.72379
     441      444        2     0.11870   17.74939    5.92400    8.55417
     442      444        2     0.11267   15.43719    6.18176    8.72117
     443      444        2     0.11647   15.73493    6.46098   12.67588
     444      444        2     0.12253   18.04647    6.35783   12.51435
     445      444        2     0.10878   13.05180    9.66008    0.89525
     446      444        2     0.12453   12.50620    5.47074    2.55982
     447      444        2     0.09738   13.10212    5.84144    0.37781
     448      444        2     0.12908   13.88512    7.56152    5.22914
     449      444        2     0.10366   13.40205    7.14107    7.45632
     450      444        2     0.10287    9.79614    6.14653    6.52548
     451      444        2     0.12500   12.46430    9.54076    3.21844
     452      444        2     0.13116   10.02048    6.57155    4.17268
     453      444        2     0.12115   16.31462    9.47110    4.94852
     454      444        2     0.11720   16.83659    7.16100    4.99506
     455      444        2     0.11703   16.50805    6.99004    1.02803
     456      444        2     0.11781   16.07653    9.26872    0.96506
     457      444        2     0.11869   10.90448    3.18319    5.13469
     458      444        2     0.11266   13.21667    2.92542    4.96769
     459      444        2     0.11647   12.91893    2.64620    1.01298
     460      444        2     0.12253   10.60739    2.74936    1.17450
     461      444        2     0.10878   15.60206   -0.55290   12.79361
     462      444        2     0.12453   16.14766    3.63645   11.12904
     463      444        2     0.09737   15.55175    3.26575   13.31105
     464      444        2     0.12907   14.76874    1.54567    8.45971
     465      444        2     0.10366   15.25182    1.96611    6.23254
     466      444        2     0.10286   18.85773    2.96066    7.16338
     467      444        2     0.12500   16.18957   -0.43358   10.47042
     468      444        2     0.13116   18.63339    2.53563    9.51618
     469      444        3     0.58212   10.94507    8.80939   10.78408
     470      444        3    -0.01922   12.50261   -0.47585   10.75534
     471      444        3    -0.12406   12.28374    0.12491    9.53018
     472      444        3    -0.12836   11.97048    1.52511    9.50828
     473      444        3    -0.02186   11.89262    2.24351   10.65130
     474      444        3    -0.11195   12.15574    1.62367   11.87372
     475      444        3    -0.11321   12.43520    0.25680   11.90520
     476      444        3     0.59756   11.60289    3.72539   10.57875
     477      444        3     0.58987    8.71021    6.11803   10.39532
     478      444        3    -0.01356   18.12392    6.17004   10.52536
     479      444        3    -0.12693   17.35296    6.07169    9.38234
     480      444        3    -0.12334   15.95642    6.20170    9.49185
     481      444        3    -0.02452   15.34538    6.35604   10.70606
     482      444        3    -0.11544   16.13521    6.38763   11.83949
     483      444        3    -0.10999   17.52497    6.31185   11.74504
     484      444        3     0.59006   13.84830    6.40766   10.81283
     485      444        3     0.09104   12.95306    8.80320    1.24432
     486      444        3    -0.16508   12.60001    8.66482    2.58583
     487      444        3     0.11260   12.42662    7.39705    3.09368
     488      444        3    -0.18218   12.61774    6.34076    2.25319
     489      444        3     0.11879   12.97919    6.57550    0.93495
     490      444        3     0.11424   12.05397    7.15473    4.50911
     491      444        3    -0.18437   13.03108    7.28383    5.47144
     492      444        3     0.09418   12.74959    7.00253    6.80884
     493      444        3     0.10283   10.63899    6.42972    6.25581
     494      444        3    -0.16699   10.82513    6.70756    4.89377
     495      444        3     0.58212   17.70879    0.29779    2.90478
     496      444        3    -0.01922   16.15125    9.58304    2.93352
     497      444        3    -0.12406   16.37012    8.98228    4.15868
     498      444        3    -0.12836   16.68339    7.58208    4.18058
     499      444        3    -0.02186   16.76125    6.86368    3.03756
     500      444        3    -0.11195   16.49812    7.48351    1.81514
     501      444        3    -0.11321   16.21866    8.85038    1.78366
     502      444        3     0.59756   17.05098    5.38179    3.11011
     503      444        3     0.58987   19.94366    2.98916    3.29354
     504      444        3    -0.01356   10.52994    2.93714    3.16350
     505      444        3    -0.12693   11.30090    3.03550    4.30652
     506      444        3    -0.12334   12.69744    2.90549    4.19700
     507      444        3    -0.02452   13.30849    2.75115    2.98280
     508      444        3    -0.11544   12.51865    2.71956    1.84936
     509      444        3    -0.10999   11.12889    2.79534    1.94382
     510      444        3     0.59006   14.80557    2.69952    2.87603
     511      444        3     0.09104   15.70080    0.30399   12.44454
     512      444        3    -0.16507   16.05386    0.44237   11.10303
     513      444        3     0.11260   16.22725    1.71013   10.59518
     514      444        3    -0.18218   16.03612    2.76643   11.43567
     515      444        3     0.11879   15.67468    2.53169   12.75391
     516      444        3     0.11424   16.59989    1.95246    9.17975
     517      444        3    -0.18437   15.62278    1.82335    8.21742
     518      444        3     0.09418   15.90427    2.10465    6.88002
     519      444        3     0.10283   18.01488    2.67747    7.43305
     520      444        3    -0.16698   17.82874    2.39962    8.79509
     521      444        4    -0.18818   13.15373    7.75275    0.43531
     522      444        4    -0.18536   11.55303    6.53716    7.16612
     523      444        4    -0.18818   15.50013    1.35443   13.25355
     524      444        4    -0.18536   17.10084    2.57003    6.52274
     525      444        5    -0.56801   11.00782    8.19100    9.66981
     526      444        5    -0.53475   11.11515    8.31292   11.93258
     527      444        5    -0.56948   11.55523    4.34446   11.68755
     528      444        5    -0.54943   11.38484    4.24953    9.46858
     529      444        5    -0.54779    9.20377    6.10654    9.23861
     530      444        5    -0.57034    9.34743    6.14504   11.47811
     531      444        5    -0.57592   13.19898    6.36273    9.73552
     532      444        5    -0.53890   13.35472    6.48816   11.96954
     533      444        5    -0.56801   17.64604    0.91619    4.01905
     534      444        5    -0.53475   17.53871    0.79427    1.75628
     535      444        5    -0.56948   17.09863    4.76273    2.00131
     536      444        5    -0.54943   17.26903    4.85766    4.22028
     537      444        5    -0.54779   19.45009    3.00064    4.45025
     538      444        5    -0.57034   19.30643    2.96215    2.21075
     539      444        5    -0.57592   15.45488    2.74446    3.95334
     540      444        5    -0.53890   15.29915    2.61902    1.71932
     541      444        1     0.84505    9.07516    4.63033   25.82828
     542      444        1     0.85488    8.98010    4.55469   22.85820
     543      444        1     0.84505   15.09654    1.12456   15.23830
     544      444        1     0.85488   15.19160    1.20020   18.20837
     545      444        2     0.12114   10.09817   -2.04006   22.42920
     546      444        2     0.11721    9.57620    0.27004   22.38265
     547      444        2     0.11703    9.90474    0.44099   26.34968
     548      444        2     0.11781   10.33625   -1.83769   26.41265
     549      444        2     0.11870   15.50830    4.24785   22.24303
     550      444        2     0.11267   13.19611    4.50561   22.41003
     551      444        2     0.11647   13.49385    4.78483   26.36474
     552      444        2     0.12253   15.80539    4.68168   26.20321
     553      444        2     0.10878   10.81072    7.98393   14.58411
     554      444        2     0.12453   10.26512    3.79459   16.24868
     555      444        2     0.09738   10.86104    4.16529   14.06667
     556      444        2     0.12908   11.64404    5.88537   18.91800
     557      444        2     0.10366   11.16096    5.46493   21.14518
     558      444        2     0.10287    7.55506    4.47038   20.21434
     559      444        2     0.12500   10.22321    7.86461   16.90730
     560      444        2     0.13116    7.77940    4.89541   17.86154
     561      444        2     0.12115   14.07353    7.79495   18.63738
     562      444        2     0.11720   14.59551    5.48485   18.68392
     563      444        2     0.11703   14.26697    5.31390   14.71689
     564      444        2     0.11781   13.83545    7.59258   14.65392
     565      444        2     0.11869    8.66340    1.50704   18.82355
     566      444        2     0.11266   10.97559    1.24928   18.65655
     567      444        2     0.11647   10.67785    0.97005   14.70183
     568      444        2     0.12253    8.36631    1.07321   14.86336
     569      444        2     0.10878   13.36098   -2.22904   26.48247
     570      444        2     0.12453   13.90658    1.96030   24.81790
     571      444        2     0.09737   13.31066    1.58960   26.99991
     572      444        2     0.12907   12.52766   -0.13048   22.14857
     573      444        2     0.10366   13.01074    0.28996   19.92140
     574      444        2     0.10286   16.61665    1.28451   20.85224
     575      444        2     0.12500   13.94849   -2.10973   24.15928
     576      444        2     0.13116   16.39231    0.85948   23.20504
     577      444        3     0.58212    8.70399    7.13325   24.47294
     578      444        3    -0.01922   10.26153   -2.15200   24.44420
     579      444        3    -0.12406   10.04266   -1.55124   23.21904
     580      444        3    -0.12836    9.72940   -0.15104   23.19714
     581      444        3    -0.02186    9.65154    0.56736   24.34016
     582      444        3    -0.11195    9.91466   -0.05248   25.56258
     583      444        3    -0.11321   10.19412   -1.41935   25.59406
     584      444        3     0.59756    9.36181    2.04924   24.26761
     585      444        3     0.58987    6.46913    4.44188   24.08418
     586      444        3    -0.01356   15.88284    4.49389   24.21422
     587      444        3    -0.12693   15.11188    4.39554   23.07120
     588      444        3    -0.12334   13.71534    4.52555   23.18071
     589      444        3    -0.02452   13.10430    4.67989   24.39492
     590      444        3    -0.11544   13.89413    4.71148   25.52835
     591      444        3    -0.10999   15.28389    4.63570   25.43390
     592      444        3     0.59006   11.60721    4.73151   24.50169
     593      444        3     0.09104   10.71198    7.12705   14.93318
     594      444        3    -0.16508   10.35893    6.98867   16.27468
     595      444        3     0.11260   10.18553    5.72090   16.78254
     596      444        3    -0.18218   10.37666    4.66461   15.94205
     597      444        3     0.11879   10.73811    4.89935   14.62381
     598      444        3     0.11424    9.81289    5.47858   18.19797
     599      444        3    -0.18437   10.79000    5.60768   19.16030
     600      444        3     0.09418   10.50851    5.32638   20.49770
     601      444        3     0.10283    8.39790    4.75357   19.94467
     602      444        3    -0.16699    8.58405    5.03142   18.58263
     603      444        3     0.58212   15.46771   -1.37836   16.59364
     604      444        3    -0.01922   13.91017    7.90689   16.62238
     605      444        3    -0.12406   14.12904    7.30613   17.84753
     606      444        3    -0.12836   14.44231    5.90593   17.86944
     607      444        3    -0.02186   14.52017    5.18753   16.72642
     608      444        3    -0.11195   14.25704    5.80736   15.50400
     609      444        3    -0.11321   13.97758    7.17423   15.47252
     610      444        3     0.59756   14.80990    3.70564   16.79897
     611      444        3     0.58987   17.70257    1.31301   16.98240
     612      444        3    -0.01356    8.28886    1.26100   16.85235
     613      444        3    -0.12693    9.05982    1.35935   17.99537
     614      444        3    -0.12334   10.45636    1.22934   17.88586
     615      444        3    -0.02452   11.06741    1.07500   16.67166
     616      444        3    -0.11544   10.27757    1.04341   15.53822
     617      444        3    -0.10999    8.88781    1.11919   15.63268
     618      444        3     0.59006   12.56449    1.02338   16.56489
     619      444        3     0.09104   13.45972   -1.37216   26.13340
     620      444        3    -0.16507   13.81278   -1.23378   24.79189
     621      444        3     0.11260   13.98617    0.03398   24.28404
     622      444        3    -0.18218   13.79504    1.09028   25.12453
     623      444        3     0.11879   13.43359    0.85554   26.44277
     624      444        3     0.11424   14.35881    0.27631   22.86861
     625      444        3    -0.18437   13.38170    0.14721   21.90628
     626      444        3     0.09418   13.66319    0.42850   20.56888
     627      444        3     0.10283   15.77380    1.00132   21.12191
     628      444        3    -0.16698   15.58765    0.72347   22.48395
     629      444        4    -0.18818   10.91265    6.07661   14.12416
     630      444        4    -0.18536    9.31195    4.86101   20.85498
     631      444        4    -0.18818   13.25905   -0.32172   26.94241
     632      444        4    -0.18536   14.85975    0.89388   20.21160
     633      444        5    -0.56801    8.76674    6.51485   23.35867
     634      444        5    -0.53475    8.87407    6.63677   25.62144
     635      444        5    -0.56948    9.31415    2.66831   25.37641
     636      444        5    -0.54943    9.14376    2.57338   23.15744
     637      444        5    -0.54779    6.96269    4.43039   22.92747
     638      444        5    -0.57034    7.10635    4.46889   25.16697
     639      444        5    -0.57592   10.95790    4.68658   23.42438
     640      444        5    -0.53890   11.11364    4.81201   25.65840
     641      444        5    -0.56801   15.40496   -0.75996   17.70791
     642      444        5    -0.53475   15.29763   -0.88188   15.44514
     643      444        5    -0.56948   14.85755    3.08658   15.69017
     644      444        5    -0.54943   15.02795    3.18151   17.90913
     645      444        5    -0.54779   17.20901    1.32450   18.13911
     646      444        5    -0.57034   17.06535    1.28600   15.89961
     647      444        5    -0.57592   13.21380    1.06831   17.64220
     648      444        5    -0.53890   13.05807    0.94287   15.40818
     649      444        1     0.84505    9.43619   17.08981   12.13942
     650      444        1     0.85488    9.34113   17.01417    9.16935
     651      444        1     0.84505   15.45757   13.58405    1.54944
     652      444        1     0.85488   15.55263   13.65969    4.51951
     653      444        2     0.12114   10.45919   10.41942    8.74034
     654      444        2     0.11721    9.93722   12.72952    8.69379
     655      444        2     0.11703   10.26576   12.90048   12.66083
     656      444        2     0.11781   10.69728   10.62180   12.72379
     657      444        2     0.11870   15.86933   16.70734    8.55417
     658      444        2     0.11267   13.55714   16.96510    8.72117
     659      444        2     0.11647   13.85488   17.24432   12.67588
     660      444        2     0.12253   16.16642   17.14117   12.51435
     661      444        2     0.10878   11.17175   20.44342    0.89525
     662      444        2     0.12453   10.62615   16.25408    2.55982
     663      444        2     0.09738   11.22207   16.62477    0.37781
     664      444        2     0.12908   12.00507   18.34485    5.22914
     665      444        2     0.10366   11.52199   17.92441    7.45632
     666      444        2     0.10287    7.91608   16.92986    6.52548
     667      444        2     0.12500   10.58424   20.32410    3.21844
     668      444        2     0.13116    8.14042   17.35489    4.17268
     669      444        2     0.12115   14.43456   20.25443    4.94852
     670      444        2     0.11720   14.95653   17.94434    4.99506
     671      444        2     0.11703   14.62799   17.77338    1.02803
     672      444        2     0.11781   14.19648   20.05206    0.96506
     673      444        2     0.11869    9.02442   13.96652    5.13469
     674      444        2     0.11266   11.33662   13.70876    4.96769
     675      444        2     0.11647   11.03888   13.42954    1.01298
     676      444        2     0.12253    8.72734   13.53269    1.17450
     677      444        2     0.10878   13.72201   10.23044   12.79361
     678      444        2     0.12453   14.26761   14.41978   11.12904
     679      444        2     0.09737   13.67169   14.04908   13.31105
     680      444        2     0.12907   12.88869   12.32901    8.45971
     681      444        2     0.10366   13.37177   12.74945    6.23254
     682      444        2     0.10286   16.97767   13.74400    7.16338
     683      444        2     0.12500   14.30952   10.34975   10.47042
     684      444        2     0.13116   16.75334   13.31897    9.51618
     685      444        3     0.58212    9.06502   19.59273   10.78408
     686      444        3    -0.01922   10.62256   10.30748   10.75534
     687      444        3    -0.12406   10.40369   10.90824    9.53018
     688      444        3    -0.12836   10.09042   12.30845    9.50828
     689      444        3    -0.02186   10.01256   13.02684   10.65130
     690      444        3    -0.11195   10.27569   12.40701   11.87372
     691      444        3    -0.11321   10.55515   11.04014   11.90520
     692      444        3     0.59756    9.72283   14.50873   10.57875
     693      444        3     0.58987    6.83016   16.90137   10.39532
     694      444        3    -0.01356   16.24387   16.95338   10.52536
     695      444        3    -0.12693   15.47291   16.85502    9.38234
     696      444        3    -0.12334   14.07637   16.98503    9.49185
     697      444        3    -0.02452   13.46532   17.13937   10.70606
     698      444        3    -0.11544   14.25516   17.17096   11.83949
     699      444        3    -0.10999   15.64492   17.09518   11.74504
     700      444        3     0.59006   11.96824   17.19100   10.81283
     701      444        3     0.09104   11.07301   19.58653    1.24432
     702      444        3    -0.16508   10.71995   19.44815    2.58583
     703      444        3     0.11260   10.54656   18.18039    3.09368
     704      444        3    -0.18218   10.73769   17.12410    2.25319
     705      444        3     0.11879   11.09913   17.35884    0.93495
     706      444        3     0.11424   10.17392   17.93806    4.50911
     707      444        3    -0.18437   11.15103   18.06717    5.47144
     708      444        3     0.09418   10.86954   17.78587    6.80884
     709      444        3     0.10283    8.75893   17.21305    6.25581
     710      444        3    -0.16699    8.94508   17.49090    4.89377
     711      444        3     0.58212   15.82874   11.08113    2.90478
     712      444        3    -0.01922   14.27120   20.36637    2.93352
     713      444        3    -0.12406   14.49007   19.76561    4.15868
     714      444        3    -0.12836   14.80333   18.36541    4.18058
     715      444        3    -0.02186   14.88119   17.64702    3.03756
     716      444        3    -0.11195   14.61807   18.26685    1.81514
     717      444        3    -0.11321   14.33861   19.63372    1.78366
     718      444        3     0.59756   15.17092   16.16513    3.11011
     719      444        3     0.58987   18.06360   13.77249    3.29354
     720      444        3    -0.01356    8.64989   13.72048    3.16350
     721      444        3    -0.12693    9.42085   13.81883    4.30652
     722      444        3    -0.12334   10.81739   13.68882    4.19700
     723      444        3    -0.02452   11.42843   13.53449    2.98280
     724      444        3    -0.11544   10.63860   13.50289    1.84936
     725      444        3    -0.10999    9.24884   13.57867    1.94382
     726      444        3     0.59006   12.92551   13.48286    2.87603
     727      444        3     0.09104   13.82075   11.08732   12.44454
     728      444        3    -0.16507   14.17380   11.22571   11.10303
     729      444        3     0.11260   14.34719   12.49347   10.59518
     730      444        3    -0.18218   14.15607   13.54976   11.43567
     731      444        3     0.11879   13.79462   13.31502   12.75391
     732      444        3     0.11424   14.71984   12.73580    9.17975
     733      444        3    -0.18437   13.74273   12.60669    8.21742
     734      444        3     0.09418   14.02422   12.88799    6.88002
     735      444        3     0.10283   16.13483   13.46080    7.43305
     736      444        3    -0.16698   15.94868   13.18296    8.79509
     737      444        4    -0.18818   11.27368   18.53609    0.43531
     738      444        4    -0.18536    9.67297   17.32049    7.16612
     739      444        4    -0.18818   13.62008   12.13777   13.25355
     740      444        4    -0.18536   15.22078   13.35336    6.52274
     741      444        5    -0.56801    9.12777   18.97433    9.66981
     742      444        5    -0.53475    9.23510   19.09625   11.93258
     743      444        5    -0.56948    9.67518   15.12779   11.68755
     744      444        5    -0.54943    9.50478   15.03286    9.46858
     745      444        5    -0.54779    7.32372   16.88988    9.23861
     746      444        5    -0.57034    7.46738   16.92838   11.47811
     747      444        5    -0.57592   11.31893   17.14606    9.73552
     748      444        5    -0.53890   11.47466   17.27150   11.96954
     749      444        5    -0.56801   15.76599   11.69952    4.01905
     750      444        5    -0.53475   15.65866   11.57761    1.75628
     751      444        5    -0.56948   15.21858   15.54606    2.00131
     752      444        5    -0.54943   15.38897   15.64099    4.22028
     753      444        5    -0.54779   17.57004   13.78398    4.45025
     754      444        5    -0.57034   17.42638   13.74548    2.21075
     755      444        5    -0.57592   13.57483   13.52779    3.95334
     756      444        5    -0.53890   13.41909   13.40236    1.71932
     757      444        1     0.84505    7.19511   15.41366   25.82828
     758      444        1     0.85488    7.10004   15.33802   22.85820
     759      444        1     0.84505   13.21649   11.90790   15.23830
     760      444        1     0.85488   13.31155   11.98354   18.20837
     761      444        2     0.12114    8.21811    8.74327   22.42920
     762      444        2     0.11721    7.69614   11.05337   22.38265
     763      444        2     0.11703    8.02468   11.22433   26.34968
     764      444        2     0.11781    8.45620    8.94565   26.41265
     765      444        2     0.11870   13.62825   15.03119   22.24303
     766      444        2     0.11267   11.31606   15.28895   22.41003
     767      444        2     0.11647   11.61380   15.56817   26.36474
     768      444        2     0.12253   13.92534   15.46502   26.20321
     769      444        2     0.10878    8.93067   18.76727   14.58411
     770      444        2     0.12453    8.38507   14.57793   16.24868
     771      444        2     0.09738    8.98098   14.94863   14.06667
     772      444        2     0.12908    9.76399   16.66870   18.91800
     773      444        2     0.10366    9.28091   16.24826   21.14518
     774      444        2     0.10287    5.67500   15.25371   20.21434
     775      444        2     0.12500    8.34316   18.64795   16.90730
     776      444        2     0.13116    5.89934   15.67874   17.86154
     777      444        2     0.12115   12.19348   18.57828   18.63738
     778      444        2     0.11720   12.71545   16.26819   18.68392
     779      444        2     0.11703   12.38691   16.09723   14.71689
     780      444        2     0.11781   11.95540   18.37591   14.65392
     781      444        2     0.11869    6.78334   12.29037   18.82355
     782      444        2     0.11266    9.09554   12.03261   18.65655
     783      444        2     0.11647    8.79780   11.75339   14.70183
     784      444        2     0.12253    6.48626   11.85654   14.86336
     785      444        2     0.10878   11.48093    8.55429   26.48247
     786      444        2     0.12453   12.02653   12.74363   24.81790
     787      444        2     0.09737   11.43061   12.37293   26.99991
     788      444        2     0.12907   10.64761   10.65286   22.14857
     789      444        2     0.10366   11.13068   11.07330   19.92140
     790      444        2     0.10286   14.73659   12.06785   20.85224
     791      444        2     0.12500   12.06843    8.67360   24.15928
     792      444        2     0.13116   14.51226   11.64282   23.20504
     793      444        3     0.58212    6.82394   17.91658   24.47294
     794      444        3    -0.01922    8.38148    8.63134   24.44420
     795      444        3    -0.12406    8.16261    9.23209   23.21904
     796      444        3    -0.12836    7.84934   10.63230   23.19714
     797      444        3    -0.02186    7.77148   11.35069   24.34016
     798      444        3    -0.11195    8.03461   10.73086   25.56258
     799      444        3    -0.11321    8.31407    9.36399   25.59406
     800      444        3     0.59756    7.48175   12.83258   24.26761
     801      444        3     0.58987    4.58907   15.22522   24.08418
     802      444        3    -0.01356   14.00279   15.27723   24.21422
     803      444        3    -0.12693   13.23183   15.17887   23.07120
     804      444        3    -0.12334   11.83529   15.30888   23.18071
     805      444        3    -0.02452   11.22424   15.46322   24.39492
     806      444        3    -0.11544   12.01408   15.49481   25.52835
     807      444        3    -0.10999   13.40384   15.41903   25.43390
     808      444        3     0.59006    9.72716   15.51485   24.50169
     809      444        3     0.09104    8.83193   17.91038   14.93318
     810      444        3    -0.16508    8.47887   17.77200   16.27468
     811      444        3     0.11260    8.30548   16.50424   16.78254
     812      444        3    -0.18218    8.49661   15.44795   15.94205
     813      444        3     0.11879    8.85805   15.68269   14.62381
     814      444        3     0.11424    7.93284   16.26191   18.19797
     815      444        3    -0.18437    8.90995   16.39102   19.16030
     816      444        3     0.09418    8.62846   16.10972   20.49770
     817      444        3     0.10283    6.51785   15.53691   19.94467
     818      444        3    -0.16699    6.70399   15.81475   18.58263
     819      444        3     0.58212   13.58766    9.40498   16.59364
     820      444        3    -0.01922   12.03012   18.69022   16.62238
     821      444        3    -0.12406   12.24899   18.08946   17.84753
     822      444        3    -0.12836   12.56225   16.68926   17.86944
     823      444        3    -0.02186   12.64011   15.97087   16.72642
     824      444        3    -0.11195   12.37699   16.59070   15.50400
     825      444        3    -0.11321   12.09753   17.95757   15.47252
     826      444        3     0.59756   12.92984   14.48898   16.79897
     827      444        3     0.58987   15.82252   12.09634   16.98240
     828      444        3    -0.01356    6.40881   12.04433   16.85235
     829      444        3    -0.12693    7.17977   12.14268   17.99537
     830      444        3    -0.12334    8.57631   12.01267   17.88586
     831      444        3    -0.02452    9.18735   11.85834   16.67166
     832      444        3    -0.11544    8.39752   11.82675   15.53822
     833      444        3    -0.10999    7.00776   11.90253   15.63268
     834      444        3     0.59006   10.68443   11.80671   16.56489
     835      444        3     0.09104   11.57967    9.41117   26.13340
     836      444        3    -0.16507   11.93272    9.54956   24.79189
     837      444        3     0.11260   12.10611   10.81732   24.28404
     838      444        3    -0.18218   11.91499   11.87361   25.12453
     839      444        3     0.11879   11.55354   11.63887   26.44277
     840      444        3     0.11424   12.47876   11.05965   22.86861
     841      444        3    -0.18437   11.50165   10.93054   21.90628
     842      444        3     0.09418   11.78314   11.21184   20.56888
     843      444        3     0.10283   13.89374   11.78465   21.12191
     844      444        3    -0.16698   13.70760   11.50681   22.48395
     845      444        4    -0.18818    9.03259   16.85994   14.12416
     846      444        4    -0.18536    7.43189   15.64434   20.85498
     847      444        4    -0.18818   11.37900   10.46162   26.94241
     848      444        4    -0.18536   12.97970   11.67721   20.21160
     849      444        5    -0.56801    6.88669   17.29819   23.35867
     850      444        5    -0.53475    6.99402   17.42010   25.62144
     851      444        5    -0.56948    7.43410   13.45164   25.37641
     852      444        5    -0.54943    7.26370   13.35671   23.15744
     853      444        5    -0.54779    5.08264   15.21373   22.92747
     854      444        5    -0.57034    5.22630   15.25223   25.16697
     855      444        5    -0.57592    9.07785   15.46991   23.42438
     856      444        5    -0.53890    9.23358   15.59535   25.65840
     857      444        5    -0.56801   13.52491   10.02337   17.70791
     858      444        5    -0.53475   13.41758    9.90146   15.44514
     859      444        5    -0.56948   12.97750   13.86991   15.69017
     860      444        5    -0.54943   13.14789   13.96484   17.90913
     861      444        5    -0.54779   15.32896   12.10783   18.13911
     862      444        5    -0.57034   15.18530   12.06933   15.89961
     863      444        5    -0.57592   11.33375   11.85164   17.64220
     864      444        5    -0.53890   11.17801   11.72621   15.40818
 
Bonds
 
       1        1        1       94
       2        1        1       95
       3        1        1       98
       4        1        1      100
       5        2        1      197
       6        2        2       90
       7        1        2       93
       8        1        2       96
       9        1        2       97
      10        1        2       99
      11        1        3      102
      12        1        3      103
      13        1        3      106
      14        1        3      108
      15        2        3      199
      16        2        4       92
      17        1        4      101
      18        1        4      104
      19        1        4      105
      20        1        4      107
      21        3        5       39
      22        3        6       40
      23        3        7       42
      24        3        8       43
      25        3        9       47
      26        3       10       48
      27        3       11       50
      28        3       12       51
      29        3       13       53
      30        3       14       56
      31        3       15       57
      32        3       16       59
      33        3       17       60
      34        3       18       61
      35        3       19       54
      36        3       20       62
      37        3       21       65
      38        3       22       66
      39        3       23       68
      40        3       24       69
      41        3       25       73
      42        3       26       74
      43        3       27       76
      44        3       28       77
      45        3       29       79
      46        3       30       82
      47        3       31       83
      48        3       32       85
      49        3       33       86
      50        3       34       87
      51        3       35       80
      52        3       36       88
      53        4       37       93
      54        4       37       94
      55        5       37      254
      56        6       38       39
      57        6       38       43
      58        5       38      253
      59        6       39       40
      60        6       40       41
      61        6       41       42
      62        5       41       44
      63        6       42       43
      64        4       44       95
      65        4       44       96
      66        4       45       97
      67        4       45       98
      68        5       45      478
      69        6       46       47
      70        6       46       51
      71        5       46      477
      72        6       47       48
      73        6       48       49
      74        6       49       50
      75        5       49       52
      76        6       50       51
      77        4       52       99
      78        4       52      100
      79        6       53       54
      80        7       53       89
      81        6       54       55
      82        6       55       56
      83        5       55       58
      84        6       56       57
      85        7       57       89
      86        6       58       59
      87        6       58       62
      88        6       59       60
      89        7       60       90
      90        6       61       62
      91        7       61       90
      92        4       63      101
      93        4       63      102
      94        5       63      280
      95        6       64       65
      96        6       64       69
      97        5       64      279
      98        6       65       66
      99        6       66       67
     100        6       67       68
     101        5       67       70
     102        6       68       69
     103        4       70      103
     104        4       70      104
     105        4       71      105
     106        4       71      106
     107        5       71      504
     108        6       72       73
     109        6       72       77
     110        5       72      503
     111        6       73       74
     112        6       74       75
     113        6       75       76
     114        5       75       78
     115        6       76       77
     116        4       78      107
     117        4       78      108
     118        6       79       80
     119        7       79       91
     120        6       80       81
     121        6       81       82
     122        5       81       84
     123        6       82       83
     124        7       83       91
     125        6       84       85
     126        6       84       88
     127        6       85       86
     128        7       86       92
     129        6       87       88
     130        7       87       92
     131        2       89      109
     132        2       91      111
     133        1      109      202
     134        1      109      203
     135        1      109      206
     136        1      109      208
     137        2      110      198
     138        1      110      201
     139        1      110      204
     140        1      110      205
     141        1      110      207
     142        1      111      210
     143        1      111      211
     144        1      111      214
     145        1      111      216
     146        2      112      200
     147        1      112      209
     148        1      112      212
     149        1      112      213
     150        1      112      215
     151        3      113      147
     152        3      114      148
     153        3      115      150
     154        3      116      151
     155        3      117      155
     156        3      118      156
     157        3      119      158
     158        3      120      159
     159        3      121      161
     160        3      122      164
     161        3      123      165
     162        3      124      167
     163        3      125      168
     164        3      126      169
     165        3      127      162
     166        3      128      170
     167        3      129      173
     168        3      130      174
     169        3      131      176
     170        3      132      177
     171        3      133      181
     172        3      134      182
     173        3      135      184
     174        3      136      185
     175        3      137      187
     176        3      138      190
     177        3      139      191
     178        3      140      193
     179        3      141      194
     180        3      142      195
     181        3      143      188
     182        3      144      196
     183        4      145      201
     184        4      145      202
     185        5      145      362
     186        6      146      147
     187        6      146      151
     188        5      146      361
     189        6      147      148
     190        6      148      149
     191        6      149      150
     192        5      149      152
     193        6      150      151
     194        4      152      203
     195        4      152      204
     196        4      153      205
     197        4      153      206
     198        5      153      586
     199        6      154      155
     200        6      154      159
     201        5      154      585
     202        6      155      156
     203        6      156      157
     204        6      157      158
     205        5      157      160
     206        6      158      159
     207        4      160      207
     208        4      160      208
     209        6      161      162
     210        7      161      197
     211        6      162      163
     212        6      163      164
     213        5      163      166
     214        6      164      165
     215        7      165      197
     216        6      166      167
     217        6      166      170
     218        6      167      168
     219        7      168      198
     220        6      169      170
     221        7      169      198
     222        4      171      209
     223        4      171      210
     224        5      171      388
     225        6      172      173
     226        6      172      177
     227        5      172      387
     228        6      173      174
     229        6      174      175
     230        6      175      176
     231        5      175      178
     232        6      176      177
     233        4      178      211
     234        4      178      212
     235        4      179      213
     236        4      179      214
     237        5      179      612
     238        6      180      181
     239        6      180      185
     240        5      180      611
     241        6      181      182
     242        6      182      183
     243        6      183      184
     244        5      183      186
     245        6      184      185
     246        4      186      215
     247        4      186      216
     248        6      187      188
     249        7      187      199
     250        6      188      189
     251        6      189      190
     252        5      189      192
     253        6      190      191
     254        7      191      199
     255        6      192      193
     256        6      192      196
     257        6      193      194
     258        7      194      200
     259        6      195      196
     260        7      195      200
     261        1      217      310
     262        1      217      311
     263        1      217      314
     264        1      217      316
     265        2      217      413
     266        2      218      306
     267        1      218      309
     268        1      218      312
     269        1      218      313
     270        1      218      315
     271        1      219      318
     272        1      219      319
     273        1      219      322
     274        1      219      324
     275        2      219      415
     276        2      220      308
     277        1      220      317
     278        1      220      320
     279        1      220      321
     280        1      220      323
     281        3      221      255
     282        3      222      256
     283        3      223      258
     284        3      224      259
     285        3      225      263
     286        3      226      264
     287        3      227      266
     288        3      228      267
     289        3      229      269
     290        3      230      272
     291        3      231      273
     292        3      232      275
     293        3      233      276
     294        3      234      277
     295        3      235      270
     296        3      236      278
     297        3      237      281
     298        3      238      282
     299        3      239      284
     300        3      240      285
     301        3      241      289
     302        3      242      290
     303        3      243      292
     304        3      244      293
     305        3      245      295
     306        3      246      298
     307        3      247      299
     308        3      248      301
     309        3      249      302
     310        3      250      303
     311        3      251      296
     312        3      252      304
     313        4      253      309
     314        4      253      310
     315        6      254      255
     316        6      254      259
     317        6      255      256
     318        6      256      257
     319        6      257      258
     320        5      257      260
     321        6      258      259
     322        4      260      311
     323        4      260      312
     324        4      261      313
     325        4      261      314
     326        5      261      694
     327        6      262      263
     328        6      262      267
     329        5      262      693
     330        6      263      264
     331        6      264      265
     332        6      265      266
     333        5      265      268
     334        6      266      267
     335        4      268      315
     336        4      268      316
     337        6      269      270
     338        7      269      305
     339        6      270      271
     340        6      271      272
     341        5      271      274
     342        6      272      273
     343        7      273      305
     344        6      274      275
     345        6      274      278
     346        6      275      276
     347        7      276      306
     348        6      277      278
     349        7      277      306
     350        4      279      317
     351        4      279      318
     352        6      280      281
     353        6      280      285
     354        6      281      282
     355        6      282      283
     356        6      283      284
     357        5      283      286
     358        6      284      285
     359        4      286      319
     360        4      286      320
     361        4      287      321
     362        4      287      322
     363        5      287      720
     364        6      288      289
     365        6      288      293
     366        5      288      719
     367        6      289      290
     368        6      290      291
     369        6      291      292
     370        5      291      294
     371        6      292      293
     372        4      294      323
     373        4      294      324
     374        6      295      296
     375        7      295      307
     376        6      296      297
     377        6      297      298
     378        5      297      300
     379        6      298      299
     380        7      299      307
     381        6      300      301
     382        6      300      304
     383        6      301      302
     384        7      302      308
     385        6      303      304
     386        7      303      308
     387        2      305      325
     388        2      307      327
     389        1      325      418
     390        1      325      419
     391        1      325      422
     392        1      325      424
     393        2      326      414
     394        1      326      417
     395        1      326      420
     396        1      326      421
     397        1      326      423
     398        1      327      426
     399        1      327      427
     400        1      327      430
     401        1      327      432
     402        2      328      416
     403        1      328      425
     404        1      328      428
     405        1      328      429
     406        1      328      431
     407        3      329      363
     408        3      330      364
     409        3      331      366
     410        3      332      367
     411        3      333      371
     412        3      334      372
     413        3      335      374
     414        3      336      375
     415        3      337      377
     416        3      338      380
     417        3      339      381
     418        3      340      383
     419        3      341      384
     420        3      342      385
     421        3      343      378
     422        3      344      386
     423        3      345      389
     424        3      346      390
     425        3      347      392
     426        3      348      393
     427        3      349      397
     428        3      350      398
     429        3      351      400
     430        3      352      401
     431        3      353      403
     432        3      354      406
     433        3      355      407
     434        3      356      409
     435        3      357      410
     436        3      358      411
     437        3      359      404
     438        3      360      412
     439        4      361      417
     440        4      361      418
     441        6      362      363
     442        6      362      367
     443        6      363      364
     444        6      364      365
     445        6      365      366
     446        5      365      368
     447        6      366      367
     448        4      368      419
     449        4      368      420
     450        4      369      421
     451        4      369      422
     452        5      369      802
     453        6      370      371
     454        6      370      375
     455        5      370      801
     456        6      371      372
     457        6      372      373
     458        6      373      374
     459        5      373      376
     460        6      374      375
     461        4      376      423
     462        4      376      424
     463        6      377      378
     464        7      377      413
     465        6      378      379
     466        6      379      380
     467        5      379      382
     468        6      380      381
     469        7      381      413
     470        6      382      383
     471        6      382      386
     472        6      383      384
     473        7      384      414
     474        6      385      386
     475        7      385      414
     476        4      387      425
     477        4      387      426
     478        6      388      389
     479        6      388      393
     480        6      389      390
     481        6      390      391
     482        6      391      392
     483        5      391      394
     484        6      392      393
     485        4      394      427
     486        4      394      428
     487        4      395      429
     488        4      395      430
     489        5      395      828
     490        6      396      397
     491        6      396      401
     492        5      396      827
     493        6      397      398
     494        6      398      399
     495        6      399      400
     496        5      399      402
     497        6      400      401
     498        4      402      431
     499        4      402      432
     500        6      403      404
     501        7      403      415
     502        6      404      405
     503        6      405      406
     504        5      405      408
     505        6      406      407
     506        7      407      415
     507        6      408      409
     508        6      408      412
     509        6      409      410
     510        7      410      416
     511        6      411      412
     512        7      411      416
     513        1      433      526
     514        1      433      527
     515        1      433      530
     516        1      433      532
     517        2      433      629
     518        2      434      522
     519        1      434      525
     520        1      434      528
     521        1      434      529
     522        1      434      531
     523        1      435      534
     524        1      435      535
     525        1      435      538
     526        1      435      540
     527        2      435      631
     528        2      436      524
     529        1      436      533
     530        1      436      536
     531        1      436      537
     532        1      436      539
     533        3      437      471
     534        3      438      472
     535        3      439      474
     536        3      440      475
     537        3      441      479
     538        3      442      480
     539        3      443      482
     540        3      444      483
     541        3      445      485
     542        3      446      488
     543        3      447      489
     544        3      448      491
     545        3      449      492
     546        3      450      493
     547        3      451      486
     548        3      452      494
     549        3      453      497
     550        3      454      498
     551        3      455      500
     552        3      456      501
     553        3      457      505
     554        3      458      506
     555        3      459      508
     556        3      460      509
     557        3      461      511
     558        3      462      514
     559        3      463      515
     560        3      464      517
     561        3      465      518
     562        3      466      519
     563        3      467      512
     564        3      468      520
     565        4      469      525
     566        4      469      526
     567        5      469      686
     568        6      470      471
     569        6      470      475
     570        5      470      685
     571        6      471      472
     572        6      472      473
     573        6      473      474
     574        5      473      476
     575        6      474      475
     576        4      476      527
     577        4      476      528
     578        4      477      529
     579        4      477      530
     580        6      478      479
     581        6      478      483
     582        6      479      480
     583        6      480      481
     584        6      481      482
     585        5      481      484
     586        6      482      483
     587        4      484      531
     588        4      484      532
     589        6      485      486
     590        7      485      521
     591        6      486      487
     592        6      487      488
     593        5      487      490
     594        6      488      489
     595        7      489      521
     596        6      490      491
     597        6      490      494
     598        6      491      492
     599        7      492      522
     600        6      493      494
     601        7      493      522
     602        4      495      533
     603        4      495      534
     604        5      495      712
     605        6      496      497
     606        6      496      501
     607        5      496      711
     608        6      497      498
     609        6      498      499
     610        6      499      500
     611        5      499      502
     612        6      500      501
     613        4      502      535
     614        4      502      536
     615        4      503      537
     616        4      503      538
     617        6      504      505
     618        6      504      509
     619        6      505      506
     620        6      506      507
     621        6      507      508
     622        5      507      510
     623        6      508      509
     624        4      510      539
     625        4      510      540
     626        6      511      512
     627        7      511      523
     628        6      512      513
     629        6      513      514
     630        5      513      516
     631        6      514      515
     632        7      515      523
     633        6      516      517
     634        6      516      520
     635        6      517      518
     636        7      518      524
     637        6      519      520
     638        7      519      524
     639        2      521      541
     640        2      523      543
     641        1      541      634
     642        1      541      635
     643        1      541      638
     644        1      541      640
     645        2      542      630
     646        1      542      633
     647        1      542      636
     648        1      542      637
     649        1      542      639
     650        1      543      642
     651        1      543      643
     652        1      543      646
     653        1      543      648
     654        2      544      632
     655        1      544      641
     656        1      544      644
     657        1      544      645
     658        1      544      647
     659        3      545      579
     660        3      546      580
     661        3      547      582
     662        3      548      583
     663        3      549      587
     664        3      550      588
     665        3      551      590
     666        3      552      591
     667        3      553      593
     668        3      554      596
     669        3      555      597
     670        3      556      599
     671        3      557      600
     672        3      558      601
     673        3      559      594
     674        3      560      602
     675        3      561      605
     676        3      562      606
     677        3      563      608
     678        3      564      609
     679        3      565      613
     680        3      566      614
     681        3      567      616
     682        3      568      617
     683        3      569      619
     684        3      570      622
     685        3      571      623
     686        3      572      625
     687        3      573      626
     688        3      574      627
     689        3      575      620
     690        3      576      628
     691        4      577      633
     692        4      577      634
     693        5      577      794
     694        6      578      579
     695        6      578      583
     696        5      578      793
     697        6      579      580
     698        6      580      581
     699        6      581      582
     700        5      581      584
     701        6      582      583
     702        4      584      635
     703        4      584      636
     704        4      585      637
     705        4      585      638
     706        6      586      587
     707        6      586      591
     708        6      587      588
     709        6      588      589
     710        6      589      590
     711        5      589      592
     712        6      590      591
     713        4      592      639
     714        4      592      640
     715        6      593      594
     716        7      593      629
     717        6      594      595
     718        6      595      596
     719        5      595      598
     720        6      596      597
     721        7      597      629
     722        6      598      599
     723        6      598      602
     724        6      599      600
     725        7      600      630
     726        6      601      602
     727        7      601      630
     728        4      603      641
     729        4      603      642
     730        5      603      820
     731        6      604      605
     732        6      604      609
     733        5      604      819
     734        6      605      606
     735        6      606      607
     736        6      607      608
     737        5      607      610
     738        6      608      609
     739        4      610      643
     740        4      610      644
     741        4      611      645
     742        4      611      646
     743        6      612      613
     744        6      612      617
     745        6      613      614
     746        6      614      615
     747        6      615      616
     748        5      615      618
     749        6      616      617
     750        4      618      647
     751        4      618      648
     752        6      619      620
     753        7      619      631
     754        6      620      621
     755        6      621      622
     756        5      621      624
     757        6      622      623
     758        7      623      631
     759        6      624      625
     760        6      624      628
     761        6      625      626
     762        7      626      632
     763        6      627      628
     764        7      627      632
     765        1      649      742
     766        1      649      743
     767        1      649      746
     768        1      649      748
     769        2      649      845
     770        2      650      738
     771        1      650      741
     772        1      650      744
     773        1      650      745
     774        1      650      747
     775        1      651      750
     776        1      651      751
     777        1      651      754
     778        1      651      756
     779        2      651      847
     780        2      652      740
     781        1      652      749
     782        1      652      752
     783        1      652      753
     784        1      652      755
     785        3      653      687
     786        3      654      688
     787        3      655      690
     788        3      656      691
     789        3      657      695
     790        3      658      696
     791        3      659      698
     792        3      660      699
     793        3      661      701
     794        3      662      704
     795        3      663      705
     796        3      664      707
     797        3      665      708
     798        3      666      709
     799        3      667      702
     800        3      668      710
     801        3      669      713
     802        3      670      714
     803        3      671      716
     804        3      672      717
     805        3      673      721
     806        3      674      722
     807        3      675      724
     808        3      676      725
     809        3      677      727
     810        3      678      730
     811        3      679      731
     812        3      680      733
     813        3      681      734
     814        3      682      735
     815        3      683      728
     816        3      684      736
     817        4      685      741
     818        4      685      742
     819        6      686      687
     820        6      686      691
     821        6      687      688
     822        6      688      689
     823        6      689      690
     824        5      689      692
     825        6      690      691
     826        4      692      743
     827        4      692      744
     828        4      693      745
     829        4      693      746
     830        6      694      695
     831        6      694      699
     832        6      695      696
     833        6      696      697
     834        6      697      698
     835        5      697      700
     836        6      698      699
     837        4      700      747
     838        4      700      748
     839        6      701      702
     840        7      701      737
     841        6      702      703
     842        6      703      704
     843        5      703      706
     844        6      704      705
     845        7      705      737
     846        6      706      707
     847        6      706      710
     848        6      707      708
     849        7      708      738
     850        6      709      710
     851        7      709      738
     852        4      711      749
     853        4      711      750
     854        6      712      713
     855        6      712      717
     856        6      713      714
     857        6      714      715
     858        6      715      716
     859        5      715      718
     860        6      716      717
     861        4      718      751
     862        4      718      752
     863        4      719      753
     864        4      719      754
     865        6      720      721
     866        6      720      725
     867        6      721      722
     868        6      722      723
     869        6      723      724
     870        5      723      726
     871        6      724      725
     872        4      726      755
     873        4      726      756
     874        6      727      728
     875        7      727      739
     876        6      728      729
     877        6      729      730
     878        5      729      732
     879        6      730      731
     880        7      731      739
     881        6      732      733
     882        6      732      736
     883        6      733      734
     884        7      734      740
     885        6      735      736
     886        7      735      740
     887        2      737      757
     888        2      739      759
     889        1      757      850
     890        1      757      851
     891        1      757      854
     892        1      757      856
     893        2      758      846
     894        1      758      849
     895        1      758      852
     896        1      758      853
     897        1      758      855
     898        1      759      858
     899        1      759      859
     900        1      759      862
     901        1      759      864
     902        2      760      848
     903        1      760      857
     904        1      760      860
     905        1      760      861
     906        1      760      863
     907        3      761      795
     908        3      762      796
     909        3      763      798
     910        3      764      799
     911        3      765      803
     912        3      766      804
     913        3      767      806
     914        3      768      807
     915        3      769      809
     916        3      770      812
     917        3      771      813
     918        3      772      815
     919        3      773      816
     920        3      774      817
     921        3      775      810
     922        3      776      818
     923        3      777      821
     924        3      778      822
     925        3      779      824
     926        3      780      825
     927        3      781      829
     928        3      782      830
     929        3      783      832
     930        3      784      833
     931        3      785      835
     932        3      786      838
     933        3      787      839
     934        3      788      841
     935        3      789      842
     936        3      790      843
     937        3      791      836
     938        3      792      844
     939        4      793      849
     940        4      793      850
     941        6      794      795
     942        6      794      799
     943        6      795      796
     944        6      796      797
     945        6      797      798
     946        5      797      800
     947        6      798      799
     948        4      800      851
     949        4      800      852
     950        4      801      853
     951        4      801      854
     952        6      802      803
     953        6      802      807
     954        6      803      804
     955        6      804      805
     956        6      805      806
     957        5      805      808
     958        6      806      807
     959        4      808      855
     960        4      808      856
     961        6      809      810
     962        7      809      845
     963        6      810      811
     964        6      811      812
     965        5      811      814
     966        6      812      813
     967        7      813      845
     968        6      814      815
     969        6      814      818
     970        6      815      816
     971        7      816      846
     972        6      817      818
     973        7      817      846
     974        4      819      857
     975        4      819      858
     976        6      820      821
     977        6      820      825
     978        6      821      822
     979        6      822      823
     980        6      823      824
     981        5      823      826
     982        6      824      825
     983        4      826      859
     984        4      826      860
     985        4      827      861
     986        4      827      862
     987        6      828      829
     988        6      828      833
     989        6      829      830
     990        6      830      831
     991        6      831      832
     992        5      831      834
     993        6      832      833
     994        4      834      863
     995        4      834      864
     996        6      835      836
     997        7      835      847
     998        6      836      837
     999        6      837      838
    1000        5      837      840
    1001        6      838      839
    1002        7      839      847
    1003        6      840      841
    1004        6      840      844
    1005        6      841      842
    1006        7      842      848
    1007        6      843      844
    1008        7      843      848
 
Angles
 
       1        1       94        1       95
       2        1       94        1       98
       3        1       94        1      100
       4        2       94        1      197
       5        1       95        1       98
       6        1       95        1      100
       7        2       95        1      197
       8        1       98        1      100
       9        2       98        1      197
      10        2      100        1      197
      11        2       90        2       93
      12        2       90        2       96
      13        2       90        2       97
      14        2       90        2       99
      15        1       93        2       96
      16        1       93        2       97
      17        1       93        2       99
      18        1       96        2       97
      19        1       96        2       99
      20        1       97        2       99
      21        1      102        3      103
      22        1      102        3      106
      23        1      102        3      108
      24        2      102        3      199
      25        1      103        3      106
      26        1      103        3      108
      27        2      103        3      199
      28        1      106        3      108
      29        2      106        3      199
      30        2      108        3      199
      31        2       92        4      101
      32        2       92        4      104
      33        2       92        4      105
      34        2       92        4      107
      35        1      101        4      104
      36        1      101        4      105
      37        1      101        4      107
      38        1      104        4      105
      39        1      104        4      107
      40        1      105        4      107
      41        3       93       37       94
      42        4       93       37      254
      43        4       94       37      254
      44        5       39       38       43
      45        6       39       38      253
      46        6       43       38      253
      47        7        5       39       38
      48        7        5       39       40
      49        5       38       39       40
      50        7        6       40       39
      51        7        6       40       41
      52        5       39       40       41
      53        5       40       41       42
      54        6       40       41       44
      55        6       42       41       44
      56        7        7       42       41
      57        7        7       42       43
      58        5       41       42       43
      59        7        8       43       38
      60        7        8       43       42
      61        5       38       43       42
      62        4       41       44       95
      63        4       41       44       96
      64        3       95       44       96
      65        3       97       45       98
      66        4       97       45      478
      67        4       98       45      478
      68        5       47       46       51
      69        6       47       46      477
      70        6       51       46      477
      71        7        9       47       46
      72        7        9       47       48
      73        5       46       47       48
      74        7       10       48       47
      75        7       10       48       49
      76        5       47       48       49
      77        5       48       49       50
      78        6       48       49       52
      79        6       50       49       52
      80        7       11       50       49
      81        7       11       50       51
      82        5       49       50       51
      83        7       12       51       46
      84        7       12       51       50
      85        5       46       51       50
      86        4       49       52       99
      87        4       49       52      100
      88        3       99       52      100
      89        7       13       53       54
      90        8       13       53       89
      91        9       54       53       89
      92        7       19       54       53
      93        7       19       54       55
      94        5       53       54       55
      95        5       54       55       56
      96        6       54       55       58
      97        6       56       55       58
      98        7       14       56       55
      99        7       14       56       57
     100        5       55       56       57
     101        7       15       57       56
     102        8       15       57       89
     103        9       56       57       89
     104        6       55       58       59
     105        6       55       58       62
     106        5       59       58       62
     107        7       16       59       58
     108        7       16       59       60
     109        5       58       59       60
     110        7       17       60       59
     111        8       17       60       90
     112        9       59       60       90
     113        7       18       61       62
     114        8       18       61       90
     115        9       62       61       90
     116        7       20       62       58
     117        7       20       62       61
     118        5       58       62       61
     119        3      101       63      102
     120        4      101       63      280
     121        4      102       63      280
     122        5       65       64       69
     123        6       65       64      279
     124        6       69       64      279
     125        7       21       65       64
     126        7       21       65       66
     127        5       64       65       66
     128        7       22       66       65
     129        7       22       66       67
     130        5       65       66       67
     131        5       66       67       68
     132        6       66       67       70
     133        6       68       67       70
     134        7       23       68       67
     135        7       23       68       69
     136        5       67       68       69
     137        7       24       69       64
     138        7       24       69       68
     139        5       64       69       68
     140        4       67       70      103
     141        4       67       70      104
     142        3      103       70      104
     143        3      105       71      106
     144        4      105       71      504
     145        4      106       71      504
     146        5       73       72       77
     147        6       73       72      503
     148        6       77       72      503
     149        7       25       73       72
     150        7       25       73       74
     151        5       72       73       74
     152        7       26       74       73
     153        7       26       74       75
     154        5       73       74       75
     155        5       74       75       76
     156        6       74       75       78
     157        6       76       75       78
     158        7       27       76       75
     159        7       27       76       77
     160        5       75       76       77
     161        7       28       77       72
     162        7       28       77       76
     163        5       72       77       76
     164        4       75       78      107
     165        4       75       78      108
     166        3      107       78      108
     167        7       29       79       80
     168        8       29       79       91
     169        9       80       79       91
     170        7       35       80       79
     171        7       35       80       81
     172        5       79       80       81
     173        5       80       81       82
     174        6       80       81       84
     175        6       82       81       84
     176        7       30       82       81
     177        7       30       82       83
     178        5       81       82       83
     179        7       31       83       82
     180        8       31       83       91
     181        9       82       83       91
     182        6       81       84       85
     183        6       81       84       88
     184        5       85       84       88
     185        7       32       85       84
     186        7       32       85       86
     187        5       84       85       86
     188        7       33       86       85
     189        8       33       86       92
     190        9       85       86       92
     191        7       34       87       88
     192        8       34       87       92
     193        9       88       87       92
     194        7       36       88       84
     195        7       36       88       87
     196        5       84       88       87
     197       10       53       89       57
     198       11       53       89      109
     199       11       57       89      109
     200       11        2       90       60
     201       11        2       90       61
     202       10       60       90       61
     203       10       79       91       83
     204       11       79       91      111
     205       11       83       91      111
     206       11        4       92       86
     207       11        4       92       87
     208       10       86       92       87
     209       12        2       93       37
     210       12        1       94       37
     211       12        1       95       44
     212       12        2       96       44
     213       12        2       97       45
     214       12        1       98       45
     215       12        2       99       52
     216       12        1      100       52
     217       12        4      101       63
     218       12        3      102       63
     219       12        3      103       70
     220       12        4      104       70
     221       12        4      105       71
     222       12        3      106       71
     223       12        4      107       78
     224       12        3      108       78
     225        2       89      109      202
     226        2       89      109      203
     227        2       89      109      206
     228        2       89      109      208
     229        1      202      109      203
     230        1      202      109      206
     231        1      202      109      208
     232        1      203      109      206
     233        1      203      109      208
     234        1      206      109      208
     235        2      198      110      201
     236        2      198      110      204
     237        2      198      110      205
     238        2      198      110      207
     239        1      201      110      204
     240        1      201      110      205
     241        1      201      110      207
     242        1      204      110      205
     243        1      204      110      207
     244        1      205      110      207
     245        2       91      111      210
     246        2       91      111      211
     247        2       91      111      214
     248        2       91      111      216
     249        1      210      111      211
     250        1      210      111      214
     251        1      210      111      216
     252        1      211      111      214
     253        1      211      111      216
     254        1      214      111      216
     255        2      200      112      209
     256        2      200      112      212
     257        2      200      112      213
     258        2      200      112      215
     259        1      209      112      212
     260        1      209      112      213
     261        1      209      112      215
     262        1      212      112      213
     263        1      212      112      215
     264        1      213      112      215
     265        3      201      145      202
     266        4      201      145      362
     267        4      202      145      362
     268        5      147      146      151
     269        6      147      146      361
     270        6      151      146      361
     271        7      113      147      146
     272        7      113      147      148
     273        5      146      147      148
     274        7      114      148      147
     275        7      114      148      149
     276        5      147      148      149
     277        5      148      149      150
     278        6      148      149      152
     279        6      150      149      152
     280        7      115      150      149
     281        7      115      150      151
     282        5      149      150      151
     283        7      116      151      146
     284        7      116      151      150
     285        5      146      151      150
     286        4      149      152      203
     287        4      149      152      204
     288        3      203      152      204
     289        3      205      153      206
     290        4      205      153      586
     291        4      206      153      586
     292        5      155      154      159
     293        6      155      154      585
     294        6      159      154      585
     295        7      117      155      154
     296        7      117      155      156
     297        5      154      155      156
     298        7      118      156      155
     299        7      118      156      157
     300        5      155      156      157
     301        5      156      157      158
     302        6      156      157      160
     303        6      158      157      160
     304        7      119      158      157
     305        7      119      158      159
     306        5      157      158      159
     307        7      120      159      154
     308        7      120      159      158
     309        5      154      159      158
     310        4      157      160      207
     311        4      157      160      208
     312        3      207      160      208
     313        7      121      161      162
     314        8      121      161      197
     315        9      162      161      197
     316        7      127      162      161
     317        7      127      162      163
     318        5      161      162      163
     319        5      162      163      164
     320        6      162      163      166
     321        6      164      163      166
     322        7      122      164      163
     323        7      122      164      165
     324        5      163      164      165
     325        7      123      165      164
     326        8      123      165      197
     327        9      164      165      197
     328        6      163      166      167
     329        6      163      166      170
     330        5      167      166      170
     331        7      124      167      166
     332        7      124      167      168
     333        5      166      167      168
     334        7      125      168      167
     335        8      125      168      198
     336        9      167      168      198
     337        7      126      169      170
     338        8      126      169      198
     339        9      170      169      198
     340        7      128      170      166
     341        7      128      170      169
     342        5      166      170      169
     343        3      209      171      210
     344        4      209      171      388
     345        4      210      171      388
     346        5      173      172      177
     347        6      173      172      387
     348        6      177      172      387
     349        7      129      173      172
     350        7      129      173      174
     351        5      172      173      174
     352        7      130      174      173
     353        7      130      174      175
     354        5      173      174      175
     355        5      174      175      176
     356        6      174      175      178
     357        6      176      175      178
     358        7      131      176      175
     359        7      131      176      177
     360        5      175      176      177
     361        7      132      177      172
     362        7      132      177      176
     363        5      172      177      176
     364        4      175      178      211
     365        4      175      178      212
     366        3      211      178      212
     367        3      213      179      214
     368        4      213      179      612
     369        4      214      179      612
     370        5      181      180      185
     371        6      181      180      611
     372        6      185      180      611
     373        7      133      181      180
     374        7      133      181      182
     375        5      180      181      182
     376        7      134      182      181
     377        7      134      182      183
     378        5      181      182      183
     379        5      182      183      184
     380        6      182      183      186
     381        6      184      183      186
     382        7      135      184      183
     383        7      135      184      185
     384        5      183      184      185
     385        7      136      185      180
     386        7      136      185      184
     387        5      180      185      184
     388        4      183      186      215
     389        4      183      186      216
     390        3      215      186      216
     391        7      137      187      188
     392        8      137      187      199
     393        9      188      187      199
     394        7      143      188      187
     395        7      143      188      189
     396        5      187      188      189
     397        5      188      189      190
     398        6      188      189      192
     399        6      190      189      192
     400        7      138      190      189
     401        7      138      190      191
     402        5      189      190      191
     403        7      139      191      190
     404        8      139      191      199
     405        9      190      191      199
     406        6      189      192      193
     407        6      189      192      196
     408        5      193      192      196
     409        7      140      193      192
     410        7      140      193      194
     411        5      192      193      194
     412        7      141      194      193
     413        8      141      194      200
     414        9      193      194      200
     415        7      142      195      196
     416        8      142      195      200
     417        9      196      195      200
     418        7      144      196      192
     419        7      144      196      195
     420        5      192      196      195
     421       11        1      197      161
     422       11        1      197      165
     423       10      161      197      165
     424       11      110      198      168
     425       11      110      198      169
     426       10      168      198      169
     427       11        3      199      187
     428       11        3      199      191
     429       10      187      199      191
     430       11      112      200      194
     431       11      112      200      195
     432       10      194      200      195
     433       12      110      201      145
     434       12      109      202      145
     435       12      109      203      152
     436       12      110      204      152
     437       12      110      205      153
     438       12      109      206      153
     439       12      110      207      160
     440       12      109      208      160
     441       12      112      209      171
     442       12      111      210      171
     443       12      111      211      178
     444       12      112      212      178
     445       12      112      213      179
     446       12      111      214      179
     447       12      112      215      186
     448       12      111      216      186
     449        1      310      217      311
     450        1      310      217      314
     451        1      310      217      316
     452        2      310      217      413
     453        1      311      217      314
     454        1      311      217      316
     455        2      311      217      413
     456        1      314      217      316
     457        2      314      217      413
     458        2      316      217      413
     459        2      306      218      309
     460        2      306      218      312
     461        2      306      218      313
     462        2      306      218      315
     463        1      309      218      312
     464        1      309      218      313
     465        1      309      218      315
     466        1      312      218      313
     467        1      312      218      315
     468        1      313      218      315
     469        1      318      219      319
     470        1      318      219      322
     471        1      318      219      324
     472        2      318      219      415
     473        1      319      219      322
     474        1      319      219      324
     475        2      319      219      415
     476        1      322      219      324
     477        2      322      219      415
     478        2      324      219      415
     479        2      308      220      317
     480        2      308      220      320
     481        2      308      220      321
     482        2      308      220      323
     483        1      317      220      320
     484        1      317      220      321
     485        1      317      220      323
     486        1      320      220      321
     487        1      320      220      323
     488        1      321      220      323
     489        4       38      253      309
     490        4       38      253      310
     491        3      309      253      310
     492        6       37      254      255
     493        6       37      254      259
     494        5      255      254      259
     495        7      221      255      254
     496        7      221      255      256
     497        5      254      255      256
     498        7      222      256      255
     499        7      222      256      257
     500        5      255      256      257
     501        5      256      257      258
     502        6      256      257      260
     503        6      258      257      260
     504        7      223      258      257
     505        7      223      258      259
     506        5      257      258      259
     507        7      224      259      254
     508        7      224      259      258
     509        5      254      259      258
     510        4      257      260      311
     511        4      257      260      312
     512        3      311      260      312
     513        3      313      261      314
     514        4      313      261      694
     515        4      314      261      694
     516        5      263      262      267
     517        6      263      262      693
     518        6      267      262      693
     519        7      225      263      262
     520        7      225      263      264
     521        5      262      263      264
     522        7      226      264      263
     523        7      226      264      265
     524        5      263      264      265
     525        5      264      265      266
     526        6      264      265      268
     527        6      266      265      268
     528        7      227      266      265
     529        7      227      266      267
     530        5      265      266      267
     531        7      228      267      262
     532        7      228      267      266
     533        5      262      267      266
     534        4      265      268      315
     535        4      265      268      316
     536        3      315      268      316
     537        7      229      269      270
     538        8      229      269      305
     539        9      270      269      305
     540        7      235      270      269
     541        7      235      270      271
     542        5      269      270      271
     543        5      270      271      272
     544        6      270      271      274
     545        6      272      271      274
     546        7      230      272      271
     547        7      230      272      273
     548        5      271      272      273
     549        7      231      273      272
     550        8      231      273      305
     551        9      272      273      305
     552        6      271      274      275
     553        6      271      274      278
     554        5      275      274      278
     555        7      232      275      274
     556        7      232      275      276
     557        5      274      275      276
     558        7      233      276      275
     559        8      233      276      306
     560        9      275      276      306
     561        7      234      277      278
     562        8      234      277      306
     563        9      278      277      306
     564        7      236      278      274
     565        7      236      278      277
     566        5      274      278      277
     567        4       64      279      317
     568        4       64      279      318
     569        3      317      279      318
     570        6       63      280      281
     571        6       63      280      285
     572        5      281      280      285
     573        7      237      281      280
     574        7      237      281      282
     575        5      280      281      282
     576        7      238      282      281
     577        7      238      282      283
     578        5      281      282      283
     579        5      282      283      284
     580        6      282      283      286
     581        6      284      283      286
     582        7      239      284      283
     583        7      239      284      285
     584        5      283      284      285
     585        7      240      285      280
     586        7      240      285      284
     587        5      280      285      284
     588        4      283      286      319
     589        4      283      286      320
     590        3      319      286      320
     591        3      321      287      322
     592        4      321      287      720
     593        4      322      287      720
     594        5      289      288      293
     595        6      289      288      719
     596        6      293      288      719
     597        7      241      289      288
     598        7      241      289      290
     599        5      288      289      290
     600        7      242      290      289
     601        7      242      290      291
     602        5      289      290      291
     603        5      290      291      292
     604        6      290      291      294
     605        6      292      291      294
     606        7      243      292      291
     607        7      243      292      293
     608        5      291      292      293
     609        7      244      293      288
     610        7      244      293      292
     611        5      288      293      292
     612        4      291      294      323
     613        4      291      294      324
     614        3      323      294      324
     615        7      245      295      296
     616        8      245      295      307
     617        9      296      295      307
     618        7      251      296      295
     619        7      251      296      297
     620        5      295      296      297
     621        5      296      297      298
     622        6      296      297      300
     623        6      298      297      300
     624        7      246      298      297
     625        7      246      298      299
     626        5      297      298      299
     627        7      247      299      298
     628        8      247      299      307
     629        9      298      299      307
     630        6      297      300      301
     631        6      297      300      304
     632        5      301      300      304
     633        7      248      301      300
     634        7      248      301      302
     635        5      300      301      302
     636        7      249      302      301
     637        8      249      302      308
     638        9      301      302      308
     639        7      250      303      304
     640        8      250      303      308
     641        9      304      303      308
     642        7      252      304      300
     643        7      252      304      303
     644        5      300      304      303
     645       10      269      305      273
     646       11      269      305      325
     647       11      273      305      325
     648       11      218      306      276
     649       11      218      306      277
     650       10      276      306      277
     651       10      295      307      299
     652       11      295      307      327
     653       11      299      307      327
     654       11      220      308      302
     655       11      220      308      303
     656       10      302      308      303
     657       12      218      309      253
     658       12      217      310      253
     659       12      217      311      260
     660       12      218      312      260
     661       12      218      313      261
     662       12      217      314      261
     663       12      218      315      268
     664       12      217      316      268
     665       12      220      317      279
     666       12      219      318      279
     667       12      219      319      286
     668       12      220      320      286
     669       12      220      321      287
     670       12      219      322      287
     671       12      220      323      294
     672       12      219      324      294
     673        2      305      325      418
     674        2      305      325      419
     675        2      305      325      422
     676        2      305      325      424
     677        1      418      325      419
     678        1      418      325      422
     679        1      418      325      424
     680        1      419      325      422
     681        1      419      325      424
     682        1      422      325      424
     683        2      414      326      417
     684        2      414      326      420
     685        2      414      326      421
     686        2      414      326      423
     687        1      417      326      420
     688        1      417      326      421
     689        1      417      326      423
     690        1      420      326      421
     691        1      420      326      423
     692        1      421      326      423
     693        2      307      327      426
     694        2      307      327      427
     695        2      307      327      430
     696        2      307      327      432
     697        1      426      327      427
     698        1      426      327      430
     699        1      426      327      432
     700        1      427      327      430
     701        1      427      327      432
     702        1      430      327      432
     703        2      416      328      425
     704        2      416      328      428
     705        2      416      328      429
     706        2      416      328      431
     707        1      425      328      428
     708        1      425      328      429
     709        1      425      328      431
     710        1      428      328      429
     711        1      428      328      431
     712        1      429      328      431
     713        4      146      361      417
     714        4      146      361      418
     715        3      417      361      418
     716        6      145      362      363
     717        6      145      362      367
     718        5      363      362      367
     719        7      329      363      362
     720        7      329      363      364
     721        5      362      363      364
     722        7      330      364      363
     723        7      330      364      365
     724        5      363      364      365
     725        5      364      365      366
     726        6      364      365      368
     727        6      366      365      368
     728        7      331      366      365
     729        7      331      366      367
     730        5      365      366      367
     731        7      332      367      362
     732        7      332      367      366
     733        5      362      367      366
     734        4      365      368      419
     735        4      365      368      420
     736        3      419      368      420
     737        3      421      369      422
     738        4      421      369      802
     739        4      422      369      802
     740        5      371      370      375
     741        6      371      370      801
     742        6      375      370      801
     743        7      333      371      370
     744        7      333      371      372
     745        5      370      371      372
     746        7      334      372      371
     747        7      334      372      373
     748        5      371      372      373
     749        5      372      373      374
     750        6      372      373      376
     751        6      374      373      376
     752        7      335      374      373
     753        7      335      374      375
     754        5      373      374      375
     755        7      336      375      370
     756        7      336      375      374
     757        5      370      375      374
     758        4      373      376      423
     759        4      373      376      424
     760        3      423      376      424
     761        7      337      377      378
     762        8      337      377      413
     763        9      378      377      413
     764        7      343      378      377
     765        7      343      378      379
     766        5      377      378      379
     767        5      378      379      380
     768        6      378      379      382
     769        6      380      379      382
     770        7      338      380      379
     771        7      338      380      381
     772        5      379      380      381
     773        7      339      381      380
     774        8      339      381      413
     775        9      380      381      413
     776        6      379      382      383
     777        6      379      382      386
     778        5      383      382      386
     779        7      340      383      382
     780        7      340      383      384
     781        5      382      383      384
     782        7      341      384      383
     783        8      341      384      414
     784        9      383      384      414
     785        7      342      385      386
     786        8      342      385      414
     787        9      386      385      414
     788        7      344      386      382
     789        7      344      386      385
     790        5      382      386      385
     791        4      172      387      425
     792        4      172      387      426
     793        3      425      387      426
     794        6      171      388      389
     795        6      171      388      393
     796        5      389      388      393
     797        7      345      389      388
     798        7      345      389      390
     799        5      388      389      390
     800        7      346      390      389
     801        7      346      390      391
     802        5      389      390      391
     803        5      390      391      392
     804        6      390      391      394
     805        6      392      391      394
     806        7      347      392      391
     807        7      347      392      393
     808        5      391      392      393
     809        7      348      393      388
     810        7      348      393      392
     811        5      388      393      392
     812        4      391      394      427
     813        4      391      394      428
     814        3      427      394      428
     815        3      429      395      430
     816        4      429      395      828
     817        4      430      395      828
     818        5      397      396      401
     819        6      397      396      827
     820        6      401      396      827
     821        7      349      397      396
     822        7      349      397      398
     823        5      396      397      398
     824        7      350      398      397
     825        7      350      398      399
     826        5      397      398      399
     827        5      398      399      400
     828        6      398      399      402
     829        6      400      399      402
     830        7      351      400      399
     831        7      351      400      401
     832        5      399      400      401
     833        7      352      401      396
     834        7      352      401      400
     835        5      396      401      400
     836        4      399      402      431
     837        4      399      402      432
     838        3      431      402      432
     839        7      353      403      404
     840        8      353      403      415
     841        9      404      403      415
     842        7      359      404      403
     843        7      359      404      405
     844        5      403      404      405
     845        5      404      405      406
     846        6      404      405      408
     847        6      406      405      408
     848        7      354      406      405
     849        7      354      406      407
     850        5      405      406      407
     851        7      355      407      406
     852        8      355      407      415
     853        9      406      407      415
     854        6      405      408      409
     855        6      405      408      412
     856        5      409      408      412
     857        7      356      409      408
     858        7      356      409      410
     859        5      408      409      410
     860        7      357      410      409
     861        8      357      410      416
     862        9      409      410      416
     863        7      358      411      412
     864        8      358      411      416
     865        9      412      411      416
     866        7      360      412      408
     867        7      360      412      411
     868        5      408      412      411
     869       11      217      413      377
     870       11      217      413      381
     871       10      377      413      381
     872       11      326      414      384
     873       11      326      414      385
     874       10      384      414      385
     875       11      219      415      403
     876       11      219      415      407
     877       10      403      415      407
     878       11      328      416      410
     879       11      328      416      411
     880       10      410      416      411
     881       12      326      417      361
     882       12      325      418      361
     883       12      325      419      368
     884       12      326      420      368
     885       12      326      421      369
     886       12      325      422      369
     887       12      326      423      376
     888       12      325      424      376
     889       12      328      425      387
     890       12      327      426      387
     891       12      327      427      394
     892       12      328      428      394
     893       12      328      429      395
     894       12      327      430      395
     895       12      328      431      402
     896       12      327      432      402
     897        1      526      433      527
     898        1      526      433      530
     899        1      526      433      532
     900        2      526      433      629
     901        1      527      433      530
     902        1      527      433      532
     903        2      527      433      629
     904        1      530      433      532
     905        2      530      433      629
     906        2      532      433      629
     907        2      522      434      525
     908        2      522      434      528
     909        2      522      434      529
     910        2      522      434      531
     911        1      525      434      528
     912        1      525      434      529
     913        1      525      434      531
     914        1      528      434      529
     915        1      528      434      531
     916        1      529      434      531
     917        1      534      435      535
     918        1      534      435      538
     919        1      534      435      540
     920        2      534      435      631
     921        1      535      435      538
     922        1      535      435      540
     923        2      535      435      631
     924        1      538      435      540
     925        2      538      435      631
     926        2      540      435      631
     927        2      524      436      533
     928        2      524      436      536
     929        2      524      436      537
     930        2      524      436      539
     931        1      533      436      536
     932        1      533      436      537
     933        1      533      436      539
     934        1      536      436      537
     935        1      536      436      539
     936        1      537      436      539
     937        3      525      469      526
     938        4      525      469      686
     939        4      526      469      686
     940        5      471      470      475
     941        6      471      470      685
     942        6      475      470      685
     943        7      437      471      470
     944        7      437      471      472
     945        5      470      471      472
     946        7      438      472      471
     947        7      438      472      473
     948        5      471      472      473
     949        5      472      473      474
     950        6      472      473      476
     951        6      474      473      476
     952        7      439      474      473
     953        7      439      474      475
     954        5      473      474      475
     955        7      440      475      470
     956        7      440      475      474
     957        5      470      475      474
     958        4      473      476      527
     959        4      473      476      528
     960        3      527      476      528
     961        4       46      477      529
     962        4       46      477      530
     963        3      529      477      530
     964        6       45      478      479
     965        6       45      478      483
     966        5      479      478      483
     967        7      441      479      478
     968        7      441      479      480
     969        5      478      479      480
     970        7      442      480      479
     971        7      442      480      481
     972        5      479      480      481
     973        5      480      481      482
     974        6      480      481      484
     975        6      482      481      484
     976        7      443      482      481
     977        7      443      482      483
     978        5      481      482      483
     979        7      444      483      478
     980        7      444      483      482
     981        5      478      483      482
     982        4      481      484      531
     983        4      481      484      532
     984        3      531      484      532
     985        7      445      485      486
     986        8      445      485      521
     987        9      486      485      521
     988        7      451      486      485
     989        7      451      486      487
     990        5      485      486      487
     991        5      486      487      488
     992        6      486      487      490
     993        6      488      487      490
     994        7      446      488      487
     995        7      446      488      489
     996        5      487      488      489
     997        7      447      489      488
     998        8      447      489      521
     999        9      488      489      521
    1000        6      487      490      491
    1001        6      487      490      494
    1002        5      491      490      494
    1003        7      448      491      490
    1004        7      448      491      492
    1005        5      490      491      492
    1006        7      449      492      491
    1007        8      449      492      522
    1008        9      491      492      522
    1009        7      450      493      494
    1010        8      450      493      522
    1011        9      494      493      522
    1012        7      452      494      490
    1013        7      452      494      493
    1014        5      490      494      493
    1015        3      533      495      534
    1016        4      533      495      712
    1017        4      534      495      712
    1018        5      497      496      501
    1019        6      497      496      711
    1020        6      501      496      711
    1021        7      453      497      496
    1022        7      453      497      498
    1023        5      496      497      498
    1024        7      454      498      497
    1025        7      454      498      499
    1026        5      497      498      499
    1027        5      498      499      500
    1028        6      498      499      502
    1029        6      500      499      502
    1030        7      455      500      499
    1031        7      455      500      501
    1032        5      499      500      501
    1033        7      456      501      496
    1034        7      456      501      500
    1035        5      496      501      500
    1036        4      499      502      535
    1037        4      499      502      536
    1038        3      535      502      536
    1039        4       72      503      537
    1040        4       72      503      538
    1041        3      537      503      538
    1042        6       71      504      505
    1043        6       71      504      509
    1044        5      505      504      509
    1045        7      457      505      504
    1046        7      457      505      506
    1047        5      504      505      506
    1048        7      458      506      505
    1049        7      458      506      507
    1050        5      505      506      507
    1051        5      506      507      508
    1052        6      506      507      510
    1053        6      508      507      510
    1054        7      459      508      507
    1055        7      459      508      509
    1056        5      507      508      509
    1057        7      460      509      504
    1058        7      460      509      508
    1059        5      504      509      508
    1060        4      507      510      539
    1061        4      507      510      540
    1062        3      539      510      540
    1063        7      461      511      512
    1064        8      461      511      523
    1065        9      512      511      523
    1066        7      467      512      511
    1067        7      467      512      513
    1068        5      511      512      513
    1069        5      512      513      514
    1070        6      512      513      516
    1071        6      514      513      516
    1072        7      462      514      513
    1073        7      462      514      515
    1074        5      513      514      515
    1075        7      463      515      514
    1076        8      463      515      523
    1077        9      514      515      523
    1078        6      513      516      517
    1079        6      513      516      520
    1080        5      517      516      520
    1081        7      464      517      516
    1082        7      464      517      518
    1083        5      516      517      518
    1084        7      465      518      517
    1085        8      465      518      524
    1086        9      517      518      524
    1087        7      466      519      520
    1088        8      466      519      524
    1089        9      520      519      524
    1090        7      468      520      516
    1091        7      468      520      519
    1092        5      516      520      519
    1093       10      485      521      489
    1094       11      485      521      541
    1095       11      489      521      541
    1096       11      434      522      492
    1097       11      434      522      493
    1098       10      492      522      493
    1099       10      511      523      515
    1100       11      511      523      543
    1101       11      515      523      543
    1102       11      436      524      518
    1103       11      436      524      519
    1104       10      518      524      519
    1105       12      434      525      469
    1106       12      433      526      469
    1107       12      433      527      476
    1108       12      434      528      476
    1109       12      434      529      477
    1110       12      433      530      477
    1111       12      434      531      484
    1112       12      433      532      484
    1113       12      436      533      495
    1114       12      435      534      495
    1115       12      435      535      502
    1116       12      436      536      502
    1117       12      436      537      503
    1118       12      435      538      503
    1119       12      436      539      510
    1120       12      435      540      510
    1121        2      521      541      634
    1122        2      521      541      635
    1123        2      521      541      638
    1124        2      521      541      640
    1125        1      634      541      635
    1126        1      634      541      638
    1127        1      634      541      640
    1128        1      635      541      638
    1129        1      635      541      640
    1130        1      638      541      640
    1131        2      630      542      633
    1132        2      630      542      636
    1133        2      630      542      637
    1134        2      630      542      639
    1135        1      633      542      636
    1136        1      633      542      637
    1137        1      633      542      639
    1138        1      636      542      637
    1139        1      636      542      639
    1140        1      637      542      639
    1141        2      523      543      642
    1142        2      523      543      643
    1143        2      523      543      646
    1144        2      523      543      648
    1145        1      642      543      643
    1146        1      642      543      646
    1147        1      642      543      648
    1148        1      643      543      646
    1149        1      643      543      648
    1150        1      646      543      648
    1151        2      632      544      641
    1152        2      632      544      644
    1153        2      632      544      645
    1154        2      632      544      647
    1155        1      641      544      644
    1156        1      641      544      645
    1157        1      641      544      647
    1158        1      644      544      645
    1159        1      644      544      647
    1160        1      645      544      647
    1161        3      633      577      634
    1162        4      633      577      794
    1163        4      634      577      794
    1164        5      579      578      583
    1165        6      579      578      793
    1166        6      583      578      793
    1167        7      545      579      578
    1168        7      545      579      580
    1169        5      578      579      580
    1170        7      546      580      579
    1171        7      546      580      581
    1172        5      579      580      581
    1173        5      580      581      582
    1174        6      580      581      584
    1175        6      582      581      584
    1176        7      547      582      581
    1177        7      547      582      583
    1178        5      581      582      583
    1179        7      548      583      578
    1180        7      548      583      582
    1181        5      578      583      582
    1182        4      581      584      635
    1183        4      581      584      636
    1184        3      635      584      636
    1185        4      154      585      637
    1186        4      154      585      638
    1187        3      637      585      638
    1188        6      153      586      587
    1189        6      153      586      591
    1190        5      587      586      591
    1191        7      549      587      586
    1192        7      549      587      588
    1193        5      586      587      588
    1194        7      550      588      587
    1195        7      550      588      589
    1196        5      587      588      589
    1197        5      588      589      590
    1198        6      588      589      592
    1199        6      590      589      592
    1200        7      551      590      589
    1201        7      551      590      591
    1202        5      589      590      591
    1203        7      552      591      586
    1204        7      552      591      590
    1205        5      586      591      590
    1206        4      589      592      639
    1207        4      589      592      640
    1208        3      639      592      640
    1209        7      553      593      594
    1210        8      553      593      629
    1211        9      594      593      629
    1212        7      559      594      593
    1213        7      559      594      595
    1214        5      593      594      595
    1215        5      594      595      596
    1216        6      594      595      598
    1217        6      596      595      598
    1218        7      554      596      595
    1219        7      554      596      597
    1220        5      595      596      597
    1221        7      555      597      596
    1222        8      555      597      629
    1223        9      596      597      629
    1224        6      595      598      599
    1225        6      595      598      602
    1226        5      599      598      602
    1227        7      556      599      598
    1228        7      556      599      600
    1229        5      598      599      600
    1230        7      557      600      599
    1231        8      557      600      630
    1232        9      599      600      630
    1233        7      558      601      602
    1234        8      558      601      630
    1235        9      602      601      630
    1236        7      560      602      598
    1237        7      560      602      601
    1238        5      598      602      601
    1239        3      641      603      642
    1240        4      641      603      820
    1241        4      642      603      820
    1242        5      605      604      609
    1243        6      605      604      819
    1244        6      609      604      819
    1245        7      561      605      604
    1246        7      561      605      606
    1247        5      604      605      606
    1248        7      562      606      605
    1249        7      562      606      607
    1250        5      605      606      607
    1251        5      606      607      608
    1252        6      606      607      610
    1253        6      608      607      610
    1254        7      563      608      607
    1255        7      563      608      609
    1256        5      607      608      609
    1257        7      564      609      604
    1258        7      564      609      608
    1259        5      604      609      608
    1260        4      607      610      643
    1261        4      607      610      644
    1262        3      643      610      644
    1263        4      180      611      645
    1264        4      180      611      646
    1265        3      645      611      646
    1266        6      179      612      613
    1267        6      179      612      617
    1268        5      613      612      617
    1269        7      565      613      612
    1270        7      565      613      614
    1271        5      612      613      614
    1272        7      566      614      613
    1273        7      566      614      615
    1274        5      613      614      615
    1275        5      614      615      616
    1276        6      614      615      618
    1277        6      616      615      618
    1278        7      567      616      615
    1279        7      567      616      617
    1280        5      615      616      617
    1281        7      568      617      612
    1282        7      568      617      616
    1283        5      612      617      616
    1284        4      615      618      647
    1285        4      615      618      648
    1286        3      647      618      648
    1287        7      569      619      620
    1288        8      569      619      631
    1289        9      620      619      631
    1290        7      575      620      619
    1291        7      575      620      621
    1292        5      619      620      621
    1293        5      620      621      622
    1294        6      620      621      624
    1295        6      622      621      624
    1296        7      570      622      621
    1297        7      570      622      623
    1298        5      621      622      623
    1299        7      571      623      622
    1300        8      571      623      631
    1301        9      622      623      631
    1302        6      621      624      625
    1303        6      621      624      628
    1304        5      625      624      628
    1305        7      572      625      624
    1306        7      572      625      626
    1307        5      624      625      626
    1308        7      573      626      625
    1309        8      573      626      632
    1310        9      625      626      632
    1311        7      574      627      628
    1312        8      574      627      632
    1313        9      628      627      632
    1314        7      576      628      624
    1315        7      576      628      627
    1316        5      624      628      627
    1317       11      433      629      593
    1318       11      433      629      597
    1319       10      593      629      597
    1320       11      542      630      600
    1321       11      542      630      601
    1322       10      600      630      601
    1323       11      435      631      619
    1324       11      435      631      623
    1325       10      619      631      623
    1326       11      544      632      626
    1327       11      544      632      627
    1328       10      626      632      627
    1329       12      542      633      577
    1330       12      541      634      577
    1331       12      541      635      584
    1332       12      542      636      584
    1333       12      542      637      585
    1334       12      541      638      585
    1335       12      542      639      592
    1336       12      541      640      592
    1337       12      544      641      603
    1338       12      543      642      603
    1339       12      543      643      610
    1340       12      544      644      610
    1341       12      544      645      611
    1342       12      543      646      611
    1343       12      544      647      618
    1344       12      543      648      618
    1345        1      742      649      743
    1346        1      742      649      746
    1347        1      742      649      748
    1348        2      742      649      845
    1349        1      743      649      746
    1350        1      743      649      748
    1351        2      743      649      845
    1352        1      746      649      748
    1353        2      746      649      845
    1354        2      748      649      845
    1355        2      738      650      741
    1356        2      738      650      744
    1357        2      738      650      745
    1358        2      738      650      747
    1359        1      741      650      744
    1360        1      741      650      745
    1361        1      741      650      747
    1362        1      744      650      745
    1363        1      744      650      747
    1364        1      745      650      747
    1365        1      750      651      751
    1366        1      750      651      754
    1367        1      750      651      756
    1368        2      750      651      847
    1369        1      751      651      754
    1370        1      751      651      756
    1371        2      751      651      847
    1372        1      754      651      756
    1373        2      754      651      847
    1374        2      756      651      847
    1375        2      740      652      749
    1376        2      740      652      752
    1377        2      740      652      753
    1378        2      740      652      755
    1379        1      749      652      752
    1380        1      749      652      753
    1381        1      749      652      755
    1382        1      752      652      753
    1383        1      752      652      755
    1384        1      753      652      755
    1385        4      470      685      741
    1386        4      470      685      742
    1387        3      741      685      742
    1388        6      469      686      687
    1389        6      469      686      691
    1390        5      687      686      691
    1391        7      653      687      686
    1392        7      653      687      688
    1393        5      686      687      688
    1394        7      654      688      687
    1395        7      654      688      689
    1396        5      687      688      689
    1397        5      688      689      690
    1398        6      688      689      692
    1399        6      690      689      692
    1400        7      655      690      689
    1401        7      655      690      691
    1402        5      689      690      691
    1403        7      656      691      686
    1404        7      656      691      690
    1405        5      686      691      690
    1406        4      689      692      743
    1407        4      689      692      744
    1408        3      743      692      744
    1409        4      262      693      745
    1410        4      262      693      746
    1411        3      745      693      746
    1412        6      261      694      695
    1413        6      261      694      699
    1414        5      695      694      699
    1415        7      657      695      694
    1416        7      657      695      696
    1417        5      694      695      696
    1418        7      658      696      695
    1419        7      658      696      697
    1420        5      695      696      697
    1421        5      696      697      698
    1422        6      696      697      700
    1423        6      698      697      700
    1424        7      659      698      697
    1425        7      659      698      699
    1426        5      697      698      699
    1427        7      660      699      694
    1428        7      660      699      698
    1429        5      694      699      698
    1430        4      697      700      747
    1431        4      697      700      748
    1432        3      747      700      748
    1433        7      661      701      702
    1434        8      661      701      737
    1435        9      702      701      737
    1436        7      667      702      701
    1437        7      667      702      703
    1438        5      701      702      703
    1439        5      702      703      704
    1440        6      702      703      706
    1441        6      704      703      706
    1442        7      662      704      703
    1443        7      662      704      705
    1444        5      703      704      705
    1445        7      663      705      704
    1446        8      663      705      737
    1447        9      704      705      737
    1448        6      703      706      707
    1449        6      703      706      710
    1450        5      707      706      710
    1451        7      664      707      706
    1452        7      664      707      708
    1453        5      706      707      708
    1454        7      665      708      707
    1455        8      665      708      738
    1456        9      707      708      738
    1457        7      666      709      710
    1458        8      666      709      738
    1459        9      710      709      738
    1460        7      668      710      706
    1461        7      668      710      709
    1462        5      706      710      709
    1463        4      496      711      749
    1464        4      496      711      750
    1465        3      749      711      750
    1466        6      495      712      713
    1467        6      495      712      717
    1468        5      713      712      717
    1469        7      669      713      712
    1470        7      669      713      714
    1471        5      712      713      714
    1472        7      670      714      713
    1473        7      670      714      715
    1474        5      713      714      715
    1475        5      714      715      716
    1476        6      714      715      718
    1477        6      716      715      718
    1478        7      671      716      715
    1479        7      671      716      717
    1480        5      715      716      717
    1481        7      672      717      712
    1482        7      672      717      716
    1483        5      712      717      716
    1484        4      715      718      751
    1485        4      715      718      752
    1486        3      751      718      752
    1487        4      288      719      753
    1488        4      288      719      754
    1489        3      753      719      754
    1490        6      287      720      721
    1491        6      287      720      725
    1492        5      721      720      725
    1493        7      673      721      720
    1494        7      673      721      722
    1495        5      720      721      722
    1496        7      674      722      721
    1497        7      674      722      723
    1498        5      721      722      723
    1499        5      722      723      724
    1500        6      722      723      726
    1501        6      724      723      726
    1502        7      675      724      723
    1503        7      675      724      725
    1504        5      723      724      725
    1505        7      676      725      720
    1506        7      676      725      724
    1507        5      720      725      724
    1508        4      723      726      755
    1509        4      723      726      756
    1510        3      755      726      756
    1511        7      677      727      728
    1512        8      677      727      739
    1513        9      728      727      739
    1514        7      683      728      727
    1515        7      683      728      729
    1516        5      727      728      729
    1517        5      728      729      730
    1518        6      728      729      732
    1519        6      730      729      732
    1520        7      678      730      729
    1521        7      678      730      731
    1522        5      729      730      731
    1523        7      679      731      730
    1524        8      679      731      739
    1525        9      730      731      739
    1526        6      729      732      733
    1527        6      729      732      736
    1528        5      733      732      736
    1529        7      680      733      732
    1530        7      680      733      734
    1531        5      732      733      734
    1532        7      681      734      733
    1533        8      681      734      740
    1534        9      733      734      740
    1535        7      682      735      736
    1536        8      682      735      740
    1537        9      736      735      740
    1538        7      684      736      732
    1539        7      684      736      735
    1540        5      732      736      735
    1541       10      701      737      705
    1542       11      701      737      757
    1543       11      705      737      757
    1544       11      650      738      708
    1545       11      650      738      709
    1546       10      708      738      709
    1547       10      727      739      731
    1548       11      727      739      759
    1549       11      731      739      759
    1550       11      652      740      734
    1551       11      652      740      735
    1552       10      734      740      735
    1553       12      650      741      685
    1554       12      649      742      685
    1555       12      649      743      692
    1556       12      650      744      692
    1557       12      650      745      693
    1558       12      649      746      693
    1559       12      650      747      700
    1560       12      649      748      700
    1561       12      652      749      711
    1562       12      651      750      711
    1563       12      651      751      718
    1564       12      652      752      718
    1565       12      652      753      719
    1566       12      651      754      719
    1567       12      652      755      726
    1568       12      651      756      726
    1569        2      737      757      850
    1570        2      737      757      851
    1571        2      737      757      854
    1572        2      737      757      856
    1573        1      850      757      851
    1574        1      850      757      854
    1575        1      850      757      856
    1576        1      851      757      854
    1577        1      851      757      856
    1578        1      854      757      856
    1579        2      846      758      849
    1580        2      846      758      852
    1581        2      846      758      853
    1582        2      846      758      855
    1583        1      849      758      852
    1584        1      849      758      853
    1585        1      849      758      855
    1586        1      852      758      853
    1587        1      852      758      855
    1588        1      853      758      855
    1589        2      739      759      858
    1590        2      739      759      859
    1591        2      739      759      862
    1592        2      739      759      864
    1593        1      858      759      859
    1594        1      858      759      862
    1595        1      858      759      864
    1596        1      859      759      862
    1597        1      859      759      864
    1598        1      862      759      864
    1599        2      848      760      857
    1600        2      848      760      860
    1601        2      848      760      861
    1602        2      848      760      863
    1603        1      857      760      860
    1604        1      857      760      861
    1605        1      857      760      863
    1606        1      860      760      861
    1607        1      860      760      863
    1608        1      861      760      863
    1609        4      578      793      849
    1610        4      578      793      850
    1611        3      849      793      850
    1612        6      577      794      795
    1613        6      577      794      799
    1614        5      795      794      799
    1615        7      761      795      794
    1616        7      761      795      796
    1617        5      794      795      796
    1618        7      762      796      795
    1619        7      762      796      797
    1620        5      795      796      797
    1621        5      796      797      798
    1622        6      796      797      800
    1623        6      798      797      800
    1624        7      763      798      797
    1625        7      763      798      799
    1626        5      797      798      799
    1627        7      764      799      794
    1628        7      764      799      798
    1629        5      794      799      798
    1630        4      797      800      851
    1631        4      797      800      852
    1632        3      851      800      852
    1633        4      370      801      853
    1634        4      370      801      854
    1635        3      853      801      854
    1636        6      369      802      803
    1637        6      369      802      807
    1638        5      803      802      807
    1639        7      765      803      802
    1640        7      765      803      804
    1641        5      802      803      804
    1642        7      766      804      803
    1643        7      766      804      805
    1644        5      803      804      805
    1645        5      804      805      806
    1646        6      804      805      808
    1647        6      806      805      808
    1648        7      767      806      805
    1649        7      767      806      807
    1650        5      805      806      807
    1651        7      768      807      802
    1652        7      768      807      806
    1653        5      802      807      806
    1654        4      805      808      855
    1655        4      805      808      856
    1656        3      855      808      856
    1657        7      769      809      810
    1658        8      769      809      845
    1659        9      810      809      845
    1660        7      775      810      809
    1661        7      775      810      811
    1662        5      809      810      811
    1663        5      810      811      812
    1664        6      810      811      814
    1665        6      812      811      814
    1666        7      770      812      811
    1667        7      770      812      813
    1668        5      811      812      813
    1669        7      771      813      812
    1670        8      771      813      845
    1671        9      812      813      845
    1672        6      811      814      815
    1673        6      811      814      818
    1674        5      815      814      818
    1675        7      772      815      814
    1676        7      772      815      816
    1677        5      814      815      816
    1678        7      773      816      815
    1679        8      773      816      846
    1680        9      815      816      846
    1681        7      774      817      818
    1682        8      774      817      846
    1683        9      818      817      846
    1684        7      776      818      814
    1685        7      776      818      817
    1686        5      814      818      817
    1687        4      604      819      857
    1688        4      604      819      858
    1689        3      857      819      858
    1690        6      603      820      821
    1691        6      603      820      825
    1692        5      821      820      825
    1693        7      777      821      820
    1694        7      777      821      822
    1695        5      820      821      822
    1696        7      778      822      821
    1697        7      778      822      823
    1698        5      821      822      823
    1699        5      822      823      824
    1700        6      822      823      826
    1701        6      824      823      826
    1702        7      779      824      823
    1703        7      779      824      825
    1704        5      823      824      825
    1705        7      780      825      820
    1706        7      780      825      824
    1707        5      820      825      824
    1708        4      823      826      859
    1709        4      823      826      860
    1710        3      859      826      860
    1711        4      396      827      861
    1712        4      396      827      862
    1713        3      861      827      862
    1714        6      395      828      829
    1715        6      395      828      833
    1716        5      829      828      833
    1717        7      781      829      828
    1718        7      781      829      830
    1719        5      828      829      830
    1720        7      782      830      829
    1721        7      782      830      831
    1722        5      829      830      831
    1723        5      830      831      832
    1724        6      830      831      834
    1725        6      832      831      834
    1726        7      783      832      831
    1727        7      783      832      833
    1728        5      831      832      833
    1729        7      784      833      828
    1730        7      784      833      832
    1731        5      828      833      832
    1732        4      831      834      863
    1733        4      831      834      864
    1734        3      863      834      864
    1735        7      785      835      836
    1736        8      785      835      847
    1737        9      836      835      847
    1738        7      791      836      835
    1739        7      791      836      837
    1740        5      835      836      837
    1741        5      836      837      838
    1742        6      836      837      840
    1743        6      838      837      840
    1744        7      786      838      837
    1745        7      786      838      839
    1746        5      837      838      839
    1747        7      787      839      838
    1748        8      787      839      847
    1749        9      838      839      847
    1750        6      837      840      841
    1751        6      837      840      844
    1752        5      841      840      844
    1753        7      788      841      840
    1754        7      788      841      842
    1755        5      840      841      842
    1756        7      789      842      841
    1757        8      789      842      848
    1758        9      841      842      848
    1759        7      790      843      844
    1760        8      790      843      848
    1761        9      844      843      848
    1762        7      792      844      840
    1763        7      792      844      843
    1764        5      840      844      843
    1765       11      649      845      809
    1766       11      649      845      813
    1767       10      809      845      813
    1768       11      758      846      816
    1769       11      758      846      817
    1770       10      816      846      817
    1771       11      651      847      835
    1772       11      651      847      839
    1773       10      835      847      839
    1774       11      760      848      842
    1775       11      760      848      843
    1776       10      842      848      843
    1777       12      758      849      793
    1778       12      757      850      793
    1779       12      757      851      800
    1780       12      758      852      800
    1781       12      758      853      801
    1782       12      757      854      801
    1783       12      758      855      808
    1784       12      757      856      808
    1785       12      760      857      819
    1786       12      759      858      819
    1787       12      759      859      826
    1788       12      760      860      826
    1789       12      760      861      827
    1790       12      759      862      827
    1791       12      760      863      834
    1792       12      759      864      834
 
Dihedrals
 
       1        1       94       37       93        2
       2        1      254       37       93        2
       3        1       93       37       94        1
       4        1      254       37       94        1
       5        2       93       37      254      255
       6        2       93       37      254      259
       7        2       94       37      254      255
       8        2       94       37      254      259
       9        3       43       38       39        5
      10        3       43       38       39       40
      11        3      253       38       39        5
      12        3      253       38       39       40
      13        3       39       38       43        8
      14        3       39       38       43       42
      15        3      253       38       43        8
      16        3      253       38       43       42
      17        2       39       38      253      309
      18        2       39       38      253      310
      19        2       43       38      253      309
      20        2       43       38      253      310
      21        3        5       39       40        6
      22        3        5       39       40       41
      23        3       38       39       40        6
      24        3       38       39       40       41
      25        3        6       40       41       42
      26        3        6       40       41       44
      27        3       39       40       41       42
      28        3       39       40       41       44
      29        3       40       41       42        7
      30        3       40       41       42       43
      31        3       44       41       42        7
      32        3       44       41       42       43
      33        2       40       41       44       95
      34        2       40       41       44       96
      35        2       42       41       44       95
      36        2       42       41       44       96
      37        3        7       42       43        8
      38        3        7       42       43       38
      39        3       41       42       43        8
      40        3       41       42       43       38
      41        1       41       44       95        1
      42        1       96       44       95        1
      43        1       41       44       96        2
      44        1       95       44       96        2
      45        1       98       45       97        2
      46        1      478       45       97        2
      47        1       97       45       98        1
      48        1      478       45       98        1
      49        2       97       45      478      479
      50        2       97       45      478      483
      51        2       98       45      478      479
      52        2       98       45      478      483
      53        3       51       46       47        9
      54        3       51       46       47       48
      55        3      477       46       47        9
      56        3      477       46       47       48
      57        3       47       46       51       12
      58        3       47       46       51       50
      59        3      477       46       51       12
      60        3      477       46       51       50
      61        2       47       46      477      529
      62        2       47       46      477      530
      63        2       51       46      477      529
      64        2       51       46      477      530
      65        3        9       47       48       10
      66        3        9       47       48       49
      67        3       46       47       48       10
      68        3       46       47       48       49
      69        3       10       48       49       50
      70        3       10       48       49       52
      71        3       47       48       49       50
      72        3       47       48       49       52
      73        3       48       49       50       11
      74        3       48       49       50       51
      75        3       52       49       50       11
      76        3       52       49       50       51
      77        2       48       49       52       99
      78        2       48       49       52      100
      79        2       50       49       52       99
      80        2       50       49       52      100
      81        3       11       50       51       12
      82        3       11       50       51       46
      83        3       49       50       51       12
      84        3       49       50       51       46
      85        1       49       52       99        2
      86        1      100       52       99        2
      87        1       49       52      100        1
      88        1       99       52      100        1
      89        3       13       53       54       19
      90        3       13       53       54       55
      91        3       89       53       54       19
      92        3       89       53       54       55
      93        3       13       53       89       57
      94        3       13       53       89      109
      95        3       54       53       89       57
      96        3       54       53       89      109
      97        3       19       54       55       56
      98        3       19       54       55       58
      99        3       53       54       55       56
     100        3       53       54       55       58
     101        3       54       55       56       14
     102        3       54       55       56       57
     103        3       58       55       56       14
     104        3       58       55       56       57
     105        2       54       55       58       59
     106        2       54       55       58       62
     107        2       56       55       58       59
     108        2       56       55       58       62
     109        3       14       56       57       15
     110        3       14       56       57       89
     111        3       55       56       57       15
     112        3       55       56       57       89
     113        3       15       57       89       53
     114        3       15       57       89      109
     115        3       56       57       89       53
     116        3       56       57       89      109
     117        3       55       58       59       16
     118        3       55       58       59       60
     119        3       62       58       59       16
     120        3       62       58       59       60
     121        3       55       58       62       20
     122        3       55       58       62       61
     123        3       59       58       62       20
     124        3       59       58       62       61
     125        3       16       59       60       17
     126        3       16       59       60       90
     127        3       58       59       60       17
     128        3       58       59       60       90
     129        3       17       60       90        2
     130        3       17       60       90       61
     131        3       59       60       90        2
     132        3       59       60       90       61
     133        3       18       61       62       20
     134        3       18       61       62       58
     135        3       90       61       62       20
     136        3       90       61       62       58
     137        3       18       61       90        2
     138        3       18       61       90       60
     139        3       62       61       90        2
     140        3       62       61       90       60
     141        1      102       63      101        4
     142        1      280       63      101        4
     143        1      101       63      102        3
     144        1      280       63      102        3
     145        2      101       63      280      281
     146        2      101       63      280      285
     147        2      102       63      280      281
     148        2      102       63      280      285
     149        3       69       64       65       21
     150        3       69       64       65       66
     151        3      279       64       65       21
     152        3      279       64       65       66
     153        3       65       64       69       24
     154        3       65       64       69       68
     155        3      279       64       69       24
     156        3      279       64       69       68
     157        2       65       64      279      317
     158        2       65       64      279      318
     159        2       69       64      279      317
     160        2       69       64      279      318
     161        3       21       65       66       22
     162        3       21       65       66       67
     163        3       64       65       66       22
     164        3       64       65       66       67
     165        3       22       66       67       68
     166        3       22       66       67       70
     167        3       65       66       67       68
     168        3       65       66       67       70
     169        3       66       67       68       23
     170        3       66       67       68       69
     171        3       70       67       68       23
     172        3       70       67       68       69
     173        2       66       67       70      103
     174        2       66       67       70      104
     175        2       68       67       70      103
     176        2       68       67       70      104
     177        3       23       68       69       24
     178        3       23       68       69       64
     179        3       67       68       69       24
     180        3       67       68       69       64
     181        1       67       70      103        3
     182        1      104       70      103        3
     183        1       67       70      104        4
     184        1      103       70      104        4
     185        1      106       71      105        4
     186        1      504       71      105        4
     187        1      105       71      106        3
     188        1      504       71      106        3
     189        2      105       71      504      505
     190        2      105       71      504      509
     191        2      106       71      504      505
     192        2      106       71      504      509
     193        3       77       72       73       25
     194        3       77       72       73       74
     195        3      503       72       73       25
     196        3      503       72       73       74
     197        3       73       72       77       28
     198        3       73       72       77       76
     199        3      503       72       77       28
     200        3      503       72       77       76
     201        2       73       72      503      537
     202        2       73       72      503      538
     203        2       77       72      503      537
     204        2       77       72      503      538
     205        3       25       73       74       26
     206        3       25       73       74       75
     207        3       72       73       74       26
     208        3       72       73       74       75
     209        3       26       74       75       76
     210        3       26       74       75       78
     211        3       73       74       75       76
     212        3       73       74       75       78
     213        3       74       75       76       27
     214        3       74       75       76       77
     215        3       78       75       76       27
     216        3       78       75       76       77
     217        2       74       75       78      107
     218        2       74       75       78      108
     219        2       76       75       78      107
     220        2       76       75       78      108
     221        3       27       76       77       28
     222        3       27       76       77       72
     223        3       75       76       77       28
     224        3       75       76       77       72
     225        1       75       78      107        4
     226        1      108       78      107        4
     227        1       75       78      108        3
     228        1      107       78      108        3
     229        3       29       79       80       35
     230        3       29       79       80       81
     231        3       91       79       80       35
     232        3       91       79       80       81
     233        3       29       79       91       83
     234        3       29       79       91      111
     235        3       80       79       91       83
     236        3       80       79       91      111
     237        3       35       80       81       82
     238        3       35       80       81       84
     239        3       79       80       81       82
     240        3       79       80       81       84
     241        3       80       81       82       30
     242        3       80       81       82       83
     243        3       84       81       82       30
     244        3       84       81       82       83
     245        2       80       81       84       85
     246        2       80       81       84       88
     247        2       82       81       84       85
     248        2       82       81       84       88
     249        3       30       82       83       31
     250        3       30       82       83       91
     251        3       81       82       83       31
     252        3       81       82       83       91
     253        3       31       83       91       79
     254        3       31       83       91      111
     255        3       82       83       91       79
     256        3       82       83       91      111
     257        3       81       84       85       32
     258        3       81       84       85       86
     259        3       88       84       85       32
     260        3       88       84       85       86
     261        3       81       84       88       36
     262        3       81       84       88       87
     263        3       85       84       88       36
     264        3       85       84       88       87
     265        3       32       85       86       33
     266        3       32       85       86       92
     267        3       84       85       86       33
     268        3       84       85       86       92
     269        3       33       86       92        4
     270        3       33       86       92       87
     271        3       85       86       92        4
     272        3       85       86       92       87
     273        3       34       87       88       36
     274        3       34       87       88       84
     275        3       92       87       88       36
     276        3       92       87       88       84
     277        3       34       87       92        4
     278        3       34       87       92       86
     279        3       88       87       92        4
     280        3       88       87       92       86
     281        1      202      145      201      110
     282        1      362      145      201      110
     283        1      201      145      202      109
     284        1      362      145      202      109
     285        2      201      145      362      363
     286        2      201      145      362      367
     287        2      202      145      362      363
     288        2      202      145      362      367
     289        3      151      146      147      113
     290        3      151      146      147      148
     291        3      361      146      147      113
     292        3      361      146      147      148
     293        3      147      146      151      116
     294        3      147      146      151      150
     295        3      361      146      151      116
     296        3      361      146      151      150
     297        2      147      146      361      417
     298        2      147      146      361      418
     299        2      151      146      361      417
     300        2      151      146      361      418
     301        3      113      147      148      114
     302        3      113      147      148      149
     303        3      146      147      148      114
     304        3      146      147      148      149
     305        3      114      148      149      150
     306        3      114      148      149      152
     307        3      147      148      149      150
     308        3      147      148      149      152
     309        3      148      149      150      115
     310        3      148      149      150      151
     311        3      152      149      150      115
     312        3      152      149      150      151
     313        2      148      149      152      203
     314        2      148      149      152      204
     315        2      150      149      152      203
     316        2      150      149      152      204
     317        3      115      150      151      116
     318        3      115      150      151      146
     319        3      149      150      151      116
     320        3      149      150      151      146
     321        1      149      152      203      109
     322        1      204      152      203      109
     323        1      149      152      204      110
     324        1      203      152      204      110
     325        1      206      153      205      110
     326        1      586      153      205      110
     327        1      205      153      206      109
     328        1      586      153      206      109
     329        2      205      153      586      587
     330        2      205      153      586      591
     331        2      206      153      586      587
     332        2      206      153      586      591
     333        3      159      154      155      117
     334        3      159      154      155      156
     335        3      585      154      155      117
     336        3      585      154      155      156
     337        3      155      154      159      120
     338        3      155      154      159      158
     339        3      585      154      159      120
     340        3      585      154      159      158
     341        2      155      154      585      637
     342        2      155      154      585      638
     343        2      159      154      585      637
     344        2      159      154      585      638
     345        3      117      155      156      118
     346        3      117      155      156      157
     347        3      154      155      156      118
     348        3      154      155      156      157
     349        3      118      156      157      158
     350        3      118      156      157      160
     351        3      155      156      157      158
     352        3      155      156      157      160
     353        3      156      157      158      119
     354        3      156      157      158      159
     355        3      160      157      158      119
     356        3      160      157      158      159
     357        2      156      157      160      207
     358        2      156      157      160      208
     359        2      158      157      160      207
     360        2      158      157      160      208
     361        3      119      158      159      120
     362        3      119      158      159      154
     363        3      157      158      159      120
     364        3      157      158      159      154
     365        1      157      160      207      110
     366        1      208      160      207      110
     367        1      157      160      208      109
     368        1      207      160      208      109
     369        3      121      161      162      127
     370        3      121      161      162      163
     371        3      197      161      162      127
     372        3      197      161      162      163
     373        3      121      161      197        1
     374        3      121      161      197      165
     375        3      162      161      197        1
     376        3      162      161      197      165
     377        3      127      162      163      164
     378        3      127      162      163      166
     379        3      161      162      163      164
     380        3      161      162      163      166
     381        3      162      163      164      122
     382        3      162      163      164      165
     383        3      166      163      164      122
     384        3      166      163      164      165
     385        2      162      163      166      167
     386        2      162      163      166      170
     387        2      164      163      166      167
     388        2      164      163      166      170
     389        3      122      164      165      123
     390        3      122      164      165      197
     391        3      163      164      165      123
     392        3      163      164      165      197
     393        3      123      165      197        1
     394        3      123      165      197      161
     395        3      164      165      197        1
     396        3      164      165      197      161
     397        3      163      166      167      124
     398        3      163      166      167      168
     399        3      170      166      167      124
     400        3      170      166      167      168
     401        3      163      166      170      128
     402        3      163      166      170      169
     403        3      167      166      170      128
     404        3      167      166      170      169
     405        3      124      167      168      125
     406        3      124      167      168      198
     407        3      166      167      168      125
     408        3      166      167      168      198
     409        3      125      168      198      110
     410        3      125      168      198      169
     411        3      167      168      198      110
     412        3      167      168      198      169
     413        3      126      169      170      128
     414        3      126      169      170      166
     415        3      198      169      170      128
     416        3      198      169      170      166
     417        3      126      169      198      110
     418        3      126      169      198      168
     419        3      170      169      198      110
     420        3      170      169      198      168
     421        1      210      171      209      112
     422        1      388      171      209      112
     423        1      209      171      210      111
     424        1      388      171      210      111
     425        2      209      171      388      389
     426        2      209      171      388      393
     427        2      210      171      388      389
     428        2      210      171      388      393
     429        3      177      172      173      129
     430        3      177      172      173      174
     431        3      387      172      173      129
     432        3      387      172      173      174
     433        3      173      172      177      132
     434        3      173      172      177      176
     435        3      387      172      177      132
     436        3      387      172      177      176
     437        2      173      172      387      425
     438        2      173      172      387      426
     439        2      177      172      387      425
     440        2      177      172      387      426
     441        3      129      173      174      130
     442        3      129      173      174      175
     443        3      172      173      174      130
     444        3      172      173      174      175
     445        3      130      174      175      176
     446        3      130      174      175      178
     447        3      173      174      175      176
     448        3      173      174      175      178
     449        3      174      175      176      131
     450        3      174      175      176      177
     451        3      178      175      176      131
     452        3      178      175      176      177
     453        2      174      175      178      211
     454        2      174      175      178      212
     455        2      176      175      178      211
     456        2      176      175      178      212
     457        3      131      176      177      132
     458        3      131      176      177      172
     459        3      175      176      177      132
     460        3      175      176      177      172
     461        1      175      178      211      111
     462        1      212      178      211      111
     463        1      175      178      212      112
     464        1      211      178      212      112
     465        1      214      179      213      112
     466        1      612      179      213      112
     467        1      213      179      214      111
     468        1      612      179      214      111
     469        2      213      179      612      613
     470        2      213      179      612      617
     471        2      214      179      612      613
     472        2      214      179      612      617
     473        3      185      180      181      133
     474        3      185      180      181      182
     475        3      611      180      181      133
     476        3      611      180      181      182
     477        3      181      180      185      136
     478        3      181      180      185      184
     479        3      611      180      185      136
     480        3      611      180      185      184
     481        2      181      180      611      645
     482        2      181      180      611      646
     483        2      185      180      611      645
     484        2      185      180      611      646
     485        3      133      181      182      134
     486        3      133      181      182      183
     487        3      180      181      182      134
     488        3      180      181      182      183
     489        3      134      182      183      184
     490        3      134      182      183      186
     491        3      181      182      183      184
     492        3      181      182      183      186
     493        3      182      183      184      135
     494        3      182      183      184      185
     495        3      186      183      184      135
     496        3      186      183      184      185
     497        2      182      183      186      215
     498        2      182      183      186      216
     499        2      184      183      186      215
     500        2      184      183      186      216
     501        3      135      184      185      136
     502        3      135      184      185      180
     503        3      183      184      185      136
     504        3      183      184      185      180
     505        1      183      186      215      112
     506        1      216      186      215      112
     507        1      183      186      216      111
     508        1      215      186      216      111
     509        3      137      187      188      143
     510        3      137      187      188      189
     511        3      199      187      188      143
     512        3      199      187      188      189
     513        3      137      187      199        3
     514        3      137      187      199      191
     515        3      188      187      199        3
     516        3      188      187      199      191
     517        3      143      188      189      190
     518        3      143      188      189      192
     519        3      187      188      189      190
     520        3      187      188      189      192
     521        3      188      189      190      138
     522        3      188      189      190      191
     523        3      192      189      190      138
     524        3      192      189      190      191
     525        2      188      189      192      193
     526        2      188      189      192      196
     527        2      190      189      192      193
     528        2      190      189      192      196
     529        3      138      190      191      139
     530        3      138      190      191      199
     531        3      189      190      191      139
     532        3      189      190      191      199
     533        3      139      191      199        3
     534        3      139      191      199      187
     535        3      190      191      199        3
     536        3      190      191      199      187
     537        3      189      192      193      140
     538        3      189      192      193      194
     539        3      196      192      193      140
     540        3      196      192      193      194
     541        3      189      192      196      144
     542        3      189      192      196      195
     543        3      193      192      196      144
     544        3      193      192      196      195
     545        3      140      193      194      141
     546        3      140      193      194      200
     547        3      192      193      194      141
     548        3      192      193      194      200
     549        3      141      194      200      112
     550        3      141      194      200      195
     551        3      193      194      200      112
     552        3      193      194      200      195
     553        3      142      195      196      144
     554        3      142      195      196      192
     555        3      200      195      196      144
     556        3      200      195      196      192
     557        3      142      195      200      112
     558        3      142      195      200      194
     559        3      196      195      200      112
     560        3      196      195      200      194
     561        1       38      253      309      218
     562        1      310      253      309      218
     563        1       38      253      310      217
     564        1      309      253      310      217
     565        3       37      254      255      221
     566        3       37      254      255      256
     567        3      259      254      255      221
     568        3      259      254      255      256
     569        3       37      254      259      224
     570        3       37      254      259      258
     571        3      255      254      259      224
     572        3      255      254      259      258
     573        3      221      255      256      222
     574        3      221      255      256      257
     575        3      254      255      256      222
     576        3      254      255      256      257
     577        3      222      256      257      258
     578        3      222      256      257      260
     579        3      255      256      257      258
     580        3      255      256      257      260
     581        3      256      257      258      223
     582        3      256      257      258      259
     583        3      260      257      258      223
     584        3      260      257      258      259
     585        2      256      257      260      311
     586        2      256      257      260      312
     587        2      258      257      260      311
     588        2      258      257      260      312
     589        3      223      258      259      224
     590        3      223      258      259      254
     591        3      257      258      259      224
     592        3      257      258      259      254
     593        1      257      260      311      217
     594        1      312      260      311      217
     595        1      257      260      312      218
     596        1      311      260      312      218
     597        1      314      261      313      218
     598        1      694      261      313      218
     599        1      313      261      314      217
     600        1      694      261      314      217
     601        2      313      261      694      695
     602        2      313      261      694      699
     603        2      314      261      694      695
     604        2      314      261      694      699
     605        3      267      262      263      225
     606        3      267      262      263      264
     607        3      693      262      263      225
     608        3      693      262      263      264
     609        3      263      262      267      228
     610        3      263      262      267      266
     611        3      693      262      267      228
     612        3      693      262      267      266
     613        2      263      262      693      745
     614        2      263      262      693      746
     615        2      267      262      693      745
     616        2      267      262      693      746
     617        3      225      263      264      226
     618        3      225      263      264      265
     619        3      262      263      264      226
     620        3      262      263      264      265
     621        3      226      264      265      266
     622        3      226      264      265      268
     623        3      263      264      265      266
     624        3      263      264      265      268
     625        3      264      265      266      227
     626        3      264      265      266      267
     627        3      268      265      266      227
     628        3      268      265      266      267
     629        2      264      265      268      315
     630        2      264      265      268      316
     631        2      266      265      268      315
     632        2      266      265      268      316
     633        3      227      266      267      228
     634        3      227      266      267      262
     635        3      265      266      267      228
     636        3      265      266      267      262
     637        1      265      268      315      218
     638        1      316      268      315      218
     639        1      265      268      316      217
     640        1      315      268      316      217
     641        3      229      269      270      235
     642        3      229      269      270      271
     643        3      305      269      270      235
     644        3      305      269      270      271
     645        3      229      269      305      273
     646        3      229      269      305      325
     647        3      270      269      305      273
     648        3      270      269      305      325
     649        3      235      270      271      272
     650        3      235      270      271      274
     651        3      269      270      271      272
     652        3      269      270      271      274
     653        3      270      271      272      230
     654        3      270      271      272      273
     655        3      274      271      272      230
     656        3      274      271      272      273
     657        2      270      271      274      275
     658        2      270      271      274      278
     659        2      272      271      274      275
     660        2      272      271      274      278
     661        3      230      272      273      231
     662        3      230      272      273      305
     663        3      271      272      273      231
     664        3      271      272      273      305
     665        3      231      273      305      269
     666        3      231      273      305      325
     667        3      272      273      305      269
     668        3      272      273      305      325
     669        3      271      274      275      232
     670        3      271      274      275      276
     671        3      278      274      275      232
     672        3      278      274      275      276
     673        3      271      274      278      236
     674        3      271      274      278      277
     675        3      275      274      278      236
     676        3      275      274      278      277
     677        3      232      275      276      233
     678        3      232      275      276      306
     679        3      274      275      276      233
     680        3      274      275      276      306
     681        3      233      276      306      218
     682        3      233      276      306      277
     683        3      275      276      306      218
     684        3      275      276      306      277
     685        3      234      277      278      236
     686        3      234      277      278      274
     687        3      306      277      278      236
     688        3      306      277      278      274
     689        3      234      277      306      218
     690        3      234      277      306      276
     691        3      278      277      306      218
     692        3      278      277      306      276
     693        1       64      279      317      220
     694        1      318      279      317      220
     695        1       64      279      318      219
     696        1      317      279      318      219
     697        3       63      280      281      237
     698        3       63      280      281      282
     699        3      285      280      281      237
     700        3      285      280      281      282
     701        3       63      280      285      240
     702        3       63      280      285      284
     703        3      281      280      285      240
     704        3      281      280      285      284
     705        3      237      281      282      238
     706        3      237      281      282      283
     707        3      280      281      282      238
     708        3      280      281      282      283
     709        3      238      282      283      284
     710        3      238      282      283      286
     711        3      281      282      283      284
     712        3      281      282      283      286
     713        3      282      283      284      239
     714        3      282      283      284      285
     715        3      286      283      284      239
     716        3      286      283      284      285
     717        2      282      283      286      319
     718        2      282      283      286      320
     719        2      284      283      286      319
     720        2      284      283      286      320
     721        3      239      284      285      240
     722        3      239      284      285      280
     723        3      283      284      285      240
     724        3      283      284      285      280
     725        1      283      286      319      219
     726        1      320      286      319      219
     727        1      283      286      320      220
     728        1      319      286      320      220
     729        1      322      287      321      220
     730        1      720      287      321      220
     731        1      321      287      322      219
     732        1      720      287      322      219
     733        2      321      287      720      721
     734        2      321      287      720      725
     735        2      322      287      720      721
     736        2      322      287      720      725
     737        3      293      288      289      241
     738        3      293      288      289      290
     739        3      719      288      289      241
     740        3      719      288      289      290
     741        3      289      288      293      244
     742        3      289      288      293      292
     743        3      719      288      293      244
     744        3      719      288      293      292
     745        2      289      288      719      753
     746        2      289      288      719      754
     747        2      293      288      719      753
     748        2      293      288      719      754
     749        3      241      289      290      242
     750        3      241      289      290      291
     751        3      288      289      290      242
     752        3      288      289      290      291
     753        3      242      290      291      292
     754        3      242      290      291      294
     755        3      289      290      291      292
     756        3      289      290      291      294
     757        3      290      291      292      243
     758        3      290      291      292      293
     759        3      294      291      292      243
     760        3      294      291      292      293
     761        2      290      291      294      323
     762        2      290      291      294      324
     763        2      292      291      294      323
     764        2      292      291      294      324
     765        3      243      292      293      244
     766        3      243      292      293      288
     767        3      291      292      293      244
     768        3      291      292      293      288
     769        1      291      294      323      220
     770        1      324      294      323      220
     771        1      291      294      324      219
     772        1      323      294      324      219
     773        3      245      295      296      251
     774        3      245      295      296      297
     775        3      307      295      296      251
     776        3      307      295      296      297
     777        3      245      295      307      299
     778        3      245      295      307      327
     779        3      296      295      307      299
     780        3      296      295      307      327
     781        3      251      296      297      298
     782        3      251      296      297      300
     783        3      295      296      297      298
     784        3      295      296      297      300
     785        3      296      297      298      246
     786        3      296      297      298      299
     787        3      300      297      298      246
     788        3      300      297      298      299
     789        2      296      297      300      301
     790        2      296      297      300      304
     791        2      298      297      300      301
     792        2      298      297      300      304
     793        3      246      298      299      247
     794        3      246      298      299      307
     795        3      297      298      299      247
     796        3      297      298      299      307
     797        3      247      299      307      295
     798        3      247      299      307      327
     799        3      298      299      307      295
     800        3      298      299      307      327
     801        3      297      300      301      248
     802        3      297      300      301      302
     803        3      304      300      301      248
     804        3      304      300      301      302
     805        3      297      300      304      252
     806        3      297      300      304      303
     807        3      301      300      304      252
     808        3      301      300      304      303
     809        3      248      301      302      249
     810        3      248      301      302      308
     811        3      300      301      302      249
     812        3      300      301      302      308
     813        3      249      302      308      220
     814        3      249      302      308      303
     815        3      301      302      308      220
     816        3      301      302      308      303
     817        3      250      303      304      252
     818        3      250      303      304      300
     819        3      308      303      304      252
     820        3      308      303      304      300
     821        3      250      303      308      220
     822        3      250      303      308      302
     823        3      304      303      308      220
     824        3      304      303      308      302
     825        1      146      361      417      326
     826        1      418      361      417      326
     827        1      146      361      418      325
     828        1      417      361      418      325
     829        3      145      362      363      329
     830        3      145      362      363      364
     831        3      367      362      363      329
     832        3      367      362      363      364
     833        3      145      362      367      332
     834        3      145      362      367      366
     835        3      363      362      367      332
     836        3      363      362      367      366
     837        3      329      363      364      330
     838        3      329      363      364      365
     839        3      362      363      364      330
     840        3      362      363      364      365
     841        3      330      364      365      366
     842        3      330      364      365      368
     843        3      363      364      365      366
     844        3      363      364      365      368
     845        3      364      365      366      331
     846        3      364      365      366      367
     847        3      368      365      366      331
     848        3      368      365      366      367
     849        2      364      365      368      419
     850        2      364      365      368      420
     851        2      366      365      368      419
     852        2      366      365      368      420
     853        3      331      366      367      332
     854        3      331      366      367      362
     855        3      365      366      367      332
     856        3      365      366      367      362
     857        1      365      368      419      325
     858        1      420      368      419      325
     859        1      365      368      420      326
     860        1      419      368      420      326
     861        1      422      369      421      326
     862        1      802      369      421      326
     863        1      421      369      422      325
     864        1      802      369      422      325
     865        2      421      369      802      803
     866        2      421      369      802      807
     867        2      422      369      802      803
     868        2      422      369      802      807
     869        3      375      370      371      333
     870        3      375      370      371      372
     871        3      801      370      371      333
     872        3      801      370      371      372
     873        3      371      370      375      336
     874        3      371      370      375      374
     875        3      801      370      375      336
     876        3      801      370      375      374
     877        2      371      370      801      853
     878        2      371      370      801      854
     879        2      375      370      801      853
     880        2      375      370      801      854
     881        3      333      371      372      334
     882        3      333      371      372      373
     883        3      370      371      372      334
     884        3      370      371      372      373
     885        3      334      372      373      374
     886        3      334      372      373      376
     887        3      371      372      373      374
     888        3      371      372      373      376
     889        3      372      373      374      335
     890        3      372      373      374      375
     891        3      376      373      374      335
     892        3      376      373      374      375
     893        2      372      373      376      423
     894        2      372      373      376      424
     895        2      374      373      376      423
     896        2      374      373      376      424
     897        3      335      374      375      336
     898        3      335      374      375      370
     899        3      373      374      375      336
     900        3      373      374      375      370
     901        1      373      376      423      326
     902        1      424      376      423      326
     903        1      373      376      424      325
     904        1      423      376      424      325
     905        3      337      377      378      343
     906        3      337      377      378      379
     907        3      413      377      378      343
     908        3      413      377      378      379
     909        3      337      377      413      217
     910        3      337      377      413      381
     911        3      378      377      413      217
     912        3      378      377      413      381
     913        3      343      378      379      380
     914        3      343      378      379      382
     915        3      377      378      379      380
     916        3      377      378      379      382
     917        3      378      379      380      338
     918        3      378      379      380      381
     919        3      382      379      380      338
     920        3      382      379      380      381
     921        2      378      379      382      383
     922        2      378      379      382      386
     923        2      380      379      382      383
     924        2      380      379      382      386
     925        3      338      380      381      339
     926        3      338      380      381      413
     927        3      379      380      381      339
     928        3      379      380      381      413
     929        3      339      381      413      217
     930        3      339      381      413      377
     931        3      380      381      413      217
     932        3      380      381      413      377
     933        3      379      382      383      340
     934        3      379      382      383      384
     935        3      386      382      383      340
     936        3      386      382      383      384
     937        3      379      382      386      344
     938        3      379      382      386      385
     939        3      383      382      386      344
     940        3      383      382      386      385
     941        3      340      383      384      341
     942        3      340      383      384      414
     943        3      382      383      384      341
     944        3      382      383      384      414
     945        3      341      384      414      326
     946        3      341      384      414      385
     947        3      383      384      414      326
     948        3      383      384      414      385
     949        3      342      385      386      344
     950        3      342      385      386      382
     951        3      414      385      386      344
     952        3      414      385      386      382
     953        3      342      385      414      326
     954        3      342      385      414      384
     955        3      386      385      414      326
     956        3      386      385      414      384
     957        1      172      387      425      328
     958        1      426      387      425      328
     959        1      172      387      426      327
     960        1      425      387      426      327
     961        3      171      388      389      345
     962        3      171      388      389      390
     963        3      393      388      389      345
     964        3      393      388      389      390
     965        3      171      388      393      348
     966        3      171      388      393      392
     967        3      389      388      393      348
     968        3      389      388      393      392
     969        3      345      389      390      346
     970        3      345      389      390      391
     971        3      388      389      390      346
     972        3      388      389      390      391
     973        3      346      390      391      392
     974        3      346      390      391      394
     975        3      389      390      391      392
     976        3      389      390      391      394
     977        3      390      391      392      347
     978        3      390      391      392      393
     979        3      394      391      392      347
     980        3      394      391      392      393
     981        2      390      391      394      427
     982        2      390      391      394      428
     983        2      392      391      394      427
     984        2      392      391      394      428
     985        3      347      392      393      348
     986        3      347      392      393      388
     987        3      391      392      393      348
     988        3      391      392      393      388
     989        1      391      394      427      327
     990        1      428      394      427      327
     991        1      391      394      428      328
     992        1      427      394      428      328
     993        1      430      395      429      328
     994        1      828      395      429      328
     995        1      429      395      430      327
     996        1      828      395      430      327
     997        2      429      395      828      829
     998        2      429      395      828      833
     999        2      430      395      828      829
    1000        2      430      395      828      833
    1001        3      401      396      397      349
    1002        3      401      396      397      398
    1003        3      827      396      397      349
    1004        3      827      396      397      398
    1005        3      397      396      401      352
    1006        3      397      396      401      400
    1007        3      827      396      401      352
    1008        3      827      396      401      400
    1009        2      397      396      827      861
    1010        2      397      396      827      862
    1011        2      401      396      827      861
    1012        2      401      396      827      862
    1013        3      349      397      398      350
    1014        3      349      397      398      399
    1015        3      396      397      398      350
    1016        3      396      397      398      399
    1017        3      350      398      399      400
    1018        3      350      398      399      402
    1019        3      397      398      399      400
    1020        3      397      398      399      402
    1021        3      398      399      400      351
    1022        3      398      399      400      401
    1023        3      402      399      400      351
    1024        3      402      399      400      401
    1025        2      398      399      402      431
    1026        2      398      399      402      432
    1027        2      400      399      402      431
    1028        2      400      399      402      432
    1029        3      351      400      401      352
    1030        3      351      400      401      396
    1031        3      399      400      401      352
    1032        3      399      400      401      396
    1033        1      399      402      431      328
    1034        1      432      402      431      328
    1035        1      399      402      432      327
    1036        1      431      402      432      327
    1037        3      353      403      404      359
    1038        3      353      403      404      405
    1039        3      415      403      404      359
    1040        3      415      403      404      405
    1041        3      353      403      415      219
    1042        3      353      403      415      407
    1043        3      404      403      415      219
    1044        3      404      403      415      407
    1045        3      359      404      405      406
    1046        3      359      404      405      408
    1047        3      403      404      405      406
    1048        3      403      404      405      408
    1049        3      404      405      406      354
    1050        3      404      405      406      407
    1051        3      408      405      406      354
    1052        3      408      405      406      407
    1053        2      404      405      408      409
    1054        2      404      405      408      412
    1055        2      406      405      408      409
    1056        2      406      405      408      412
    1057        3      354      406      407      355
    1058        3      354      406      407      415
    1059        3      405      406      407      355
    1060        3      405      406      407      415
    1061        3      355      407      415      219
    1062        3      355      407      415      403
    1063        3      406      407      415      219
    1064        3      406      407      415      403
    1065        3      405      408      409      356
    1066        3      405      408      409      410
    1067        3      412      408      409      356
    1068        3      412      408      409      410
    1069        3      405      408      412      360
    1070        3      405      408      412      411
    1071        3      409      408      412      360
    1072        3      409      408      412      411
    1073        3      356      409      410      357
    1074        3      356      409      410      416
    1075        3      408      409      410      357
    1076        3      408      409      410      416
    1077        3      357      410      416      328
    1078        3      357      410      416      411
    1079        3      409      410      416      328
    1080        3      409      410      416      411
    1081        3      358      411      412      360
    1082        3      358      411      412      408
    1083        3      416      411      412      360
    1084        3      416      411      412      408
    1085        3      358      411      416      328
    1086        3      358      411      416      410
    1087        3      412      411      416      328
    1088        3      412      411      416      410
    1089        1      526      469      525      434
    1090        1      686      469      525      434
    1091        1      525      469      526      433
    1092        1      686      469      526      433
    1093        2      525      469      686      687
    1094        2      525      469      686      691
    1095        2      526      469      686      687
    1096        2      526      469      686      691
    1097        3      475      470      471      437
    1098        3      475      470      471      472
    1099        3      685      470      471      437
    1100        3      685      470      471      472
    1101        3      471      470      475      440
    1102        3      471      470      475      474
    1103        3      685      470      475      440
    1104        3      685      470      475      474
    1105        2      471      470      685      741
    1106        2      471      470      685      742
    1107        2      475      470      685      741
    1108        2      475      470      685      742
    1109        3      437      471      472      438
    1110        3      437      471      472      473
    1111        3      470      471      472      438
    1112        3      470      471      472      473
    1113        3      438      472      473      474
    1114        3      438      472      473      476
    1115        3      471      472      473      474
    1116        3      471      472      473      476
    1117        3      472      473      474      439
    1118        3      472      473      474      475
    1119        3      476      473      474      439
    1120        3      476      473      474      475
    1121        2      472      473      476      527
    1122        2      472      473      476      528
    1123        2      474      473      476      527
    1124        2      474      473      476      528
    1125        3      439      474      475      440
    1126        3      439      474      475      470
    1127        3      473      474      475      440
    1128        3      473      474      475      470
    1129        1      473      476      527      433
    1130        1      528      476      527      433
    1131        1      473      476      528      434
    1132        1      527      476      528      434
    1133        1       46      477      529      434
    1134        1      530      477      529      434
    1135        1       46      477      530      433
    1136        1      529      477      530      433
    1137        3       45      478      479      441
    1138        3       45      478      479      480
    1139        3      483      478      479      441
    1140        3      483      478      479      480
    1141        3       45      478      483      444
    1142        3       45      478      483      482
    1143        3      479      478      483      444
    1144        3      479      478      483      482
    1145        3      441      479      480      442
    1146        3      441      479      480      481
    1147        3      478      479      480      442
    1148        3      478      479      480      481
    1149        3      442      480      481      482
    1150        3      442      480      481      484
    1151        3      479      480      481      482
    1152        3      479      480      481      484
    1153        3      480      481      482      443
    1154        3      480      481      482      483
    1155        3      484      481      482      443
    1156        3      484      481      482      483
    1157        2      480      481      484      531
    1158        2      480      481      484      532
    1159        2      482      481      484      531
    1160        2      482      481      484      532
    1161        3      443      482      483      444
    1162        3      443      482      483      478
    1163        3      481      482      483      444
    1164        3      481      482      483      478
    1165        1      481      484      531      434
    1166        1      532      484      531      434
    1167        1      481      484      532      433
    1168        1      531      484      532      433
    1169        3      445      485      486      451
    1170        3      445      485      486      487
    1171        3      521      485      486      451
    1172        3      521      485      486      487
    1173        3      445      485      521      489
    1174        3      445      485      521      541
    1175        3      486      485      521      489
    1176        3      486      485      521      541
    1177        3      451      486      487      488
    1178        3      451      486      487      490
    1179        3      485      486      487      488
    1180        3      485      486      487      490
    1181        3      486      487      488      446
    1182        3      486      487      488      489
    1183        3      490      487      488      446
    1184        3      490      487      488      489
    1185        2      486      487      490      491
    1186        2      486      487      490      494
    1187        2      488      487      490      491
    1188        2      488      487      490      494
    1189        3      446      488      489      447
    1190        3      446      488      489      521
    1191        3      487      488      489      447
    1192        3      487      488      489      521
    1193        3      447      489      521      485
    1194        3      447      489      521      541
    1195        3      488      489      521      485
    1196        3      488      489      521      541
    1197        3      487      490      491      448
    1198        3      487      490      491      492
    1199        3      494      490      491      448
    1200        3      494      490      491      492
    1201        3      487      490      494      452
    1202        3      487      490      494      493
    1203        3      491      490      494      452
    1204        3      491      490      494      493
    1205        3      448      491      492      449
    1206        3      448      491      492      522
    1207        3      490      491      492      449
    1208        3      490      491      492      522
    1209        3      449      492      522      434
    1210        3      449      492      522      493
    1211        3      491      492      522      434
    1212        3      491      492      522      493
    1213        3      450      493      494      452
    1214        3      450      493      494      490
    1215        3      522      493      494      452
    1216        3      522      493      494      490
    1217        3      450      493      522      434
    1218        3      450      493      522      492
    1219        3      494      493      522      434
    1220        3      494      493      522      492
    1221        1      534      495      533      436
    1222        1      712      495      533      436
    1223        1      533      495      534      435
    1224        1      712      495      534      435
    1225        2      533      495      712      713
    1226        2      533      495      712      717
    1227        2      534      495      712      713
    1228        2      534      495      712      717
    1229        3      501      496      497      453
    1230        3      501      496      497      498
    1231        3      711      496      497      453
    1232        3      711      496      497      498
    1233        3      497      496      501      456
    1234        3      497      496      501      500
    1235        3      711      496      501      456
    1236        3      711      496      501      500
    1237        2      497      496      711      749
    1238        2      497      496      711      750
    1239        2      501      496      711      749
    1240        2      501      496      711      750
    1241        3      453      497      498      454
    1242        3      453      497      498      499
    1243        3      496      497      498      454
    1244        3      496      497      498      499
    1245        3      454      498      499      500
    1246        3      454      498      499      502
    1247        3      497      498      499      500
    1248        3      497      498      499      502
    1249        3      498      499      500      455
    1250        3      498      499      500      501
    1251        3      502      499      500      455
    1252        3      502      499      500      501
    1253        2      498      499      502      535
    1254        2      498      499      502      536
    1255        2      500      499      502      535
    1256        2      500      499      502      536
    1257        3      455      500      501      456
    1258        3      455      500      501      496
    1259        3      499      500      501      456
    1260        3      499      500      501      496
    1261        1      499      502      535      435
    1262        1      536      502      535      435
    1263        1      499      502      536      436
    1264        1      535      502      536      436
    1265        1       72      503      537      436
    1266        1      538      503      537      436
    1267        1       72      503      538      435
    1268        1      537      503      538      435
    1269        3       71      504      505      457
    1270        3       71      504      505      506
    1271        3      509      504      505      457
    1272        3      509      504      505      506
    1273        3       71      504      509      460
    1274        3       71      504      509      508
    1275        3      505      504      509      460
    1276        3      505      504      509      508
    1277        3      457      505      506      458
    1278        3      457      505      506      507
    1279        3      504      505      506      458
    1280        3      504      505      506      507
    1281        3      458      506      507      508
    1282        3      458      506      507      510
    1283        3      505      506      507      508
    1284        3      505      506      507      510
    1285        3      506      507      508      459
    1286        3      506      507      508      509
    1287        3      510      507      508      459
    1288        3      510      507      508      509
    1289        2      506      507      510      539
    1290        2      506      507      510      540
    1291        2      508      507      510      539
    1292        2      508      507      510      540
    1293        3      459      508      509      460
    1294        3      459      508      509      504
    1295        3      507      508      509      460
    1296        3      507      508      509      504
    1297        1      507      510      539      436
    1298        1      540      510      539      436
    1299        1      507      510      540      435
    1300        1      539      510      540      435
    1301        3      461      511      512      467
    1302        3      461      511      512      513
    1303        3      523      511      512      467
    1304        3      523      511      512      513
    1305        3      461      511      523      515
    1306        3      461      511      523      543
    1307        3      512      511      523      515
    1308        3      512      511      523      543
    1309        3      467      512      513      514
    1310        3      467      512      513      516
    1311        3      511      512      513      514
    1312        3      511      512      513      516
    1313        3      512      513      514      462
    1314        3      512      513      514      515
    1315        3      516      513      514      462
    1316        3      516      513      514      515
    1317        2      512      513      516      517
    1318        2      512      513      516      520
    1319        2      514      513      516      517
    1320        2      514      513      516      520
    1321        3      462      514      515      463
    1322        3      462      514      515      523
    1323        3      513      514      515      463
    1324        3      513      514      515      523
    1325        3      463      515      523      511
    1326        3      463      515      523      543
    1327        3      514      515      523      511
    1328        3      514      515      523      543
    1329        3      513      516      517      464
    1330        3      513      516      517      518
    1331        3      520      516      517      464
    1332        3      520      516      517      518
    1333        3      513      516      520      468
    1334        3      513      516      520      519
    1335        3      517      516      520      468
    1336        3      517      516      520      519
    1337        3      464      517      518      465
    1338        3      464      517      518      524
    1339        3      516      517      518      465
    1340        3      516      517      518      524
    1341        3      465      518      524      436
    1342        3      465      518      524      519
    1343        3      517      518      524      436
    1344        3      517      518      524      519
    1345        3      466      519      520      468
    1346        3      466      519      520      516
    1347        3      524      519      520      468
    1348        3      524      519      520      516
    1349        3      466      519      524      436
    1350        3      466      519      524      518
    1351        3      520      519      524      436
    1352        3      520      519      524      518
    1353        1      634      577      633      542
    1354        1      794      577      633      542
    1355        1      633      577      634      541
    1356        1      794      577      634      541
    1357        2      633      577      794      795
    1358        2      633      577      794      799
    1359        2      634      577      794      795
    1360        2      634      577      794      799
    1361        3      583      578      579      545
    1362        3      583      578      579      580
    1363        3      793      578      579      545
    1364        3      793      578      579      580
    1365        3      579      578      583      548
    1366        3      579      578      583      582
    1367        3      793      578      583      548
    1368        3      793      578      583      582
    1369        2      579      578      793      849
    1370        2      579      578      793      850
    1371        2      583      578      793      849
    1372        2      583      578      793      850
    1373        3      545      579      580      546
    1374        3      545      579      580      581
    1375        3      578      579      580      546
    1376        3      578      579      580      581
    1377        3      546      580      581      582
    1378        3      546      580      581      584
    1379        3      579      580      581      582
    1380        3      579      580      581      584
    1381        3      580      581      582      547
    1382        3      580      581      582      583
    1383        3      584      581      582      547
    1384        3      584      581      582      583
    1385        2      580      581      584      635
    1386        2      580      581      584      636
    1387        2      582      581      584      635
    1388        2      582      581      584      636
    1389        3      547      582      583      548
    1390        3      547      582      583      578
    1391        3      581      582      583      548
    1392        3      581      582      583      578
    1393        1      581      584      635      541
    1394        1      636      584      635      541
    1395        1      581      584      636      542
    1396        1      635      584      636      542
    1397        1      154      585      637      542
    1398        1      638      585      637      542
    1399        1      154      585      638      541
    1400        1      637      585      638      541
    1401        3      153      586      587      549
    1402        3      153      586      587      588
    1403        3      591      586      587      549
    1404        3      591      586      587      588
    1405        3      153      586      591      552
    1406        3      153      586      591      590
    1407        3      587      586      591      552
    1408        3      587      586      591      590
    1409        3      549      587      588      550
    1410        3      549      587      588      589
    1411        3      586      587      588      550
    1412        3      586      587      588      589
    1413        3      550      588      589      590
    1414        3      550      588      589      592
    1415        3      587      588      589      590
    1416        3      587      588      589      592
    1417        3      588      589      590      551
    1418        3      588      589      590      591
    1419        3      592      589      590      551
    1420        3      592      589      590      591
    1421        2      588      589      592      639
    1422        2      588      589      592      640
    1423        2      590      589      592      639
    1424        2      590      589      592      640
    1425        3      551      590      591      552
    1426        3      551      590      591      586
    1427        3      589      590      591      552
    1428        3      589      590      591      586
    1429        1      589      592      639      542
    1430        1      640      592      639      542
    1431        1      589      592      640      541
    1432        1      639      592      640      541
    1433        3      553      593      594      559
    1434        3      553      593      594      595
    1435        3      629      593      594      559
    1436        3      629      593      594      595
    1437        3      553      593      629      433
    1438        3      553      593      629      597
    1439        3      594      593      629      433
    1440        3      594      593      629      597
    1441        3      559      594      595      596
    1442        3      559      594      595      598
    1443        3      593      594      595      596
    1444        3      593      594      595      598
    1445        3      594      595      596      554
    1446        3      594      595      596      597
    1447        3      598      595      596      554
    1448        3      598      595      596      597
    1449        2      594      595      598      599
    1450        2      594      595      598      602
    1451        2      596      595      598      599
    1452        2      596      595      598      602
    1453        3      554      596      597      555
    1454        3      554      596      597      629
    1455        3      595      596      597      555
    1456        3      595      596      597      629
    1457        3      555      597      629      433
    1458        3      555      597      629      593
    1459        3      596      597      629      433
    1460        3      596      597      629      593
    1461        3      595      598      599      556
    1462        3      595      598      599      600
    1463        3      602      598      599      556
    1464        3      602      598      599      600
    1465        3      595      598      602      560
    1466        3      595      598      602      601
    1467        3      599      598      602      560
    1468        3      599      598      602      601
    1469        3      556      599      600      557
    1470        3      556      599      600      630
    1471        3      598      599      600      557
    1472        3      598      599      600      630
    1473        3      557      600      630      542
    1474        3      557      600      630      601
    1475        3      599      600      630      542
    1476        3      599      600      630      601
    1477        3      558      601      602      560
    1478        3      558      601      602      598
    1479        3      630      601      602      560
    1480        3      630      601      602      598
    1481        3      558      601      630      542
    1482        3      558      601      630      600
    1483        3      602      601      630      542
    1484        3      602      601      630      600
    1485        1      642      603      641      544
    1486        1      820      603      641      544
    1487        1      641      603      642      543
    1488        1      820      603      642      543
    1489        2      641      603      820      821
    1490        2      641      603      820      825
    1491        2      642      603      820      821
    1492        2      642      603      820      825
    1493        3      609      604      605      561
    1494        3      609      604      605      606
    1495        3      819      604      605      561
    1496        3      819      604      605      606
    1497        3      605      604      609      564
    1498        3      605      604      609      608
    1499        3      819      604      609      564
    1500        3      819      604      609      608
    1501        2      605      604      819      857
    1502        2      605      604      819      858
    1503        2      609      604      819      857
    1504        2      609      604      819      858
    1505        3      561      605      606      562
    1506        3      561      605      606      607
    1507        3      604      605      606      562
    1508        3      604      605      606      607
    1509        3      562      606      607      608
    1510        3      562      606      607      610
    1511        3      605      606      607      608
    1512        3      605      606      607      610
    1513        3      606      607      608      563
    1514        3      606      607      608      609
    1515        3      610      607      608      563
    1516        3      610      607      608      609
    1517        2      606      607      610      643
    1518        2      606      607      610      644
    1519        2      608      607      610      643
    1520        2      608      607      610      644
    1521        3      563      608      609      564
    1522        3      563      608      609      604
    1523        3      607      608      609      564
    1524        3      607      608      609      604
    1525        1      607      610      643      543
    1526        1      644      610      643      543
    1527        1      607      610      644      544
    1528        1      643      610      644      544
    1529        1      180      611      645      544
    1530        1      646      611      645      544
    1531        1      180      611      646      543
    1532        1      645      611      646      543
    1533        3      179      612      613      565
    1534        3      179      612      613      614
    1535        3      617      612      613      565
    1536        3      617      612      613      614
    1537        3      179      612      617      568
    1538        3      179      612      617      616
    1539        3      613      612      617      568
    1540        3      613      612      617      616
    1541        3      565      613      614      566
    1542        3      565      613      614      615
    1543        3      612      613      614      566
    1544        3      612      613      614      615
    1545        3      566      614      615      616
    1546        3      566      614      615      618
    1547        3      613      614      615      616
    1548        3      613      614      615      618
    1549        3      614      615      616      567
    1550        3      614      615      616      617
    1551        3      618      615      616      567
    1552        3      618      615      616      617
    1553        2      614      615      618      647
    1554        2      614      615      618      648
    1555        2      616      615      618      647
    1556        2      616      615      618      648
    1557        3      567      616      617      568
    1558        3      567      616      617      612
    1559        3      615      616      617      568
    1560        3      615      616      617      612
    1561        1      615      618      647      544
    1562        1      648      618      647      544
    1563        1      615      618      648      543
    1564        1      647      618      648      543
    1565        3      569      619      620      575
    1566        3      569      619      620      621
    1567        3      631      619      620      575
    1568        3      631      619      620      621
    1569        3      569      619      631      435
    1570        3      569      619      631      623
    1571        3      620      619      631      435
    1572        3      620      619      631      623
    1573        3      575      620      621      622
    1574        3      575      620      621      624
    1575        3      619      620      621      622
    1576        3      619      620      621      624
    1577        3      620      621      622      570
    1578        3      620      621      622      623
    1579        3      624      621      622      570
    1580        3      624      621      622      623
    1581        2      620      621      624      625
    1582        2      620      621      624      628
    1583        2      622      621      624      625
    1584        2      622      621      624      628
    1585        3      570      622      623      571
    1586        3      570      622      623      631
    1587        3      621      622      623      571
    1588        3      621      622      623      631
    1589        3      571      623      631      435
    1590        3      571      623      631      619
    1591        3      622      623      631      435
    1592        3      622      623      631      619
    1593        3      621      624      625      572
    1594        3      621      624      625      626
    1595        3      628      624      625      572
    1596        3      628      624      625      626
    1597        3      621      624      628      576
    1598        3      621      624      628      627
    1599        3      625      624      628      576
    1600        3      625      624      628      627
    1601        3      572      625      626      573
    1602        3      572      625      626      632
    1603        3      624      625      626      573
    1604        3      624      625      626      632
    1605        3      573      626      632      544
    1606        3      573      626      632      627
    1607        3      625      626      632      544
    1608        3      625      626      632      627
    1609        3      574      627      628      576
    1610        3      574      627      628      624
    1611        3      632      627      628      576
    1612        3      632      627      628      624
    1613        3      574      627      632      544
    1614        3      574      627      632      626
    1615        3      628      627      632      544
    1616        3      628      627      632      626
    1617        1      470      685      741      650
    1618        1      742      685      741      650
    1619        1      470      685      742      649
    1620        1      741      685      742      649
    1621        3      469      686      687      653
    1622        3      469      686      687      688
    1623        3      691      686      687      653
    1624        3      691      686      687      688
    1625        3      469      686      691      656
    1626        3      469      686      691      690
    1627        3      687      686      691      656
    1628        3      687      686      691      690
    1629        3      653      687      688      654
    1630        3      653      687      688      689
    1631        3      686      687      688      654
    1632        3      686      687      688      689
    1633        3      654      688      689      690
    1634        3      654      688      689      692
    1635        3      687      688      689      690
    1636        3      687      688      689      692
    1637        3      688      689      690      655
    1638        3      688      689      690      691
    1639        3      692      689      690      655
    1640        3      692      689      690      691
    1641        2      688      689      692      743
    1642        2      688      689      692      744
    1643        2      690      689      692      743
    1644        2      690      689      692      744
    1645        3      655      690      691      656
    1646        3      655      690      691      686
    1647        3      689      690      691      656
    1648        3      689      690      691      686
    1649        1      689      692      743      649
    1650        1      744      692      743      649
    1651        1      689      692      744      650
    1652        1      743      692      744      650
    1653        1      262      693      745      650
    1654        1      746      693      745      650
    1655        1      262      693      746      649
    1656        1      745      693      746      649
    1657        3      261      694      695      657
    1658        3      261      694      695      696
    1659        3      699      694      695      657
    1660        3      699      694      695      696
    1661        3      261      694      699      660
    1662        3      261      694      699      698
    1663        3      695      694      699      660
    1664        3      695      694      699      698
    1665        3      657      695      696      658
    1666        3      657      695      696      697
    1667        3      694      695      696      658
    1668        3      694      695      696      697
    1669        3      658      696      697      698
    1670        3      658      696      697      700
    1671        3      695      696      697      698
    1672        3      695      696      697      700
    1673        3      696      697      698      659
    1674        3      696      697      698      699
    1675        3      700      697      698      659
    1676        3      700      697      698      699
    1677        2      696      697      700      747
    1678        2      696      697      700      748
    1679        2      698      697      700      747
    1680        2      698      697      700      748
    1681        3      659      698      699      660
    1682        3      659      698      699      694
    1683        3      697      698      699      660
    1684        3      697      698      699      694
    1685        1      697      700      747      650
    1686        1      748      700      747      650
    1687        1      697      700      748      649
    1688        1      747      700      748      649
    1689        3      661      701      702      667
    1690        3      661      701      702      703
    1691        3      737      701      702      667
    1692        3      737      701      702      703
    1693        3      661      701      737      705
    1694        3      661      701      737      757
    1695        3      702      701      737      705
    1696        3      702      701      737      757
    1697        3      667      702      703      704
    1698        3      667      702      703      706
    1699        3      701      702      703      704
    1700        3      701      702      703      706
    1701        3      702      703      704      662
    1702        3      702      703      704      705
    1703        3      706      703      704      662
    1704        3      706      703      704      705
    1705        2      702      703      706      707
    1706        2      702      703      706      710
    1707        2      704      703      706      707
    1708        2      704      703      706      710
    1709        3      662      704      705      663
    1710        3      662      704      705      737
    1711        3      703      704      705      663
    1712        3      703      704      705      737
    1713        3      663      705      737      701
    1714        3      663      705      737      757
    1715        3      704      705      737      701
    1716        3      704      705      737      757
    1717        3      703      706      707      664
    1718        3      703      706      707      708
    1719        3      710      706      707      664
    1720        3      710      706      707      708
    1721        3      703      706      710      668
    1722        3      703      706      710      709
    1723        3      707      706      710      668
    1724        3      707      706      710      709
    1725        3      664      707      708      665
    1726        3      664      707      708      738
    1727        3      706      707      708      665
    1728        3      706      707      708      738
    1729        3      665      708      738      650
    1730        3      665      708      738      709
    1731        3      707      708      738      650
    1732        3      707      708      738      709
    1733        3      666      709      710      668
    1734        3      666      709      710      706
    1735        3      738      709      710      668
    1736        3      738      709      710      706
    1737        3      666      709      738      650
    1738        3      666      709      738      708
    1739        3      710      709      738      650
    1740        3      710      709      738      708
    1741        1      496      711      749      652
    1742        1      750      711      749      652
    1743        1      496      711      750      651
    1744        1      749      711      750      651
    1745        3      495      712      713      669
    1746        3      495      712      713      714
    1747        3      717      712      713      669
    1748        3      717      712      713      714
    1749        3      495      712      717      672
    1750        3      495      712      717      716
    1751        3      713      712      717      672
    1752        3      713      712      717      716
    1753        3      669      713      714      670
    1754        3      669      713      714      715
    1755        3      712      713      714      670
    1756        3      712      713      714      715
    1757        3      670      714      715      716
    1758        3      670      714      715      718
    1759        3      713      714      715      716
    1760        3      713      714      715      718
    1761        3      714      715      716      671
    1762        3      714      715      716      717
    1763        3      718      715      716      671
    1764        3      718      715      716      717
    1765        2      714      715      718      751
    1766        2      714      715      718      752
    1767        2      716      715      718      751
    1768        2      716      715      718      752
    1769        3      671      716      717      672
    1770        3      671      716      717      712
    1771        3      715      716      717      672
    1772        3      715      716      717      712
    1773        1      715      718      751      651
    1774        1      752      718      751      651
    1775        1      715      718      752      652
    1776        1      751      718      752      652
    1777        1      288      719      753      652
    1778        1      754      719      753      652
    1779        1      288      719      754      651
    1780        1      753      719      754      651
    1781        3      287      720      721      673
    1782        3      287      720      721      722
    1783        3      725      720      721      673
    1784        3      725      720      721      722
    1785        3      287      720      725      676
    1786        3      287      720      725      724
    1787        3      721      720      725      676
    1788        3      721      720      725      724
    1789        3      673      721      722      674
    1790        3      673      721      722      723
    1791        3      720      721      722      674
    1792        3      720      721      722      723
    1793        3      674      722      723      724
    1794        3      674      722      723      726
    1795        3      721      722      723      724
    1796        3      721      722      723      726
    1797        3      722      723      724      675
    1798        3      722      723      724      725
    1799        3      726      723      724      675
    1800        3      726      723      724      725
    1801        2      722      723      726      755
    1802        2      722      723      726      756
    1803        2      724      723      726      755
    1804        2      724      723      726      756
    1805        3      675      724      725      676
    1806        3      675      724      725      720
    1807        3      723      724      725      676
    1808        3      723      724      725      720
    1809        1      723      726      755      652
    1810        1      756      726      755      652
    1811        1      723      726      756      651
    1812        1      755      726      756      651
    1813        3      677      727      728      683
    1814        3      677      727      728      729
    1815        3      739      727      728      683
    1816        3      739      727      728      729
    1817        3      677      727      739      731
    1818        3      677      727      739      759
    1819        3      728      727      739      731
    1820        3      728      727      739      759
    1821        3      683      728      729      730
    1822        3      683      728      729      732
    1823        3      727      728      729      730
    1824        3      727      728      729      732
    1825        3      728      729      730      678
    1826        3      728      729      730      731
    1827        3      732      729      730      678
    1828        3      732      729      730      731
    1829        2      728      729      732      733
    1830        2      728      729      732      736
    1831        2      730      729      732      733
    1832        2      730      729      732      736
    1833        3      678      730      731      679
    1834        3      678      730      731      739
    1835        3      729      730      731      679
    1836        3      729      730      731      739
    1837        3      679      731      739      727
    1838        3      679      731      739      759
    1839        3      730      731      739      727
    1840        3      730      731      739      759
    1841        3      729      732      733      680
    1842        3      729      732      733      734
    1843        3      736      732      733      680
    1844        3      736      732      733      734
    1845        3      729      732      736      684
    1846        3      729      732      736      735
    1847        3      733      732      736      684
    1848        3      733      732      736      735
    1849        3      680      733      734      681
    1850        3      680      733      734      740
    1851        3      732      733      734      681
    1852        3      732      733      734      740
    1853        3      681      734      740      652
    1854        3      681      734      740      735
    1855        3      733      734      740      652
    1856        3      733      734      740      735
    1857        3      682      735      736      684
    1858        3      682      735      736      732
    1859        3      740      735      736      684
    1860        3      740      735      736      732
    1861        3      682      735      740      652
    1862        3      682      735      740      734
    1863        3      736      735      740      652
    1864        3      736      735      740      734
    1865        1      578      793      849      758
    1866        1      850      793      849      758
    1867        1      578      793      850      757
    1868        1      849      793      850      757
    1869        3      577      794      795      761
    1870        3      577      794      795      796
    1871        3      799      794      795      761
    1872        3      799      794      795      796
    1873        3      577      794      799      764
    1874        3      577      794      799      798
    1875        3      795      794      799      764
    1876        3      795      794      799      798
    1877        3      761      795      796      762
    1878        3      761      795      796      797
    1879        3      794      795      796      762
    1880        3      794      795      796      797
    1881        3      762      796      797      798
    1882        3      762      796      797      800
    1883        3      795      796      797      798
    1884        3      795      796      797      800
    1885        3      796      797      798      763
    1886        3      796      797      798      799
    1887        3      800      797      798      763
    1888        3      800      797      798      799
    1889        2      796      797      800      851
    1890        2      796      797      800      852
    1891        2      798      797      800      851
    1892        2      798      797      800      852
    1893        3      763      798      799      764
    1894        3      763      798      799      794
    1895        3      797      798      799      764
    1896        3      797      798      799      794
    1897        1      797      800      851      757
    1898        1      852      800      851      757
    1899        1      797      800      852      758
    1900        1      851      800      852      758
    1901        1      370      801      853      758
    1902        1      854      801      853      758
    1903        1      370      801      854      757
    1904        1      853      801      854      757
    1905        3      369      802      803      765
    1906        3      369      802      803      804
    1907        3      807      802      803      765
    1908        3      807      802      803      804
    1909        3      369      802      807      768
    1910        3      369      802      807      806
    1911        3      803      802      807      768
    1912        3      803      802      807      806
    1913        3      765      803      804      766
    1914        3      765      803      804      805
    1915        3      802      803      804      766
    1916        3      802      803      804      805
    1917        3      766      804      805      806
    1918        3      766      804      805      808
    1919        3      803      804      805      806
    1920        3      803      804      805      808
    1921        3      804      805      806      767
    1922        3      804      805      806      807
    1923        3      808      805      806      767
    1924        3      808      805      806      807
    1925        2      804      805      808      855
    1926        2      804      805      808      856
    1927        2      806      805      808      855
    1928        2      806      805      808      856
    1929        3      767      806      807      768
    1930        3      767      806      807      802
    1931        3      805      806      807      768
    1932        3      805      806      807      802
    1933        1      805      808      855      758
    1934        1      856      808      855      758
    1935        1      805      808      856      757
    1936        1      855      808      856      757
    1937        3      769      809      810      775
    1938        3      769      809      810      811
    1939        3      845      809      810      775
    1940        3      845      809      810      811
    1941        3      769      809      845      649
    1942        3      769      809      845      813
    1943        3      810      809      845      649
    1944        3      810      809      845      813
    1945        3      775      810      811      812
    1946        3      775      810      811      814
    1947        3      809      810      811      812
    1948        3      809      810      811      814
    1949        3      810      811      812      770
    1950        3      810      811      812      813
    1951        3      814      811      812      770
    1952        3      814      811      812      813
    1953        2      810      811      814      815
    1954        2      810      811      814      818
    1955        2      812      811      814      815
    1956        2      812      811      814      818
    1957        3      770      812      813      771
    1958        3      770      812      813      845
    1959        3      811      812      813      771
    1960        3      811      812      813      845
    1961        3      771      813      845      649
    1962        3      771      813      845      809
    1963        3      812      813      845      649
    1964        3      812      813      845      809
    1965        3      811      814      815      772
    1966        3      811      814      815      816
    1967        3      818      814      815      772
    1968        3      818      814      815      816
    1969        3      811      814      818      776
    1970        3      811      814      818      817
    1971        3      815      814      818      776
    1972        3      815      814      818      817
    1973        3      772      815      816      773
    1974        3      772      815      816      846
    1975        3      814      815      816      773
    1976        3      814      815      816      846
    1977        3      773      816      846      758
    1978        3      773      816      846      817
    1979        3      815      816      846      758
    1980        3      815      816      846      817
    1981        3      774      817      818      776
    1982        3      774      817      818      814
    1983        3      846      817      818      776
    1984        3      846      817      818      814
    1985        3      774      817      846      758
    1986        3      774      817      846      816
    1987        3      818      817      846      758
    1988        3      818      817      846      816
    1989        1      604      819      857      760
    1990        1      858      819      857      760
    1991        1      604      819      858      759
    1992        1      857      819      858      759
    1993        3      603      820      821      777
    1994        3      603      820      821      822
    1995        3      825      820      821      777
    1996        3      825      820      821      822
    1997        3      603      820      825      780
    1998        3      603      820      825      824
    1999        3      821      820      825      780
    2000        3      821      820      825      824
    2001        3      777      821      822      778
    2002        3      777      821      822      823
    2003        3      820      821      822      778
    2004        3      820      821      822      823
    2005        3      778      822      823      824
    2006        3      778      822      823      826
    2007        3      821      822      823      824
    2008        3      821      822      823      826
    2009        3      822      823      824      779
    2010        3      822      823      824      825
    2011        3      826      823      824      779
    2012        3      826      823      824      825
    2013        2      822      823      826      859
    2014        2      822      823      826      860
    2015        2      824      823      826      859
    2016        2      824      823      826      860
    2017        3      779      824      825      780
    2018        3      779      824      825      820
    2019        3      823      824      825      780
    2020        3      823      824      825      820
    2021        1      823      826      859      759
    2022        1      860      826      859      759
    2023        1      823      826      860      760
    2024        1      859      826      860      760
    2025        1      396      827      861      760
    2026        1      862      827      861      760
    2027        1      396      827      862      759
    2028        1      861      827      862      759
    2029        3      395      828      829      781
    2030        3      395      828      829      830
    2031        3      833      828      829      781
    2032        3      833      828      829      830
    2033        3      395      828      833      784
    2034        3      395      828      833      832
    2035        3      829      828      833      784
    2036        3      829      828      833      832
    2037        3      781      829      830      782
    2038        3      781      829      830      831
    2039        3      828      829      830      782
    2040        3      828      829      830      831
    2041        3      782      830      831      832
    2042        3      782      830      831      834
    2043        3      829      830      831      832
    2044        3      829      830      831      834
    2045        3      830      831      832      783
    2046        3      830      831      832      833
    2047        3      834      831      832      783
    2048        3      834      831      832      833
    2049        2      830      831      834      863
    2050        2      830      831      834      864
    2051        2      832      831      834      863
    2052        2      832      831      834      864
    2053        3      783      832      833      784
    2054        3      783      832      833      828
    2055        3      831      832      833      784
    2056        3      831      832      833      828
    2057        1      831      834      863      760
    2058        1      864      834      863      760
    2059        1      831      834      864      759
    2060        1      863      834      864      759
    2061        3      785      835      836      791
    2062        3      785      835      836      837
    2063        3      847      835      836      791
    2064        3      847      835      836      837
    2065        3      785      835      847      651
    2066        3      785      835      847      839
    2067        3      836      835      847      651
    2068        3      836      835      847      839
    2069        3      791      836      837      838
    2070        3      791      836      837      840
    2071        3      835      836      837      838
    2072        3      835      836      837      840
    2073        3      836      837      838      786
    2074        3      836      837      838      839
    2075        3      840      837      838      786
    2076        3      840      837      838      839
    2077        2      836      837      840      841
    2078        2      836      837      840      844
    2079        2      838      837      840      841
    2080        2      838      837      840      844
    2081        3      786      838      839      787
    2082        3      786      838      839      847
    2083        3      837      838      839      787
    2084        3      837      838      839      847
    2085        3      787      839      847      651
    2086        3      787      839      847      835
    2087        3      838      839      847      651
    2088        3      838      839      847      835
    2089        3      837      840      841      788
    2090        3      837      840      841      842
    2091        3      844      840      841      788
    2092        3      844      840      841      842
    2093        3      837      840      844      792
    2094        3      837      840      844      843
    2095        3      841      840      844      792
    2096        3      841      840      844      843
    2097        3      788      841      842      789
    2098        3      788      841      842      848
    2099        3      840      841      842      789
    2100        3      840      841      842      848
    2101        3      789      842      848      760
    2102        3      789      842      848      843
    2103        3      841      842      848      760
    2104        3      841      842      848      843
    2105        3      790      843      844      792
    2106        3      790      843      844      840
    2107        3      848      843      844      792
    2108        3      848      843      844      840
    2109        3      790      843      848      760
    2110        3      790      843      848      842
    2111        3      844      843      848      760
    2112        3      844      843      848      842
 
Impropers
 
       1        1       37       93       94      254
       2        1       37       94       93      254
       3        1       37      254       93       94
       4        1       38       39       43      253
       5        1       38       43       39      253
       6        1       38      253       39       43
       7        1       39        5       38       40
       8        1       39       38        5       40
       9        1       39       40        5       38
      10        1       40        6       39       41
      11        1       40       39        6       41
      12        1       40       41        6       39
      13        1       41       40       42       44
      14        1       41       42       40       44
      15        1       41       44       40       42
      16        1       42        7       41       43
      17        1       42       41        7       43
      18        1       42       43        7       41
      19        1       43        8       38       42
      20        1       43       38        8       42
      21        1       43       42        8       38
      22        1       44       41       95       96
      23        1       44       95       41       96
      24        1       44       96       41       95
      25        1       45       97       98      478
      26        1       45       98       97      478
      27        1       45      478       97       98
      28        1       46       47       51      477
      29        1       46       51       47      477
      30        1       46      477       47       51
      31        1       47        9       46       48
      32        1       47       46        9       48
      33        1       47       48        9       46
      34        1       48       10       47       49
      35        1       48       47       10       49
      36        1       48       49       10       47
      37        1       49       48       50       52
      38        1       49       50       48       52
      39        1       49       52       48       50
      40        1       50       11       49       51
      41        1       50       49       11       51
      42        1       50       51       11       49
      43        1       51       12       46       50
      44        1       51       46       12       50
      45        1       51       50       12       46
      46        1       52       49       99      100
      47        1       52       99       49      100
      48        1       52      100       49       99
      49        1       53       13       54       89
      50        1       53       54       13       89
      51        1       53       89       13       54
      52        1       54       19       53       55
      53        1       54       53       19       55
      54        1       54       55       19       53
      55        1       55       54       56       58
      56        1       55       56       54       58
      57        1       55       58       54       56
      58        1       56       14       55       57
      59        1       56       55       14       57
      60        1       56       57       14       55
      61        1       57       15       56       89
      62        1       57       56       15       89
      63        1       57       89       15       56
      64        1       58       55       59       62
      65        1       58       59       55       62
      66        1       58       62       55       59
      67        1       59       16       58       60
      68        1       59       58       16       60
      69        1       59       60       16       58
      70        1       60       17       59       90
      71        1       60       59       17       90
      72        1       60       90       17       59
      73        1       61       18       62       90
      74        1       61       62       18       90
      75        1       61       90       18       62
      76        1       62       20       58       61
      77        1       62       58       20       61
      78        1       62       61       20       58
      79        1       63      101      102      280
      80        1       63      102      101      280
      81        1       63      280      101      102
      82        1       64       65       69      279
      83        1       64       69       65      279
      84        1       64      279       65       69
      85        1       65       21       64       66
      86        1       65       64       21       66
      87        1       65       66       21       64
      88        1       66       22       65       67
      89        1       66       65       22       67
      90        1       66       67       22       65
      91        1       67       66       68       70
      92        1       67       68       66       70
      93        1       67       70       66       68
      94        1       68       23       67       69
      95        1       68       67       23       69
      96        1       68       69       23       67
      97        1       69       24       64       68
      98        1       69       64       24       68
      99        1       69       68       24       64
     100        1       70       67      103      104
     101        1       70      103       67      104
     102        1       70      104       67      103
     103        1       71      105      106      504
     104        1       71      106      105      504
     105        1       71      504      105      106
     106        1       72       73       77      503
     107        1       72       77       73      503
     108        1       72      503       73       77
     109        1       73       25       72       74
     110        1       73       72       25       74
     111        1       73       74       25       72
     112        1       74       26       73       75
     113        1       74       73       26       75
     114        1       74       75       26       73
     115        1       75       74       76       78
     116        1       75       76       74       78
     117        1       75       78       74       76
     118        1       76       27       75       77
     119        1       76       75       27       77
     120        1       76       77       27       75
     121        1       77       28       72       76
     122        1       77       72       28       76
     123        1       77       76       28       72
     124        1       78       75      107      108
     125        1       78      107       75      108
     126        1       78      108       75      107
     127        1       79       29       80       91
     128        1       79       80       29       91
     129        1       79       91       29       80
     130        1       80       35       79       81
     131        1       80       79       35       81
     132        1       80       81       35       79
     133        1       81       80       82       84
     134        1       81       82       80       84
     135        1       81       84       80       82
     136        1       82       30       81       83
     137        1       82       81       30       83
     138        1       82       83       30       81
     139        1       83       31       82       91
     140        1       83       82       31       91
     141        1       83       91       31       82
     142        1       84       81       85       88
     143        1       84       85       81       88
     144        1       84       88       81       85
     145        1       85       32       84       86
     146        1       85       84       32       86
     147        1       85       86       32       84
     148        1       86       33       85       92
     149        1       86       85       33       92
     150        1       86       92       33       85
     151        1       87       34       88       92
     152        1       87       88       34       92
     153        1       87       92       34       88
     154        1       88       36       84       87
     155        1       88       84       36       87
     156        1       88       87       36       84
     157        1       89       53       57      109
     158        1       89       57       53      109
     159        1       89      109       53       57
     160        1       90        2       60       61
     161        1       90       60        2       61
     162        1       90       61        2       60
     163        1       91       79       83      111
     164        1       91       83       79      111
     165        1       91      111       79       83
     166        1       92        4       86       87
     167        1       92       86        4       87
     168        1       92       87        4       86
     169        1      145      201      202      362
     170        1      145      202      201      362
     171        1      145      362      201      202
     172        1      146      147      151      361
     173        1      146      151      147      361
     174        1      146      361      147      151
     175        1      147      113      146      148
     176        1      147      146      113      148
     177        1      147      148      113      146
     178        1      148      114      147      149
     179        1      148      147      114      149
     180        1      148      149      114      147
     181        1      149      148      150      152
     182        1      149      150      148      152
     183        1      149      152      148      150
     184        1      150      115      149      151
     185        1      150      149      115      151
     186        1      150      151      115      149
     187        1      151      116      146      150
     188        1      151      146      116      150
     189        1      151      150      116      146
     190        1      152      149      203      204
     191        1      152      203      149      204
     192        1      152      204      149      203
     193        1      153      205      206      586
     194        1      153      206      205      586
     195        1      153      586      205      206
     196        1      154      155      159      585
     197        1      154      159      155      585
     198        1      154      585      155      159
     199        1      155      117      154      156
     200        1      155      154      117      156
     201        1      155      156      117      154
     202        1      156      118      155      157
     203        1      156      155      118      157
     204        1      156      157      118      155
     205        1      157      156      158      160
     206        1      157      158      156      160
     207        1      157      160      156      158
     208        1      158      119      157      159
     209        1      158      157      119      159
     210        1      158      159      119      157
     211        1      159      120      154      158
     212        1      159      154      120      158
     213        1      159      158      120      154
     214        1      160      157      207      208
     215        1      160      207      157      208
     216        1      160      208      157      207
     217        1      161      121      162      197
     218        1      161      162      121      197
     219        1      161      197      121      162
     220        1      162      127      161      163
     221        1      162      161      127      163
     222        1      162      163      127      161
     223        1      163      162      164      166
     224        1      163      164      162      166
     225        1      163      166      162      164
     226        1      164      122      163      165
     227        1      164      163      122      165
     228        1      164      165      122      163
     229        1      165      123      164      197
     230        1      165      164      123      197
     231        1      165      197      123      164
     232        1      166      163      167      170
     233        1      166      167      163      170
     234        1      166      170      163      167
     235        1      167      124      166      168
     236        1      167      166      124      168
     237        1      167      168      124      166
     238        1      168      125      167      198
     239        1      168      167      125      198
     240        1      168      198      125      167
     241        1      169      126      170      198
     242        1      169      170      126      198
     243        1      169      198      126      170
     244        1      170      128      166      169
     245        1      170      166      128      169
     246        1      170      169      128      166
     247        1      171      209      210      388
     248        1      171      210      209      388
     249        1      171      388      209      210
     250        1      172      173      177      387
     251        1      172      177      173      387
     252        1      172      387      173      177
     253        1      173      129      172      174
     254        1      173      172      129      174
     255        1      173      174      129      172
     256        1      174      130      173      175
     257        1      174      173      130      175
     258        1      174      175      130      173
     259        1      175      174      176      178
     260        1      175      176      174      178
     261        1      175      178      174      176
     262        1      176      131      175      177
     263        1      176      175      131      177
     264        1      176      177      131      175
     265        1      177      132      172      176
     266        1      177      172      132      176
     267        1      177      176      132      172
     268        1      178      175      211      212
     269        1      178      211      175      212
     270        1      178      212      175      211
     271        1      179      213      214      612
     272        1      179      214      213      612
     273        1      179      612      213      214
     274        1      180      181      185      611
     275        1      180      185      181      611
     276        1      180      611      181      185
     277        1      181      133      180      182
     278        1      181      180      133      182
     279        1      181      182      133      180
     280        1      182      134      181      183
     281        1      182      181      134      183
     282        1      182      183      134      181
     283        1      183      182      184      186
     284        1      183      184      182      186
     285        1      183      186      182      184
     286        1      184      135      183      185
     287        1      184      183      135      185
     288        1      184      185      135      183
     289        1      185      136      180      184
     290        1      185      180      136      184
     291        1      185      184      136      180
     292        1      186      183      215      216
     293        1      186      215      183      216
     294        1      186      216      183      215
     295        1      187      137      188      199
     296        1      187      188      137      199
     297        1      187      199      137      188
     298        1      188      143      187      189
     299        1      188      187      143      189
     300        1      188      189      143      187
     301        1      189      188      190      192
     302        1      189      190      188      192
     303        1      189      192      188      190
     304        1      190      138      189      191
     305        1      190      189      138      191
     306        1      190      191      138      189
     307        1      191      139      190      199
     308        1      191      190      139      199
     309        1      191      199      139      190
     310        1      192      189      193      196
     311        1      192      193      189      196
     312        1      192      196      189      193
     313        1      193      140      192      194
     314        1      193      192      140      194
     315        1      193      194      140      192
     316        1      194      141      193      200
     317        1      194      193      141      200
     318        1      194      200      141      193
     319        1      195      142      196      200
     320        1      195      196      142      200
     321        1      195      200      142      196
     322        1      196      144      192      195
     323        1      196      192      144      195
     324        1      196      195      144      192
     325        1      197        1      161      165
     326        1      197      161        1      165
     327        1      197      165        1      161
     328        1      198      110      168      169
     329        1      198      168      110      169
     330        1      198      169      110      168
     331        1      199        3      187      191
     332        1      199      187        3      191
     333        1      199      191        3      187
     334        1      200      112      194      195
     335        1      200      194      112      195
     336        1      200      195      112      194
     337        1      253       38      309      310
     338        1      253      309       38      310
     339        1      253      310       38      309
     340        1      254       37      255      259
     341        1      254      255       37      259
     342        1      254      259       37      255
     343        1      255      221      254      256
     344        1      255      254      221      256
     345        1      255      256      221      254
     346        1      256      222      255      257
     347        1      256      255      222      257
     348        1      256      257      222      255
     349        1      257      256      258      260
     350        1      257      258      256      260
     351        1      257      260      256      258
     352        1      258      223      257      259
     353        1      258      257      223      259
     354        1      258      259      223      257
     355        1      259      224      254      258
     356        1      259      254      224      258
     357        1      259      258      224      254
     358        1      260      257      311      312
     359        1      260      311      257      312
     360        1      260      312      257      311
     361        1      261      313      314      694
     362        1      261      314      313      694
     363        1      261      694      313      314
     364        1      262      263      267      693
     365        1      262      267      263      693
     366        1      262      693      263      267
     367        1      263      225      262      264
     368        1      263      262      225      264
     369        1      263      264      225      262
     370        1      264      226      263      265
     371        1      264      263      226      265
     372        1      264      265      226      263
     373        1      265      264      266      268
     374        1      265      266      264      268
     375        1      265      268      264      266
     376        1      266      227      265      267
     377        1      266      265      227      267
     378        1      266      267      227      265
     379        1      267      228      262      266
     380        1      267      262      228      266
     381        1      267      266      228      262
     382        1      268      265      315      316
     383        1      268      315      265      316
     384        1      268      316      265      315
     385        1      269      229      270      305
     386        1      269      270      229      305
     387        1      269      305      229      270
     388        1      270      235      269      271
     389        1      270      269      235      271
     390        1      270      271      235      269
     391        1      271      270      272      274
     392        1      271      272      270      274
     393        1      271      274      270      272
     394        1      272      230      271      273
     395        1      272      271      230      273
     396        1      272      273      230      271
     397        1      273      231      272      305
     398        1      273      272      231      305
     399        1      273      305      231      272
     400        1      274      271      275      278
     401        1      274      275      271      278
     402        1      274      278      271      275
     403        1      275      232      274      276
     404        1      275      274      232      276
     405        1      275      276      232      274
     406        1      276      233      275      306
     407        1      276      275      233      306
     408        1      276      306      233      275
     409        1      277      234      278      306
     410        1      277      278      234      306
     411        1      277      306      234      278
     412        1      278      236      274      277
     413        1      278      274      236      277
     414        1      278      277      236      274
     415        1      279       64      317      318
     416        1      279      317       64      318
     417        1      279      318       64      317
     418        1      280       63      281      285
     419        1      280      281       63      285
     420        1      280      285       63      281
     421        1      281      237      280      282
     422        1      281      280      237      282
     423        1      281      282      237      280
     424        1      282      238      281      283
     425        1      282      281      238      283
     426        1      282      283      238      281
     427        1      283      282      284      286
     428        1      283      284      282      286
     429        1      283      286      282      284
     430        1      284      239      283      285
     431        1      284      283      239      285
     432        1      284      285      239      283
     433        1      285      240      280      284
     434        1      285      280      240      284
     435        1      285      284      240      280
     436        1      286      283      319      320
     437        1      286      319      283      320
     438        1      286      320      283      319
     439        1      287      321      322      720
     440        1      287      322      321      720
     441        1      287      720      321      322
     442        1      288      289      293      719
     443        1      288      293      289      719
     444        1      288      719      289      293
     445        1      289      241      288      290
     446        1      289      288      241      290
     447        1      289      290      241      288
     448        1      290      242      289      291
     449        1      290      289      242      291
     450        1      290      291      242      289
     451        1      291      290      292      294
     452        1      291      292      290      294
     453        1      291      294      290      292
     454        1      292      243      291      293
     455        1      292      291      243      293
     456        1      292      293      243      291
     457        1      293      244      288      292
     458        1      293      288      244      292
     459        1      293      292      244      288
     460        1      294      291      323      324
     461        1      294      323      291      324
     462        1      294      324      291      323
     463        1      295      245      296      307
     464        1      295      296      245      307
     465        1      295      307      245      296
     466        1      296      251      295      297
     467        1      296      295      251      297
     468        1      296      297      251      295
     469        1      297      296      298      300
     470        1      297      298      296      300
     471        1      297      300      296      298
     472        1      298      246      297      299
     473        1      298      297      246      299
     474        1      298      299      246      297
     475        1      299      247      298      307
     476        1      299      298      247      307
     477        1      299      307      247      298
     478        1      300      297      301      304
     479        1      300      301      297      304
     480        1      300      304      297      301
     481        1      301      248      300      302
     482        1      301      300      248      302
     483        1      301      302      248      300
     484        1      302      249      301      308
     485        1      302      301      249      308
     486        1      302      308      249      301
     487        1      303      250      304      308
     488        1      303      304      250      308
     489        1      303      308      250      304
     490        1      304      252      300      303
     491        1      304      300      252      303
     492        1      304      303      252      300
     493        1      305      269      273      325
     494        1      305      273      269      325
     495        1      305      325      269      273
     496        1      306      218      276      277
     497        1      306      276      218      277
     498        1      306      277      218      276
     499        1      307      295      299      327
     500        1      307      299      295      327
     501        1      307      327      295      299
     502        1      308      220      302      303
     503        1      308      302      220      303
     504        1      308      303      220      302
     505        1      361      146      417      418
     506        1      361      417      146      418
     507        1      361      418      146      417
     508        1      362      145      363      367
     509        1      362      363      145      367
     510        1      362      367      145      363
     511        1      363      329      362      364
     512        1      363      362      329      364
     513        1      363      364      329      362
     514        1      364      330      363      365
     515        1      364      363      330      365
     516        1      364      365      330      363
     517        1      365      364      366      368
     518        1      365      366      364      368
     519        1      365      368      364      366
     520        1      366      331      365      367
     521        1      366      365      331      367
     522        1      366      367      331      365
     523        1      367      332      362      366
     524        1      367      362      332      366
     525        1      367      366      332      362
     526        1      368      365      419      420
     527        1      368      419      365      420
     528        1      368      420      365      419
     529        1      369      421      422      802
     530        1      369      422      421      802
     531        1      369      802      421      422
     532        1      370      371      375      801
     533        1      370      375      371      801
     534        1      370      801      371      375
     535        1      371      333      370      372
     536        1      371      370      333      372
     537        1      371      372      333      370
     538        1      372      334      371      373
     539        1      372      371      334      373
     540        1      372      373      334      371
     541        1      373      372      374      376
     542        1      373      374      372      376
     543        1      373      376      372      374
     544        1      374      335      373      375
     545        1      374      373      335      375
     546        1      374      375      335      373
     547        1      375      336      370      374
     548        1      375      370      336      374
     549        1      375      374      336      370
     550        1      376      373      423      424
     551        1      376      423      373      424
     552        1      376      424      373      423
     553        1      377      337      378      413
     554        1      377      378      337      413
     555        1      377      413      337      378
     556        1      378      343      377      379
     557        1      378      377      343      379
     558        1      378      379      343      377
     559        1      379      378      380      382
     560        1      379      380      378      382
     561        1      379      382      378      380
     562        1      380      338      379      381
     563        1      380      379      338      381
     564        1      380      381      338      379
     565        1      381      339      380      413
     566        1      381      380      339      413
     567        1      381      413      339      380
     568        1      382      379      383      386
     569        1      382      383      379      386
     570        1      382      386      379      383
     571        1      383      340      382      384
     572        1      383      382      340      384
     573        1      383      384      340      382
     574        1      384      341      383      414
     575        1      384      383      341      414
     576        1      384      414      341      383
     577        1      385      342      386      414
     578        1      385      386      342      414
     579        1      385      414      342      386
     580        1      386      344      382      385
     581        1      386      382      344      385
     582        1      386      385      344      382
     583        1      387      172      425      426
     584        1      387      425      172      426
     585        1      387      426      172      425
     586        1      388      171      389      393
     587        1      388      389      171      393
     588        1      388      393      171      389
     589        1      389      345      388      390
     590        1      389      388      345      390
     591        1      389      390      345      388
     592        1      390      346      389      391
     593        1      390      389      346      391
     594        1      390      391      346      389
     595        1      391      390      392      394
     596        1      391      392      390      394
     597        1      391      394      390      392
     598        1      392      347      391      393
     599        1      392      391      347      393
     600        1      392      393      347      391
     601        1      393      348      388      392
     602        1      393      388      348      392
     603        1      393      392      348      388
     604        1      394      391      427      428
     605        1      394      427      391      428
     606        1      394      428      391      427
     607        1      395      429      430      828
     608        1      395      430      429      828
     609        1      395      828      429      430
     610        1      396      397      401      827
     611        1      396      401      397      827
     612        1      396      827      397      401
     613        1      397      349      396      398
     614        1      397      396      349      398
     615        1      397      398      349      396
     616        1      398      350      397      399
     617        1      398      397      350      399
     618        1      398      399      350      397
     619        1      399      398      400      402
     620        1      399      400      398      402
     621        1      399      402      398      400
     622        1      400      351      399      401
     623        1      400      399      351      401
     624        1      400      401      351      399
     625        1      401      352      396      400
     626        1      401      396      352      400
     627        1      401      400      352      396
     628        1      402      399      431      432
     629        1      402      431      399      432
     630        1      402      432      399      431
     631        1      403      353      404      415
     632        1      403      404      353      415
     633        1      403      415      353      404
     634        1      404      359      403      405
     635        1      404      403      359      405
     636        1      404      405      359      403
     637        1      405      404      406      408
     638        1      405      406      404      408
     639        1      405      408      404      406
     640        1      406      354      405      407
     641        1      406      405      354      407
     642        1      406      407      354      405
     643        1      407      355      406      415
     644        1      407      406      355      415
     645        1      407      415      355      406
     646        1      408      405      409      412
     647        1      408      409      405      412
     648        1      408      412      405      409
     649        1      409      356      408      410
     650        1      409      408      356      410
     651        1      409      410      356      408
     652        1      410      357      409      416
     653        1      410      409      357      416
     654        1      410      416      357      409
     655        1      411      358      412      416
     656        1      411      412      358      416
     657        1      411      416      358      412
     658        1      412      360      408      411
     659        1      412      408      360      411
     660        1      412      411      360      408
     661        1      413      217      377      381
     662        1      413      377      217      381
     663        1      413      381      217      377
     664        1      414      326      384      385
     665        1      414      384      326      385
     666        1      414      385      326      384
     667        1      415      219      403      407
     668        1      415      403      219      407
     669        1      415      407      219      403
     670        1      416      328      410      411
     671        1      416      410      328      411
     672        1      416      411      328      410
     673        1      469      525      526      686
     674        1      469      526      525      686
     675        1      469      686      525      526
     676        1      470      471      475      685
     677        1      470      475      471      685
     678        1      470      685      471      475
     679        1      471      437      470      472
     680        1      471      470      437      472
     681        1      471      472      437      470
     682        1      472      438      471      473
     683        1      472      471      438      473
     684        1      472      473      438      471
     685        1      473      472      474      476
     686        1      473      474      472      476
     687        1      473      476      472      474
     688        1      474      439      473      475
     689        1      474      473      439      475
     690        1      474      475      439      473
     691        1      475      440      470      474
     692        1      475      470      440      474
     693        1      475      474      440      470
     694        1      476      473      527      528
     695        1      476      527      473      528
     696        1      476      528      473      527
     697        1      477       46      529      530
     698        1      477      529       46      530
     699        1      477      530       46      529
     700        1      478       45      479      483
     701        1      478      479       45      483
     702        1      478      483       45      479
     703        1      479      441      478      480
     704        1      479      478      441      480
     705        1      479      480      441      478
     706        1      480      442      479      481
     707        1      480      479      442      481
     708        1      480      481      442      479
     709        1      481      480      482      484
     710        1      481      482      480      484
     711        1      481      484      480      482
     712        1      482      443      481      483
     713        1      482      481      443      483
     714        1      482      483      443      481
     715        1      483      444      478      482
     716        1      483      478      444      482
     717        1      483      482      444      478
     718        1      484      481      531      532
     719        1      484      531      481      532
     720        1      484      532      481      531
     721        1      485      445      486      521
     722        1      485      486      445      521
     723        1      485      521      445      486
     724        1      486      451      485      487
     725        1      486      485      451      487
     726        1      486      487      451      485
     727        1      487      486      488      490
     728        1      487      488      486      490
     729        1      487      490      486      488
     730        1      488      446      487      489
     731        1      488      487      446      489
     732        1      488      489      446      487
     733        1      489      447      488      521
     734        1      489      488      447      521
     735        1      489      521      447      488
     736        1      490      487      491      494
     737        1      490      491      487      494
     738        1      490      494      487      491
     739        1      491      448      490      492
     740        1      491      490      448      492
     741        1      491      492      448      490
     742        1      492      449      491      522
     743        1      492      491      449      522
     744        1      492      522      449      491
     745        1      493      450      494      522
     746        1      493      494      450      522
     747        1      493      522      450      494
     748        1      494      452      490      493
     749        1      494      490      452      493
     750        1      494      493      452      490
     751        1      495      533      534      712
     752        1      495      534      533      712
     753        1      495      712      533      534
     754        1      496      497      501      711
     755        1      496      501      497      711
     756        1      496      711      497      501
     757        1      497      453      496      498
     758        1      497      496      453      498
     759        1      497      498      453      496
     760        1      498      454      497      499
     761        1      498      497      454      499
     762        1      498      499      454      497
     763        1      499      498      500      502
     764        1      499      500      498      502
     765        1      499      502      498      500
     766        1      500      455      499      501
     767        1      500      499      455      501
     768        1      500      501      455      499
     769        1      501      456      496      500
     770        1      501      496      456      500
     771        1      501      500      456      496
     772        1      502      499      535      536
     773        1      502      535      499      536
     774        1      502      536      499      535
     775        1      503       72      537      538
     776        1      503      537       72      538
     777        1      503      538       72      537
     778        1      504       71      505      509
     779        1      504      505       71      509
     780        1      504      509       71      505
     781        1      505      457      504      506
     782        1      505      504      457      506
     783        1      505      506      457      504
     784        1      506      458      505      507
     785        1      506      505      458      507
     786        1      506      507      458      505
     787        1      507      506      508      510
     788        1      507      508      506      510
     789        1      507      510      506      508
     790        1      508      459      507      509
     791        1      508      507      459      509
     792        1      508      509      459      507
     793        1      509      460      504      508
     794        1      509      504      460      508
     795        1      509      508      460      504
     796        1      510      507      539      540
     797        1      510      539      507      540
     798        1      510      540      507      539
     799        1      511      461      512      523
     800        1      511      512      461      523
     801        1      511      523      461      512
     802        1      512      467      511      513
     803        1      512      511      467      513
     804        1      512      513      467      511
     805        1      513      512      514      516
     806        1      513      514      512      516
     807        1      513      516      512      514
     808        1      514      462      513      515
     809        1      514      513      462      515
     810        1      514      515      462      513
     811        1      515      463      514      523
     812        1      515      514      463      523
     813        1      515      523      463      514
     814        1      516      513      517      520
     815        1      516      517      513      520
     816        1      516      520      513      517
     817        1      517      464      516      518
     818        1      517      516      464      518
     819        1      517      518      464      516
     820        1      518      465      517      524
     821        1      518      517      465      524
     822        1      518      524      465      517
     823        1      519      466      520      524
     824        1      519      520      466      524
     825        1      519      524      466      520
     826        1      520      468      516      519
     827        1      520      516      468      519
     828        1      520      519      468      516
     829        1      521      485      489      541
     830        1      521      489      485      541
     831        1      521      541      485      489
     832        1      522      434      492      493
     833        1      522      492      434      493
     834        1      522      493      434      492
     835        1      523      511      515      543
     836        1      523      515      511      543
     837        1      523      543      511      515
     838        1      524      436      518      519
     839        1      524      518      436      519
     840        1      524      519      436      518
     841        1      577      633      634      794
     842        1      577      634      633      794
     843        1      577      794      633      634
     844        1      578      579      583      793
     845        1      578      583      579      793
     846        1      578      793      579      583
     847        1      579      545      578      580
     848        1      579      578      545      580
     849        1      579      580      545      578
     850        1      580      546      579      581
     851        1      580      579      546      581
     852        1      580      581      546      579
     853        1      581      580      582      584
     854        1      581      582      580      584
     855        1      581      584      580      582
     856        1      582      547      581      583
     857        1      582      581      547      583
     858        1      582      583      547      581
     859        1      583      548      578      582
     860        1      583      578      548      582
     861        1      583      582      548      578
     862        1      584      581      635      636
     863        1      584      635      581      636
     864        1      584      636      581      635
     865        1      585      154      637      638
     866        1      585      637      154      638
     867        1      585      638      154      637
     868        1      586      153      587      591
     869        1      586      587      153      591
     870        1      586      591      153      587
     871        1      587      549      586      588
     872        1      587      586      549      588
     873        1      587      588      549      586
     874        1      588      550      587      589
     875        1      588      587      550      589
     876        1      588      589      550      587
     877        1      589      588      590      592
     878        1      589      590      588      592
     879        1      589      592      588      590
     880        1      590      551      589      591
     881        1      590      589      551      591
     882        1      590      591      551      589
     883        1      591      552      586      590
     884        1      591      586      552      590
     885        1      591      590      552      586
     886        1      592      589      639      640
     887        1      592      639      589      640
     888        1      592      640      589      639
     889        1      593      553      594      629
     890        1      593      594      553      629
     891        1      593      629      553      594
     892        1      594      559      593      595
     893        1      594      593      559      595
     894        1      594      595      559      593
     895        1      595      594      596      598
     896        1      595      596      594      598
     897        1      595      598      594      596
     898        1      596      554      595      597
     899        1      596      595      554      597
     900        1      596      597      554      595
     901        1      597      555      596      629
     902        1      597      596      555      629
     903        1      597      629      555      596
     904        1      598      595      599      602
     905        1      598      599      595      602
     906        1      598      602      595      599
     907        1      599      556      598      600
     908        1      599      598      556      600
     909        1      599      600      556      598
     910        1      600      557      599      630
     911        1      600      599      557      630
     912        1      600      630      557      599
     913        1      601      558      602      630
     914        1      601      602      558      630
     915        1      601      630      558      602
     916        1      602      560      598      601
     917        1      602      598      560      601
     918        1      602      601      560      598
     919        1      603      641      642      820
     920        1      603      642      641      820
     921        1      603      820      641      642
     922        1      604      605      609      819
     923        1      604      609      605      819
     924        1      604      819      605      609
     925        1      605      561      604      606
     926        1      605      604      561      606
     927        1      605      606      561      604
     928        1      606      562      605      607
     929        1      606      605      562      607
     930        1      606      607      562      605
     931        1      607      606      608      610
     932        1      607      608      606      610
     933        1      607      610      606      608
     934        1      608      563      607      609
     935        1      608      607      563      609
     936        1      608      609      563      607
     937        1      609      564      604      608
     938        1      609      604      564      608
     939        1      609      608      564      604
     940        1      610      607      643      644
     941        1      610      643      607      644
     942        1      610      644      607      643
     943        1      611      180      645      646
     944        1      611      645      180      646
     945        1      611      646      180      645
     946        1      612      179      613      617
     947        1      612      613      179      617
     948        1      612      617      179      613
     949        1      613      565      612      614
     950        1      613      612      565      614
     951        1      613      614      565      612
     952        1      614      566      613      615
     953        1      614      613      566      615
     954        1      614      615      566      613
     955        1      615      614      616      618
     956        1      615      616      614      618
     957        1      615      618      614      616
     958        1      616      567      615      617
     959        1      616      615      567      617
     960        1      616      617      567      615
     961        1      617      568      612      616
     962        1      617      612      568      616
     963        1      617      616      568      612
     964        1      618      615      647      648
     965        1      618      647      615      648
     966        1      618      648      615      647
     967        1      619      569      620      631
     968        1      619      620      569      631
     969        1      619      631      569      620
     970        1      620      575      619      621
     971        1      620      619      575      621
     972        1      620      621      575      619
     973        1      621      620      622      624
     974        1      621      622      620      624
     975        1      621      624      620      622
     976        1      622      570      621      623
     977        1      622      621      570      623
     978        1      622      623      570      621
     979        1      623      571      622      631
     980        1      623      622      571      631
     981        1      623      631      571      622
     982        1      624      621      625      628
     983        1      624      625      621      628
     984        1      624      628      621      625
     985        1      625      572      624      626
     986        1      625      624      572      626
     987        1      625      626      572      624
     988        1      626      573      625      632
     989        1      626      625      573      632
     990        1      626      632      573      625
     991        1      627      574      628      632
     992        1      627      628      574      632
     993        1      627      632      574      628
     994        1      628      576      624      627
     995        1      628      624      576      627
     996        1      628      627      576      624
     997        1      629      433      593      597
     998        1      629      593      433      597
     999        1      629      597      433      593
    1000        1      630      542      600      601
    1001        1      630      600      542      601
    1002        1      630      601      542      600
    1003        1      631      435      619      623
    1004        1      631      619      435      623
    1005        1      631      623      435      619
    1006        1      632      544      626      627
    1007        1      632      626      544      627
    1008        1      632      627      544      626
    1009        1      685      470      741      742
    1010        1      685      741      470      742
    1011        1      685      742      470      741
    1012        1      686      469      687      691
    1013        1      686      687      469      691
    1014        1      686      691      469      687
    1015        1      687      653      686      688
    1016        1      687      686      653      688
    1017        1      687      688      653      686
    1018        1      688      654      687      689
    1019        1      688      687      654      689
    1020        1      688      689      654      687
    1021        1      689      688      690      692
    1022        1      689      690      688      692
    1023        1      689      692      688      690
    1024        1      690      655      689      691
    1025        1      690      689      655      691
    1026        1      690      691      655      689
    1027        1      691      656      686      690
    1028        1      691      686      656      690
    1029        1      691      690      656      686
    1030        1      692      689      743      744
    1031        1      692      743      689      744
    1032        1      692      744      689      743
    1033        1      693      262      745      746
    1034        1      693      745      262      746
    1035        1      693      746      262      745
    1036        1      694      261      695      699
    1037        1      694      695      261      699
    1038        1      694      699      261      695
    1039        1      695      657      694      696
    1040        1      695      694      657      696
    1041        1      695      696      657      694
    1042        1      696      658      695      697
    1043        1      696      695      658      697
    1044        1      696      697      658      695
    1045        1      697      696      698      700
    1046        1      697      698      696      700
    1047        1      697      700      696      698
    1048        1      698      659      697      699
    1049        1      698      697      659      699
    1050        1      698      699      659      697
    1051        1      699      660      694      698
    1052        1      699      694      660      698
    1053        1      699      698      660      694
    1054        1      700      697      747      748
    1055        1      700      747      697      748
    1056        1      700      748      697      747
    1057        1      701      661      702      737
    1058        1      701      702      661      737
    1059        1      701      737      661      702
    1060        1      702      667      701      703
    1061        1      702      701      667      703
    1062        1      702      703      667      701
    1063        1      703      702      704      706
    1064        1      703      704      702      706
    1065        1      703      706      702      704
    1066        1      704      662      703      705
    1067        1      704      703      662      705
    1068        1      704      705      662      703
    1069        1      705      663      704      737
    1070        1      705      704      663      737
    1071        1      705      737      663      704
    1072        1      706      703      707      710
    1073        1      706      707      703      710
    1074        1      706      710      703      707
    1075        1      707      664      706      708
    1076        1      707      706      664      708
    1077        1      707      708      664      706
    1078        1      708      665      707      738
    1079        1      708      707      665      738
    1080        1      708      738      665      707
    1081        1      709      666      710      738
    1082        1      709      710      666      738
    1083        1      709      738      666      710
    1084        1      710      668      706      709
    1085        1      710      706      668      709
    1086        1      710      709      668      706
    1087        1      711      496      749      750
    1088        1      711      749      496      750
    1089        1      711      750      496      749
    1090        1      712      495      713      717
    1091        1      712      713      495      717
    1092        1      712      717      495      713
    1093        1      713      669      712      714
    1094        1      713      712      669      714
    1095        1      713      714      669      712
    1096        1      714      670      713      715
    1097        1      714      713      670      715
    1098        1      714      715      670      713
    1099        1      715      714      716      718
    1100        1      715      716      714      718
    1101        1      715      718      714      716
    1102        1      716      671      715      717
    1103        1      716      715      671      717
    1104        1      716      717      671      715
    1105        1      717      672      712      716
    1106        1      717      712      672      716
    1107        1      717      716      672      712
    1108        1      718      715      751      752
    1109        1      718      751      715      752
    1110        1      718      752      715      751
    1111        1      719      288      753      754
    1112        1      719      753      288      754
    1113        1      719      754      288      753
    1114        1      720      287      721      725
    1115        1      720      721      287      725
    1116        1      720      725      287      721
    1117        1      721      673      720      722
    1118        1      721      720      673      722
    1119        1      721      722      673      720
    1120        1      722      674      721      723
    1121        1      722      721      674      723
    1122        1      722      723      674      721
    1123        1      723      722      724      726
    1124        1      723      724      722      726
    1125        1      723      726      722      724
    1126        1      724      675      723      725
    1127        1      724      723      675      725
    1128        1      724      725      675      723
    1129        1      725      676      720      724
    1130        1      725      720      676      724
    1131        1      725      724      676      720
    1132        1      726      723      755      756
    1133        1      726      755      723      756
    1134        1      726      756      723      755
    1135        1      727      677      728      739
    1136        1      727      728      677      739
    1137        1      727      739      677      728
    1138        1      728      683      727      729
    1139        1      728      727      683      729
    1140        1      728      729      683      727
    1141        1      729      728      730      732
    1142        1      729      730      728      732
    1143        1      729      732      728      730
    1144        1      730      678      729      731
    1145        1      730      729      678      731
    1146        1      730      731      678      729
    1147        1      731      679      730      739
    1148        1      731      730      679      739
    1149        1      731      739      679      730
    1150        1      732      729      733      736
    1151        1      732      733      729      736
    1152        1      732      736      729      733
    1153        1      733      680      732      734
    1154        1      733      732      680      734
    1155        1      733      734      680      732
    1156        1      734      681      733      740
    1157        1      734      733      681      740
    1158        1      734      740      681      733
    1159        1      735      682      736      740
    1160        1      735      736      682      740
    1161        1      735      740      682      736
    1162        1      736      684      732      735
    1163        1      736      732      684      735
    1164        1      736      735      684      732
    1165        1      737      701      705      757
    1166        1      737      705      701      757
    1167        1      737      757      701      705
    1168        1      738      650      708      709
    1169        1      738      708      650      709
    1170        1      738      709      650      708
    1171        1      739      727      731      759
    1172        1      739      731      727      759
    1173        1      739      759      727      731
    1174        1      740      652      734      735
    1175        1      740      734      652      735
    1176        1      740      735      652      734
    1177        1      793      578      849      850
    1178        1      793      849      578      850
    1179        1      793      850      578      849
    1180        1      794      577      795      799
    1181        1      794      795      577      799
    1182        1      794      799      577      795
    1183        1      795      761      794      796
    1184        1      795      794      761      796
    1185        1      795      796      761      794
    1186        1      796      762      795      797
    1187        1      796      795      762      797
    1188        1      796      797      762      795
    1189        1      797      796      798      800
    1190        1      797      798      796      800
    1191        1      797      800      796      798
    1192        1      798      763      797      799
    1193        1      798      797      763      799
    1194        1      798      799      763      797
    1195        1      799      764      794      798
    1196        1      799      794      764      798
    1197        1      799      798      764      794
    1198        1      800      797      851      852
    1199        1      800      851      797      852
    1200        1      800      852      797      851
    1201        1      801      370      853      854
    1202        1      801      853      370      854
    1203        1      801      854      370      853
    1204        1      802      369      803      807
    1205        1      802      803      369      807
    1206        1      802      807      369      803
    1207        1      803      765      802      804
    1208        1      803      802      765      804
    1209        1      803      804      765      802
    1210        1      804      766      803      805
    1211        1      804      803      766      805
    1212        1      804      805      766      803
    1213        1      805      804      806      808
    1214        1      805      806      804      808
    1215        1      805      808      804      806
    1216        1      806      767      805      807
    1217        1      806      805      767      807
    1218        1      806      807      767      805
    1219        1      807      768      802      806
    1220        1      807      802      768      806
    1221        1      807      806      768      802
    1222        1      808      805      855      856
    1223        1      808      855      805      856
    1224        1      808      856      805      855
    1225        1      809      769      810      845
    1226        1      809      810      769      845
    1227        1      809      845      769      810
    1228        1      810      775      809      811
    1229        1      810      809      775      811
    1230        1      810      811      775      809
    1231        1      811      810      812      814
    1232        1      811      812      810      814
    1233        1      811      814      810      812
    1234        1      812      770      811      813
    1235        1      812      811      770      813
    1236        1      812      813      770      811
    1237        1      813      771      812      845
    1238        1      813      812      771      845
    1239        1      813      845      771      812
    1240        1      814      811      815      818
    1241        1      814      815      811      818
    1242        1      814      818      811      815
    1243        1      815      772      814      816
    1244        1      815      814      772      816
    1245        1      815      816      772      814
    1246        1      816      773      815      846
    1247        1      816      815      773      846
    1248        1      816      846      773      815
    1249        1      817      774      818      846
    1250        1      817      818      774      846
    1251        1      817      846      774      818
    1252        1      818      776      814      817
    1253        1      818      814      776      817
    1254        1      818      817      776      814
    1255        1      819      604      857      858
    1256        1      819      857      604      858
    1257        1      819      858      604      857
    1258        1      820      603      821      825
    1259        1      820      821      603      825
    1260        1      820      825      603      821
    1261        1      821      777      820      822
    1262        1      821      820      777      822
    1263        1      821      822      777      820
    1264        1      822      778      821      823
    1265        1      822      821      778      823
    1266        1      822      823      778      821
    1267        1      823      822      824      826
    1268        1      823      824      822      826
    1269        1      823      826      822      824
    1270        1      824      779      823      825
    1271        1      824      823      779      825
    1272        1      824      825      779      823
    1273        1      825      780      820      824
    1274        1      825      820      780      824
    1275        1      825      824      780      820
    1276        1      826      823      859      860
    1277        1      826      859      823      860
    1278        1      826      860      823      859
    1279        1      827      396      861      862
    1280        1      827      861      396      862
    1281        1      827      862      396      861
    1282        1      828      395      829      833
    1283        1      828      829      395      833
    1284        1      828      833      395      829
    1285        1      829      781      828      830
    1286        1      829      828      781      830
    1287        1      829      830      781      828
    1288        1      830      782      829      831
    1289        1      830      829      782      831
    1290        1      830      831      782      829
    1291        1      831      830      832      834
    1292        1      831      832      830      834
    1293        1      831      834      830      832
    1294        1      832      783      831      833
    1295        1      832      831      783      833
    1296        1      832      833      783      831
    1297        1      833      784      828      832
    1298        1      833      828      784      832
    1299        1      833      832      784      828
    1300        1      834      831      863      864
    1301        1      834      863      831      864
    1302        1      834      864      831      863
    1303        1      835      785      836      847
    1304        1      835      836      785      847
    1305        1      835      847      785      836
    1306        1      836      791      835      837
    1307        1      836      835      791      837
    1308        1      836      837      791      835
    1309        1      837      836      838      840
    1310        1      837      838      836      840
    1311        1      837      840      836      838
    1312        1      838      786      837      839
    1313        1      838      837      786      839
    1314        1      838      839      786      837
    1315        1      839      787      838      847
    1316        1      839      838      787      847
    1317        1      839      847      787      838
    1318        1      840      837      841      844
    1319        1      840      841      837      844
    1320        1      840      844      837      841
    1321        1      841      788      840      842
    1322        1      841      840      788      842
    1323        1      841      842      788      840
    1324        1      842      789      841      848
    1325        1      842      841      789      848
    1326        1      842      848      789      841
    1327        1      843      790      844      848
    1328        1      843      844      790      848
    1329        1      843      848      790      844
    1330        1      844      792      840      843
    1331        1      844      840      792      843
    1332        1      844      843      792      840
    1333        1      845      649      809      813
    1334        1      845      809      649      813
    1335        1      845      813      649      809
    1336        1      846      758      816      817
    1337        1      846      816      758      817
    1338        1      846      817      758      816
    1339        1      847      651      835      839
    1340        1      847      835      651      839
    1341        1      847      839      651      835
    1342        1      848      760      842      843
    1343        1      848      842      760      843
    1344        1      848      843      760      842
