# Supplementary material for: Probing Structural Defects in MOFs Using Water Stability
Source: J Phys Chem C Nanomater Interfaces. 2024 Feb 23;128(9):3975–84. doi: 10.1021/acs.jpcc.3c07497 (PMC10926153; doi:10.1021/acs.jpcc.3c07497)
Supplement: Supplementary file 2 — jp3c07497_si_002.zip [file jp3c07497_si_002.zip › SI/Sample input files/MD/Pristine ATOXAJ/restart_ATOXAJ_2.2.2_298.000000_4100]

Cell info:
========================================================================
number-of-unit-cells: 1 1 1
unit-cell-vector-a:     21.85     0.0     0.0
unit-cell-vector-b:     -3.760107450201     21.5666700249     0.0
unit-cell-vector-c:     -4.482160599341     -3.35229586979     27.377718764775

cell-vector-a:    21.850000000000     0.000000000000     0.000000000000
cell-vector-b:    -3.760107450201    21.566670024900     0.000000000000
cell-vector-c:    -4.482160599341    -3.352295869790    27.377718764775

cell-lengths:     21.85     21.892     27.944
cell-angles:    95.199997000000    99.229996000000    99.889999000000


Maximum changes for MC-moves:
========================================================================
Maximum-volume-change: 0.003125
Maximum-Gibbs-volume-change: 0.012500
Maximum-box-shape-change: 0.100000 0.100000 0.100000, 0.100000 0.100000 0.100000, 0.100000 0.100000 0.100000


Acceptance targets for MC-moves:
========================================================================
Target-volume-change: 0.500000
Target-box-shape-change: 0.500000
Target-Gibbs-volume-change: 0.500000


Components: 1 (Adsorbates 128, Cations 0)
========================================================================
Component 0 (H2O_TIP4P)
	Fractional-molecule-id component 0: -1
	Lambda-factors component 0:  0.000000 0.000000 0.000000 0.000000
	Number-of-biasing-factors component 0: 21
	Biasing-factors component 0:  0.000000 0.000000 0.000000 0.000000 0.000000 0.000000 0.000000 0.000000 0.000000 0.000000 0.000000 0.000000 0.000000 0.000000 0.000000 0.000000 0.000000 0.000000 0.000000 0.000000 0.000000
	Maximum-CF-Lambda-change component 0: 0.500000
	Maximum-CBCF-Lambda-change component 0: 0.500000

	Maximum-translation-change component 0: 0.355404,0.345803,0.409985
	Maximum-translation-in-plane-change component 0: 0.000000,0.000000,0.000000
	Maximum-rotation-change component 0: 0.662473 0.523599 0.616888

Reactions: 0

Component: 0     Adsorbate    128 molecules of H2O_TIP4P
------------------------------------------------------------------------
Adsorbate-atom-position:   0   0   -3.64007   -1.07043   24.8177
Adsorbate-atom-position:   0   1   -3.5070623254063764   -0.8161944448636731   25.73088403457557
Adsorbate-atom-position:   0   2   -2.782308299172266   -0.9545310678304252   24.40898965988727
Adsorbate-atom-position:   0   3   -3.513245478291788   -1.0230494083603423   24.882280339340692
Adsorbate-atom-position:   1   0   0.400472   8.72593   18.8858
Adsorbate-atom-position:   1   1   0.5487788161534297   7.836653094774535   18.564204735552508
Adsorbate-atom-position:   1   2   1.0415179962177035   9.26053998926448   18.417308772641487
Adsorbate-atom-position:   1   3   0.5015161978296524   8.68052989378294   18.7846619733214
Adsorbate-atom-position:   2   0   8.40974   8.5742   2.61726
Adsorbate-atom-position:   2   1   8.668869841323183   8.168540248403652   3.4446194933706935
Adsorbate-atom-position:   2   2   7.5511689831875275   8.197749554166748   2.423939771049318
Adsorbate-atom-position:   2   3   8.333004417629876   8.474080444535737   2.6984248015580428
Adsorbate-atom-position:   3   0   19.8394   0.314341   0.616779
Adsorbate-atom-position:   3   1   18.938692482361674   0.05340752215261274   0.8087986026666774
Adsorbate-atom-position:   3   2   19.821200077009106   1.2711859513139534   0.6354429210275849
Adsorbate-atom-position:   3   3   19.7217711439473   0.40342577849366196   0.6437485099041189
Adsorbate-atom-position:   4   0   5.18704   9.73547   24.5145
Adsorbate-atom-position:   4   1   4.789009826585914   10.107790808127993   23.72761942654119
Adsorbate-atom-position:   4   2   5.992037305710893   10.23859206608902   24.63729806355362
Adsorbate-atom-position:   4   3   5.239136094279631   9.847537343288314   24.429488779981074
Adsorbate-atom-position:   5   0   7.13502   -1.37901   24.0349
Adsorbate-atom-position:   5   1   6.762053733381493   -1.236121430310431   23.165008707586562
Adsorbate-atom-position:   5   2   7.959082113224957   -0.8921147514057809   24.025599976151018
Adsorbate-atom-position:   5   3   7.1927634789278185   -1.298392120789472   23.922354683825095
Adsorbate-atom-position:   6   0   -4.15662   19.0043   7.79471
Adsorbate-atom-position:   6   1   -3.319921296380672   19.28400290956307   7.423316136637008
Adsorbate-atom-position:   6   2   -3.9181179738228353   18.38229471579792   8.482065839383122
Adsorbate-atom-position:   6   3   -4.01898277711529   18.960481492207485   7.835156671697703
Adsorbate-atom-position:   7   0   5.66891   9.07815   9.58365
Adsorbate-atom-position:   7   1   5.609190075677106   8.165011157129818   9.864439644183278
Adsorbate-atom-position:   7   2   5.4023793378264395   9.064479966037922   8.664407716217973
Adsorbate-atom-position:   7   3   5.6271460953621695   8.95950722771682   9.501920758878091
Adsorbate-atom-position:   8   0   3.24932   19.1726   7.2414
Adsorbate-atom-position:   8   1   3.5012832019530875   18.53416654841496   7.908594958583139
Adsorbate-atom-position:   8   2   3.0706349867527907   18.647085255980475   6.4615681207728555
Adsorbate-atom-position:   8   3   3.258700504519779   19.02358991114275   7.226977810370505
Adsorbate-atom-position:   9   0   9.8114   13.2258   22.403
Adsorbate-atom-position:   9   1   8.900758752430988   13.472803050799497   22.56410198981295
Adsorbate-atom-position:   9   2   10.286600298221742   13.54800020220338   23.168900480656635
Adsorbate-atom-position:   9   3   9.755657367209409   13.298667525398812   22.52167216451985
Adsorbate-atom-position:   10   0   7.93167   9.08305   16.2871
Adsorbate-atom-position:   10   1   8.129777588838069   9.975009143990167   16.00180347233607
Adsorbate-atom-position:   10   2   8.539687388430679   8.53260425803635   15.79358588619977
Adsorbate-atom-position:   10   3   8.034863302172804   9.126771874712011   16.187402758020394
Adsorbate-atom-position:   11   0   11.5124   8.99464   18.6963
Adsorbate-atom-position:   11   1   12.203767166545639   9.616980444667357   18.470610718123588
Adsorbate-atom-position:   11   2   11.679500583893493   8.236767351793171   18.135998042157247
Adsorbate-atom-position:   11   3   11.622292501914258   8.97729528944743   18.5956878782707
Adsorbate-atom-position:   12   0   12.2657   14.6554   9.32913
Adsorbate-atom-position:   12   1   11.889509982311152   15.506377419067542   9.553964033963744
Adsorbate-atom-position:   12   2   12.74249024791321   14.388605456914336   10.115083924396698
Adsorbate-atom-position:   12   3   12.27857747591629   14.730181525152044   9.45852047148055
Adsorbate-atom-position:   13   0   19.3741   8.28562   2.67828
Adsorbate-atom-position:   13   1   18.424747824348565   8.368864575056595   2.588655074284334
Adsorbate-atom-position:   13   2   19.503099048172295   7.953192452837856   3.5665834455963803
Adsorbate-atom-position:   13   3   19.26908639872865   8.253719062171392   2.7805271208087436
Adsorbate-atom-position:   14   0   5.06449   12.8853   26.0636
Adsorbate-atom-position:   14   1   4.778291757044565   13.695595025390597   25.642002588294858
Adsorbate-atom-position:   14   2   6.01883358018109   12.95360025622563   26.09180010579155
Adsorbate-atom-position:   14   3   5.150017476607648   12.99776810690496   26.013241528276335
Adsorbate-atom-position:   15   0   15.468   -0.0971477   4.81109
Adsorbate-atom-position:   15   1   15.309447433046596   0.8466683045923526   4.793646577520035
Adsorbate-atom-position:   15   2   16.06779879274388   0.5496176982109782   4.439380748164674
Adsorbate-atom-position:   15   3   15.447965225912247   0.05141573213768655   4.805844577355092
Adsorbate-atom-position:   16   0   0.990659   0.170282   3.52386
Adsorbate-atom-position:   16   1   1.6388247435718593   0.4967693893832837   2.899745432445591
Adsorbate-atom-position:   16   2   0.9357362415508016   0.8533199959925524   4.192197060647402
Adsorbate-atom-position:   16   3   1.066600671283206   0.2995135927904984   3.5295219773528603
Adsorbate-atom-position:   17   0   0.214999   20.2431   8.43527
Adsorbate-atom-position:   17   1   0.3685424544039525   19.298301093662403   8.438627706506999
Adsorbate-atom-position:   17   2   -0.33836019705709636   19.680086572699278   8.97660291024232
Adsorbate-atom-position:   17   3   0.23464773634415997   20.09445462542126   8.439568811047781
Adsorbate-atom-position:   18   0   -2.0826   8.74569   13.371
Adsorbate-atom-position:   18   1   -1.2520137351429441   9.21933787000752   13.415899798085798
Adsorbate-atom-position:   18   2   -1.8475719829748218   7.880297301478155   13.03620282474565
Adsorbate-atom-position:   18   3   -1.9461889701018038   8.695541709837823   13.333889625225233
Adsorbate-atom-position:   19   0   15.1786   17.8287   16.6893
Adsorbate-atom-position:   19   1   14.221729983907201   17.810152064336716   16.672341627872992
Adsorbate-atom-position:   19   2   14.44818726075994   17.334091373455458   16.317693518754645
Adsorbate-atom-position:   19   3   15.02881582105679   17.822495454839697   16.684181078466857
Adsorbate-atom-position:   20   0   14.1714   4.05857   9.11902
Adsorbate-atom-position:   20   1   14.555904987323492   3.6891252080187487   9.913940310723843
Adsorbate-atom-position:   20   2   13.48831622360156   4.649855956645291   9.435262489073352
Adsorbate-atom-position:   20   3   14.13317598991769   4.086970465093305   9.261260425462355
Adsorbate-atom-position:   21   0   1.65254   3.34637   18.8074
Adsorbate-atom-position:   21   1   2.494386322239576   3.0452141610034706   18.46559337284073
Adsorbate-atom-position:   21   2   1.2210458882310666   3.7549133611777195   18.056975457793158
Adsorbate-atom-position:   21   3   1.705073839976396   3.3601170055724756   18.667574338924773
Adsorbate-atom-position:   22   0   12.4581   18.0225   23.7989
Adsorbate-atom-position:   22   1   12.220001811264344   17.3141053889108   24.396995450158737
Adsorbate-atom-position:   22   2   12.383996588872858   17.635282175594742   22.92665984905407
Adsorbate-atom-position:   22   3   12.418133277483136   17.88224522360834   23.763810702620525
Adsorbate-atom-position:   23   0   6.64435   -0.825843   19.185
Adsorbate-atom-position:   23   1   6.614040254061734   0.10064723399248765   18.946401999971282
Adsorbate-atom-position:   23   2   5.876218441416649   -1.2081707757651658   18.76069913906902
Adsorbate-atom-position:   23   3   6.542141265973911   -0.7561833774814504   19.100141814305527
Adsorbate-atom-position:   24   0   -0.46133   13.983   18.5746
Adsorbate-atom-position:   24   1   -1.0405494789610452   14.444799584586532   17.96840054530889
Adsorbate-atom-position:   24   2   -0.19472405329959402   13.196041121969834   18.099364444224253
Adsorbate-atom-position:   24   3   -0.5013534917725719   13.94138060743469   18.436158870747075
Adsorbate-atom-position:   25   0   14.6364   5.18753   4.56604
Adsorbate-atom-position:   25   1   15.454519829045328   4.6906279564181235   4.565659990789589
Adsorbate-atom-position:   25   2   14.667700124941893   5.702012053677477   3.759466780371164
Adsorbate-atom-position:   25   3   14.745136381995506   5.189781792982459   4.462737876793885
Adsorbate-atom-position:   26   0   -5.83871   12.8808   26.0581
Adsorbate-atom-position:   26   1   -6.244177476968354   13.677036132946734   25.71482753429535
Adsorbate-atom-position:   26   2   -4.899760982886643   13.066595847982002   26.048800207824367
Adsorbate-atom-position:   26   3   -5.770429479315741   13.006502100144358   26.01296960542623
Adsorbate-atom-position:   27   0   8.69885   8.11372   7.84003
Adsorbate-atom-position:   27   1   9.376860397305435   7.9937699297107905   7.175089610353424
Adsorbate-atom-position:   27   2   8.751330354288555   7.325884681418586   8.381133652925636
Adsorbate-atom-position:   27   3   8.792362066339335   7.997512545303125   7.824176895514705
Adsorbate-atom-position:   28   0   -6.18051   17.3115   21.6022
Adsorbate-atom-position:   28   1   -5.50050876717746   17.55810407360996   22.22911035582354
Adsorbate-atom-position:   28   2   -6.452133516835123   16.435188653992274   21.87520353470285
Adsorbate-atom-position:   28   3   -6.128235159590975   17.23089303326502   21.717394869564565
Adsorbate-atom-position:   29   0   -1.27897   13.0944   22.1978
Adsorbate-atom-position:   29   1   -0.9298104584316452   12.759610028017628   23.023775259430828
Adsorbate-atom-position:   29   2   -2.110045548992052   13.50450273820694   22.437301599123536
Adsorbate-atom-position:   29   3   -1.3406555147953907   13.10403876170179   22.334189118104355
Adsorbate-atom-position:   30   0   8.04905   1.91118   21.0339
Adsorbate-atom-position:   30   1   8.685681706584809   2.2897850679034852   20.427607898180497
Adsorbate-atom-position:   30   2   8.425415980549646   2.0605363416901543   21.901236827237167
Adsorbate-atom-position:   30   3   8.178725917519246   1.9787657584116942   21.067311400381566
Adsorbate-atom-position:   31   0   3.49679   14.2776   19.9658
Adsorbate-atom-position:   31   1   3.0223103870643517   14.256101376834806   19.134753222670085
Adsorbate-atom-position:   31   2   2.9231997036872697   13.821391810771178   20.581511052407244
Adsorbate-atom-position:   31   3   3.3626245186341004   14.216449859794015   19.938226752772934
Adsorbate-atom-position:   32   0   17.6915   -0.898717   19.0269
Adsorbate-atom-position:   32   1   16.869149917784306   -1.1760931628843114   18.623124509729212
Adsorbate-atom-position:   32   2   17.707800099984638   0.05119022672071705   18.910099283545662
Adsorbate-atom-position:   32   3   17.58831161448163   -0.8126295963980354   18.9602583010782
Adsorbate-atom-position:   33   0   7.07503   11.3974   0.844056
Adsorbate-atom-position:   33   1   6.2011772874615145   11.012603208998227   0.9114704377998558
Adsorbate-atom-position:   33   2   6.934156197773894   12.33602533377883   0.9680273460237522
Adsorbate-atom-position:   33   3   6.945130742065195   11.468293941289106   0.8685556301295289
Adsorbate-atom-position:   34   0   6.37687   3.86609   15.2358
Adsorbate-atom-position:   34   1   6.567122790114464   3.2202065792287353   15.91614573756765
Adsorbate-atom-position:   34   2   5.421267760532386   3.8859300464954347   15.184199879074374
Adsorbate-atom-position:   34   3   6.278890527493237   3.785951046057759   15.316284601187679
Adsorbate-atom-position:   35   0   2.45877   8.84088   9.10943
Adsorbate-atom-position:   35   1   1.806290266516049   9.419969763461287   9.50332983910515
Adsorbate-atom-position:   35   2   2.164569706660694   7.958629120331059   9.335950225857307
Adsorbate-atom-position:   35   3   2.3375834420556396   8.802071831551936   9.188851308446191
Adsorbate-atom-position:   36   0   8.98258   0.867873   5.45089
Adsorbate-atom-position:   36   1   8.158120390488365   0.5189701652506635   5.112120160451378
Adsorbate-atom-position:   36   2   8.971150034189035   1.7926972336882399   5.204310737561895
Adsorbate-atom-position:   36   3   8.875576112001497   0.9415981399007649   5.37595821969407
Adsorbate-atom-position:   37   0   -3.12658   9.24108   17.0952
Adsorbate-atom-position:   37   1   -3.4990434105672237   10.102784755158773   16.90820330825014
Adsorbate-atom-position:   37   2   -2.203028368316338   9.413480304588017   17.27840032366894
Adsorbate-atom-position:   37   3   -3.056037053657543   9.37345619160859   17.094713567547178
Adsorbate-atom-position:   38   0   2.93837   10.3168   5.09222
Adsorbate-atom-position:   38   1   3.545942371202643   11.000336418535415   4.809614942920376
Adsorbate-atom-position:   38   2   3.190739676000355   9.546171525055735   4.583620805898643
Adsorbate-atom-position:   38   3   3.0484485166504   10.305642632441101   4.990937063030325
Adsorbate-atom-position:   39   0   11.9242   -0.0987108   1.95222
Adsorbate-atom-position:   39   1   11.797155515742782   0.8499695918736677   1.9620715528847947
Adsorbate-atom-position:   39   2   11.941999971903336   0.8496265030810125   1.8234902031957159
Adsorbate-atom-position:   39   3   11.905240493181518   0.050084874637389684   1.9528399277409334
Adsorbate-atom-position:   40   0   12.7414   3.13532   19.0056
Adsorbate-atom-position:   40   1   13.615079743050012   3.422053351862379   18.73970616495708
Adsorbate-atom-position:   40   2   12.625001323177884   2.2888596222541575   18.57410490507953
Adsorbate-atom-position:   40   3   12.838338751630856   3.063671343654643   18.916328792569182
Adsorbate-atom-position:   41   0   13.4864   -2.17581   18.8532
Adsorbate-atom-position:   41   1   13.319255217259292   -1.2336907325403381   18.826634091699475
Adsorbate-atom-position:   41   2   14.079513100970003   -1.5250856264842514   18.477691705590562
Adsorbate-atom-position:   41   3   13.464982975747093   -2.027495846004284   18.846549977692856
Adsorbate-atom-position:   42   0   6.83063   16.1074   1.47379
Adsorbate-atom-position:   42   1   5.927527964423116   16.321298113640527   1.2395120660883476
Adsorbate-atom-position:   42   2   6.812559913689632   15.170395524470662   1.6685409302127414
Adsorbate-atom-position:   42   3   6.71270684358805   16.014833688962547   1.4687296400562708
Adsorbate-atom-position:   43   0   19.9153   0.74489   5.53437
Adsorbate-atom-position:   43   1   19.08580307759796   0.4935869323841809   5.128151507151108
Adsorbate-atom-position:   43   2   19.97189985730085   1.690787615209774   5.399070341116522
Adsorbate-atom-position:   43   3   19.816361267697825   0.8338050571900136   5.4650501626131796
Adsorbate-atom-position:   44   0   17.5942   -0.79633   14.4583
Adsorbate-atom-position:   44   1   17.4507012432816   0.10879115797748606   14.734697605275024
Adsorbate-atom-position:   44   2   16.820714439153548   -1.26741120602347   14.768194215004932
Adsorbate-atom-position:   44   3   17.476812696073246   -0.7407676575691764   14.53335362736342
Adsorbate-atom-position:   45   0   6.54099   6.86778   26.6893
Adsorbate-atom-position:   45   1   6.562260122048582   5.934594645355153   26.47729878353082
Adsorbate-atom-position:   45   2   7.404530753282748   7.191804034924873   26.433296812107994
Adsorbate-atom-position:   45   3   6.654257600288895   6.789798431971085   26.629389017930375
Adsorbate-atom-position:   46   0   9.80147   2.49964   12.9713
Adsorbate-atom-position:   46   1   10.076119359012234   2.1578259067953556   13.822159973956264
Adsorbate-atom-position:   46   2   10.616207954261936   2.766012600587621   12.545295840934314
Adsorbate-atom-position:   46   3   9.940930554758765   2.48998468399803   13.025683164116108
Adsorbate-atom-position:   47   0   9.24845   0.53248   10.0357
Adsorbate-atom-position:   47   1   8.903113087877632   1.2619134776699492   9.521014602130476
Adsorbate-atom-position:   47   2   10.164999607363958   0.7608299021783426   10.190699933600364
Adsorbate-atom-position:   47   3   9.321572110386716   0.6550892437234882   9.989655127037345
Adsorbate-atom-position:   48   0   16.1554   8.42016   7.35379
Adsorbate-atom-position:   48   1   15.99659821538651   8.802264294085738   8.216929699958708
Adsorbate-atom-position:   48   2   16.124699945152567   7.474768311002771   7.5005002621064145
Adsorbate-atom-position:   48   3   16.13114127669865   8.34805078496877   7.483064032393859
Adsorbate-atom-position:   49   0   -4.26817   2.14752   26.1737
Adsorbate-atom-position:   49   1   -4.400419064325342   2.7428357880844016   25.435905219967964
Adsorbate-atom-position:   49   2   -3.3569021936974135   2.2847996695262864   26.432499376991572
Adsorbate-atom-position:   49   3   -4.168445451177204   2.241302193611949   26.11238185812159
Adsorbate-atom-position:   50   0   16.9703   6.83161   16.5104
Adsorbate-atom-position:   50   1   16.233215671019412   6.2406325646666145   16.356503271971086
Adsorbate-atom-position:   50   2   17.287510667047354   6.597462126158678   17.382629331017345
Adsorbate-atom-position:   50   3   16.916549265558587   6.725986414599563   16.602348446175917
Adsorbate-atom-position:   51   0   5.3644   1.98717   25.8399
Adsorbate-atom-position:   51   1   5.679383528294377   2.8006732856218983   25.44590809502529
Adsorbate-atom-position:   51   2   4.414841722295519   2.01565994832533   25.722600212756713
Adsorbate-atom-position:   51   3   5.283169024143598   2.0949552624310144   25.774448752768997
Adsorbate-atom-position:   52   0   12.6517   1.06133   6.45666
Adsorbate-atom-position:   52   1   13.003400650443782   1.702901186537439   7.073851141448388
Adsorbate-atom-position:   52   2   12.20048837781208   1.586473526506078   5.795702975246268
Adsorbate-atom-position:   52   3   12.638962665190338   1.2106832514817392   6.451059413086204
Adsorbate-atom-position:   53   0   -1.44498   0.660641   10.7969
Adsorbate-atom-position:   53   1   -1.7926909861841382   1.5347724792273865   10.620199498838868
Adsorbate-atom-position:   53   2   -0.5208396987758865   0.7163213553883077   10.553802814337072
Adsorbate-atom-position:   53   3   -1.3711894231853625   0.7796665658914235   10.743161136618
Adsorbate-atom-position:   54   0   14.213   7.42337   25.3435
Adsorbate-atom-position:   54   1   13.828102168151124   6.562694848231516   25.50879906886105
Adsorbate-atom-position:   54   2   13.531310958638505   7.90508225613123   24.87500753135124
Adsorbate-atom-position:   54   3   14.076469506482443   7.37486109710912   25.30468878151648
Adsorbate-atom-position:   55   0   10.42   11.0201   2.77296
Adsorbate-atom-position:   55   1   11.239016628927088   11.167202986709613   2.2998803948149735
Adsorbate-atom-position:   55   2   10.30890730453581   11.804648414592288   3.309964691017897
Adsorbate-atom-position:   55   3   10.510611581198921   11.139358101713567   2.7811481944473724
Adsorbate-atom-position:   56   0   17.3317   19.1682   1.82352
Adsorbate-atom-position:   56   1   16.459048571795208   18.973088501440802   2.1650501274882172
Adsorbate-atom-position:   56   2   17.930780912243485   18.838010520409284   2.4930786667000358
Adsorbate-atom-position:   56   3   17.296688868040707   19.1009555845769   1.9529510984011766
Adsorbate-atom-position:   57   0   6.47851   19.0106   2.88205
Adsorbate-atom-position:   57   1   6.633268371667491   18.257959285835515   3.4528508775228035
Adsorbate-atom-position:   57   2   5.5270479202395295   19.04530007584942   2.7833197841898225
Adsorbate-atom-position:   57   3   6.376518418640709   18.91869735505035   2.9424786453851963
Adsorbate-atom-position:   58   0   12.736   15.9398   4.41159
Adsorbate-atom-position:   58   1   13.408718113368275   15.259281676606049   4.387569353228622
Adsorbate-atom-position:   58   2   12.326391261913068   15.902999214937502   3.5472415610579175
Adsorbate-atom-position:   58   3   12.769681514167809   15.847972747576703   4.297865282740506
Adsorbate-atom-position:   59   0   14.3616   18.7707   7.29648
Adsorbate-atom-position:   59   1   14.560407087791035   18.062974768462198   7.909531856280371
Adsorbate-atom-position:   59   2   14.146400676072904   18.32510139989817   6.477112574135017
Adsorbate-atom-position:   59   3   14.359500536291314   18.623059055169097   7.270065162094504
Adsorbate-atom-position:   60   0   18.0933   11.8041   5.70452
Adsorbate-atom-position:   60   1   18.037201480977032   12.621378424197351   5.209403070876258
Adsorbate-atom-position:   60   2   17.261772813908685   11.362085548704314   5.5330043924395405
Adsorbate-atom-position:   60   3   17.979678997392643   11.852141868272353   5.61918391935763
Adsorbate-atom-position:   61   0   -0.912282   -1.70934   17.9654
Adsorbate-atom-position:   61   1   -0.7826309972684493   -0.8744654218097696   17.51550346057967
Adsorbate-atom-position:   61   2   -0.5906894719114039   -1.5557073268785564   18.85377328169365
Adsorbate-atom-position:   61   3   -0.8545184287159872   -1.5827950749796817   18.021522649475223
Adsorbate-atom-position:   62   0   -3.74946   19.8849   13.4782
Adsorbate-atom-position:   62   1   -3.5650746129223467   18.946024238622233   13.505516180727605
Adsorbate-atom-position:   62   2   -2.9731877936632722   19.486109141059288   13.085009012699377
Adsorbate-atom-position:   62   3   -3.7159592458751347   19.73869631247457   13.479676897773238
Adsorbate-atom-position:   63   0   -1.93547   3.91323   12.4181
Adsorbate-atom-position:   63   1   -1.8229609713133312   4.830222083420808   12.167702161735473
Adsorbate-atom-position:   63   2   -1.1556630355695525   3.7078481657415683   12.933804605740935
Adsorbate-atom-position:   63   3   -1.821242393101842   4.004326871738373   12.452061946083852
Adsorbate-atom-position:   64   0   16.1765   9.05433   11.8591
Adsorbate-atom-position:   64   1   16.312201046022498   8.111392731569696   11.765899281582191
Adsorbate-atom-position:   64   2   15.245016396376178   9.181637759073912   11.679203166621658
Adsorbate-atom-position:   64   3   16.074631154369516   8.949924033836222   11.824140988009946
Adsorbate-atom-position:   65   0   7.59927   0.772078   26.5738
Adsorbate-atom-position:   65   1   8.319358464833263   1.3265165175736517   26.273296467500284
Adsorbate-atom-position:   65   2   7.764017514962483   0.8860120982205546   25.6377929927739
Adsorbate-atom-position:   65   3   7.628543901749722   0.7926303344284105   26.428126940631113
Adsorbate-atom-position:   66   0   -4.4606   6.77827   21.9745
Adsorbate-atom-position:   66   1   -3.6556496795413977   7.046163434725141   22.417805683727106
Adsorbate-atom-position:   66   2   -4.453060006857103   5.822200869478888   22.020399958257155
Adsorbate-atom-position:   66   3   -4.356592755057466   6.690174655099753   22.037123503625796
Adsorbate-atom-position:   67   0   -0.63295   10.7375   2.38248
Adsorbate-atom-position:   67   1   -0.3929819954018573   11.658919216448904   2.2843279530123075
Adsorbate-atom-position:   67   2   0.19008017608123284   10.296204731240381   2.592507748238347
Adsorbate-atom-position:   67   3   -0.49687065081005033   10.79895961677033   2.3968022285446047
Adsorbate-atom-position:   68   0   8.35815   14.3836   7.40835
Adsorbate-atom-position:   68   1   7.621623791045225   14.881724488696891   7.762797425273718
Adsorbate-atom-position:   68   2   9.093728210173458   14.603099465908635   7.980168608637247
Adsorbate-atom-position:   68   3   8.358033502974749   14.475466225626473   7.526927329273302
Adsorbate-atom-position:   69   0   2.60431   -2.08331   18.7572
Adsorbate-atom-position:   69   1   2.4324036070817314   -1.1420536984124197   18.730430487574477
Adsorbate-atom-position:   69   2   2.9197220145062763   -1.3637725917647083   18.210379170792542
Adsorbate-atom-position:   69   3   2.580371593785656   -1.935439086633058   18.749380429171406
Adsorbate-atom-position:   70   0   3.13715   7.23704   23.9497
Adsorbate-atom-position:   70   1   2.778725217081222   7.619213774644927   24.75076599039235
Adsorbate-atom-position:   70   2   3.172719884446726   6.297133053406748   24.127299423045784
Adsorbate-atom-position:   70   3   3.0958205228935634   7.165648182947311   24.074980017480936
Adsorbate-atom-position:   71   0   7.68237   3.77804   12.1149
Adsorbate-atom-position:   71   1   6.838897113543791   4.087794732387796   11.784994959758729
Adsorbate-atom-position:   71   2   8.248103169751937   4.5497443237897395   12.089399857124999
Adsorbate-atom-position:   71   3   7.64681649773851   3.916481417998374   12.06940360168605
Adsorbate-atom-position:   72   0   1.30618   14.7171   9.35644
Adsorbate-atom-position:   72   1   1.640913514378828   14.328607527226579   10.164684339881196
Adsorbate-atom-position:   72   2   0.9532726559264205   15.565069590202866   9.625950334848438
Adsorbate-atom-position:   72   3   1.3038527816124563   14.775920508750072   9.494406415496522
Adsorbate-atom-position:   73   0   -2.97067   1.72592   21.1615
Adsorbate-atom-position:   73   1   -2.7700741803978373   2.124731570154756   22.00822456481954
Adsorbate-atom-position:   73   2   -3.4053214385907706   2.4201722978066087   20.666198360671785
Adsorbate-atom-position:   73   3   -3.000632589251308   1.8658439860768268   21.20648356773011
Adsorbate-atom-position:   74   0   3.01741   4.17384   8.72952
Adsorbate-atom-position:   74   1   2.4815077123708056   4.814302733970879   9.197331996969234
Adsorbate-atom-position:   74   2   3.4863186819137257   3.7038613210939997   9.419068061703971
Adsorbate-atom-position:   74   3   3.008834475184195   4.1956634881414905   8.877675984487539
Adsorbate-atom-position:   75   0   7.03596   19.1722   8.0948
Adsorbate-atom-position:   75   1   7.669661957203941   19.361300584041764   8.786822137327238
Adsorbate-atom-position:   75   2   6.887636443885278   18.228577376282015   8.156511479556631
Adsorbate-atom-position:   75   3   7.098095836971207   19.075612812652405   8.19128861593042
Adsorbate-atom-position:   76   0   8.97109   18.5754   22.4689
Adsorbate-atom-position:   76   1   9.1347226164821   17.632574174389504   22.492044532510096
Adsorbate-atom-position:   76   2   8.415415351601252   17.913918274729127   22.881088612481715
Adsorbate-atom-position:   76   3   8.992198921216497   18.4270299635583   22.475283238313374
Adsorbate-atom-position:   77   0   4.03292   5.07927   5.25787
Adsorbate-atom-position:   77   1   4.9507469254117105   4.922218814979071   5.036148327011523
Adsorbate-atom-position:   77   2   3.5602603112005617   4.9376200932627246   4.437650540034961
Adsorbate-atom-position:   77   3   4.089905935651899   5.041032739286499   5.124488910519499
Adsorbate-atom-position:   78   0   3.56262   19.9526   11.4151
Adsorbate-atom-position:   78   1   3.790470811638909   19.023796691462724   11.374599855732384
Adsorbate-atom-position:   78   2   2.6169105142853786   19.961500089270235   11.56270148048163
Adsorbate-atom-position:   78   3   3.4707252968448175   19.834840109448418   11.428810277506331
Adsorbate-atom-position:   79   0   -1.94324   18.598   22.2477
Adsorbate-atom-position:   79   1   -2.312535898005195   17.784531063260605   22.59138687591559
Adsorbate-atom-position:   79   2   -1.795981106268572   17.652388438381607   22.266816295421023
Adsorbate-atom-position:   79   3   -1.9234967658027082   18.449397576770437   22.2529463810129
Adsorbate-atom-position:   80   0   14.5512   19.8631   11.819
Adsorbate-atom-position:   80   1   14.9183917503879   19.25851358310315   11.174114488493581
Adsorbate-atom-position:   80   2   13.694063617569343   19.494484353559745   12.032709071199896
Adsorbate-atom-position:   80   3   14.48848738091751   19.738519634841644   11.763801630233989
Adsorbate-atom-position:   81   0   10.5921   7.86096   22.394
Adsorbate-atom-position:   81   1   10.773007093180306   8.424302088061525   23.14642950198376
Adsorbate-atom-position:   81   2   10.004121693461325   7.186884870003877   22.734787426646903
Adsorbate-atom-position:   81   3   10.539987364202107   7.846779116203168   22.53393990040348
Adsorbate-atom-position:   82   0   -0.661377   3.49224   7.4871
Adsorbate-atom-position:   82   1   -1.2314006634716212   4.211190836813466   7.214309682489262
Adsorbate-atom-position:   82   2   -0.20623911900730074   3.826789912523471   8.259859797942422
Adsorbate-atom-position:   82   3   -0.6760836733243925   3.6271007768398613   7.551102223632298
Adsorbate-atom-position:   83   0   17.6273   16.209   1.41864
Adsorbate-atom-position:   83   1   18.026587810150644   15.509921342157988   1.9364141928822995
Adsorbate-atom-position:   83   2   16.68897636428241   16.02179528444385   1.4457506828991835
Adsorbate-atom-position:   83   3   17.55829980174477   16.095540119269735   1.4883954879949457
Adsorbate-atom-position:   84   0   6.85394   19.3262   13.0832
Adsorbate-atom-position:   84   1   7.375370896627877   18.59938481134375   12.742492880056158
Adsorbate-atom-position:   84   2   7.051153652113535   18.389630958102423   13.09650583252165
Adsorbate-atom-position:   84   3   6.887226253855753   19.179940164893104   13.082906846875868
Adsorbate-atom-position:   85   0   15.8027   9.87938   14.6562
Adsorbate-atom-position:   85   1   15.718497795203557   10.711621791872881   15.121512183987948
Adsorbate-atom-position:   85   2   14.92313752997381   9.502366086773563   14.67769908265753
Adsorbate-atom-position:   85   3   15.679324238391521   9.937648741363937   14.718515128399053
Adsorbate-atom-position:   86   0   4.89242   17.3612   21.726
Adsorbate-atom-position:   86   1   5.719226708009836   17.448199653604643   22.20039811114992
Adsorbate-atom-position:   86   2   4.710098519485511   16.421540831049235   21.731600352645938
Adsorbate-atom-position:   86   3   4.974933546717742   17.25204398769349   21.787453068152857
Adsorbate-atom-position:   87   0   8.52256   9.99226   19.8998
Adsorbate-atom-position:   87   1   8.429354552343622   10.171410470956694   20.835454686988296
Adsorbate-atom-position:   87   2   8.332420592602464   10.828797392786027   19.47520132333547
Adsorbate-atom-position:   87   3   8.486288747835085   10.122280418574368   19.96521473091082
Adsorbate-atom-position:   88   0   13.6562   10.3744   5.06552
Adsorbate-atom-position:   88   1   13.879603262129642   9.821841931558934   4.316519063104383
Adsorbate-atom-position:   88   2   13.516395380702772   11.24342871365731   4.689387572174007
Adsorbate-atom-position:   88   3   13.66690192590415   10.414909861870436   4.921490767296426
Adsorbate-atom-position:   89   0   1.49774   18.0139   23.324
Adsorbate-atom-position:   89   1   1.5193202372249233   17.22209129588998   22.786594092461826
Adsorbate-atom-position:   89   2   1.1699531186277203   17.718611817970608   24.173466002824135
Adsorbate-atom-position:   89   3   1.458539165345478   17.8747346046864   23.363953564416683
Adsorbate-atom-position:   90   0   9.74783   -1.6682   17.4323
Adsorbate-atom-position:   90   1   10.230619604336614   -2.046385356737115   18.167229842838157
Adsorbate-atom-position:   90   2   9.946450128064168   -0.7326213967676097   17.47070002475916
Adsorbate-atom-position:   90   3   9.8350575152698   -1.5968439266330472   17.531293289537764
Adsorbate-atom-position:   91   0   4.54293   -0.127799   4.88864
Adsorbate-atom-position:   91   1   4.386625031512853   0.8160679681224077   4.8583787489742125
Adsorbate-atom-position:   91   2   4.813999270634011   0.7295946930110979   4.5605708827354565
Adsorbate-atom-position:   91   3   4.52118628550039   0.020460950696894326   4.881843096358348
Adsorbate-atom-position:   92   0   6.62495   -0.863323   14.439
Adsorbate-atom-position:   92   1   5.7036309312353   -1.0522218593768065   14.617101753098298
Adsorbate-atom-position:   92   2   6.800289046735729   -0.052351209003285715   14.916297405081346
Adsorbate-atom-position:   92   3   6.529455823276014   -0.7836885092549084   14.522900000569594
Adsorbate-atom-position:   93   0   4.23971   17.3039   15.7836
Adsorbate-atom-position:   93   1   4.573225248622177   17.03488770051165   16.639539134320003
Adsorbate-atom-position:   93   2   3.2878667772206596   17.24989981716456   15.869100289489445
Adsorbate-atom-position:   93   3   4.16055142070143   17.26255022299473   15.904116037376967
Adsorbate-atom-position:   94   0   4.65717   14.36   15.0238
Adsorbate-atom-position:   94   1   3.723273837578737   14.54699923158023   14.928400392017359
Adsorbate-atom-position:   94   2   4.710209838732784   13.404402905485513   15.03969995165632
Adsorbate-atom-position:   94   3   4.5444071728818765   14.261608077420941   15.013622849538075
Adsorbate-atom-position:   95   0   4.80684   9.44273   14.3979
Adsorbate-atom-position:   95   1   4.155118216190436   10.05922060620697   14.731711157642524
Adsorbate-atom-position:   95   2   4.29210687085797   8.752102384370577   13.980389350682318
Adsorbate-atom-position:   95   3   4.657524486895754   9.433239205825046   14.38718541310435
Adsorbate-atom-position:   96   0   11.1819   20.1392   8.62888
Adsorbate-atom-position:   96   1   10.528422066080049   19.495421738549865   8.902280768038338
Adsorbate-atom-position:   96   2   11.352850158306627   19.197956121615153   8.661557894332317
Adsorbate-atom-position:   96   3   11.203538258309505   19.99092807749421   8.63575188284016
Adsorbate-atom-position:   97   0   7.16386   14.4615   12.413
Adsorbate-atom-position:   97   1   7.299921947345877   15.199010555398972   11.818191486981275
Adsorbate-atom-position:   97   2   7.84015002065818   14.56520153655624   13.082409918715008
Adsorbate-atom-position:   97   3   7.267847552082655   14.569181917438424   12.422549537614012
Adsorbate-atom-position:   98   0   -2.49179   14.4903   7.46649
Adsorbate-atom-position:   98   1   -1.8898198663977444   14.514700005415378   8.210310165084689
Adsorbate-atom-position:   98   2   -3.1589258374268177   15.143925314179324   7.676098117888596
Adsorbate-atom-position:   98   3   -2.5001289951637475   14.57709519068193   7.58854349660762
Adsorbate-atom-position:   99   0   18.0115   11.6984   0.987232
Adsorbate-atom-position:   99   1   17.090179083296995   11.439822195507492   1.0104080106439572
Adsorbate-atom-position:   99   2   18.02549988213295   12.571792646779889   1.3786667044541177
Adsorbate-atom-position:   99   3   17.895351498010942   11.777095282149958   1.0403034429145859
Adsorbate-atom-position:   100   0   -0.0959168   7.71902   22.3
Adsorbate-atom-position:   100   1   -0.6042286286169326   7.061859872565395   22.775385624307514
Adsorbate-atom-position:   100   2   -0.23500702589469147   8.529932660610166   22.78918953987458
Adsorbate-atom-position:   100   3   -0.17878798764336234   7.738700326879052   22.42347085078071
Adsorbate-atom-position:   101   0   17.2532   3.74742   14.9879
Adsorbate-atom-position:   101   1   17.67811260936218   2.8972847720760604   15.101703377136776
Adsorbate-atom-position:   101   2   16.321204127250457   3.5684907923700906   15.112799446895298
Adsorbate-atom-position:   101   3   17.188285537035732   3.615691388347961   15.018456265646954
Adsorbate-atom-position:   102   0   -5.23876   10.36   20.0187
Adsorbate-atom-position:   102   1   -4.81239225581853   10.867485412477357   20.709280149471653
Adsorbate-atom-position:   102   2   -4.282313610818757   10.389251857342838   19.99448278578871
Adsorbate-atom-position:   102   3   -5.088975493116389   10.367972697455288   20.01971862305094
Adsorbate-atom-position:   103   0   -6.20637   17.54   26.7727
Adsorbate-atom-position:   103   1   -5.2557777216949635   17.647100256689495   26.738999919230288
Adsorbate-atom-position:   103   2   -6.357949981272368   16.64490011058915   26.469300037484917
Adsorbate-atom-position:   103   3   -6.104085784640477   17.439125215324832   26.729546586403558
Adsorbate-atom-position:   104   0   -4.30552   6.74644   26.6226
Adsorbate-atom-position:   104   1   -3.382605530123819   6.998071218704904   26.65640016370157
Adsorbate-atom-position:   104   2   -4.308139947361347   5.904186922121333   26.16780913742717
Adsorbate-atom-position:   104   3   -4.187711696403326   6.670830902393441   26.568706883901594
Adsorbate-atom-position:   105   0   8.78255   0.368698   0.342752
Adsorbate-atom-position:   105   1   8.020104123919186   0.8738392677906304   0.6251354726435574
Adsorbate-atom-position:   105   2   8.534498281124815   0.871319742969406   1.1186859973589653
Adsorbate-atom-position:   105   3   8.741107588830944   0.44807481299826224   0.4630925505834745
Adsorbate-atom-position:   106   0   -2.04686   8.32994   8.1739
Adsorbate-atom-position:   106   1   -2.1378499760417307   7.457260229782418   8.556499899258888
Adsorbate-atom-position:   106   2   -1.1073066134328498   8.427290350893845   8.018999441669681
Adsorbate-atom-position:   106   3   -1.938234311833638   8.23068861552981   8.20304828556081
Adsorbate-atom-position:   107   0   8.50881   5.30015   1.49971
Adsorbate-atom-position:   107   1   7.576757678095469   5.336369701627987   1.284771770626183
Adsorbate-atom-position:   107   2   8.6067302534919   4.495077915862706   2.0081413162059505
Adsorbate-atom-position:   107   3   8.402030952308209   5.201728786753023   1.5372799315547316
Adsorbate-atom-position:   108   0   12.7635   9.48733   8.57276
Adsorbate-atom-position:   108   1   12.498912195083324   10.363759604593046   8.852217119576961
Adsorbate-atom-position:   108   2   12.131807097123161   8.901516581663275   8.989915313224794
Adsorbate-atom-position:   108   3   12.64876664263018   9.524535456119088   8.66193404746685
Adsorbate-atom-position:   109   0   14.1066   6.79481   21.1806
Adsorbate-atom-position:   109   1   14.242194913879308   6.388405244108936   20.324632107074574
Adsorbate-atom-position:   109   2   13.891289846601735   6.0649955840827445   21.761327385408137
Adsorbate-atom-position:   109   3   14.096397663021419   6.649365893662925   21.14535905432618
Adsorbate-atom-position:   110   0   -5.52131   9.97391   25.2699
Adsorbate-atom-position:   110   1   -5.57864823889624   10.537482690260411   24.498323698424503
Adsorbate-atom-position:   110   2   -4.662961155385429   10.168699737802145   25.646099493614496
Adsorbate-atom-position:   110   3   -5.418773529114262   10.070989448184575   25.21928525038611
Adsorbate-atom-position:   111   0   14.4035   14.631   19.8502
Adsorbate-atom-position:   111   1   13.72635513118918   14.590803272702015   19.174854984650285
Adsorbate-atom-position:   111   2   14.962784730593343   13.874320658609006   19.674504796772304
Adsorbate-atom-position:   111   3   14.3884089660113   14.528997922089946   19.74126039840727
Adsorbate-atom-position:   112   0   7.59857   11.0306   11.6375
Adsorbate-atom-position:   112   1   7.23738880800749   11.727202298969994   11.089298190790482
Adsorbate-atom-position:   112   2   8.547248977648529   11.128400925521019   11.555799226839802
Adsorbate-atom-position:   112   3   7.673776966425152   11.132294350760251   11.556863958278093
Adsorbate-atom-position:   113   0   0.729025   2.67338   22.1479
Adsorbate-atom-position:   113   1   0.8742338467850268   1.9691361934670786   22.779712386532097
Adsorbate-atom-position:   113   2   0.47185623333847726   3.4252893177656154   22.681499515845957
Adsorbate-atom-position:   113   3   0.7146920411498826   2.6794837617603458   22.29708884134872
Adsorbate-atom-position:   114   0   6.19324   6.68902   21.5963
Adsorbate-atom-position:   114   1   6.7537853947972915   6.060463950655015   22.051204378087718
Adsorbate-atom-position:   114   2   5.3279590845542995   6.279749567002055   21.5919999954507
Adsorbate-atom-position:   114   3   6.15422882216958   6.556163858449937   21.653983391515347
Adsorbate-atom-position:   115   0   -3.24059   11.0129   11.7621
Adsorbate-atom-position:   115   1   -4.0463924364075625   11.5079137829454   11.614195881822981
Adsorbate-atom-position:   115   2   -2.544500890648948   11.585791036844158   11.4404050330725
Adsorbate-atom-position:   115   3   -3.2546307104325134   11.149607464176523   11.701984047965826
Adsorbate-atom-position:   116   0   10.6648   14.1065   18.8186
Adsorbate-atom-position:   116   1   10.286767131236624   14.499934207861141   18.032131619059477
Adsorbate-atom-position:   116   2   11.052399295645259   13.286001491029582   18.514000553525424
Adsorbate-atom-position:   116   3   10.666029025299707   14.051821176509886   18.678926395626984
Adsorbate-atom-position:   117   0   6.10416   6.69965   16.7782
Adsorbate-atom-position:   117   1   5.158145561764584   6.555919325686223   16.803300117757434
Adsorbate-atom-position:   117   2   6.439041872185461   6.226601481214565   17.539981511036114
Adsorbate-atom-position:   117   3   6.025931460432883   6.620695652376616   16.87892986939613
Adsorbate-atom-position:   118   0   4.68145   17.3381   26.3856
Adsorbate-atom-position:   118   1   5.625114603386874   17.497702469878178   26.369599752393164
Adsorbate-atom-position:   118   2   4.579283356256726   16.46542866795776   26.005812476326753
Adsorbate-atom-position:   118   3   4.789160741016903   17.24682209747213   26.33493698805142
Adsorbate-atom-position:   119   0   7.20907   11.3885   5.35825
Adsorbate-atom-position:   119   1   7.920013274795501   12.007602851753868   5.524090763907061
Adsorbate-atom-position:   119   2   6.439668070335632   11.939494220565196   5.214521507582876
Adsorbate-atom-position:   119   3   7.201585160283075   11.538286402476022   5.36108033702995
Adsorbate-atom-position:   120   0   8.83364   8.25196   12.8433
Adsorbate-atom-position:   120   1   8.861980279633077   7.44689205640775   12.326294898719109
Adsorbate-atom-position:   120   2   9.752354092908327   8.462296358127348   13.01049710506272
Adsorbate-atom-position:   120   3   8.95487809333459   8.175827592820017   12.798520749207091
Adsorbate-atom-position:   121   0   11.9076   2.30921   22.8946
Adsorbate-atom-position:   121   1   11.617886011282218   2.7059091544513985   23.716139667696442
Adsorbate-atom-position:   121   2   12.65520244700733   1.7648182181295882   23.141500808140865
Adsorbate-atom-position:   121   3   11.96621806835083   2.2903009043981193   23.03137122565195
Adsorbate-atom-position:   122   0   19.3713   5.42796   1.41488
Adsorbate-atom-position:   122   1   19.700707312205576   4.5549106199914   1.6282047353967615
Adsorbate-atom-position:   122   2   18.419040391184986   5.34340358655739   1.4626679730182397
Adsorbate-atom-position:   122   3   19.2915650385475   5.305382697483865   1.4483036567424346
Adsorbate-atom-position:   123   0   1.74226   16.0178   4.29578
Adsorbate-atom-position:   123   1   2.5075421295131672   15.556398716081205   4.6388309545911195
Adsorbate-atom-position:   123   2   1.5413315724201646   15.571003496527792   3.473446435395402
Adsorbate-atom-position:   123   3   1.8145034799423088   15.901539650068921   4.23442520687242
Adsorbate-atom-position:   124   0   15.5346   14.4984   14.8806
Adsorbate-atom-position:   124   1   14.592975734335699   14.618090373367332   14.757109932240054
Adsorbate-atom-position:   124   2   15.614403354708577   13.643264052489933   15.303217765662207
Adsorbate-atom-position:   124   3   15.424270957757576   14.404263815216293   14.918886827398431
Adsorbate-atom-position:   125   0   -3.73983   14.6083   12.377
Adsorbate-atom-position:   125   1   -2.802581111166363   14.599200010788598   12.571199769764196
Adsorbate-atom-position:   125   2   -3.910032792983039   15.494114535983407   12.056694743875044
Adsorbate-atom-position:   125   3   -3.641632539378874   14.720534813540892   12.360856724093184
Adsorbate-atom-position:   126   0   -0.0356436   11.2662   6.15796
Adsorbate-atom-position:   126   1   0.7134810022667506   11.205500404953174   6.75071604546882
Adsorbate-atom-position:   126   2   0.045295041819791784   12.131413274734347   5.756603842100519
Adsorbate-atom-position:   126   3   0.07062129482209303   11.369191816183964   6.182464243052545
Adsorbate-atom-position:   127   0   4.85333   9.95395   19.2666
Adsorbate-atom-position:   127   1   4.000574600363646   9.68232828009472   18.927097850276702
Adsorbate-atom-position:   127   2   4.894757922230502   10.893352885335384   19.08760897708762
Adsorbate-atom-position:   127   3   4.749473034102235   10.039438829975232   19.200226883574924
Adsorbate-atom-velocity: 0 0    -9.855985059801     0.522809699987    -4.811590199803
Adsorbate-atom-velocity: 0 1    -6.375871194758     1.761754531838    -3.030738761845
Adsorbate-atom-velocity: 0 2    11.090523442667     8.515284997241     3.069515500937
Adsorbate-atom-velocity: 0 3    -6.729081252186     1.704545073829    -3.574751434829
Adsorbate-atom-velocity: 1 0     0.679522236516    -0.252873117533     6.264553776260
Adsorbate-atom-velocity: 1 1     0.481874275018    -1.703740421121    14.026526354673
Adsorbate-atom-velocity: 1 2     2.296901219697    -1.444859450610     2.681187606556
Adsorbate-atom-velocity: 1 3     0.861266805855    -0.591191220978     6.799459715769
Adsorbate-atom-velocity: 2 0    -0.072783752386    -2.218540974171    -6.375831614246
Adsorbate-atom-velocity: 2 1     7.045765795729    28.772053932505     4.862681967034
Adsorbate-atom-velocity: 2 2     7.215439186967    17.607861117204     0.222319121422
Adsorbate-atom-velocity: 2 3     1.771438362215     4.286629587942    -4.092526849364
Adsorbate-atom-velocity: 3 0     2.625706099061    -4.766039650003     2.428552205249
Adsorbate-atom-velocity: 3 1     6.004801890799     0.727838283984     2.187575285327
Adsorbate-atom-velocity: 3 2     1.469239332889    -9.333446928924     3.290483310570
Adsorbate-atom-velocity: 3 3     2.910228739744    -4.647445441963     2.508043068662
Adsorbate-atom-velocity: 4 0    -0.022974090822     0.243522563109    -2.089620992570
Adsorbate-atom-velocity: 4 1    14.004093275325    -2.165652338567   -27.710719432203
Adsorbate-atom-velocity: 4 2    21.317242091681     1.582636826370   -19.018417484656
Adsorbate-atom-velocity: 4 3     4.504467300167     0.106548282046    -7.536495305840
Adsorbate-atom-velocity: 5 0    -1.243852087000     4.835966363533    -0.772257108890
Adsorbate-atom-velocity: 5 1    12.398434709498     6.938543094126    -1.532924070453
Adsorbate-atom-velocity: 5 2    35.131872776399    24.496772459056   -18.059490977811
Adsorbate-atom-velocity: 5 3     5.159041639422     7.621951120565    -3.082617829557
Adsorbate-atom-velocity: 6 0    -1.698714105274     4.340349508065     0.936069314598
Adsorbate-atom-velocity: 6 1     3.897890493995     9.105724071011    -9.309696056637
Adsorbate-atom-velocity: 6 2    12.211537693060     5.412877678290    -9.357985682427
Adsorbate-atom-velocity: 6 3     0.798391288421     5.087672784790    -1.693272542637
Adsorbate-atom-velocity: 7 0     1.176450060723     5.055631798080    -0.739452743048
Adsorbate-atom-velocity: 7 1    -1.109239231984     4.096679107886   -20.686343421960
Adsorbate-atom-velocity: 7 2   -26.212463349214    11.560126814636    16.254814554947
Adsorbate-atom-velocity: 7 3    -2.622262517169     5.765529772188    -1.117415610041
Adsorbate-atom-velocity: 8 0     3.354317797320    -0.409128961703    -7.992501552213
Adsorbate-atom-velocity: 8 1     3.807291157276    -0.215334091645    -8.953375931644
Adsorbate-atom-velocity: 8 2    10.834731038902   -12.390160996164    -6.475663713091
Adsorbate-atom-velocity: 8 3     4.369889340622    -1.918037927661    -7.921334888903
Adsorbate-atom-velocity: 9 0     0.358895543811     3.947552833646    -1.122213726241
Adsorbate-atom-velocity: 9 1     5.314549080399     1.981122133716    -5.354485525200
Adsorbate-atom-velocity: 9 2    -6.293437541873    -2.324680150469    -2.043077883924
Adsorbate-atom-velocity: 9 3     0.141694667064     2.892906207473    -1.781872985646
Adsorbate-atom-velocity: 10 0     4.678445721523    -1.835891095298    -1.033598149059
Adsorbate-atom-velocity: 10 1     0.783092704552     6.437204100204    10.130298564458
Adsorbate-atom-velocity: 10 2     4.093983017854    -0.296942451461   -13.210484784742
Adsorbate-atom-velocity: 10 3     4.104976417301    -0.579833397151    -1.163283920860
Adsorbate-atom-velocity: 11 0    -3.219328501962     3.508357198515     1.472169980022
Adsorbate-atom-velocity: 11 1    13.618960607129    -2.747609309969    -0.536708071185
Adsorbate-atom-velocity: 11 2   -17.423048916693     0.931614206401   -20.159565325590
Adsorbate-atom-velocity: 11 3    -2.882090218722     2.377670725512    -1.554111237455
Adsorbate-atom-velocity: 12 0     2.956829879586    -0.612909788748     1.249823052758
Adsorbate-atom-velocity: 12 1   -14.457965402512     4.765739492733     8.096543996257
Adsorbate-atom-velocity: 12 2    -7.423499431065     2.050650708478     5.133795414246
Adsorbate-atom-velocity: 12 3    -0.601272708307     0.416578923701     2.623474757005
Adsorbate-atom-velocity: 13 0    -6.683317404436     1.256472137187     2.583156783888
Adsorbate-atom-velocity: 13 1     1.323073241498    -0.041256718571   -22.367033825420
Adsorbate-atom-velocity: 13 2   -18.789964381173     8.958342878800     2.006292024998
Adsorbate-atom-velocity: 13 3    -7.208200666461     2.076277278231    -0.684594905894
Adsorbate-atom-velocity: 14 0    -7.486077839604    -2.661567687995     2.979400227922
Adsorbate-atom-velocity: 14 1    -2.493524134830    -2.799616491293    -6.500686739593
Adsorbate-atom-velocity: 14 2   -16.249029217344    -7.243763794675     7.769550461043
Adsorbate-atom-velocity: 14 3    -7.968736962502    -3.265814100665     2.379041373028
Adsorbate-atom-velocity: 15 0    -3.819262758948    -0.099383535532    -0.621071093530
Adsorbate-atom-velocity: 15 1     4.002978656132     0.707370537171     5.873639558101
Adsorbate-atom-velocity: 15 2    -0.537034493315    43.596318940732    12.223242700478
Adsorbate-atom-velocity: 15 3    -2.397750180811     5.597466701396     1.854562325804
Adsorbate-atom-velocity: 16 0    -4.146471544862     4.023245103466     3.744626206286
Adsorbate-atom-velocity: 16 1   -15.438626831642    13.921619256035     0.090677394726
Adsorbate-atom-velocity: 16 2     1.320711335395     8.829942012832     5.471767638141
Adsorbate-atom-velocity: 16 3    -4.892126579056     5.905668011160     3.497975375489
Adsorbate-atom-velocity: 17 0     2.622581817582     7.361336515065    -6.270602174479
Adsorbate-atom-velocity: 17 1    -0.063534930270     4.220426305138    -7.177648152490
Adsorbate-atom-velocity: 17 2     4.430766374308    17.303531289821     6.504194144263
Adsorbate-atom-velocity: 17 3     2.510202012674     8.231988499079    -4.751387432042
Adsorbate-atom-velocity: 18 0    -0.222103514372    -2.680616109984    -3.039335412821
Adsorbate-atom-velocity: 18 1    -0.649119025510    -4.114567889907    -5.313734004800
Adsorbate-atom-velocity: 18 2     0.870821165642     1.497571212160    -1.913372786310
Adsorbate-atom-velocity: 18 3    -0.136858783008    -2.329319904400    -3.186346059360
Adsorbate-atom-velocity: 19 0    -4.409226273452    -1.767891320482    -0.968724326815
Adsorbate-atom-velocity: 19 1   -25.507912438926     6.814152683138   -11.181308279774
Adsorbate-atom-velocity: 19 2    28.994946543930   -17.921000176057    24.522927949007
Adsorbate-atom-velocity: 19 3    -2.833966293428    -2.737087478740     0.987202523566
Adsorbate-atom-velocity: 20 0     3.267154730362     6.374208386606     8.260859020231
Adsorbate-atom-velocity: 20 1     3.105137665901     4.296161776789    15.387775897613
Adsorbate-atom-velocity: 20 2     3.090579279233     2.015801549664     7.140744907697
Adsorbate-atom-velocity: 20 3     3.223810836433     5.550263975942     9.029795950061
Adsorbate-atom-velocity: 21 0    -2.881787760364    -3.429433886410    -1.773164026396
Adsorbate-atom-velocity: 21 1    11.843273793090     3.655711193205    -0.706196289076
Adsorbate-atom-velocity: 21 2    12.376423191859     8.967918488924    -1.054293092436
Adsorbate-atom-velocity: 21 3     0.956428698510    -0.935450999951    -1.544554679966
Adsorbate-atom-velocity: 22 0     4.619891565099    -4.319634777272     0.471057951533
Adsorbate-atom-velocity: 22 1    -0.864326157336   -22.852004048301   -30.733493628030
Adsorbate-atom-velocity: 22 2     5.270815228286    -0.152447882470    -9.853869757793
Adsorbate-atom-velocity: 22 3     4.001173149909    -6.158548829785    -4.845189232917
Adsorbate-atom-velocity: 23 0    -9.666345350915    -2.375241083357    -4.929589766654
Adsorbate-atom-velocity: 23 1    -6.958952415275    -4.031468710807    -3.512540346762
Adsorbate-atom-velocity: 23 2   -13.204474055886    -4.007048516692    -4.027034315208
Adsorbate-atom-velocity: 23 3    -9.772691632930    -2.796148804053    -4.632652839829
Adsorbate-atom-velocity: 24 0    -1.800730166915     4.688676430153     6.252906758854
Adsorbate-atom-velocity: 24 1   -18.853781697327     6.506580688137     3.439211035421
Adsorbate-atom-velocity: 24 2    -5.524758172493     7.133019104162     9.193640576487
Adsorbate-atom-velocity: 24 3    -4.460435082713     5.234291338744     6.269166189027
Adsorbate-atom-velocity: 25 0     2.099695293772    -0.802729688522     0.691859145287
Adsorbate-atom-velocity: 25 1    -4.699175120454    -1.354690853583    -4.994422853256
Adsorbate-atom-velocity: 25 2     3.857503757981    -2.886369108027     8.818798450497
Adsorbate-atom-velocity: 25 3     1.454381352040    -1.140119408421     1.004298886684
Adsorbate-atom-velocity: 26 0    -1.086162118170    -0.038114074602    -1.993014328553
Adsorbate-atom-velocity: 26 1    -4.389795977168     5.046463539169    -4.019849701624
Adsorbate-atom-velocity: 26 2    15.076690424580    20.309786116360    -2.549822979617
Adsorbate-atom-velocity: 26 3     0.559983706561     3.217543569482    -2.323747715474
Adsorbate-atom-velocity: 27 0     0.058260706326     1.161401571286     1.359480471202
Adsorbate-atom-velocity: 27 1     6.473033410977     0.903681002325   -17.001889855880
Adsorbate-atom-velocity: 27 2   -28.283807373838    14.640796033054     8.005124898163
Adsorbate-atom-velocity: 27 3    -2.748703492719     2.853934672018    -0.140251581615
Adsorbate-atom-velocity: 28 0    -3.593562730906     3.444712140723    -3.819620367389
Adsorbate-atom-velocity: 28 1    -5.240980576976    -0.029113636030   -10.555879253359
Adsorbate-atom-velocity: 28 2    -0.758696029000   -12.062803258265    -0.017844153191
Adsorbate-atom-velocity: 28 3    -3.441554920827     1.014872094524    -4.195269224370
Adsorbate-atom-velocity: 29 0     0.013157431939    -7.277492180844    -1.074721789170
Adsorbate-atom-velocity: 29 1    -1.332621088659    -6.063898957244    -1.692482491975
Adsorbate-atom-velocity: 29 2     9.236710629096   -22.316012701228     4.534214484138
Adsorbate-atom-velocity: 29 3     1.021614450004    -9.047248599302    -0.435789446396
Adsorbate-atom-velocity: 30 0    -2.189562530335     1.034751682118    -3.857943292041
Adsorbate-atom-velocity: 30 1    -4.762126727146    -3.073131929357    -0.675748739810
Adsorbate-atom-velocity: 30 2   -12.581230955007   -11.360857010022     5.920683475214
Adsorbate-atom-velocity: 30 3    -3.849133872340    -1.077895825048    -2.198801240653
Adsorbate-atom-velocity: 31 0    -1.191978909339    -1.183773921127    -0.388770245839
Adsorbate-atom-velocity: 31 1    -0.239008897304   -21.567895388239     5.563510431577
Adsorbate-atom-velocity: 31 2     1.269504335295     6.056815131234     5.855952822658
Adsorbate-atom-velocity: 31 3    -0.754890149554    -2.866291048459     1.172583996087
Adsorbate-atom-velocity: 32 0    -3.055732341088     1.638706973417     5.973276361125
Adsorbate-atom-velocity: 32 1     3.714173976773     4.875508033582    -1.860272248709
Adsorbate-atom-velocity: 32 2    -9.408391346887    12.099926254992     6.122451738206
Adsorbate-atom-velocity: 32 3    -3.002323205846     3.392217180846     4.989587969100
Adsorbate-atom-velocity: 33 0    -4.157438625356    -5.260185164805    -5.403108327965
Adsorbate-atom-velocity: 33 1    34.522302930301    10.035605514998    12.827405305454
Adsorbate-atom-velocity: 33 2    14.410230596652    -0.150227238586     3.811226968685
Adsorbate-atom-velocity: 33 3     3.170890756405    -2.647996733409    -1.889854411112
Adsorbate-atom-velocity: 34 0     1.077477249457    -1.694988169037     1.399130582885
Adsorbate-atom-velocity: 34 1    21.097183163099   -13.988809606635    19.803638177359
Adsorbate-atom-velocity: 34 2    13.126859343516    12.185676837312    24.361948721312
Adsorbate-atom-velocity: 34 3     5.182697500607    -1.491854805322     6.694633859983
Adsorbate-atom-velocity: 35 0     0.129227882275     0.025964156376    -5.490652912506
Adsorbate-atom-velocity: 35 1   -38.165635260041    -9.998904177257    -5.032451496592
Adsorbate-atom-velocity: 35 2    16.048510103706    -0.750837378652     9.726302749628
Adsorbate-atom-velocity: 35 3    -2.735087078034    -1.356776268861    -3.484031430048
Adsorbate-atom-velocity: 36 0     0.135895630386     3.732140477985    -2.118154442335
Adsorbate-atom-velocity: 36 1   -29.408195314087     4.680622323371   -11.704184972659
Adsorbate-atom-velocity: 36 2     3.146567406061     4.614946193178     2.785266144111
Adsorbate-atom-velocity: 36 3    -3.260677764986     3.966564152314    -2.717586901229
Adsorbate-atom-velocity: 37 0    -3.379158660422    -3.461215125431    -3.234305956772
Adsorbate-atom-velocity: 37 1    -3.305005284938    -3.878348401280    -4.536405681591
Adsorbate-atom-velocity: 37 2     1.945035105664     1.958882427826    -4.174663824763
Adsorbate-atom-velocity: 37 3    -2.688104504501    -2.820775283139    -3.521369120479
Adsorbate-atom-velocity: 38 0     2.881263895211     0.757960556802    -1.738613461224
Adsorbate-atom-velocity: 38 1   -18.359493564587    12.117499809901    13.198667051031
Adsorbate-atom-velocity: 38 2   -18.525558534588    -0.850638553780    44.328095889403
Adsorbate-atom-velocity: 38 3    -2.578115784802     2.006176777720     6.070635431566
Adsorbate-atom-velocity: 39 0     0.365729970907    -4.932825796375    -2.015373601623
Adsorbate-atom-velocity: 39 1     6.269410554164    -1.901952883209    -7.846133266860
Adsorbate-atom-velocity: 39 2    15.648846389475    -6.218473531718    -3.180746558640
Adsorbate-atom-velocity: 39 3     3.077891380183    -4.709414985342    -2.910963542987
Adsorbate-atom-velocity: 40 0     3.195899021162    -1.545907110164     0.873343635578
Adsorbate-atom-velocity: 40 1    -4.373270700411     5.156971099248    -7.085818012944
Adsorbate-atom-velocity: 40 2     2.657219974133     2.920991779711     9.993549126391
Adsorbate-atom-velocity: 40 3     2.158002538851    -0.116046883580     1.021975824058
Adsorbate-atom-velocity: 41 0     1.037808520858     4.348615874732    -2.717074602277
Adsorbate-atom-velocity: 41 1    -2.003627430847    -4.308769607518     5.587744555673
Adsorbate-atom-velocity: 41 2     1.848969517966   -15.226296721618   -11.580294109549
Adsorbate-atom-velocity: 41 3     0.752306722430     0.734544471312    -2.788556652358
Adsorbate-atom-velocity: 42 0    -0.752232466858    -7.195301253401    -2.591720469692
Adsorbate-atom-velocity: 42 1    -3.127246984127    -8.554501813442    -0.218334442473
Adsorbate-atom-velocity: 42 2    30.437925235164     3.986513727661   -14.116734044392
Adsorbate-atom-velocity: 42 3     2.936453478381    -5.937883699807    -3.763252191532
Adsorbate-atom-velocity: 43 0    -2.962086902172    -1.967293684556     7.139442557925
Adsorbate-atom-velocity: 43 1    -1.845504270653     9.510169806419    -0.592956973123
Adsorbate-atom-velocity: 43 2    17.572948944573    22.342601451602    18.573581465228
Adsorbate-atom-velocity: 43 3    -0.190421056849     2.613918989289     7.613306788187
Adsorbate-atom-velocity: 44 0    -2.122899403476     2.812035238761     2.774701900230
Adsorbate-atom-velocity: 44 1    -9.550777263965    10.483699600088   -10.440366306258
Adsorbate-atom-velocity: 44 2     7.836861530945   -10.282634171430    33.449034018025
Adsorbate-atom-velocity: 44 3    -1.798772498450     2.117813716597     5.009705383807
Adsorbate-atom-velocity: 45 0     2.394585059640     1.014971209841    -3.922364650784
Adsorbate-atom-velocity: 45 1    16.267498487744   -13.109730267604    30.435152609719
Adsorbate-atom-velocity: 45 2    25.883672546476    15.952283797439    20.356868165896
Adsorbate-atom-velocity: 45 3     7.177357919488     1.118991249551     3.583828004308
Adsorbate-atom-velocity: 46 0    -1.025890745721    -3.491970620487     2.512198041185
Adsorbate-atom-velocity: 46 1   -14.521977945232    -0.434168415800     6.281168486642
Adsorbate-atom-velocity: 46 2   -12.563303508596    -3.484519288975     5.080343096127
Adsorbate-atom-velocity: 46 3    -4.230473260011    -3.099589992867     3.323421402824
Adsorbate-atom-velocity: 47 0     1.562722506156     1.297592224252    -1.592982352506
Adsorbate-atom-velocity: 47 1    28.874253323406     4.882535140725     6.189850297574
Adsorbate-atom-velocity: 47 2   -16.244840636076    -6.982140168745     0.447267251328
Adsorbate-atom-velocity: 47 3     2.779323797914     0.696605302559    -0.335522018779
Adsorbate-atom-velocity: 48 0    -1.764793237434     4.003877344338     7.090103936093
Adsorbate-atom-velocity: 48 1    -7.582132961489    -9.572988431193     3.638712770062
Adsorbate-atom-velocity: 48 2    -2.066807560969     3.110360898375     6.479580139221
Adsorbate-atom-velocity: 48 3    -2.548141585613     2.151502859968     6.570137169277
Adsorbate-atom-velocity: 49 0     2.583730204562    -2.832167783324     2.124814605763
Adsorbate-atom-velocity: 49 1     8.546002029835   -10.871431888600     1.071524448203
Adsorbate-atom-velocity: 49 2     5.022335539406     2.013820921625     1.369814009059
Adsorbate-atom-velocity: 49 3     3.659137603996    -3.240941023798     1.893332827567
Adsorbate-atom-velocity: 50 0     4.529073712457     1.272268844895     0.006829185733
Adsorbate-atom-velocity: 50 1    -0.744373583585    -5.311049198191    15.072877689405
Adsorbate-atom-velocity: 50 2     2.387845468821    -0.969219906486    -9.831340921415
Adsorbate-atom-velocity: 50 3     3.579906352911     0.142588143515     0.676046835617
Adsorbate-atom-velocity: 51 0     3.938702166447     0.337354975047     0.838264933490
Adsorbate-atom-velocity: 51 1     8.094982922626    -1.223078038889     0.055119287305
Adsorbate-atom-velocity: 51 2   -18.182558160135     9.062098568427    -3.114721862384
Adsorbate-atom-velocity: 51 3     1.638961680337     1.254475207062     0.231990714139
Adsorbate-atom-velocity: 52 0    -3.919063814359    -3.404673894226     3.336661885998
Adsorbate-atom-velocity: 52 1    -1.218471298838   -17.248029535992    -0.592612060716
Adsorbate-atom-velocity: 52 2    22.591838670477   -40.725457426622    13.379611384506
Adsorbate-atom-velocity: 52 3    -0.179631305808    -9.954286790525     4.119302476521
Adsorbate-atom-velocity: 53 0     5.795002498849    -2.533293981866    -1.766491161711
Adsorbate-atom-velocity: 53 1     5.974803938127    -2.211506167825    -2.653760052146
Adsorbate-atom-velocity: 53 2     5.925915504997    -2.801734091156     0.057767052042
Adsorbate-atom-velocity: 53 3     5.834778059007    -2.526464720499    -1.646544373028
Adsorbate-atom-velocity: 54 0     0.158306034166     5.381713933500    -2.463812923655
Adsorbate-atom-velocity: 54 1     0.656865690762    10.938600154871   -22.656404548997
Adsorbate-atom-velocity: 54 2   -33.274104009645    10.092675553366   -16.963877644313
Adsorbate-atom-velocity: 54 3    -4.057619734284     6.696121139747    -6.904887496679
Adsorbate-atom-velocity: 55 0    -2.352433126394     2.346086751434     3.344389628668
Adsorbate-atom-velocity: 55 1    17.854128789508   -26.661639778713    -9.166204879516
Adsorbate-atom-velocity: 55 2     5.755776111138   -10.000044711118    -2.213284184742
Adsorbate-atom-velocity: 55 3     1.272196644028    -2.947682054124     1.031450310489
Adsorbate-atom-velocity: 56 0     1.590402883731     0.478787552559     7.575990691371
Adsorbate-atom-velocity: 56 1   -19.845733014935    -6.701753505932   -16.535051962198
Adsorbate-atom-velocity: 56 2   -11.959651023540    -6.232378889632    -7.881701228402
Adsorbate-atom-velocity: 56 3    -2.888234092180    -1.299528107628     2.510733341126
Adsorbate-atom-velocity: 57 0     3.095903969244    -0.325539986229    -7.082876074691
Adsorbate-atom-velocity: 57 1    -9.940536189607    -6.139134335710   -17.882543161912
Adsorbate-atom-velocity: 57 2     2.716346275415    -1.583805504619     2.794143108585
Adsorbate-atom-velocity: 57 3     1.378506394472    -1.230817460840    -7.200981357216
Adsorbate-atom-velocity: 58 0    -2.001337720286    -0.316946072696     2.811754571911
Adsorbate-atom-velocity: 58 1    -4.529006945860     5.688299270713     5.896023076178
Adsorbate-atom-velocity: 58 2    -7.694156454374     1.230862784452     3.366631707648
Adsorbate-atom-velocity: 58 3    -3.053660177825     0.649930134909     3.277605955262
Adsorbate-atom-velocity: 59 0    -4.104710420233    -5.527193469170    -1.603771845249
Adsorbate-atom-velocity: 59 1     2.745953579072     1.709344014363    11.802284520373
Adsorbate-atom-velocity: 59 2   -17.172275277626    -3.194987885458    20.458176793854
Adsorbate-atom-velocity: 59 3    -4.900546489712    -4.302280156855     2.936554425043
Adsorbate-atom-velocity: 60 0     4.681553169352     0.413145767037    -0.929544882806
Adsorbate-atom-velocity: 60 1   -16.804130262109   -12.490185093133   -19.399210070353
Adsorbate-atom-velocity: 60 2     4.494920019474     1.873363848561    -4.582797596479
Adsorbate-atom-velocity: 60 3     1.907253812536    -1.051694764389    -3.761539857876
Adsorbate-atom-velocity: 61 0    -4.392403609418     0.924984716424    -1.308425102086
Adsorbate-atom-velocity: 61 1    -2.952953398502    13.875919796422    -0.788078397850
Adsorbate-atom-velocity: 61 2    -7.404562154996    14.556434872902     2.607045383360
Adsorbate-atom-velocity: 61 3    -4.593736204060     4.327841549511    -0.740582940859
Adsorbate-atom-velocity: 62 0    -3.619875507529    -8.660491898901    -0.551719500474
Adsorbate-atom-velocity: 62 1    -6.348112023437    -8.939904443300     0.310547834244
Adsorbate-atom-velocity: 62 2   -15.568621134037    -6.682941724846     4.040798521263
Adsorbate-atom-velocity: 62 3    -5.498706340384    -8.443113877653     0.146557810162
Adsorbate-atom-velocity: 63 0     0.294490450702     5.239431053524    -2.908843918603
Adsorbate-atom-velocity: 63 1     0.569747598000     5.054685940582    -4.552572129238
Adsorbate-atom-velocity: 63 2    -3.088875594958    13.914209448596   -10.604166787962
Adsorbate-atom-velocity: 63 3    -0.103384016457     6.326256342345    -4.104357656955
Adsorbate-atom-velocity: 64 0     2.346872624915     1.551645032701     3.917770793344
Adsorbate-atom-velocity: 64 1     2.599866902655     5.867314437272    -5.827356420079
Adsorbate-atom-velocity: 64 2    16.955926454556   -25.209970497272   -17.457172493723
Adsorbate-atom-velocity: 64 3     4.249396567108    -1.321720518098    -0.065959453656
Adsorbate-atom-velocity: 65 0     3.532142565650     0.758107911156     3.669624319439
Adsorbate-atom-velocity: 65 1    10.575547618918    13.110440390975    -7.665090389609
Adsorbate-atom-velocity: 65 2    -7.638383790831     2.672069098928     1.481304350267
Adsorbate-atom-velocity: 65 3     3.003810571355     2.584357566265     1.938519904413
Adsorbate-atom-velocity: 66 0    -6.736887952568    -4.913558911064    -3.373106587113
Adsorbate-atom-velocity: 66 1     2.823957617587    -4.326382791984    -6.682382395731
Adsorbate-atom-velocity: 66 2   -11.389161378654     3.264375526838    -7.175590832627
Adsorbate-atom-velocity: 66 3    -6.108539063260    -3.791519069145    -4.283495316816
Adsorbate-atom-velocity: 67 0     3.649467311550    -3.486957066431    -6.124092651627
Adsorbate-atom-velocity: 67 1    -6.202367630558   -20.657449422516    -5.918026708652
Adsorbate-atom-velocity: 67 2    -9.627623201138   -23.839984353588    -5.535258864997
Adsorbate-atom-velocity: 67 3     0.688701333534    -8.290415727839    -6.022338731466
Adsorbate-atom-velocity: 68 0     0.692720297929    -0.042691420489    -5.421495447851
Adsorbate-atom-velocity: 68 1    -0.429019703376     4.001336793374    -4.900946802531
Adsorbate-atom-velocity: 68 2     9.844941192258   -12.698695243152    -5.840141416908
Adsorbate-atom-velocity: 68 3     1.720724305533    -1.145129465491    -5.408449719579
Adsorbate-atom-velocity: 69 0    -3.056215669238     2.163245159819    -0.774993867500
Adsorbate-atom-velocity: 69 1     3.536080111023   -11.177199989422    -5.088836940589
Adsorbate-atom-velocity: 69 2    -5.756668546902    16.290157552535     1.166296497648
Adsorbate-atom-velocity: 69 3    -2.558013137387     2.263935655201    -1.078708780383
Adsorbate-atom-velocity: 70 0     1.158718634929     2.215666168127     8.703585700762
Adsorbate-atom-velocity: 70 1    10.504811899307     3.856798981925    -0.148018147351
Adsorbate-atom-velocity: 70 2     0.786774987318   -27.823096897738     9.590023031109
Adsorbate-atom-velocity: 70 3     2.307517784070    -1.419576391791     7.683948604549
Adsorbate-atom-velocity: 71 0    -1.382957992803    -0.916664431709    -0.854232055796
Adsorbate-atom-velocity: 71 1     7.651423609499    -6.004365681454     3.760880545283
Adsorbate-atom-velocity: 71 2     4.328441913582    -1.756873949600    16.020669377093
Adsorbate-atom-velocity: 71 3     0.504678544980    -1.675508531282     1.896743652924
Adsorbate-atom-velocity: 72 0     5.697076219654    -5.934408815137     5.045917945787
Adsorbate-atom-velocity: 72 1     2.099020169696    -4.328577845340     3.713849657062
Adsorbate-atom-velocity: 72 2     9.106397051199    -7.124328281963     8.584449705604
Adsorbate-atom-velocity: 72 3     5.672919578628    -5.881169019117     5.328371744258
Adsorbate-atom-velocity: 73 0    -5.658907092970     4.947172041814     7.194307739839
Adsorbate-atom-velocity: 73 1    -3.313710042748     4.665111350721     3.204669946309
Adsorbate-atom-velocity: 73 2    -5.907240659798     4.968117080044     7.571705263874
Adsorbate-atom-velocity: 73 3    -5.390483716683     4.913746709872     6.731901035497
Adsorbate-atom-velocity: 74 0     5.436518298646    -0.274467978023    -5.847597166575
Adsorbate-atom-velocity: 74 1     9.166873178734    -6.284999151961    -8.670014925723
Adsorbate-atom-velocity: 74 2     1.784506222602     6.913087409452    -3.650981680306
Adsorbate-atom-velocity: 74 3     5.446542858365    -0.123791317334    -5.927702655319
Adsorbate-atom-velocity: 75 0    -2.921126351447     3.261276562069    -1.234979046596
Adsorbate-atom-velocity: 75 1    -0.707386735756     5.032873970879    -9.063667715792
Adsorbate-atom-velocity: 75 2    16.970383901924    -2.234329877691   -13.181492880526
Adsorbate-atom-velocity: 75 3    -0.091391243028     2.784560868657    -3.766445239767
Adsorbate-atom-velocity: 76 0     2.418433678322    -1.407836794979     0.483921036618
Adsorbate-atom-velocity: 76 1     7.152851280436   -23.589001964487     9.114876994641
Adsorbate-atom-velocity: 76 2   -18.349983383104    -5.361229263815    -0.732275483676
Adsorbate-atom-velocity: 76 3     0.365877972922    -4.753358443372     1.433092219947
Adsorbate-atom-velocity: 77 0    -0.448083996985    -1.813700567589    -1.709406430589
Adsorbate-atom-velocity: 77 1    -9.618075292523     7.074525832247    -9.910877870071
Adsorbate-atom-velocity: 77 2     2.149340929530    -1.800048811792    -4.302529941048
Adsorbate-atom-velocity: 77 3    -1.289441402401    -0.674159217659    -3.091242548397
Adsorbate-atom-velocity: 78 0    -2.883888894066     4.880318588611    -6.141990373578
Adsorbate-atom-velocity: 78 1    -3.763498357646     7.065837819577    -1.768055137359
Adsorbate-atom-velocity: 78 2    -3.198155777801     1.781154416230    -6.342438205547
Adsorbate-atom-velocity: 78 3    -3.036719150344     4.763358003771    -5.607736231227
Adsorbate-atom-velocity: 79 0    -0.754600310795     0.255714994060     4.115688659901
Adsorbate-atom-velocity: 79 1     9.236276985423   -28.882580105321   -13.005538914558
Adsorbate-atom-velocity: 79 2     2.214513363657    -9.114522245070    -1.112016997137
Adsorbate-atom-velocity: 79 3     0.904435899804    -4.673814365351     1.254759797927
Adsorbate-atom-velocity: 80 0     6.296085705498    -3.215621774688     1.000800978426
Adsorbate-atom-velocity: 80 1     7.379310373516     9.081629622191    -1.473245883909
Adsorbate-atom-velocity: 80 2    11.122106407036    -3.236545100271     8.195746361865
Adsorbate-atom-velocity: 80 3     7.052538380868    -1.644112243457     1.605132778207
Adsorbate-atom-velocity: 81 0    -0.308873869239     2.116509415038     3.580087069666
Adsorbate-atom-velocity: 81 1     6.545055266299    -0.604680160341     1.152205649982
Adsorbate-atom-velocity: 81 2    15.228336030676    -1.564328983543    -0.282480447145
Adsorbate-atom-velocity: 81 3     2.557456207486     1.296968979763     2.774831869105
Adsorbate-atom-velocity: 82 0    -1.116679386686     9.641622025093     2.913554883130
Adsorbate-atom-velocity: 82 1     9.127722758942     2.530054612661    -0.344098727047
Adsorbate-atom-velocity: 82 2     3.126818749419     9.061394255954    -5.327668434014
Adsorbate-atom-velocity: 82 3     0.737941064973     8.656981975670     1.441565577899
Adsorbate-atom-velocity: 83 0     0.825809558669     9.002754112101     3.073998825333
Adsorbate-atom-velocity: 83 1    -3.149219998809    11.632142209806    -0.934546730138
Adsorbate-atom-velocity: 83 2    -4.516724986684     7.692798554599    13.613306667271
Adsorbate-atom-velocity: 83 3    -0.366951354207     9.171656754369     3.910017641810
Adsorbate-atom-velocity: 84 0     2.694083965764    -0.008784135651     5.105092309283
Adsorbate-atom-velocity: 84 1     0.980971307220    -6.987112226211    -8.664598390647
Adsorbate-atom-velocity: 84 2     1.153094043578   -12.249103776280    -6.620031752529
Adsorbate-atom-velocity: 84 3     2.277520168501    -2.468992281188     1.841452286782
Adsorbate-atom-velocity: 85 0     0.041897311860    -7.250717669492    -5.194988196835
Adsorbate-atom-velocity: 85 1     8.061159419548    -2.649708168099    -6.798930573341
Adsorbate-atom-velocity: 85 2     0.515612983337    -7.603302451531    -7.316040831060
Adsorbate-atom-velocity: 85 3     1.129095424227    -6.706870349837    -5.671828605958
Adsorbate-atom-velocity: 86 0    -2.488547607858     0.071594377164     4.671820699793
Adsorbate-atom-velocity: 86 1    -9.985493128016     7.368489211733   -14.079632347556
Adsorbate-atom-velocity: 86 2     0.520444779601     1.055896701875     5.059866678305
Adsorbate-atom-velocity: 86 3    -3.063060288604     1.131679285521     2.321097686574
Adsorbate-atom-velocity: 87 0     5.232270063748    -3.975070733710    -1.864299075817
Adsorbate-atom-velocity: 87 1     1.717385318762    -2.307857684457    -3.098533649535
Adsorbate-atom-velocity: 87 2     5.697286769071    14.282821625907   -17.540732159367
Adsorbate-atom-velocity: 87 3     4.841844602516    -1.424416361564    -4.029068669484
Adsorbate-atom-velocity: 88 0    -5.855373993469     1.584993910740     1.616055248564
Adsorbate-atom-velocity: 88 1   -10.739036600216     7.237276871773   -11.185624466762
Adsorbate-atom-velocity: 88 2    11.763298832587    -3.523651981333     7.953584647336
Adsorbate-atom-velocity: 88 3    -4.225130704665     1.654582694127     0.788571373093
Adsorbate-atom-velocity: 89 0    -0.082314984171    -1.511282409121    -3.061940265844
Adsorbate-atom-velocity: 89 1   -20.527208058400     7.913694077489    -1.316979230980
Adsorbate-atom-velocity: 89 2     2.803152213389    -1.877618645275    -0.199309039440
Adsorbate-atom-velocity: 89 3    -2.330116852201    -0.351672483444    -2.472106897494
Adsorbate-atom-velocity: 90 0     1.310275034610    -3.485020930290    -0.183827032224
Adsorbate-atom-velocity: 90 1    -7.707966093582    -7.330063580307   -16.290984551542
Adsorbate-atom-velocity: 90 2    10.435132211421    16.760603821619   -29.948170971203
Adsorbate-atom-velocity: 90 3     1.323921593281    -1.385551742664    -6.055928386691
Adsorbate-atom-velocity: 91 0    -0.035639224218     0.190126633688     2.662181304696
Adsorbate-atom-velocity: 91 1   -12.699041285109   -20.438419207117    -1.101114686685
Adsorbate-atom-velocity: 91 2    -8.058046565252   -11.223279270316    -7.794476206695
Adsorbate-atom-velocity: 91 3    -2.683664842690    -3.911619418315     0.841867482097
Adsorbate-atom-velocity: 92 0    -2.062863469114     2.468519742384    -1.038047201223
Adsorbate-atom-velocity: 92 1     9.957206511219    -5.498058691548     4.570820554302
Adsorbate-atom-velocity: 92 2     6.113587597451   -16.866150062479     0.977940534495
Adsorbate-atom-velocity: 92 3     0.522533025536    -1.026360163992    -0.061973540446
Adsorbate-atom-velocity: 93 0     4.665013144281     4.612128730723    -2.006875588632
Adsorbate-atom-velocity: 93 1    10.022032349200     6.536128555658    -2.032788044351
Adsorbate-atom-velocity: 93 2    10.582601611122     6.745873503340    -1.825122728999
Adsorbate-atom-velocity: 93 3     6.108295535129     5.131567894898    -1.986922943406
Adsorbate-atom-velocity: 94 0     4.308470685311     2.668807504331     0.335331078523
Adsorbate-atom-velocity: 94 1    18.471737686332   -15.626472135220     8.457987780636
Adsorbate-atom-velocity: 94 2    -9.380125095719    15.183351434573    -2.615275812684
Adsorbate-atom-velocity: 94 3     4.369228563800     1.928820536540     0.997403540178
Adsorbate-atom-velocity: 95 0    -2.968612621389     1.194252196976    -3.329490320415
Adsorbate-atom-velocity: 95 1     3.320530439456    11.176936081416     2.591164754684
Adsorbate-atom-velocity: 95 2     2.741825660847    14.183810482748    10.727170194383
Adsorbate-atom-velocity: 95 3    -1.432520365563     4.134973381140    -0.772162220644
Adsorbate-atom-velocity: 96 0    -1.008465070280     3.030477640367     2.458863921943
Adsorbate-atom-velocity: 96 1    -2.558274657827     4.061934734433     2.191562571061
Adsorbate-atom-velocity: 96 2    -3.230943498481    -0.452774679817    -7.469547978603
Adsorbate-atom-velocity: 96 3    -1.491359704026     2.716615048246     1.153688856469
Adsorbate-atom-velocity: 97 0     4.626835248858     5.749161219099    -0.111546258400
Adsorbate-atom-velocity: 97 1    -5.781028732451    -5.941763695600    -6.510846305384
Adsorbate-atom-velocity: 97 2     5.188753518764    12.471022681510   -32.990523845804
Adsorbate-atom-velocity: 97 3     3.366436338607     5.113061921746    -5.139637637868
Adsorbate-atom-velocity: 98 0     0.169685601013    -2.413223631397     2.732876843535
Adsorbate-atom-velocity: 98 1    16.554630746023    -6.543183566676     4.749880070798
Adsorbate-atom-velocity: 98 2    13.424290833519     1.005138897719    -9.097990135827
Adsorbate-atom-velocity: 98 3     3.963897120306    -2.504316966896     1.476587673139
Adsorbate-atom-velocity: 99 0     2.900729347963     4.984361928640    -5.381289003097
Adsorbate-atom-velocity: 99 1    -6.959793604875    -2.010297112587    14.838539397312
Adsorbate-atom-velocity: 99 2     9.093686370455     9.038072203528    -8.323012894701
Adsorbate-atom-velocity: 99 3     2.431238916806     4.607887094723    -3.169501873244
Adsorbate-atom-velocity: 100 0     0.624781642692    -6.695760746906    -2.332246569843
Adsorbate-atom-velocity: 100 1     9.103871827311    -2.460028711315    11.979450771202
Adsorbate-atom-velocity: 100 2    -5.692465134476   -11.926819896040    -2.355476100444
Adsorbate-atom-velocity: 100 3     0.901513981915    -6.823181173034    -0.503157947960
Adsorbate-atom-velocity: 101 0     1.343754452451    -6.005650942070    -4.651292618410
Adsorbate-atom-velocity: 101 1    13.592010524666    -7.231952689393    16.593804452783
Adsorbate-atom-velocity: 101 2     2.521410709282    -8.121625757575   -14.364451159838
Adsorbate-atom-velocity: 101 3     3.062418375764    -6.433498966023    -3.175078059294
Adsorbate-atom-velocity: 102 0     6.442328810019    -2.695968616899     2.225406396302
Adsorbate-atom-velocity: 102 1     9.022118569348    -7.256411004624     2.966411935945
Adsorbate-atom-velocity: 102 2     7.086974748496    -5.517545472128    -4.017682488283
Adsorbate-atom-velocity: 102 3     6.855094548351    -3.640954287292     1.521073864689
Adsorbate-atom-velocity: 103 0     3.055130450779    -1.959998453474    -0.499957311164
Adsorbate-atom-velocity: 103 1    12.592404400228     1.251689643576     4.267084463493
Adsorbate-atom-velocity: 103 2    -2.417581354389     4.699173091259     1.083000876676
Adsorbate-atom-velocity: 103 3     3.575434837541    -0.696409226138     0.312916518441
Adsorbate-atom-velocity: 104 0    -3.153993115332    -2.668690035712     2.050542554339
Adsorbate-atom-velocity: 104 1    -0.415586955329     6.048275171755    13.824848124020
Adsorbate-atom-velocity: 104 2    -5.819915268001    -1.307949052809     2.229082284078
Adsorbate-atom-velocity: 104 3    -3.144711898008    -1.378629891276     3.580642982641
Adsorbate-atom-velocity: 105 0     2.593988767564    -2.021316162408    -8.176245905337
Adsorbate-atom-velocity: 105 1     7.989441687355     9.180234228705     4.232543545722
Adsorbate-atom-velocity: 105 2     7.786828328684   -10.265636384335   -13.481050955641
Adsorbate-atom-velocity: 105 3     3.949409755445    -1.642762036247    -7.266859975873
Adsorbate-atom-velocity: 106 0     1.101699276665    -3.435181046850    -5.962930437668
Adsorbate-atom-velocity: 106 1     3.808357299888    -6.615407314066    -8.205421803599
Adsorbate-atom-velocity: 106 2     4.128298904430    -6.560406577508   -13.051077868587
Adsorbate-atom-velocity: 106 3     1.835622233046    -4.242350839913    -7.157365943710
Adsorbate-atom-velocity: 107 0     5.596712955129    -1.159325216456     1.013391862836
Adsorbate-atom-velocity: 107 1    15.579590097104     5.361577332317    21.560447885542
Adsorbate-atom-velocity: 107 2     3.304833550385    -0.391284187183   -13.319001028627
Adsorbate-atom-velocity: 107 3     6.581241705804    -0.226262817320     1.808930758421
Adsorbate-atom-velocity: 108 0     3.502106659953   -10.628444473676     0.259674493518
Adsorbate-atom-velocity: 108 1     5.560202179108    -1.745173674620     0.599356152415
Adsorbate-atom-velocity: 108 2     8.623251575070   -22.439343042138    -5.737901826235
Adsorbate-atom-velocity: 108 3     4.421138371497   -11.003221785883    -0.464607059059
Adsorbate-atom-velocity: 109 0     2.813680910198    -9.398161937664    -0.747607731879
Adsorbate-atom-velocity: 109 1    -0.112029560123   -12.436929528751    13.211205912568
Adsorbate-atom-velocity: 109 2    -2.280110838739   -17.604340365900    -1.172635377183
Adsorbate-atom-velocity: 109 3     1.787087700900   -10.837652471220     0.984867433047
Adsorbate-atom-velocity: 110 0     0.493128154428    -3.434049579429    -4.130194641990
Adsorbate-atom-velocity: 110 1     5.724146497184   -12.404906823539    -1.845143782971
Adsorbate-atom-velocity: 110 2     2.484091249198   -14.336094919037    -3.262497662671
Adsorbate-atom-velocity: 110 3     1.417630064968    -5.978013332812    -3.726604374418
Adsorbate-atom-velocity: 111 0     1.400900254602     4.523118284168     1.533560596969
Adsorbate-atom-velocity: 111 1    -1.550237162117     6.724571983570     7.420468410254
Adsorbate-atom-velocity: 111 2    10.442111009884    -0.927465107633     3.303914874874
Adsorbate-atom-velocity: 111 3     2.180506378540     4.107188034096     2.513775767451
Adsorbate-atom-velocity: 112 0     2.502224738866     1.354053053186    -3.662776705442
Adsorbate-atom-velocity: 112 1    15.790771767695   -12.250433898461    -6.186293829134
Adsorbate-atom-velocity: 112 2    17.698619893715   -19.917830630695   -14.481825902870
Adsorbate-atom-velocity: 112 3     6.148639613149    -3.110533894406    -5.370775011925
Adsorbate-atom-velocity: 113 0     6.234970949663    -2.686802447540    -3.946574243795
Adsorbate-atom-velocity: 113 1     5.609612727561    -2.257973029453    -2.535365403837
Adsorbate-atom-velocity: 113 2    -5.228986839619     6.356010698609    11.504928981718
Adsorbate-atom-velocity: 113 3     4.687395647758    -1.474321351246    -1.787938382801
Adsorbate-atom-velocity: 114 0    -9.114940538536     0.888137353174     5.698326785048
Adsorbate-atom-velocity: 114 1   -23.885420168832    -6.775099641451    -3.497094632417
Adsorbate-atom-velocity: 114 2    -0.821708246751   -15.149582845797   -11.480159110600
Adsorbate-atom-velocity: 114 3    -9.944086676274    -2.145867638801     2.322153307508
Adsorbate-atom-velocity: 115 0    -0.760283285155     0.187696912631     3.014870272754
Adsorbate-atom-velocity: 115 1    -3.015554912208   -15.632149329503   -17.803286098739
Adsorbate-atom-velocity: 115 2     0.416045752558   -16.264633701266   -29.084188730123
Adsorbate-atom-velocity: 115 3    -0.898390027509    -3.943509526154    -3.759166663475
Adsorbate-atom-velocity: 116 0     1.241163133588     2.443527286781    -1.134536410877
Adsorbate-atom-velocity: 116 1    -4.661908343358    -2.561845713738     3.569173320747
Adsorbate-atom-velocity: 116 2    -7.310679427407    -8.898245647295     8.114617560454
Adsorbate-atom-velocity: 116 3    -0.609231152096     0.350893867367     0.651596723215
Adsorbate-atom-velocity: 117 0     0.778639700676     1.688124733481    -3.142942003398
Adsorbate-atom-velocity: 117 1    -0.963892710882     4.927995292685    -4.520984742229
Adsorbate-atom-velocity: 117 2     0.646714941541     0.369586029274    -2.189026418689
Adsorbate-atom-velocity: 117 3     0.538688844340     1.934076174375    -3.197234959789
Adsorbate-atom-velocity: 118 0    -5.507726596414     7.562638163906    -3.358160460418
Adsorbate-atom-velocity: 118 1    -3.026176365716     8.161960229011     4.165984147587
Adsorbate-atom-velocity: 118 2     0.727605911516     2.824287159913    -7.397875454233
Adsorbate-atom-velocity: 118 3    -4.391862206823     7.032791669942    -2.912118358628
Adsorbate-atom-velocity: 119 0    -3.809710398733     0.405852591827    -2.703756571564
Adsorbate-atom-velocity: 119 1    -1.599904772655     4.175995213741     6.988238520641
Adsorbate-atom-velocity: 119 2    -8.235072139239    -1.670073117224    -6.894223062190
Adsorbate-atom-velocity: 119 3    -4.093333529611     0.622729863024    -1.999500828682
Adsorbate-atom-velocity: 120 0     5.479520163338     3.521433701345    -3.810991568413
Adsorbate-atom-velocity: 120 1    -0.501847107023     9.488099728820    -3.981691329654
Adsorbate-atom-velocity: 120 2    -3.756153479818     1.426397417772    -5.912081403689
Adsorbate-atom-velocity: 120 3     3.531558144890     4.017040858066    -4.101808836077
Adsorbate-atom-velocity: 121 0    -4.671883949811     8.145764604214    -0.468315382305
Adsorbate-atom-velocity: 121 1    -4.563138731832    -4.314735106605    -0.851491098080
Adsorbate-atom-velocity: 121 2     6.270665514421   -11.918153384947    -5.848037786120
Adsorbate-atom-velocity: 121 3    -3.257176131082     3.982257658183    -1.206039454382
Adsorbate-atom-velocity: 122 0    -3.246513487547    -3.438294915756    -3.242195538342
Adsorbate-atom-velocity: 122 1    -2.251658594452    -2.471273914587    -4.570127826316
Adsorbate-atom-velocity: 122 2   -21.101907915774    -8.010707761621    -9.693071388654
Adsorbate-atom-velocity: 122 3    -5.404869696917    -3.899832598605    -4.237970896712
Adsorbate-atom-velocity: 123 0    -2.427982647759    -0.614088354647     3.035231714502
Adsorbate-atom-velocity: 123 1     1.547931330277    -6.869339287978    13.976231613570
Adsorbate-atom-velocity: 123 2     6.692777245716   -15.384447421059    25.883825198933
Adsorbate-atom-velocity: 123 3    -0.751448927194    -3.305625504315     7.360694715984
Adsorbate-atom-velocity: 124 0    -1.992872473716    -2.512119158004    -3.628095509470
Adsorbate-atom-velocity: 124 1    -8.437821542635     2.695423377797     4.877339931059
Adsorbate-atom-velocity: 124 2     5.522763969473     3.884230428053   -10.328050031841
Adsorbate-atom-velocity: 124 3    -1.855806475568    -1.026686957805    -3.396979378393
Adsorbate-atom-velocity: 125 0    13.710287660822    -1.131995829996    -3.063222129291
Adsorbate-atom-velocity: 125 1   -13.217524781873    -2.426671526458    17.717415955677
Adsorbate-atom-velocity: 125 2    -1.785458746680   -10.583929509915     4.261576148442
Adsorbate-atom-velocity: 125 3     8.279577087556    -2.507703955019     0.534592788174
Adsorbate-atom-velocity: 126 0    -3.649584709967    -3.387530551113    -6.403756080169
Adsorbate-atom-velocity: 126 1     0.957344329810   -10.062267513526    -2.817187454273
Adsorbate-atom-velocity: 126 2    -6.017485602206   -13.178575694603    -8.779753618019
Adsorbate-atom-velocity: 126 3    -3.362962624216    -5.495344955217    -6.248788643928
Adsorbate-atom-velocity: 127 0    -4.127741926201    -4.111029548270    -6.219084690238
Adsorbate-atom-velocity: 127 1    -6.600211761023     1.065645644395    -0.413522684810
Adsorbate-atom-velocity: 127 2    -8.377121804650    -4.430402118191    -4.315380945251
Adsorbate-atom-velocity: 127 3    -4.988220651410    -3.489241744679    -5.232210068002
Adsorbate-atom-force:    0 0 -1780.176117672630  4248.997335787043   555.212822360310
Adsorbate-atom-force:    0 1 -1628.482230330411  1740.880352070440  1355.699426034600
Adsorbate-atom-force:    0 2 -3108.694838215620 -5455.764320372484  6523.215395730112
Adsorbate-atom-force:    0 3  5769.195600789974  -174.882875377287 -8926.868411610234
Adsorbate-atom-force:    1 0  7319.160604035707  1426.722677019038  -902.530001264746
Adsorbate-atom-force:    1 1  -661.160565984918 -1527.698362044462 -1108.046978857270
Adsorbate-atom-force:    1 2 -8897.805293629277 -2021.611530994487  -415.089780388998
Adsorbate-atom-force:    1 3  5822.169727096972  2150.612220377747  4449.416092238716
Adsorbate-atom-force:    2 0   274.639757743107  1017.623277272684 -1234.713260866641
Adsorbate-atom-force:    2 1 -2850.784560315900  3168.797920617406  4214.358278823644
Adsorbate-atom-force:    2 2 -4897.184040932559  4477.136992716442 -3352.255935130441
Adsorbate-atom-force:    2 3  7720.975089356190 -8115.979487306139 -2073.317698817061
Adsorbate-atom-force:    3 0 -1042.473419464946  -540.218713060149   789.694233271675
Adsorbate-atom-force:    3 1  2630.385434778279 -2100.280321772048  2740.725362468364
Adsorbate-atom-force:    3 2  -684.719790641396  -133.746901832173  2000.083538348305
Adsorbate-atom-force:    3 3  -629.707823754995  3681.108970324430 -5196.442505537142
Adsorbate-atom-force:    4 0 -1585.963401234447  -753.286658105366 -8023.034425876496
Adsorbate-atom-force:    4 1  8718.652682654822 -2440.594812731619  5381.068886321182
Adsorbate-atom-force:    4 2  7609.226016790204  6143.200875227983  4292.863315556578
Adsorbate-atom-force:    4 3 -14343.515665561101 -4259.011880490272  -945.740508277738
Adsorbate-atom-force:    5 0  7990.781021086744 12491.362306739529  -675.266019893524
Adsorbate-atom-force:    5 1  2982.979583121359   726.926789327072  4186.926536931105
Adsorbate-atom-force:    5 2 12110.614092145301 -9108.578138576733  5383.416465784127
Adsorbate-atom-force:    5 3 -14380.021009044583  1632.352828990152 -10146.000993786443
Adsorbate-atom-force:    6 0  1439.905486508519  -249.129246612913 -1998.661585128157
Adsorbate-atom-force:    6 1  5553.800085333277 -3327.134405298997  3194.204383717814
Adsorbate-atom-force:    6 2  2012.095945087372 -5194.980566208155  4663.690696201504
Adsorbate-atom-force:    6 3 -8978.560229765908  9786.745151583933 -3636.989539699599
Adsorbate-atom-force:    7 0 -5444.728648258856 -4660.301897476953  4927.180384662701
Adsorbate-atom-force:    7 1 -5307.921573064459 -1376.359599821567  1520.222708203865
Adsorbate-atom-force:    7 2  3014.527346068510  1486.928617102617  9169.695090982661
Adsorbate-atom-force:    7 3  7732.023409307621  3979.136670932030 -12254.306590501968
Adsorbate-atom-force:    8 0  5468.517437030481  1430.111910706730 -1317.673812591849
Adsorbate-atom-force:    8 1  2711.180626147784  3126.203774245165  2939.639476990319
Adsorbate-atom-force:    8 2 -3777.914545298365  1120.599815617450  8219.916862027754
Adsorbate-atom-force:    8 3 -2092.550835475874 -1851.577084452441 -7391.111692469470
Adsorbate-atom-force:    9 0 -2071.086273609106 -3118.566829750036 -1331.993000001524
Adsorbate-atom-force:    9 1 -1761.708466427364  1576.536329283709  -298.549560212105
Adsorbate-atom-force:    9 2 -3099.402378327781  2995.197115930042  3130.667385047525
Adsorbate-atom-force:    9 3  5863.135201340223 -2140.062256174087 -2916.201856065883
Adsorbate-atom-force:    10 0  -938.929573890271   521.539537098342 -1559.950019136226
Adsorbate-atom-force:    10 1  3673.477867135010 -1028.814127658841  8872.138545258294
Adsorbate-atom-force:    10 2  1964.413061888418  1593.039418031799  3372.561263457431
Adsorbate-atom-force:    10 3 -3150.454590277664   445.450140983903 -12664.354217862274
Adsorbate-atom-force:    11 0  6305.814692447762    82.085259737611 -2007.379621539430
Adsorbate-atom-force:    11 1  -915.883641730582  3787.262399180556 -1214.959417899463
Adsorbate-atom-force:    11 2 -10378.930722943596  6568.893368915204  3096.623384673719
Adsorbate-atom-force:    11 3  3574.199863414000 -10252.749024486588  3077.075657779690
Adsorbate-atom-force:    12 0  3186.992145983129  5809.637537006605  -401.003092529562
Adsorbate-atom-force:    12 1 -2186.370333453400 -8239.358117648169  1487.089143558609
Adsorbate-atom-force:    12 2 -1551.457762916496 -1739.604389589803  -642.456430499423
Adsorbate-atom-force:    12 3  1110.381311828123  7165.680123825901   339.896966170207
Adsorbate-atom-force:    13 0  -136.758852655567  1447.285957311314  -246.138051194433
Adsorbate-atom-force:    13 1  -825.563879461138  4090.048295336690  2219.227540282249
Adsorbate-atom-force:    13 2 -1759.635436665013  8194.801868662653  4450.424727828976
Adsorbate-atom-force:    13 3  1448.651692696867 -12325.519323116325 -5100.852056179217
Adsorbate-atom-force:    14 0  3742.090244187197  1244.106274676494 -2559.162411702572
Adsorbate-atom-force:    14 1 -2909.893133276421  5585.290881188412  2704.974643437717
Adsorbate-atom-force:    14 2 -5484.982316110189  6488.939115470424  4460.856305463624
Adsorbate-atom-force:    14 3  3351.087275528733 -14557.157074075942 -6624.894830923220
Adsorbate-atom-force:    15 0  6306.029164039711  2856.094725554505  -521.874265979490
Adsorbate-atom-force:    15 1  2763.776784074460  -611.303562746747   876.517872372355
Adsorbate-atom-force:    15 2  2667.273064626680 -3389.446069948805  8486.738810505411
Adsorbate-atom-force:    15 3 -9057.208568364316  3765.405164746397 -6949.679611721730
Adsorbate-atom-force:    16 0   329.394115983341   415.469024840285 -3887.633425986885
Adsorbate-atom-force:    16 1 -2225.173331006218 -3443.800308114837 -3506.405657348196
Adsorbate-atom-force:    16 2 -6619.835556270638  3372.303058812821  5547.631824082287
Adsorbate-atom-force:    16 3  5624.121314181871  1273.541882389483  -864.501468801041
Adsorbate-atom-force:    17 0  3146.780718623908  7946.331236091676  2279.980583421048
Adsorbate-atom-force:    17 1 -6594.883774821167  2035.545933546890 -4068.652931619573
Adsorbate-atom-force:    17 2 -8161.081832744362 -2598.320594571953   623.580529043502
Adsorbate-atom-force:    17 3 13486.434594821461  -274.590890251598 -2118.023725464443
Adsorbate-atom-force:    18 0  8889.657500742449 -7949.184963771868  4000.700643950496
Adsorbate-atom-force:    18 1  6939.643413171803  4922.813679394494 -1502.897783251015
Adsorbate-atom-force:    18 2  4625.397757595318 -3418.693906090870 11329.205924808350
Adsorbate-atom-force:    18 3 -18555.852750935257  3947.843312211867 -7848.236567204656
Adsorbate-atom-force:    19 0  -788.827759580545  2624.815102191870   418.938331634455
Adsorbate-atom-force:    19 1   316.005856340470 -1512.742359420783 -6757.433069607101
Adsorbate-atom-force:    19 2 -2210.326347620005   867.594798584483  -763.991487146065
Adsorbate-atom-force:    19 3  2611.296326738608 -4057.948420197086  4756.999793594492
Adsorbate-atom-force:    20 0  -415.385603088248   625.674724791156  -889.612006463992
Adsorbate-atom-force:    20 1  -184.781715061804  1591.968455127598  1876.633261306922
Adsorbate-atom-force:    20 2 -4014.897669950836  1992.468601931393  4292.430904458613
Adsorbate-atom-force:    20 3  3157.465114946261 -3112.679569354594 -5273.283399560685
Adsorbate-atom-force:    21 0   776.329959131448  1472.093681221002   828.106373751868
Adsorbate-atom-force:    21 1  1530.567552137485   424.625606366604 -2579.770133595958
Adsorbate-atom-force:    21 2   223.084928481684   654.675069916625   319.597734095860
Adsorbate-atom-force:    21 3 -1484.862137120037  -388.708512436788  1133.352734242688
Adsorbate-atom-force:    22 0 10438.286873436717  -182.305746987096 -2255.063348586096
Adsorbate-atom-force:    22 1  2406.375369968791  2522.477019920846 -3349.942372627047
Adsorbate-atom-force:    22 2  4719.263020252634  1599.961983396986  1561.257428043196
Adsorbate-atom-force:    22 3 -12364.327289894487 -4246.965418042219  4941.405455194162
Adsorbate-atom-force:    23 0 -1552.338116080037  6083.156936545898 -1757.397006065401
Adsorbate-atom-force:    23 1 -5898.222374632697 -1092.599575789552  6949.580971725471
Adsorbate-atom-force:    23 2 -3293.373675369513  6349.474913425798 -2119.679451827845
Adsorbate-atom-force:    23 3 11707.744726429117 -10059.438843415726 -2261.016911986489
Adsorbate-atom-force:    24 0  7175.031451622126  2145.533695841835 -3623.788261375351
Adsorbate-atom-force:    24 1  -406.664558413130 -2233.022255501480 -5237.867732740009
Adsorbate-atom-force:    24 2   558.981445076232  -696.379030448890 -2488.392082175686
Adsorbate-atom-force:    24 3 -1086.021208384503   505.411889935064 10383.322633524405
Adsorbate-atom-force:    25 0 -7690.501586387057  2786.983424634601  7557.002738729233
Adsorbate-atom-force:    25 1  5665.813554068087 -1499.327632184426 -7595.381230024282
Adsorbate-atom-force:    25 2 -1890.093436757184 -2273.802629514137 -1188.017197164446
Adsorbate-atom-force:    25 3  -656.088722136464  4696.942080168290  6257.073141868933
Adsorbate-atom-force:    26 0    10.827681102228  1580.554656303226 -2676.410350242782
Adsorbate-atom-force:    26 1  5093.143689149770 -2694.906083325920 -1405.557418909101
Adsorbate-atom-force:    26 2  2622.322186816737 -6657.555707906755   467.388894428202
Adsorbate-atom-force:    26 3 -8925.072473631501  7323.090890865280 -2060.830109152657
Adsorbate-atom-force:    27 0 -2394.037652819105 -5566.646571979753   435.573052109957
Adsorbate-atom-force:    27 1 -1674.481351265342 12167.344332822500  1437.880855928884
Adsorbate-atom-force:    27 2   472.673416485525  3947.921718546081  3441.802744991127
Adsorbate-atom-force:    27 3  4812.849814896585 -11308.209669399264 -6614.086816500282
Adsorbate-atom-force:    28 0  2517.931162930329 -13121.277328967348  7810.645484985434
Adsorbate-atom-force:    28 1  1422.211803891378 -3375.641204914241  4433.340470740456
Adsorbate-atom-force:    28 2 -3351.861206739770  2859.461755246762 10388.059340911434
Adsorbate-atom-force:    28 3  1510.648875372898  7352.949467429293 -19434.773603734655
Adsorbate-atom-force:    29 0 -3801.421048018222 -4984.875029246821  3173.130043503099
Adsorbate-atom-force:    29 1 -3021.808660170271  1186.388080834204  3749.074341410072
Adsorbate-atom-force:    29 2  4118.577016162482  4184.369897835241 -2719.388787546122
Adsorbate-atom-force:    29 3 -1381.961627597826 -4074.079598360385 -3051.998737832953
Adsorbate-atom-force:    30 0  2453.484672126200   991.091681251237   500.689427191138
Adsorbate-atom-force:    30 1  7150.312723520196  1337.913736378205  7030.064024240832
Adsorbate-atom-force:    30 2  2236.866308199708  1193.444827474794   881.961465860726
Adsorbate-atom-force:    30 3 -7740.298142234208 -1317.402161024722 -4847.777010772227
Adsorbate-atom-force:    31 0  9357.685680183162  4244.928481268824 13208.076679816026
Adsorbate-atom-force:    31 1 -6225.631060018453 -2823.768568253893 -9748.729830214041
Adsorbate-atom-force:    31 2 -2736.234620965378   -65.808105533238 -3090.322034396158
Adsorbate-atom-force:    31 3  4479.700585617267  1015.091162572783  7037.258089057817
Adsorbate-atom-force:    32 0 -1727.662129921133 -2356.610212342784 -1329.385686534244
Adsorbate-atom-force:    32 1 -4772.835401929568  4072.840993263158 -4192.733149935390
Adsorbate-atom-force:    32 2 -4607.667029271042  -568.802061818862  1668.617038788651
Adsorbate-atom-force:    32 3  9002.837896116629  -416.742797137776  3874.797223823641
Adsorbate-atom-force:    33 0 -1852.951258938126 -1373.823365800731  2733.886924668738
Adsorbate-atom-force:    33 1   812.834882190917  2698.970472999511 -1359.286699775174
Adsorbate-atom-force:    33 2  3900.659425335093  5391.033189469927 -8113.280665497214
Adsorbate-atom-force:    33 3 -1027.168458301565 -8148.022947146506  9868.301572448601
Adsorbate-atom-force:    34 0  -681.057764029347  2367.037895435819  3662.543960539846
Adsorbate-atom-force:    34 1  3598.087805115916 -3325.433034299406 -6819.366626038573
Adsorbate-atom-force:    34 2 -1175.079125975357 -3245.983317578113   -90.306183771006
Adsorbate-atom-force:    34 3 -1496.500752646894  4532.354636007990  3007.992463153361
Adsorbate-atom-force:    35 0 -3195.096531774120 -3440.769799642833 -3090.178138754768
Adsorbate-atom-force:    35 1   178.769189252775  4646.249947268902 -8453.435415998927
Adsorbate-atom-force:    35 2 -3000.845472625932 -3846.368520306376  1700.429095021492
Adsorbate-atom-force:    35 3  6227.915400250602   495.350905783302  5965.499020194598
Adsorbate-atom-force:    36 0   776.940608494413   461.433202249873  1616.617005260858
Adsorbate-atom-force:    36 1  1005.703201609250  -591.903169321276 -10519.928523051796
Adsorbate-atom-force:    36 2 -1187.401725306207  2328.118303762335 -7461.350441277057
Adsorbate-atom-force:    36 3 -1553.662826032185 -1898.864127990388 18062.419258856389
Adsorbate-atom-force:    37 0   263.235765712903 -4184.916592829902  -576.491326679337
Adsorbate-atom-force:    37 1 -7051.029186026960  6932.859412862801 -1892.289521991323
Adsorbate-atom-force:    37 2 -2521.226868510081  5940.830199675925  5424.379449874016
Adsorbate-atom-force:    37 3  8954.583921159598 -12301.394979053892 -4850.375359824397
Adsorbate-atom-force:    38 0  3461.178331844472  2540.183757522310 -4012.661958613889
Adsorbate-atom-force:    38 1   326.541561597529  1494.452563855484 -1260.038509390522
Adsorbate-atom-force:    38 2 -6395.229609789564  6132.904230232746 -3077.549451503137
Adsorbate-atom-force:    38 3  2637.431443933575 -9531.189064933000  7386.101240303615
Adsorbate-atom-force:    39 0  8814.333770699290 -2574.510606422073 -4322.987823401900
Adsorbate-atom-force:    39 1  3421.761758388046  5876.254662358630 -3423.817879975001
Adsorbate-atom-force:    39 2  2280.848978914437  2292.172623570028 -9190.304240582258
Adsorbate-atom-force:    39 3 -7333.988650290336 -5754.561167284508 11924.962460131968
Adsorbate-atom-force:    40 0  1260.395568285400  8659.576701176482 -1599.410166217677
Adsorbate-atom-force:    40 1  2480.645352631389 -4499.152425437657 -6943.041331667992
Adsorbate-atom-force:    40 2  2392.121006500484   313.511732289329 -2283.102295353267
Adsorbate-atom-force:    40 3 -8366.181331739108 -1339.172076104688 11514.648192222641
Adsorbate-atom-force:    41 0 -3170.371444442995  4205.461944910808 -7677.706408467656
Adsorbate-atom-force:    41 1   241.949157903246  2981.234712737537 -1000.097574331113
Adsorbate-atom-force:    41 2  4788.491087827301 -1573.440321007898 10307.641375771071
Adsorbate-atom-force:    41 3 -2780.383355168532 -1191.381583163647 -4192.743279918631
Adsorbate-atom-force:    42 0 -2021.142245866845   562.608896363099  2602.445647273138
Adsorbate-atom-force:    42 1 -1830.821695197866  4824.963740798249  7975.166013660979
Adsorbate-atom-force:    42 2 -2225.536960661324  2720.066601274587  3685.591366309804
Adsorbate-atom-force:    42 3  5376.022111084112 -8060.787236170999 -11474.506442451207
Adsorbate-atom-force:    43 0 -1743.664813458909   217.963534893774   737.796915987611
Adsorbate-atom-force:    43 1 -1764.734260371451  5881.793938260055  5976.395621431036
Adsorbate-atom-force:    43 2 -1801.486806194015 -2199.894987449283  6398.888418635827
Adsorbate-atom-force:    43 3  6122.058623791516 -3870.920798758963 -12303.215857611687
Adsorbate-atom-force:    44 0   -87.531217107272   334.638586103818 -1043.706942203649
Adsorbate-atom-force:    44 1  1646.468220960710  1563.287964688752  -619.071332008174
Adsorbate-atom-force:    44 2 -1199.845107623519  3060.529618175412    54.923292062985
Adsorbate-atom-force:    44 3  -666.574206666686 -5812.693244133558  2358.755452566575
Adsorbate-atom-force:    45 0  4569.939801079398 -3746.252695031657  3698.611993464828
Adsorbate-atom-force:    45 1  1715.191783684986 -3193.136138250057   625.520717078091
Adsorbate-atom-force:    45 2 -2387.264424088988 -1736.571960935257  3498.549044809686
Adsorbate-atom-force:    45 3 -1556.167571765909  7555.535936310783 -7074.753057567591
Adsorbate-atom-force:    46 0 -1116.887780266142   981.678836879673    77.320975664806
Adsorbate-atom-force:    46 1  4149.419833964659 -8070.870761622937  2104.504326850235
Adsorbate-atom-force:    46 2  -904.974318674892 -3056.450225798607 -6745.732794299995
Adsorbate-atom-force:    46 3 -3667.022881514765 10622.632342462055  5449.152849081992
Adsorbate-atom-force:    47 0 -4847.833574663739  2610.929209189600  3000.285674703222
Adsorbate-atom-force:    47 1  4555.176079428940   214.412835687088 -11377.561631527187
Adsorbate-atom-force:    47 2  7041.796761366322 -5810.966750301201 -7090.198004938253
Adsorbate-atom-force:    47 3 -7947.054656989199  2538.255807696195 14522.429821620211
Adsorbate-atom-force:    48 0   531.802385621129  -430.840648230791  -780.071981933476
Adsorbate-atom-force:    48 1  1681.279915794479 -1002.442088990117 -2520.900910056985
Adsorbate-atom-force:    48 2  4181.518564820093 -1371.394446450534 -1392.568999274804
Adsorbate-atom-force:    48 3 -7852.152216173554  3475.063445756330  5294.747700702243
Adsorbate-atom-force:    49 0  2610.431129846987  -732.229336645962 -2465.076291207774
Adsorbate-atom-force:    49 1   751.971943046867  2598.789084651330  1457.965533122906
Adsorbate-atom-force:    49 2 -4158.274255408477  2181.289698065066  7410.965278303941
Adsorbate-atom-force:    49 3  1041.031163339538 -4913.407400532322 -5928.857219132006
Adsorbate-atom-force:    50 0   830.444329597071 -2693.548741297249  6071.866668557604
Adsorbate-atom-force:    50 1 -2295.568950794588  3665.195545045129  4934.919212370377
Adsorbate-atom-force:    50 2 -3933.627011886146  3363.310160091952  4093.604024864222
Adsorbate-atom-force:    50 3  5531.416372026260 -5046.636756590779 -14583.579517640090
Adsorbate-atom-force:    51 0  1540.212226847189  2965.240725623379   752.737458456922
Adsorbate-atom-force:    51 1  1933.965719309891  1613.121711067389  2265.323128165011
Adsorbate-atom-force:    51 2   996.116508613885  4398.334085297817  4450.938446657932
Adsorbate-atom-force:    51 3 -3473.454584374171 -6627.048884495865 -6469.566855384935
Adsorbate-atom-force:    52 0 -7312.256554554050 -2465.114336760380 -3551.528605902397
Adsorbate-atom-force:    52 1  -850.830832249605   796.055445653095  2849.638096254993
Adsorbate-atom-force:    52 2  6933.149975337748  1027.864475917115  6073.271962486718
Adsorbate-atom-force:    52 3 -4004.560905613211 -2946.494178059657 -7756.031006223729
Adsorbate-atom-force:    53 0   893.204331637555  -792.512044623373  4312.526129096758
Adsorbate-atom-force:    53 1   319.358441819845  1445.965894211715  1809.632019845923
Adsorbate-atom-force:    53 2   648.376909653827  5301.213295404778  4115.028114813589
Adsorbate-atom-force:    53 3  -134.299239408169 -7152.463508007793 -10059.966002711446
Adsorbate-atom-force:    54 0 -1013.454362089397 -1941.633218635006   252.652523082520
Adsorbate-atom-force:    54 1   526.508057803822 -3649.581659137922  1219.384106562402
Adsorbate-atom-force:    54 2   126.209835163939 -1525.296323976638  5581.150907800950
Adsorbate-atom-force:    54 3  -380.543918767762  7446.412049257137 -6580.978304826197
Adsorbate-atom-force:    55 0   826.691603456210 -4576.437217148651   680.227238432427
Adsorbate-atom-force:    55 1 -7711.204712938098 -2101.754960582936    21.485774855131
Adsorbate-atom-force:    55 2 -5679.124588444040 -1236.030510057486 -5688.933839358629
Adsorbate-atom-force:    55 3 10076.105629960168  6241.043651246755  5753.932978454676
Adsorbate-atom-force:    56 0 -2547.340582550498  1290.285753666092  2670.784685335301
Adsorbate-atom-force:    56 1   176.989584328971 -3056.510172184413 -1495.818793442154
Adsorbate-atom-force:    56 2  4814.920630859258 -5117.661981843538 -3013.550661201114
Adsorbate-atom-force:    56 3 -3397.377220736206  6137.280336260815  3924.705479333914
Adsorbate-atom-force:    57 0 -2384.343030223000  3768.424480841789   741.058006258100
Adsorbate-atom-force:    57 1 -2294.786553632217  3289.858188098076  1320.919764756478
Adsorbate-atom-force:    57 2   471.351656912416  5772.444520747287  2521.757080964941
Adsorbate-atom-force:    57 3  3248.188319428309 -8919.951962793235 -6748.422570414071
Adsorbate-atom-force:    58 0  1676.671170431717  1438.779055827107  1168.261477558243
Adsorbate-atom-force:    58 1  -790.005786093812  -862.460784410520   395.992830917901
Adsorbate-atom-force:    58 2  1231.867216032138  -842.892885226593 -1324.451754965405
Adsorbate-atom-force:    58 3   -20.767970798767  1321.017194747147  1344.629053250572
Adsorbate-atom-force:    59 0  -990.409643981890  -820.700755735887 -1860.557899270595
Adsorbate-atom-force:    59 1  3376.461049646317  2177.930396734921   113.709141496974
Adsorbate-atom-force:    59 2  6483.872274239737  3622.581378340150  3853.220417967294
Adsorbate-atom-force:    59 3 -10962.850809157544 -4310.640354594215  -127.454794209090
Adsorbate-atom-force:    60 0 -2414.495821732034  2207.530820243061  1450.559126511448
Adsorbate-atom-force:    60 1  -980.528983709806 -6018.604788894757  8265.998929853897
Adsorbate-atom-force:    60 2 -1750.926753035492   544.464715462811  2715.030518640828
Adsorbate-atom-force:    60 3  6604.541134647114  4207.334360242899 -11561.660109819819
Adsorbate-atom-force:    61 0  -375.268223925906  3345.957798886797   288.059435653734
Adsorbate-atom-force:    61 1 -1308.413017915985 -3356.399022030329  2957.836086107741
Adsorbate-atom-force:    61 2 -8123.814269283872 -3682.162089473018  3013.638205076090
Adsorbate-atom-force:    61 3  7827.054829288905  6686.801964707312 -8189.196615577163
Adsorbate-atom-force:    62 0  -532.502968509053  -604.718061935307   611.392577955921
Adsorbate-atom-force:    62 1  1222.617273518863 -1572.871988690473  2575.680107969444
Adsorbate-atom-force:    62 2 -2478.983169155086 -4887.593848104203 -4804.040161057622
Adsorbate-atom-force:    62 3  1811.191208338922  1748.615109477944  1713.059512958907
Adsorbate-atom-force:    63 0    41.309341300558  3563.778372977255 -3182.305292483768
Adsorbate-atom-force:    63 1  -935.265223735726  3176.796540063903  3424.483561241951
Adsorbate-atom-force:    63 2 -3711.771440139062  4444.961184109870  3814.243067131329
Adsorbate-atom-force:    63 3  2696.865564331487 -6804.065786778092 -6056.063098156065
Adsorbate-atom-force:    64 0 -8814.068390931767  6610.051231799556 -8617.109644895916
Adsorbate-atom-force:    64 1  1127.928504855313 -3803.024012888675  1442.383222701270
Adsorbate-atom-force:    64 2  6732.262008344780 -6969.530876032246  6575.818559664263
Adsorbate-atom-force:    64 3 -4181.978779217485  9520.964505453154 -6281.555772875172
Adsorbate-atom-force:    65 0  1597.069079977033 -2931.854336791079 -4269.464335916351
Adsorbate-atom-force:    65 1 -1230.635410735414  4242.713990232307   262.399932684775
Adsorbate-atom-force:    65 2  -314.983883119806 -2788.572064888986  -387.311761777991
Adsorbate-atom-force:    65 3  2064.022184639037  -813.141608475621  1403.137073609927
Adsorbate-atom-force:    66 0  -484.695505544984 -1570.012886824227   641.523187990721
Adsorbate-atom-force:    66 1  2195.933211075708    12.084573792451   785.826148022369
Adsorbate-atom-force:    66 2  4786.492447442276  2727.370871672903 -2937.942953414223
Adsorbate-atom-force:    66 3 -5276.759785412705   584.595961070787   350.715646782650
Adsorbate-atom-force:    67 0  2574.254887415366  1850.033727352424   283.558238303531
Adsorbate-atom-force:    67 1 -3374.064723772467   853.980220227733  7746.723460679485
Adsorbate-atom-force:    67 2 -3492.933184741122  3379.588646622401 -4642.247385682151
Adsorbate-atom-force:    67 3  7545.643506003019 -8485.887086126482 -3995.354291084980
Adsorbate-atom-force:    68 0  5369.089730855883  9120.660626617457 -6961.411378273876
Adsorbate-atom-force:    68 1 -8399.435322377061   108.453065779651 10990.411179801538
Adsorbate-atom-force:    68 2  1646.001774328935   528.307249534364  1948.529054890226
Adsorbate-atom-force:    68 3  1026.011265230908 -7531.242515088585 -9325.289076395693
Adsorbate-atom-force:    69 0 -8563.406487428874  6856.321896665797 -13397.534132684301
Adsorbate-atom-force:    69 1   853.249403902270  2756.842552754501 -3984.958676218619
Adsorbate-atom-force:    69 2 -6019.879777731239  -394.061722715044 -1632.889083338528
Adsorbate-atom-force:    69 3  6549.919762341788 -4942.605334027058 10736.448240059595
Adsorbate-atom-force:    70 0   207.969787611254  -311.341512309856  -101.016038397033
Adsorbate-atom-force:    70 1  3871.645287123221 -1450.054074015853  3277.561521016949
Adsorbate-atom-force:    70 2 -5745.562618165362 -1276.614142150734  3726.564333352292
Adsorbate-atom-force:    70 3  2065.132054868146  4237.033956388584 -9795.677634697375
Adsorbate-atom-force:    71 0  1959.070480583247   -47.778049667518 -2198.581303191635
Adsorbate-atom-force:    71 1  3039.735190217929  -480.766907943329 -1717.672781536490
Adsorbate-atom-force:    71 2  4416.899597966535 -5368.161976280100 -5783.707798643180
Adsorbate-atom-force:    71 3 -7670.321614079564  5174.147525871967  9222.953647884087
Adsorbate-atom-force:    72 0  2553.951325541742  5034.923109242977 -4379.960087239551
Adsorbate-atom-force:    72 1  1944.488511669780  4638.023930250183 -2154.437036701398
Adsorbate-atom-force:    72 2  -493.133458010096  2217.286639196654  1471.734214112262
Adsorbate-atom-force:    72 3   -99.146233237104 -5139.753533801674   151.137467726054
Adsorbate-atom-force:    73 0  5308.454721910785 -5681.435989637996  3368.243020661096
Adsorbate-atom-force:    73 1 -4837.568964401889  4549.933890798678 -3890.806231776138
Adsorbate-atom-force:    73 2 -1080.472103728053  6641.647979552760 -5239.054061382762
Adsorbate-atom-force:    73 3  5258.825978346183 -9296.647682951385  3519.357286588053
Adsorbate-atom-force:    74 0 -4771.357211126606   182.132252752554  3258.024214396033
Adsorbate-atom-force:    74 1  1255.925910287634  2184.007957453715  -137.984758052600
Adsorbate-atom-force:    74 2  8039.030175103827  3796.259012473809  -702.039931865094
Adsorbate-atom-force:    74 3 -5682.394149277565 -4071.310879599265   213.233532107235
Adsorbate-atom-force:    75 0  3969.518488200496 -4567.619137181093 -1542.718105105204
Adsorbate-atom-force:    75 1  2963.221058321193   204.267163737890  2508.477356316442
Adsorbate-atom-force:    75 2  2867.855568429947 -3707.315616072651  3223.958388450995
Adsorbate-atom-force:    75 3 -7079.864590809640  4378.673317257728 -2998.690971006954
Adsorbate-atom-force:    76 0   -89.197956940291 -4453.639451296860  9886.596003698225
Adsorbate-atom-force:    76 1 14470.042047823090 -1310.435949385725 -2318.789384631991
Adsorbate-atom-force:    76 2  1191.793723872193 -2792.359718952605  2845.499947867193
Adsorbate-atom-force:    76 3 -13588.795966912312  3807.008680451634 -7942.149273639713
Adsorbate-atom-force:    77 0   977.215751963884 -2573.560574297018 -4866.506370520252
Adsorbate-atom-force:    77 1  4436.006647349943  -265.192226407340 -7093.798863876215
Adsorbate-atom-force:    77 2  3325.608612286568  3708.396214604618 -1961.685965095974
Adsorbate-atom-force:    77 3 -10116.566323263563 -4353.403775583529  5130.620829805228
Adsorbate-atom-force:    78 0 -2336.156756898580   -78.363533419940 -6887.724894888790
Adsorbate-atom-force:    78 1  -548.168978326948  2809.444037926931 -1052.497251553574
Adsorbate-atom-force:    78 2 -4349.777518627315  2036.705215846069   722.943219802775
Adsorbate-atom-force:    78 3  7097.445463306270 -5067.655341110343  6384.724858750904
Adsorbate-atom-force:    79 0 -6417.743136618034 -14934.380459369364 14662.943510044781
Adsorbate-atom-force:    79 1  7806.054948672690  8460.295318557794 -6132.837158771465
Adsorbate-atom-force:    79 2 -3294.514637452210  6458.288144194093 -11179.961813411366
Adsorbate-atom-force:    79 3  -910.686943485652 -6197.642409726829 12648.516310633666
Adsorbate-atom-force:    80 0 -4800.133710571728 -6934.249093630388  5886.184054292101
Adsorbate-atom-force:    80 1  1536.203153995759 -1605.666624616481 12234.566635451883
Adsorbate-atom-force:    80 2  7959.574198457908 -9008.288416775087  -280.909966638233
Adsorbate-atom-force:    80 3 -4894.513807375963 11480.475572467343 -15286.414021692421
Adsorbate-atom-force:    81 0 -3219.732212754429 -5368.213296000567  1172.668650279323
Adsorbate-atom-force:    81 1 -2544.100733915570   314.171532332492 -7968.911575372217
Adsorbate-atom-force:    81 2 -4317.792001744057 -1911.080343667837   465.226215539322
Adsorbate-atom-force:    81 3 10214.683163930098  1674.683519546871  5301.944028969378
Adsorbate-atom-force:    82 0  5512.503484104817  8838.602322437353 -4726.098106482082
Adsorbate-atom-force:    82 1 -5724.730754939744 -7489.045479135448  9239.208274441908
Adsorbate-atom-force:    82 2  -443.687735276058   243.343121015711  1300.914503395029
Adsorbate-atom-force:    82 3  1544.497529440297  -121.262195425153 -8466.082907277867
Adsorbate-atom-force:    83 0  2055.427981794449 -3471.737362929501 -3211.340790346564
Adsorbate-atom-force:    83 1  1446.080759519213 -3827.760782794888 -1507.195710682815
Adsorbate-atom-force:    83 2 -1336.135430276759    41.411701361429 -3321.646211911770
Adsorbate-atom-force:    83 3 -1199.763598198483  5036.722023858933  8264.001210020107
Adsorbate-atom-force:    84 0  2167.957302304242 -1497.897760478732  1586.308290821287
Adsorbate-atom-force:    84 1   983.398671887481 -2530.830444575786  1491.704683857327
Adsorbate-atom-force:    84 2 -2530.602210074311 -4032.103354942961  3732.597156449668
Adsorbate-atom-force:    84 3 -1780.404731899617  8650.435083912029 -7315.048211838425
Adsorbate-atom-force:    85 0  1045.184342535574  6328.442893070776  3866.396587493911
Adsorbate-atom-force:    85 1  4395.631935055964 -1768.076671278499 -5691.746672402855
Adsorbate-atom-force:    85 2 -1912.801012442220  2691.749904102920 -2726.472270804164
Adsorbate-atom-force:    85 3  -552.944810046649 -1985.687052234046  7888.514248248775
Adsorbate-atom-force:    86 0  3376.576299362541 -2269.788617906199   843.176702551282
Adsorbate-atom-force:    86 1  4561.977897034591 -2327.774742326632  -319.098677171584
Adsorbate-atom-force:    86 2  4194.661766168021 -6112.416770046591 -1130.802641109964
Adsorbate-atom-force:    86 3 -12881.862548864116  9999.240231181748  1172.368781416468
Adsorbate-atom-force:    87 0 -1496.023330583162  2809.661314617264   290.923912891977
Adsorbate-atom-force:    87 1 -5694.710784044744   695.399956194241  1536.675512528996
Adsorbate-atom-force:    87 2 -14125.784910949238  1181.678157991051   335.830185560854
Adsorbate-atom-force:    87 3 19502.441047116983 -3794.978290936861 -3785.165155196999
Adsorbate-atom-force:    88 0  2023.007907345547  2796.672701307888  -748.675663250040
Adsorbate-atom-force:    88 1  -323.175735213116  1702.988678676385 -1265.036252096837
Adsorbate-atom-force:    88 2 -3776.991313054396  -737.675129835661  7853.502273033264
Adsorbate-atom-force:    88 3  3763.149590463035 -2171.488039863807 -5030.105297775474
Adsorbate-atom-force:    89 0  3494.050201089258   -31.849112647060    17.830250535764
Adsorbate-atom-force:    89 1 -3544.886257146903 -3841.837362214486 -4595.152374248335
Adsorbate-atom-force:    89 2 -1070.829226098401 -3138.725619636714 -1614.577602198636
Adsorbate-atom-force:    89 3  5871.079509726836  6341.136895460902  4795.900501849493
Adsorbate-atom-force:    90 0  2141.292667312855 -7134.969587588664  -552.790451114928
Adsorbate-atom-force:    90 1 -5621.976023881295  9281.233078074294  -480.871807089433
Adsorbate-atom-force:    90 2   823.319024618567  -554.401493954588 -2148.413868883616
Adsorbate-atom-force:    90 3  2922.612254486704 -4605.179145181234  1461.851825505650
Adsorbate-atom-force:    91 0  -585.302437062205  1653.178576058226 -2950.520297341582
Adsorbate-atom-force:    91 1  -180.848898179158  1230.480758703065 -4223.104892590447
Adsorbate-atom-force:    91 2  3119.479136382225  -235.004782469829 -4061.320171615656
Adsorbate-atom-force:    91 3 -1204.169342480195 -1167.957891160546 10622.269090789749
Adsorbate-atom-force:    92 0  2221.083856742757 -2469.094523209034  8281.903273948164
Adsorbate-atom-force:    92 1 -1082.854197685676  -163.327781119423  1727.076083044451
Adsorbate-atom-force:    92 2 -3209.130244581901  1196.286984918753 -8737.012843620591
Adsorbate-atom-force:    92 3  3406.636279285039 -3262.046683714349  1817.824084415938
Adsorbate-atom-force:    93 0   613.011769239154  1688.909728192833  1270.294726223355
Adsorbate-atom-force:    93 1 -1659.933723469718 -3531.305365111839   860.503752050357
Adsorbate-atom-force:    93 2  -229.971889707924  3124.871145267741  4437.628512024186
Adsorbate-atom-force:    93 3  1259.099587816145  2584.180618719281 -6859.774994874469
Adsorbate-atom-force:    94 0  -214.897545807178    30.271843976985   920.912099246628
Adsorbate-atom-force:    94 1  2159.151226084649 -2784.771327093169 -5568.793778792587
Adsorbate-atom-force:    94 2  -541.712063533768 -3617.368317675916   882.803365193317
Adsorbate-atom-force:    94 3  1171.804810875088  4980.279518111824  4540.157742005623
Adsorbate-atom-force:    95 0 -7838.428518904926   849.331095589796   117.396789065990
Adsorbate-atom-force:    95 1  -233.189995375716 -1079.598513996189  2293.762404451360
Adsorbate-atom-force:    95 2 -1436.243004741609 -2273.522519091908  5431.542453777239
Adsorbate-atom-force:    95 3  3410.255355421943  4181.900713592591 -6655.248827094789
Adsorbate-atom-force:    96 0  4294.759568057325  1991.181603459464  1894.512966790590
Adsorbate-atom-force:    96 1 -3804.691585486571 -3429.958709351713  5019.535113638721
Adsorbate-atom-force:    96 2  6572.272396169975 -1822.036991902769 -1187.873055744682
Adsorbate-atom-force:    96 3 -2014.578853999271  7345.039164782559 -6662.530411213645
Adsorbate-atom-force:    97 0  1391.075468088265 -1933.293600170365 -1161.729087024544
Adsorbate-atom-force:    97 1  1032.401999820625  2828.677647437011 -2074.754297480596
Adsorbate-atom-force:    97 2  2384.733619302496  3037.693030096283 -2784.743507920755
Adsorbate-atom-force:    97 3 -5096.809387814088 -3456.464957281130  7023.373622656153
Adsorbate-atom-force:    98 0  2981.098683539057   238.705845638051 -4326.812297846698
Adsorbate-atom-force:    98 1  2912.810996258840   452.290819235433  2456.281172622257
Adsorbate-atom-force:    98 2  5778.638534799503  2398.018109347663  8451.878852466647
Adsorbate-atom-force:    98 3 -6494.678103838670 -1194.952657762505 -6437.276125675356
Adsorbate-atom-force:    99 0 -1276.258483683974  -509.888392873113 -3292.220245438031
Adsorbate-atom-force:    99 1 -1326.398926828513  1631.606361695063  -368.308746492856
Adsorbate-atom-force:    99 2 -2919.211696409825  4643.435544138173  -218.960996808798
Adsorbate-atom-force:    99 3  3483.667688182898 -5822.044088178562  5708.913618600633
Adsorbate-atom-force:    100 0 -4989.041751917453 -2154.054574367969 -7449.157637297855
Adsorbate-atom-force:    100 1 -5193.745013149025 -2963.721960843588  1298.257481999281
Adsorbate-atom-force:    100 2 -4562.575915518691  1500.246627255450 -1755.753422538109
Adsorbate-atom-force:    100 3 10729.578031867737  1126.791020669463 -1235.509594212888
Adsorbate-atom-force:    101 0 -1730.623893060674   352.926545225587   671.581043368405
Adsorbate-atom-force:    101 1  -693.606252412164  2320.551054910200  1873.801149495099
Adsorbate-atom-force:    101 2  -621.385767264497  2896.748466688000   953.561086990270
Adsorbate-atom-force:    101 3  2861.519656456907 -6426.517606246513 -3980.022083025570
Adsorbate-atom-force:    102 0  -914.170164298980 -1222.080699133711 -1581.517587801190
Adsorbate-atom-force:    102 1 -4196.372144967951  2315.079295771404 -4218.826953716714
Adsorbate-atom-force:    102 2 -4072.718450610606  5953.638903816726 -3554.926562606260
Adsorbate-atom-force:    102 3  9871.690918780898 -6698.328652317439 15070.595707241950
Adsorbate-atom-force:    103 0  2489.391028809819  3088.756382920509  3350.120517875502
Adsorbate-atom-force:    103 1  1482.019873834256 -2707.676647830698 -2478.575612058899
Adsorbate-atom-force:    103 2  1722.650165656011  -903.370604748875  -226.041572967300
Adsorbate-atom-force:    103 3 -2366.336305654904  3105.260855996544   -58.835105377459
Adsorbate-atom-force:    104 0   614.140821249703 -1278.531644708507   383.493201454496
Adsorbate-atom-force:    104 1   881.746888972723 -2237.758504934597 -1546.550679347811
Adsorbate-atom-force:    104 2 -1865.648076104058 -1268.158383563609  1038.095509087833
Adsorbate-atom-force:    104 3  1069.848268740184  5672.056525116938  -632.923015069279
Adsorbate-atom-force:    105 0 -4225.479680098239 -1391.462647023960  1460.917125283473
Adsorbate-atom-force:    105 1  6465.508730418072 -5196.018921600055 -2320.628928319941
Adsorbate-atom-force:    105 2  -696.706420749611  -645.514071269990 -1414.919069224914
Adsorbate-atom-force:    105 3 -3238.600102109739  4187.357025685094  5445.525741891243
Adsorbate-atom-force:    106 0  -877.791396406503 -1221.528582047454  1667.716667675164
Adsorbate-atom-force:    106 1  4071.637934511197 -2008.907715612344  5160.263800402608
Adsorbate-atom-force:    106 2  3551.207097220903 -4628.990593205192  4881.587031498907
Adsorbate-atom-force:    106 3 -7015.568410035711  5734.810632545700 -11116.284049262718
Adsorbate-atom-force:    107 0    -6.018870156349 -2352.339933574273   109.700404412713
Adsorbate-atom-force:    107 1 -1741.951402755737   695.803346819507   472.768540004031
Adsorbate-atom-force:    107 2 -1656.997051016506  8208.775098875025   371.618234809951
Adsorbate-atom-force:    107 3  2913.744754437074 -6785.383231092103 -2368.858821177277
Adsorbate-atom-force:    108 0   266.992723639700 -4074.141997105817  2266.416093793469
Adsorbate-atom-force:    108 1  4363.183834532563 -3299.086011539348  1996.247999614178
Adsorbate-atom-force:    108 2 -3762.651380094359 -4380.456289674013  2634.778066161853
Adsorbate-atom-force:    108 3  1352.715337685907  6553.042398958280 -7549.274961552544
Adsorbate-atom-force:    109 0  4544.618773048447  -709.456050069733   -57.495120440883
Adsorbate-atom-force:    109 1  2780.116706991874 -1060.638956924100  -413.149906907257
Adsorbate-atom-force:    109 2 -6388.366914421303  4312.495692497314  1326.876636158951
Adsorbate-atom-force:    109 3  -852.960594301533 -3374.153560751101 -1638.456919609573
Adsorbate-atom-force:    110 0 -1520.666283107750   589.390449355767  1077.772869003162
Adsorbate-atom-force:    110 1  -720.115910462914 -4260.689166516038  3125.379629532277
Adsorbate-atom-force:    110 2 -3281.090768302273  -575.158934111024 -4926.236433595605
Adsorbate-atom-force:    110 3  4101.956684000034  2750.894557253943  -482.433746091688
Adsorbate-atom-force:    111 0  1602.131251938721 -4693.657910160212  -193.924449302640
Adsorbate-atom-force:    111 1 -5203.960522935119 10759.928707137160  1804.428836218267
Adsorbate-atom-force:    111 2 -4562.046153209541  4689.411419986856  3002.577856015099
Adsorbate-atom-force:    111 3  9921.156070319184 -9530.504840725598 -5635.258172187854
Adsorbate-atom-force:    112 0  3205.057281839651  2540.966678199501 -1104.548467971289
Adsorbate-atom-force:    112 1 -2473.992106719097 -3558.719490682530  9817.945350514579
Adsorbate-atom-force:    112 2   983.697208699951  -268.799236799268  2919.668526645743
Adsorbate-atom-force:    112 3 -2720.125775324072  -223.769749511118 -12605.401688068756
Adsorbate-atom-force:    113 0 -2913.057466179093 13095.617647144254 -5905.896561998195
Adsorbate-atom-force:    113 1  -445.396934793107  -909.393223029807  2338.795158482375
Adsorbate-atom-force:    113 2  -306.458883336109 -7648.544018513708 13369.861585716630
Adsorbate-atom-force:    113 3  -205.210515099304  1555.036643044484 -8754.326556855958
Adsorbate-atom-force:    114 0   785.954237542332  4038.269745249874 -2057.052238393897
Adsorbate-atom-force:    114 1  4043.162204520859 -4423.143889028629  2574.715054521489
Adsorbate-atom-force:    114 2  1582.942390218257  -271.419932278774  1493.387305689939
Adsorbate-atom-force:    114 3 -5801.203298474588  1754.638924615327 -2087.778970742200
Adsorbate-atom-force:    115 0  1048.760668750244   -70.848396760616  -759.741373572427
Adsorbate-atom-force:    115 1   810.159812856962 -2979.201363110027  2295.598982945538
Adsorbate-atom-force:    115 2 -2015.295775687200 -3708.410178216574  -236.182215565843
Adsorbate-atom-force:    115 3 -1386.029671266368  7199.345051485398   197.756758376733
Adsorbate-atom-force:    116 0  2330.254991672670  3189.496567184210  2130.205891667983
Adsorbate-atom-force:    116 1  1060.192812836937  -995.972382738126  1707.786618477603
Adsorbate-atom-force:    116 2  2858.812430877614 -3417.642706789461 -2798.532487445389
Adsorbate-atom-force:    116 3 -5174.331203541577  1325.279394273861    60.741206737927
Adsorbate-atom-force:    117 0 -1277.879267509658  -530.778766894724  1280.076293971487
Adsorbate-atom-force:    117 1 -1333.931726978929   600.734104875001  3282.545886347716
Adsorbate-atom-force:    117 2  3546.693618484175  2252.034988784017  4441.216234614682
Adsorbate-atom-force:    117 3 -1469.783691979706 -1745.020121714393 -10624.792609027349
Adsorbate-atom-force:    118 0  1804.862784992617   693.112407385603  -156.429672103631
Adsorbate-atom-force:    118 1  2592.254553638319 -1535.489570628607 -1899.199958248237
Adsorbate-atom-force:    118 2 -2530.695884750437 -1405.948379989742 -5248.747924841325
Adsorbate-atom-force:    118 3 -3667.261950686509  2255.113104609482 10383.911049402603
Adsorbate-atom-force:    119 0  -845.845801932649  1327.238975582874   160.826235915633
Adsorbate-atom-force:    119 1 -3754.933516717736  2689.062590860210  2950.014805065580
Adsorbate-atom-force:    119 2 -1313.300197553472  1833.536059560069 -3012.618162697659
Adsorbate-atom-force:    119 3  7390.424886042247 -5460.152662071118   426.260773037829
Adsorbate-atom-force:    120 0  6005.617503727903 -1228.132022218271  1062.070977159051
Adsorbate-atom-force:    120 1 -1577.889353490134 -1191.110952280362   846.985502300217
Adsorbate-atom-force:    120 2   346.490134638428 -1782.164905280676 -1499.804505808164
Adsorbate-atom-force:    120 3  2045.722328017994  2848.939987822122  1247.247166018783
Adsorbate-atom-force:    121 0 -7305.177102129560   334.050336452873  6346.769472469532
Adsorbate-atom-force:    121 1   572.013479937468  2192.505584027390 -1144.555025531597
Adsorbate-atom-force:    121 2  7180.745827987913  4249.357232744625 -6425.243752732664
Adsorbate-atom-force:    121 3 -4052.238837541380 -5493.126919841539  3017.881389187293
Adsorbate-atom-force:    122 0  1407.182205741671  -811.954207459540  2169.996262741986
Adsorbate-atom-force:    122 1 -1355.191545053029  7397.184258183414  3673.369773467326
Adsorbate-atom-force:    122 2 -3719.345047518234 -3077.059289076998  1990.067164178537
Adsorbate-atom-force:    122 3  6898.392351677781 -2468.708406217325 -9150.386080805170
Adsorbate-atom-force:    123 0    71.286157788605   -18.025553258042  1360.779346551469
Adsorbate-atom-force:    123 1  4364.600105813823  -248.810753415030 -4581.822813507889
Adsorbate-atom-force:    123 2  2775.401204621540 -1765.475714354262 -5447.807750459597
Adsorbate-atom-force:    123 3 -5864.779330942476  -491.436749863256  8722.051758690801
Adsorbate-atom-force:    124 0  -481.626663584030  -166.257245417628 -1033.051495809298
Adsorbate-atom-force:    124 1 -1386.368947575763  -383.727613622776   986.637736187696
Adsorbate-atom-force:    124 2   -62.103367670990  3542.549585369633   501.093155408478
Adsorbate-atom-force:    124 3  1718.872407645689 -2714.929163724554   266.314901443688
Adsorbate-atom-force:    125 0  5245.346485866474   642.381532669531 -1949.973200563165
Adsorbate-atom-force:    125 1   -63.541006625168  2682.387264618303 -1222.109762752488
Adsorbate-atom-force:    125 2  -464.686830048908  5682.304294313842  -835.793505224230
Adsorbate-atom-force:    125 3   420.061753817477 -9887.895064159393  2986.461105877139
Adsorbate-atom-force:    126 0 -1223.998724360953 -1882.221693765673   356.604423471443
Adsorbate-atom-force:    126 1 -7555.738525029852   649.293339789515 -1037.021238767556
Adsorbate-atom-force:    126 2 -4566.108297501225  1392.578601727234 -1954.509738392443
Adsorbate-atom-force:    126 3 12304.310906916789 -3757.733413089265  2830.074629723779
Adsorbate-atom-force:    127 0 -2611.992678327822  1331.611220232474  -155.863211324009
Adsorbate-atom-force:    127 1 -6798.801802205786 -4946.567992227328  4807.063131914610
Adsorbate-atom-force:    127 2 -5545.367607722058   953.940460019315 -2694.170620463517
Adsorbate-atom-force:    127 3 15387.288092908082  3355.189766374653    -2.254805304319
Adsorbate-atom-charge:   0 0     0.000000000000
Adsorbate-atom-charge:   0 1     0.520000000000
Adsorbate-atom-charge:   0 2     0.520000000000
Adsorbate-atom-charge:   0 3    -1.040000000000
Adsorbate-atom-charge:   1 0     0.000000000000
Adsorbate-atom-charge:   1 1     0.520000000000
Adsorbate-atom-charge:   1 2     0.520000000000
Adsorbate-atom-charge:   1 3    -1.040000000000
Adsorbate-atom-charge:   2 0     0.000000000000
Adsorbate-atom-charge:   2 1     0.520000000000
Adsorbate-atom-charge:   2 2     0.520000000000
Adsorbate-atom-charge:   2 3    -1.040000000000
Adsorbate-atom-charge:   3 0     0.000000000000
Adsorbate-atom-charge:   3 1     0.520000000000
Adsorbate-atom-charge:   3 2     0.520000000000
Adsorbate-atom-charge:   3 3    -1.040000000000
Adsorbate-atom-charge:   4 0     0.000000000000
Adsorbate-atom-charge:   4 1     0.520000000000
Adsorbate-atom-charge:   4 2     0.520000000000
Adsorbate-atom-charge:   4 3    -1.040000000000
Adsorbate-atom-charge:   5 0     0.000000000000
Adsorbate-atom-charge:   5 1     0.520000000000
Adsorbate-atom-charge:   5 2     0.520000000000
Adsorbate-atom-charge:   5 3    -1.040000000000
Adsorbate-atom-charge:   6 0     0.000000000000
Adsorbate-atom-charge:   6 1     0.520000000000
Adsorbate-atom-charge:   6 2     0.520000000000
Adsorbate-atom-charge:   6 3    -1.040000000000
Adsorbate-atom-charge:   7 0     0.000000000000
Adsorbate-atom-charge:   7 1     0.520000000000
Adsorbate-atom-charge:   7 2     0.520000000000
Adsorbate-atom-charge:   7 3    -1.040000000000
Adsorbate-atom-charge:   8 0     0.000000000000
Adsorbate-atom-charge:   8 1     0.520000000000
Adsorbate-atom-charge:   8 2     0.520000000000
Adsorbate-atom-charge:   8 3    -1.040000000000
Adsorbate-atom-charge:   9 0     0.000000000000
Adsorbate-atom-charge:   9 1     0.520000000000
Adsorbate-atom-charge:   9 2     0.520000000000
Adsorbate-atom-charge:   9 3    -1.040000000000
Adsorbate-atom-charge:   10 0     0.000000000000
Adsorbate-atom-charge:   10 1     0.520000000000
Adsorbate-atom-charge:   10 2     0.520000000000
Adsorbate-atom-charge:   10 3    -1.040000000000
Adsorbate-atom-charge:   11 0     0.000000000000
Adsorbate-atom-charge:   11 1     0.520000000000
Adsorbate-atom-charge:   11 2     0.520000000000
Adsorbate-atom-charge:   11 3    -1.040000000000
Adsorbate-atom-charge:   12 0     0.000000000000
Adsorbate-atom-charge:   12 1     0.520000000000
Adsorbate-atom-charge:   12 2     0.520000000000
Adsorbate-atom-charge:   12 3    -1.040000000000
Adsorbate-atom-charge:   13 0     0.000000000000
Adsorbate-atom-charge:   13 1     0.520000000000
Adsorbate-atom-charge:   13 2     0.520000000000
Adsorbate-atom-charge:   13 3    -1.040000000000
Adsorbate-atom-charge:   14 0     0.000000000000
Adsorbate-atom-charge:   14 1     0.520000000000
Adsorbate-atom-charge:   14 2     0.520000000000
Adsorbate-atom-charge:   14 3    -1.040000000000
Adsorbate-atom-charge:   15 0     0.000000000000
Adsorbate-atom-charge:   15 1     0.520000000000
Adsorbate-atom-charge:   15 2     0.520000000000
Adsorbate-atom-charge:   15 3    -1.040000000000
Adsorbate-atom-charge:   16 0     0.000000000000
Adsorbate-atom-charge:   16 1     0.520000000000
Adsorbate-atom-charge:   16 2     0.520000000000
Adsorbate-atom-charge:   16 3    -1.040000000000
Adsorbate-atom-charge:   17 0     0.000000000000
Adsorbate-atom-charge:   17 1     0.520000000000
Adsorbate-atom-charge:   17 2     0.520000000000
Adsorbate-atom-charge:   17 3    -1.040000000000
Adsorbate-atom-charge:   18 0     0.000000000000
Adsorbate-atom-charge:   18 1     0.520000000000
Adsorbate-atom-charge:   18 2     0.520000000000
Adsorbate-atom-charge:   18 3    -1.040000000000
Adsorbate-atom-charge:   19 0     0.000000000000
Adsorbate-atom-charge:   19 1     0.520000000000
Adsorbate-atom-charge:   19 2     0.520000000000
Adsorbate-atom-charge:   19 3    -1.040000000000
Adsorbate-atom-charge:   20 0     0.000000000000
Adsorbate-atom-charge:   20 1     0.520000000000
Adsorbate-atom-charge:   20 2     0.520000000000
Adsorbate-atom-charge:   20 3    -1.040000000000
Adsorbate-atom-charge:   21 0     0.000000000000
Adsorbate-atom-charge:   21 1     0.520000000000
Adsorbate-atom-charge:   21 2     0.520000000000
Adsorbate-atom-charge:   21 3    -1.040000000000
Adsorbate-atom-charge:   22 0     0.000000000000
Adsorbate-atom-charge:   22 1     0.520000000000
Adsorbate-atom-charge:   22 2     0.520000000000
Adsorbate-atom-charge:   22 3    -1.040000000000
Adsorbate-atom-charge:   23 0     0.000000000000
Adsorbate-atom-charge:   23 1     0.520000000000
Adsorbate-atom-charge:   23 2     0.520000000000
Adsorbate-atom-charge:   23 3    -1.040000000000
Adsorbate-atom-charge:   24 0     0.000000000000
Adsorbate-atom-charge:   24 1     0.520000000000
Adsorbate-atom-charge:   24 2     0.520000000000
Adsorbate-atom-charge:   24 3    -1.040000000000
Adsorbate-atom-charge:   25 0     0.000000000000
Adsorbate-atom-charge:   25 1     0.520000000000
Adsorbate-atom-charge:   25 2     0.520000000000
Adsorbate-atom-charge:   25 3    -1.040000000000
Adsorbate-atom-charge:   26 0     0.000000000000
Adsorbate-atom-charge:   26 1     0.520000000000
Adsorbate-atom-charge:   26 2     0.520000000000
Adsorbate-atom-charge:   26 3    -1.040000000000
Adsorbate-atom-charge:   27 0     0.000000000000
Adsorbate-atom-charge:   27 1     0.520000000000
Adsorbate-atom-charge:   27 2     0.520000000000
Adsorbate-atom-charge:   27 3    -1.040000000000
Adsorbate-atom-charge:   28 0     0.000000000000
Adsorbate-atom-charge:   28 1     0.520000000000
Adsorbate-atom-charge:   28 2     0.520000000000
Adsorbate-atom-charge:   28 3    -1.040000000000
Adsorbate-atom-charge:   29 0     0.000000000000
Adsorbate-atom-charge:   29 1     0.520000000000
Adsorbate-atom-charge:   29 2     0.520000000000
Adsorbate-atom-charge:   29 3    -1.040000000000
Adsorbate-atom-charge:   30 0     0.000000000000
Adsorbate-atom-charge:   30 1     0.520000000000
Adsorbate-atom-charge:   30 2     0.520000000000
Adsorbate-atom-charge:   30 3    -1.040000000000
Adsorbate-atom-charge:   31 0     0.000000000000
Adsorbate-atom-charge:   31 1     0.520000000000
Adsorbate-atom-charge:   31 2     0.520000000000
Adsorbate-atom-charge:   31 3    -1.040000000000
Adsorbate-atom-charge:   32 0     0.000000000000
Adsorbate-atom-charge:   32 1     0.520000000000
Adsorbate-atom-charge:   32 2     0.520000000000
Adsorbate-atom-charge:   32 3    -1.040000000000
Adsorbate-atom-charge:   33 0     0.000000000000
Adsorbate-atom-charge:   33 1     0.520000000000
Adsorbate-atom-charge:   33 2     0.520000000000
Adsorbate-atom-charge:   33 3    -1.040000000000
Adsorbate-atom-charge:   34 0     0.000000000000
Adsorbate-atom-charge:   34 1     0.520000000000
Adsorbate-atom-charge:   34 2     0.520000000000
Adsorbate-atom-charge:   34 3    -1.040000000000
Adsorbate-atom-charge:   35 0     0.000000000000
Adsorbate-atom-charge:   35 1     0.520000000000
Adsorbate-atom-charge:   35 2     0.520000000000
Adsorbate-atom-charge:   35 3    -1.040000000000
Adsorbate-atom-charge:   36 0     0.000000000000
Adsorbate-atom-charge:   36 1     0.520000000000
Adsorbate-atom-charge:   36 2     0.520000000000
Adsorbate-atom-charge:   36 3    -1.040000000000
Adsorbate-atom-charge:   37 0     0.000000000000
Adsorbate-atom-charge:   37 1     0.520000000000
Adsorbate-atom-charge:   37 2     0.520000000000
Adsorbate-atom-charge:   37 3    -1.040000000000
Adsorbate-atom-charge:   38 0     0.000000000000
Adsorbate-atom-charge:   38 1     0.520000000000
Adsorbate-atom-charge:   38 2     0.520000000000
Adsorbate-atom-charge:   38 3    -1.040000000000
Adsorbate-atom-charge:   39 0     0.000000000000
Adsorbate-atom-charge:   39 1     0.520000000000
Adsorbate-atom-charge:   39 2     0.520000000000
Adsorbate-atom-charge:   39 3    -1.040000000000
Adsorbate-atom-charge:   40 0     0.000000000000
Adsorbate-atom-charge:   40 1     0.520000000000
Adsorbate-atom-charge:   40 2     0.520000000000
Adsorbate-atom-charge:   40 3    -1.040000000000
Adsorbate-atom-charge:   41 0     0.000000000000
Adsorbate-atom-charge:   41 1     0.520000000000
Adsorbate-atom-charge:   41 2     0.520000000000
Adsorbate-atom-charge:   41 3    -1.040000000000
Adsorbate-atom-charge:   42 0     0.000000000000
Adsorbate-atom-charge:   42 1     0.520000000000
Adsorbate-atom-charge:   42 2     0.520000000000
Adsorbate-atom-charge:   42 3    -1.040000000000
Adsorbate-atom-charge:   43 0     0.000000000000
Adsorbate-atom-charge:   43 1     0.520000000000
Adsorbate-atom-charge:   43 2     0.520000000000
Adsorbate-atom-charge:   43 3    -1.040000000000
Adsorbate-atom-charge:   44 0     0.000000000000
Adsorbate-atom-charge:   44 1     0.520000000000
Adsorbate-atom-charge:   44 2     0.520000000000
Adsorbate-atom-charge:   44 3    -1.040000000000
Adsorbate-atom-charge:   45 0     0.000000000000
Adsorbate-atom-charge:   45 1     0.520000000000
Adsorbate-atom-charge:   45 2     0.520000000000
Adsorbate-atom-charge:   45 3    -1.040000000000
Adsorbate-atom-charge:   46 0     0.000000000000
Adsorbate-atom-charge:   46 1     0.520000000000
Adsorbate-atom-charge:   46 2     0.520000000000
Adsorbate-atom-charge:   46 3    -1.040000000000
Adsorbate-atom-charge:   47 0     0.000000000000
Adsorbate-atom-charge:   47 1     0.520000000000
Adsorbate-atom-charge:   47 2     0.520000000000
Adsorbate-atom-charge:   47 3    -1.040000000000
Adsorbate-atom-charge:   48 0     0.000000000000
Adsorbate-atom-charge:   48 1     0.520000000000
Adsorbate-atom-charge:   48 2     0.520000000000
Adsorbate-atom-charge:   48 3    -1.040000000000
Adsorbate-atom-charge:   49 0     0.000000000000
Adsorbate-atom-charge:   49 1     0.520000000000
Adsorbate-atom-charge:   49 2     0.520000000000
Adsorbate-atom-charge:   49 3    -1.040000000000
Adsorbate-atom-charge:   50 0     0.000000000000
Adsorbate-atom-charge:   50 1     0.520000000000
Adsorbate-atom-charge:   50 2     0.520000000000
Adsorbate-atom-charge:   50 3    -1.040000000000
Adsorbate-atom-charge:   51 0     0.000000000000
Adsorbate-atom-charge:   51 1     0.520000000000
Adsorbate-atom-charge:   51 2     0.520000000000
Adsorbate-atom-charge:   51 3    -1.040000000000
Adsorbate-atom-charge:   52 0     0.000000000000
Adsorbate-atom-charge:   52 1     0.520000000000
Adsorbate-atom-charge:   52 2     0.520000000000
Adsorbate-atom-charge:   52 3    -1.040000000000
Adsorbate-atom-charge:   53 0     0.000000000000
Adsorbate-atom-charge:   53 1     0.520000000000
Adsorbate-atom-charge:   53 2     0.520000000000
Adsorbate-atom-charge:   53 3    -1.040000000000
Adsorbate-atom-charge:   54 0     0.000000000000
Adsorbate-atom-charge:   54 1     0.520000000000
Adsorbate-atom-charge:   54 2     0.520000000000
Adsorbate-atom-charge:   54 3    -1.040000000000
Adsorbate-atom-charge:   55 0     0.000000000000
Adsorbate-atom-charge:   55 1     0.520000000000
Adsorbate-atom-charge:   55 2     0.520000000000
Adsorbate-atom-charge:   55 3    -1.040000000000
Adsorbate-atom-charge:   56 0     0.000000000000
Adsorbate-atom-charge:   56 1     0.520000000000
Adsorbate-atom-charge:   56 2     0.520000000000
Adsorbate-atom-charge:   56 3    -1.040000000000
Adsorbate-atom-charge:   57 0     0.000000000000
Adsorbate-atom-charge:   57 1     0.520000000000
Adsorbate-atom-charge:   57 2     0.520000000000
Adsorbate-atom-charge:   57 3    -1.040000000000
Adsorbate-atom-charge:   58 0     0.000000000000
Adsorbate-atom-charge:   58 1     0.520000000000
Adsorbate-atom-charge:   58 2     0.520000000000
Adsorbate-atom-charge:   58 3    -1.040000000000
Adsorbate-atom-charge:   59 0     0.000000000000
Adsorbate-atom-charge:   59 1     0.520000000000
Adsorbate-atom-charge:   59 2     0.520000000000
Adsorbate-atom-charge:   59 3    -1.040000000000
Adsorbate-atom-charge:   60 0     0.000000000000
Adsorbate-atom-charge:   60 1     0.520000000000
Adsorbate-atom-charge:   60 2     0.520000000000
Adsorbate-atom-charge:   60 3    -1.040000000000
Adsorbate-atom-charge:   61 0     0.000000000000
Adsorbate-atom-charge:   61 1     0.520000000000
Adsorbate-atom-charge:   61 2     0.520000000000
Adsorbate-atom-charge:   61 3    -1.040000000000
Adsorbate-atom-charge:   62 0     0.000000000000
Adsorbate-atom-charge:   62 1     0.520000000000
Adsorbate-atom-charge:   62 2     0.520000000000
Adsorbate-atom-charge:   62 3    -1.040000000000
Adsorbate-atom-charge:   63 0     0.000000000000
Adsorbate-atom-charge:   63 1     0.520000000000
Adsorbate-atom-charge:   63 2     0.520000000000
Adsorbate-atom-charge:   63 3    -1.040000000000
Adsorbate-atom-charge:   64 0     0.000000000000
Adsorbate-atom-charge:   64 1     0.520000000000
Adsorbate-atom-charge:   64 2     0.520000000000
Adsorbate-atom-charge:   64 3    -1.040000000000
Adsorbate-atom-charge:   65 0     0.000000000000
Adsorbate-atom-charge:   65 1     0.520000000000
Adsorbate-atom-charge:   65 2     0.520000000000
Adsorbate-atom-charge:   65 3    -1.040000000000
Adsorbate-atom-charge:   66 0     0.000000000000
Adsorbate-atom-charge:   66 1     0.520000000000
Adsorbate-atom-charge:   66 2     0.520000000000
Adsorbate-atom-charge:   66 3    -1.040000000000
Adsorbate-atom-charge:   67 0     0.000000000000
Adsorbate-atom-charge:   67 1     0.520000000000
Adsorbate-atom-charge:   67 2     0.520000000000
Adsorbate-atom-charge:   67 3    -1.040000000000
Adsorbate-atom-charge:   68 0     0.000000000000
Adsorbate-atom-charge:   68 1     0.520000000000
Adsorbate-atom-charge:   68 2     0.520000000000
Adsorbate-atom-charge:   68 3    -1.040000000000
Adsorbate-atom-charge:   69 0     0.000000000000
Adsorbate-atom-charge:   69 1     0.520000000000
Adsorbate-atom-charge:   69 2     0.520000000000
Adsorbate-atom-charge:   69 3    -1.040000000000
Adsorbate-atom-charge:   70 0     0.000000000000
Adsorbate-atom-charge:   70 1     0.520000000000
Adsorbate-atom-charge:   70 2     0.520000000000
Adsorbate-atom-charge:   70 3    -1.040000000000
Adsorbate-atom-charge:   71 0     0.000000000000
Adsorbate-atom-charge:   71 1     0.520000000000
Adsorbate-atom-charge:   71 2     0.520000000000
Adsorbate-atom-charge:   71 3    -1.040000000000
Adsorbate-atom-charge:   72 0     0.000000000000
Adsorbate-atom-charge:   72 1     0.520000000000
Adsorbate-atom-charge:   72 2     0.520000000000
Adsorbate-atom-charge:   72 3    -1.040000000000
Adsorbate-atom-charge:   73 0     0.000000000000
Adsorbate-atom-charge:   73 1     0.520000000000
Adsorbate-atom-charge:   73 2     0.520000000000
Adsorbate-atom-charge:   73 3    -1.040000000000
Adsorbate-atom-charge:   74 0     0.000000000000
Adsorbate-atom-charge:   74 1     0.520000000000
Adsorbate-atom-charge:   74 2     0.520000000000
Adsorbate-atom-charge:   74 3    -1.040000000000
Adsorbate-atom-charge:   75 0     0.000000000000
Adsorbate-atom-charge:   75 1     0.520000000000
Adsorbate-atom-charge:   75 2     0.520000000000
Adsorbate-atom-charge:   75 3    -1.040000000000
Adsorbate-atom-charge:   76 0     0.000000000000
Adsorbate-atom-charge:   76 1     0.520000000000
Adsorbate-atom-charge:   76 2     0.520000000000
Adsorbate-atom-charge:   76 3    -1.040000000000
Adsorbate-atom-charge:   77 0     0.000000000000
Adsorbate-atom-charge:   77 1     0.520000000000
Adsorbate-atom-charge:   77 2     0.520000000000
Adsorbate-atom-charge:   77 3    -1.040000000000
Adsorbate-atom-charge:   78 0     0.000000000000
Adsorbate-atom-charge:   78 1     0.520000000000
Adsorbate-atom-charge:   78 2     0.520000000000
Adsorbate-atom-charge:   78 3    -1.040000000000
Adsorbate-atom-charge:   79 0     0.000000000000
Adsorbate-atom-charge:   79 1     0.520000000000
Adsorbate-atom-charge:   79 2     0.520000000000
Adsorbate-atom-charge:   79 3    -1.040000000000
Adsorbate-atom-charge:   80 0     0.000000000000
Adsorbate-atom-charge:   80 1     0.520000000000
Adsorbate-atom-charge:   80 2     0.520000000000
Adsorbate-atom-charge:   80 3    -1.040000000000
Adsorbate-atom-charge:   81 0     0.000000000000
Adsorbate-atom-charge:   81 1     0.520000000000
Adsorbate-atom-charge:   81 2     0.520000000000
Adsorbate-atom-charge:   81 3    -1.040000000000
Adsorbate-atom-charge:   82 0     0.000000000000
Adsorbate-atom-charge:   82 1     0.520000000000
Adsorbate-atom-charge:   82 2     0.520000000000
Adsorbate-atom-charge:   82 3    -1.040000000000
Adsorbate-atom-charge:   83 0     0.000000000000
Adsorbate-atom-charge:   83 1     0.520000000000
Adsorbate-atom-charge:   83 2     0.520000000000
Adsorbate-atom-charge:   83 3    -1.040000000000
Adsorbate-atom-charge:   84 0     0.000000000000
Adsorbate-atom-charge:   84 1     0.520000000000
Adsorbate-atom-charge:   84 2     0.520000000000
Adsorbate-atom-charge:   84 3    -1.040000000000
Adsorbate-atom-charge:   85 0     0.000000000000
Adsorbate-atom-charge:   85 1     0.520000000000
Adsorbate-atom-charge:   85 2     0.520000000000
Adsorbate-atom-charge:   85 3    -1.040000000000
Adsorbate-atom-charge:   86 0     0.000000000000
Adsorbate-atom-charge:   86 1     0.520000000000
Adsorbate-atom-charge:   86 2     0.520000000000
Adsorbate-atom-charge:   86 3    -1.040000000000
Adsorbate-atom-charge:   87 0     0.000000000000
Adsorbate-atom-charge:   87 1     0.520000000000
Adsorbate-atom-charge:   87 2     0.520000000000
Adsorbate-atom-charge:   87 3    -1.040000000000
Adsorbate-atom-charge:   88 0     0.000000000000
Adsorbate-atom-charge:   88 1     0.520000000000
Adsorbate-atom-charge:   88 2     0.520000000000
Adsorbate-atom-charge:   88 3    -1.040000000000
Adsorbate-atom-charge:   89 0     0.000000000000
Adsorbate-atom-charge:   89 1     0.520000000000
Adsorbate-atom-charge:   89 2     0.520000000000
Adsorbate-atom-charge:   89 3    -1.040000000000
Adsorbate-atom-charge:   90 0     0.000000000000
Adsorbate-atom-charge:   90 1     0.520000000000
Adsorbate-atom-charge:   90 2     0.520000000000
Adsorbate-atom-charge:   90 3    -1.040000000000
Adsorbate-atom-charge:   91 0     0.000000000000
Adsorbate-atom-charge:   91 1     0.520000000000
Adsorbate-atom-charge:   91 2     0.520000000000
Adsorbate-atom-charge:   91 3    -1.040000000000
Adsorbate-atom-charge:   92 0     0.000000000000
Adsorbate-atom-charge:   92 1     0.520000000000
Adsorbate-atom-charge:   92 2     0.520000000000
Adsorbate-atom-charge:   92 3    -1.040000000000
Adsorbate-atom-charge:   93 0     0.000000000000
Adsorbate-atom-charge:   93 1     0.520000000000
Adsorbate-atom-charge:   93 2     0.520000000000
Adsorbate-atom-charge:   93 3    -1.040000000000
Adsorbate-atom-charge:   94 0     0.000000000000
Adsorbate-atom-charge:   94 1     0.520000000000
Adsorbate-atom-charge:   94 2     0.520000000000
Adsorbate-atom-charge:   94 3    -1.040000000000
Adsorbate-atom-charge:   95 0     0.000000000000
Adsorbate-atom-charge:   95 1     0.520000000000
Adsorbate-atom-charge:   95 2     0.520000000000
Adsorbate-atom-charge:   95 3    -1.040000000000
Adsorbate-atom-charge:   96 0     0.000000000000
Adsorbate-atom-charge:   96 1     0.520000000000
Adsorbate-atom-charge:   96 2     0.520000000000
Adsorbate-atom-charge:   96 3    -1.040000000000
Adsorbate-atom-charge:   97 0     0.000000000000
Adsorbate-atom-charge:   97 1     0.520000000000
Adsorbate-atom-charge:   97 2     0.520000000000
Adsorbate-atom-charge:   97 3    -1.040000000000
Adsorbate-atom-charge:   98 0     0.000000000000
Adsorbate-atom-charge:   98 1     0.520000000000
Adsorbate-atom-charge:   98 2     0.520000000000
Adsorbate-atom-charge:   98 3    -1.040000000000
Adsorbate-atom-charge:   99 0     0.000000000000
Adsorbate-atom-charge:   99 1     0.520000000000
Adsorbate-atom-charge:   99 2     0.520000000000
Adsorbate-atom-charge:   99 3    -1.040000000000
Adsorbate-atom-charge:   100 0     0.000000000000
Adsorbate-atom-charge:   100 1     0.520000000000
Adsorbate-atom-charge:   100 2     0.520000000000
Adsorbate-atom-charge:   100 3    -1.040000000000
Adsorbate-atom-charge:   101 0     0.000000000000
Adsorbate-atom-charge:   101 1     0.520000000000
Adsorbate-atom-charge:   101 2     0.520000000000
Adsorbate-atom-charge:   101 3    -1.040000000000
Adsorbate-atom-charge:   102 0     0.000000000000
Adsorbate-atom-charge:   102 1     0.520000000000
Adsorbate-atom-charge:   102 2     0.520000000000
Adsorbate-atom-charge:   102 3    -1.040000000000
Adsorbate-atom-charge:   103 0     0.000000000000
Adsorbate-atom-charge:   103 1     0.520000000000
Adsorbate-atom-charge:   103 2     0.520000000000
Adsorbate-atom-charge:   103 3    -1.040000000000
Adsorbate-atom-charge:   104 0     0.000000000000
Adsorbate-atom-charge:   104 1     0.520000000000
Adsorbate-atom-charge:   104 2     0.520000000000
Adsorbate-atom-charge:   104 3    -1.040000000000
Adsorbate-atom-charge:   105 0     0.000000000000
Adsorbate-atom-charge:   105 1     0.520000000000
Adsorbate-atom-charge:   105 2     0.520000000000
Adsorbate-atom-charge:   105 3    -1.040000000000
Adsorbate-atom-charge:   106 0     0.000000000000
Adsorbate-atom-charge:   106 1     0.520000000000
Adsorbate-atom-charge:   106 2     0.520000000000
Adsorbate-atom-charge:   106 3    -1.040000000000
Adsorbate-atom-charge:   107 0     0.000000000000
Adsorbate-atom-charge:   107 1     0.520000000000
Adsorbate-atom-charge:   107 2     0.520000000000
Adsorbate-atom-charge:   107 3    -1.040000000000
Adsorbate-atom-charge:   108 0     0.000000000000
Adsorbate-atom-charge:   108 1     0.520000000000
Adsorbate-atom-charge:   108 2     0.520000000000
Adsorbate-atom-charge:   108 3    -1.040000000000
Adsorbate-atom-charge:   109 0     0.000000000000
Adsorbate-atom-charge:   109 1     0.520000000000
Adsorbate-atom-charge:   109 2     0.520000000000
Adsorbate-atom-charge:   109 3    -1.040000000000
Adsorbate-atom-charge:   110 0     0.000000000000
Adsorbate-atom-charge:   110 1     0.520000000000
Adsorbate-atom-charge:   110 2     0.520000000000
Adsorbate-atom-charge:   110 3    -1.040000000000
Adsorbate-atom-charge:   111 0     0.000000000000
Adsorbate-atom-charge:   111 1     0.520000000000
Adsorbate-atom-charge:   111 2     0.520000000000
Adsorbate-atom-charge:   111 3    -1.040000000000
Adsorbate-atom-charge:   112 0     0.000000000000
Adsorbate-atom-charge:   112 1     0.520000000000
Adsorbate-atom-charge:   112 2     0.520000000000
Adsorbate-atom-charge:   112 3    -1.040000000000
Adsorbate-atom-charge:   113 0     0.000000000000
Adsorbate-atom-charge:   113 1     0.520000000000
Adsorbate-atom-charge:   113 2     0.520000000000
Adsorbate-atom-charge:   113 3    -1.040000000000
Adsorbate-atom-charge:   114 0     0.000000000000
Adsorbate-atom-charge:   114 1     0.520000000000
Adsorbate-atom-charge:   114 2     0.520000000000
Adsorbate-atom-charge:   114 3    -1.040000000000
Adsorbate-atom-charge:   115 0     0.000000000000
Adsorbate-atom-charge:   115 1     0.520000000000
Adsorbate-atom-charge:   115 2     0.520000000000
Adsorbate-atom-charge:   115 3    -1.040000000000
Adsorbate-atom-charge:   116 0     0.000000000000
Adsorbate-atom-charge:   116 1     0.520000000000
Adsorbate-atom-charge:   116 2     0.520000000000
Adsorbate-atom-charge:   116 3    -1.040000000000
Adsorbate-atom-charge:   117 0     0.000000000000
Adsorbate-atom-charge:   117 1     0.520000000000
Adsorbate-atom-charge:   117 2     0.520000000000
Adsorbate-atom-charge:   117 3    -1.040000000000
Adsorbate-atom-charge:   118 0     0.000000000000
Adsorbate-atom-charge:   118 1     0.520000000000
Adsorbate-atom-charge:   118 2     0.520000000000
Adsorbate-atom-charge:   118 3    -1.040000000000
Adsorbate-atom-charge:   119 0     0.000000000000
Adsorbate-atom-charge:   119 1     0.520000000000
Adsorbate-atom-charge:   119 2     0.520000000000
Adsorbate-atom-charge:   119 3    -1.040000000000
Adsorbate-atom-charge:   120 0     0.000000000000
Adsorbate-atom-charge:   120 1     0.520000000000
Adsorbate-atom-charge:   120 2     0.520000000000
Adsorbate-atom-charge:   120 3    -1.040000000000
Adsorbate-atom-charge:   121 0     0.000000000000
Adsorbate-atom-charge:   121 1     0.520000000000
Adsorbate-atom-charge:   121 2     0.520000000000
Adsorbate-atom-charge:   121 3    -1.040000000000
Adsorbate-atom-charge:   122 0     0.000000000000
Adsorbate-atom-charge:   122 1     0.520000000000
Adsorbate-atom-charge:   122 2     0.520000000000
Adsorbate-atom-charge:   122 3    -1.040000000000
Adsorbate-atom-charge:   123 0     0.000000000000
Adsorbate-atom-charge:   123 1     0.520000000000
Adsorbate-atom-charge:   123 2     0.520000000000
Adsorbate-atom-charge:   123 3    -1.040000000000
Adsorbate-atom-charge:   124 0     0.000000000000
Adsorbate-atom-charge:   124 1     0.520000000000
Adsorbate-atom-charge:   124 2     0.520000000000
Adsorbate-atom-charge:   124 3    -1.040000000000
Adsorbate-atom-charge:   125 0     0.000000000000
Adsorbate-atom-charge:   125 1     0.520000000000
Adsorbate-atom-charge:   125 2     0.520000000000
Adsorbate-atom-charge:   125 3    -1.040000000000
Adsorbate-atom-charge:   126 0     0.000000000000
Adsorbate-atom-charge:   126 1     0.520000000000
Adsorbate-atom-charge:   126 2     0.520000000000
Adsorbate-atom-charge:   126 3    -1.040000000000
Adsorbate-atom-charge:   127 0     0.000000000000
Adsorbate-atom-charge:   127 1     0.520000000000
Adsorbate-atom-charge:   127 2     0.520000000000
Adsorbate-atom-charge:   127 3    -1.040000000000
Adsorbate-atom-scaling:  0 0     1.000000000000
Adsorbate-atom-scaling:  0 1     1.000000000000
Adsorbate-atom-scaling:  0 2     1.000000000000
Adsorbate-atom-scaling:  0 3     1.000000000000
Adsorbate-atom-scaling:  1 0     1.000000000000
Adsorbate-atom-scaling:  1 1     1.000000000000
Adsorbate-atom-scaling:  1 2     1.000000000000
Adsorbate-atom-scaling:  1 3     1.000000000000
Adsorbate-atom-scaling:  2 0     1.000000000000
Adsorbate-atom-scaling:  2 1     1.000000000000
Adsorbate-atom-scaling:  2 2     1.000000000000
Adsorbate-atom-scaling:  2 3     1.000000000000
Adsorbate-atom-scaling:  3 0     1.000000000000
Adsorbate-atom-scaling:  3 1     1.000000000000
Adsorbate-atom-scaling:  3 2     1.000000000000
Adsorbate-atom-scaling:  3 3     1.000000000000
Adsorbate-atom-scaling:  4 0     1.000000000000
Adsorbate-atom-scaling:  4 1     1.000000000000
Adsorbate-atom-scaling:  4 2     1.000000000000
Adsorbate-atom-scaling:  4 3     1.000000000000
Adsorbate-atom-scaling:  5 0     1.000000000000
Adsorbate-atom-scaling:  5 1     1.000000000000
Adsorbate-atom-scaling:  5 2     1.000000000000
Adsorbate-atom-scaling:  5 3     1.000000000000
Adsorbate-atom-scaling:  6 0     1.000000000000
Adsorbate-atom-scaling:  6 1     1.000000000000
Adsorbate-atom-scaling:  6 2     1.000000000000
Adsorbate-atom-scaling:  6 3     1.000000000000
Adsorbate-atom-scaling:  7 0     1.000000000000
Adsorbate-atom-scaling:  7 1     1.000000000000
Adsorbate-atom-scaling:  7 2     1.000000000000
Adsorbate-atom-scaling:  7 3     1.000000000000
Adsorbate-atom-scaling:  8 0     1.000000000000
Adsorbate-atom-scaling:  8 1     1.000000000000
Adsorbate-atom-scaling:  8 2     1.000000000000
Adsorbate-atom-scaling:  8 3     1.000000000000
Adsorbate-atom-scaling:  9 0     1.000000000000
Adsorbate-atom-scaling:  9 1     1.000000000000
Adsorbate-atom-scaling:  9 2     1.000000000000
Adsorbate-atom-scaling:  9 3     1.000000000000
Adsorbate-atom-scaling:  10 0     1.000000000000
Adsorbate-atom-scaling:  10 1     1.000000000000
Adsorbate-atom-scaling:  10 2     1.000000000000
Adsorbate-atom-scaling:  10 3     1.000000000000
Adsorbate-atom-scaling:  11 0     1.000000000000
Adsorbate-atom-scaling:  11 1     1.000000000000
Adsorbate-atom-scaling:  11 2     1.000000000000
Adsorbate-atom-scaling:  11 3     1.000000000000
Adsorbate-atom-scaling:  12 0     1.000000000000
Adsorbate-atom-scaling:  12 1     1.000000000000
Adsorbate-atom-scaling:  12 2     1.000000000000
Adsorbate-atom-scaling:  12 3     1.000000000000
Adsorbate-atom-scaling:  13 0     1.000000000000
Adsorbate-atom-scaling:  13 1     1.000000000000
Adsorbate-atom-scaling:  13 2     1.000000000000
Adsorbate-atom-scaling:  13 3     1.000000000000
Adsorbate-atom-scaling:  14 0     1.000000000000
Adsorbate-atom-scaling:  14 1     1.000000000000
Adsorbate-atom-scaling:  14 2     1.000000000000
Adsorbate-atom-scaling:  14 3     1.000000000000
Adsorbate-atom-scaling:  15 0     1.000000000000
Adsorbate-atom-scaling:  15 1     1.000000000000
Adsorbate-atom-scaling:  15 2     1.000000000000
Adsorbate-atom-scaling:  15 3     1.000000000000
Adsorbate-atom-scaling:  16 0     1.000000000000
Adsorbate-atom-scaling:  16 1     1.000000000000
Adsorbate-atom-scaling:  16 2     1.000000000000
Adsorbate-atom-scaling:  16 3     1.000000000000
Adsorbate-atom-scaling:  17 0     1.000000000000
Adsorbate-atom-scaling:  17 1     1.000000000000
Adsorbate-atom-scaling:  17 2     1.000000000000
Adsorbate-atom-scaling:  17 3     1.000000000000
Adsorbate-atom-scaling:  18 0     1.000000000000
Adsorbate-atom-scaling:  18 1     1.000000000000
Adsorbate-atom-scaling:  18 2     1.000000000000
Adsorbate-atom-scaling:  18 3     1.000000000000
Adsorbate-atom-scaling:  19 0     1.000000000000
Adsorbate-atom-scaling:  19 1     1.000000000000
Adsorbate-atom-scaling:  19 2     1.000000000000
Adsorbate-atom-scaling:  19 3     1.000000000000
Adsorbate-atom-scaling:  20 0     1.000000000000
Adsorbate-atom-scaling:  20 1     1.000000000000
Adsorbate-atom-scaling:  20 2     1.000000000000
Adsorbate-atom-scaling:  20 3     1.000000000000
Adsorbate-atom-scaling:  21 0     1.000000000000
Adsorbate-atom-scaling:  21 1     1.000000000000
Adsorbate-atom-scaling:  21 2     1.000000000000
Adsorbate-atom-scaling:  21 3     1.000000000000
Adsorbate-atom-scaling:  22 0     1.000000000000
Adsorbate-atom-scaling:  22 1     1.000000000000
Adsorbate-atom-scaling:  22 2     1.000000000000
Adsorbate-atom-scaling:  22 3     1.000000000000
Adsorbate-atom-scaling:  23 0     1.000000000000
Adsorbate-atom-scaling:  23 1     1.000000000000
Adsorbate-atom-scaling:  23 2     1.000000000000
Adsorbate-atom-scaling:  23 3     1.000000000000
Adsorbate-atom-scaling:  24 0     1.000000000000
Adsorbate-atom-scaling:  24 1     1.000000000000
Adsorbate-atom-scaling:  24 2     1.000000000000
Adsorbate-atom-scaling:  24 3     1.000000000000
Adsorbate-atom-scaling:  25 0     1.000000000000
Adsorbate-atom-scaling:  25 1     1.000000000000
Adsorbate-atom-scaling:  25 2     1.000000000000
Adsorbate-atom-scaling:  25 3     1.000000000000
Adsorbate-atom-scaling:  26 0     1.000000000000
Adsorbate-atom-scaling:  26 1     1.000000000000
Adsorbate-atom-scaling:  26 2     1.000000000000
Adsorbate-atom-scaling:  26 3     1.000000000000
Adsorbate-atom-scaling:  27 0     1.000000000000
Adsorbate-atom-scaling:  27 1     1.000000000000
Adsorbate-atom-scaling:  27 2     1.000000000000
Adsorbate-atom-scaling:  27 3     1.000000000000
Adsorbate-atom-scaling:  28 0     1.000000000000
Adsorbate-atom-scaling:  28 1     1.000000000000
Adsorbate-atom-scaling:  28 2     1.000000000000
Adsorbate-atom-scaling:  28 3     1.000000000000
Adsorbate-atom-scaling:  29 0     1.000000000000
Adsorbate-atom-scaling:  29 1     1.000000000000
Adsorbate-atom-scaling:  29 2     1.000000000000
Adsorbate-atom-scaling:  29 3     1.000000000000
Adsorbate-atom-scaling:  30 0     1.000000000000
Adsorbate-atom-scaling:  30 1     1.000000000000
Adsorbate-atom-scaling:  30 2     1.000000000000
Adsorbate-atom-scaling:  30 3     1.000000000000
Adsorbate-atom-scaling:  31 0     1.000000000000
Adsorbate-atom-scaling:  31 1     1.000000000000
Adsorbate-atom-scaling:  31 2     1.000000000000
Adsorbate-atom-scaling:  31 3     1.000000000000
Adsorbate-atom-scaling:  32 0     1.000000000000
Adsorbate-atom-scaling:  32 1     1.000000000000
Adsorbate-atom-scaling:  32 2     1.000000000000
Adsorbate-atom-scaling:  32 3     1.000000000000
Adsorbate-atom-scaling:  33 0     1.000000000000
Adsorbate-atom-scaling:  33 1     1.000000000000
Adsorbate-atom-scaling:  33 2     1.000000000000
Adsorbate-atom-scaling:  33 3     1.000000000000
Adsorbate-atom-scaling:  34 0     1.000000000000
Adsorbate-atom-scaling:  34 1     1.000000000000
Adsorbate-atom-scaling:  34 2     1.000000000000
Adsorbate-atom-scaling:  34 3     1.000000000000
Adsorbate-atom-scaling:  35 0     1.000000000000
Adsorbate-atom-scaling:  35 1     1.000000000000
Adsorbate-atom-scaling:  35 2     1.000000000000
Adsorbate-atom-scaling:  35 3     1.000000000000
Adsorbate-atom-scaling:  36 0     1.000000000000
Adsorbate-atom-scaling:  36 1     1.000000000000
Adsorbate-atom-scaling:  36 2     1.000000000000
Adsorbate-atom-scaling:  36 3     1.000000000000
Adsorbate-atom-scaling:  37 0     1.000000000000
Adsorbate-atom-scaling:  37 1     1.000000000000
Adsorbate-atom-scaling:  37 2     1.000000000000
Adsorbate-atom-scaling:  37 3     1.000000000000
Adsorbate-atom-scaling:  38 0     1.000000000000
Adsorbate-atom-scaling:  38 1     1.000000000000
Adsorbate-atom-scaling:  38 2     1.000000000000
Adsorbate-atom-scaling:  38 3     1.000000000000
Adsorbate-atom-scaling:  39 0     1.000000000000
Adsorbate-atom-scaling:  39 1     1.000000000000
Adsorbate-atom-scaling:  39 2     1.000000000000
Adsorbate-atom-scaling:  39 3     1.000000000000
Adsorbate-atom-scaling:  40 0     1.000000000000
Adsorbate-atom-scaling:  40 1     1.000000000000
Adsorbate-atom-scaling:  40 2     1.000000000000
Adsorbate-atom-scaling:  40 3     1.000000000000
Adsorbate-atom-scaling:  41 0     1.000000000000
Adsorbate-atom-scaling:  41 1     1.000000000000
Adsorbate-atom-scaling:  41 2     1.000000000000
Adsorbate-atom-scaling:  41 3     1.000000000000
Adsorbate-atom-scaling:  42 0     1.000000000000
Adsorbate-atom-scaling:  42 1     1.000000000000
Adsorbate-atom-scaling:  42 2     1.000000000000
Adsorbate-atom-scaling:  42 3     1.000000000000
Adsorbate-atom-scaling:  43 0     1.000000000000
Adsorbate-atom-scaling:  43 1     1.000000000000
Adsorbate-atom-scaling:  43 2     1.000000000000
Adsorbate-atom-scaling:  43 3     1.000000000000
Adsorbate-atom-scaling:  44 0     1.000000000000
Adsorbate-atom-scaling:  44 1     1.000000000000
Adsorbate-atom-scaling:  44 2     1.000000000000
Adsorbate-atom-scaling:  44 3     1.000000000000
Adsorbate-atom-scaling:  45 0     1.000000000000
Adsorbate-atom-scaling:  45 1     1.000000000000
Adsorbate-atom-scaling:  45 2     1.000000000000
Adsorbate-atom-scaling:  45 3     1.000000000000
Adsorbate-atom-scaling:  46 0     1.000000000000
Adsorbate-atom-scaling:  46 1     1.000000000000
Adsorbate-atom-scaling:  46 2     1.000000000000
Adsorbate-atom-scaling:  46 3     1.000000000000
Adsorbate-atom-scaling:  47 0     1.000000000000
Adsorbate-atom-scaling:  47 1     1.000000000000
Adsorbate-atom-scaling:  47 2     1.000000000000
Adsorbate-atom-scaling:  47 3     1.000000000000
Adsorbate-atom-scaling:  48 0     1.000000000000
Adsorbate-atom-scaling:  48 1     1.000000000000
Adsorbate-atom-scaling:  48 2     1.000000000000
Adsorbate-atom-scaling:  48 3     1.000000000000
Adsorbate-atom-scaling:  49 0     1.000000000000
Adsorbate-atom-scaling:  49 1     1.000000000000
Adsorbate-atom-scaling:  49 2     1.000000000000
Adsorbate-atom-scaling:  49 3     1.000000000000
Adsorbate-atom-scaling:  50 0     1.000000000000
Adsorbate-atom-scaling:  50 1     1.000000000000
Adsorbate-atom-scaling:  50 2     1.000000000000
Adsorbate-atom-scaling:  50 3     1.000000000000
Adsorbate-atom-scaling:  51 0     1.000000000000
Adsorbate-atom-scaling:  51 1     1.000000000000
Adsorbate-atom-scaling:  51 2     1.000000000000
Adsorbate-atom-scaling:  51 3     1.000000000000
Adsorbate-atom-scaling:  52 0     1.000000000000
Adsorbate-atom-scaling:  52 1     1.000000000000
Adsorbate-atom-scaling:  52 2     1.000000000000
Adsorbate-atom-scaling:  52 3     1.000000000000
Adsorbate-atom-scaling:  53 0     1.000000000000
Adsorbate-atom-scaling:  53 1     1.000000000000
Adsorbate-atom-scaling:  53 2     1.000000000000
Adsorbate-atom-scaling:  53 3     1.000000000000
Adsorbate-atom-scaling:  54 0     1.000000000000
Adsorbate-atom-scaling:  54 1     1.000000000000
Adsorbate-atom-scaling:  54 2     1.000000000000
Adsorbate-atom-scaling:  54 3     1.000000000000
Adsorbate-atom-scaling:  55 0     1.000000000000
Adsorbate-atom-scaling:  55 1     1.000000000000
Adsorbate-atom-scaling:  55 2     1.000000000000
Adsorbate-atom-scaling:  55 3     1.000000000000
Adsorbate-atom-scaling:  56 0     1.000000000000
Adsorbate-atom-scaling:  56 1     1.000000000000
Adsorbate-atom-scaling:  56 2     1.000000000000
Adsorbate-atom-scaling:  56 3     1.000000000000
Adsorbate-atom-scaling:  57 0     1.000000000000
Adsorbate-atom-scaling:  57 1     1.000000000000
Adsorbate-atom-scaling:  57 2     1.000000000000
Adsorbate-atom-scaling:  57 3     1.000000000000
Adsorbate-atom-scaling:  58 0     1.000000000000
Adsorbate-atom-scaling:  58 1     1.000000000000
Adsorbate-atom-scaling:  58 2     1.000000000000
Adsorbate-atom-scaling:  58 3     1.000000000000
Adsorbate-atom-scaling:  59 0     1.000000000000
Adsorbate-atom-scaling:  59 1     1.000000000000
Adsorbate-atom-scaling:  59 2     1.000000000000
Adsorbate-atom-scaling:  59 3     1.000000000000
Adsorbate-atom-scaling:  60 0     1.000000000000
Adsorbate-atom-scaling:  60 1     1.000000000000
Adsorbate-atom-scaling:  60 2     1.000000000000
Adsorbate-atom-scaling:  60 3     1.000000000000
Adsorbate-atom-scaling:  61 0     1.000000000000
Adsorbate-atom-scaling:  61 1     1.000000000000
Adsorbate-atom-scaling:  61 2     1.000000000000
Adsorbate-atom-scaling:  61 3     1.000000000000
Adsorbate-atom-scaling:  62 0     1.000000000000
Adsorbate-atom-scaling:  62 1     1.000000000000
Adsorbate-atom-scaling:  62 2     1.000000000000
Adsorbate-atom-scaling:  62 3     1.000000000000
Adsorbate-atom-scaling:  63 0     1.000000000000
Adsorbate-atom-scaling:  63 1     1.000000000000
Adsorbate-atom-scaling:  63 2     1.000000000000
Adsorbate-atom-scaling:  63 3     1.000000000000
Adsorbate-atom-scaling:  64 0     1.000000000000
Adsorbate-atom-scaling:  64 1     1.000000000000
Adsorbate-atom-scaling:  64 2     1.000000000000
Adsorbate-atom-scaling:  64 3     1.000000000000
Adsorbate-atom-scaling:  65 0     1.000000000000
Adsorbate-atom-scaling:  65 1     1.000000000000
Adsorbate-atom-scaling:  65 2     1.000000000000
Adsorbate-atom-scaling:  65 3     1.000000000000
Adsorbate-atom-scaling:  66 0     1.000000000000
Adsorbate-atom-scaling:  66 1     1.000000000000
Adsorbate-atom-scaling:  66 2     1.000000000000
Adsorbate-atom-scaling:  66 3     1.000000000000
Adsorbate-atom-scaling:  67 0     1.000000000000
Adsorbate-atom-scaling:  67 1     1.000000000000
Adsorbate-atom-scaling:  67 2     1.000000000000
Adsorbate-atom-scaling:  67 3     1.000000000000
Adsorbate-atom-scaling:  68 0     1.000000000000
Adsorbate-atom-scaling:  68 1     1.000000000000
Adsorbate-atom-scaling:  68 2     1.000000000000
Adsorbate-atom-scaling:  68 3     1.000000000000
Adsorbate-atom-scaling:  69 0     1.000000000000
Adsorbate-atom-scaling:  69 1     1.000000000000
Adsorbate-atom-scaling:  69 2     1.000000000000
Adsorbate-atom-scaling:  69 3     1.000000000000
Adsorbate-atom-scaling:  70 0     1.000000000000
Adsorbate-atom-scaling:  70 1     1.000000000000
Adsorbate-atom-scaling:  70 2     1.000000000000
Adsorbate-atom-scaling:  70 3     1.000000000000
Adsorbate-atom-scaling:  71 0     1.000000000000
Adsorbate-atom-scaling:  71 1     1.000000000000
Adsorbate-atom-scaling:  71 2     1.000000000000
Adsorbate-atom-scaling:  71 3     1.000000000000
Adsorbate-atom-scaling:  72 0     1.000000000000
Adsorbate-atom-scaling:  72 1     1.000000000000
Adsorbate-atom-scaling:  72 2     1.000000000000
Adsorbate-atom-scaling:  72 3     1.000000000000
Adsorbate-atom-scaling:  73 0     1.000000000000
Adsorbate-atom-scaling:  73 1     1.000000000000
Adsorbate-atom-scaling:  73 2     1.000000000000
Adsorbate-atom-scaling:  73 3     1.000000000000
Adsorbate-atom-scaling:  74 0     1.000000000000
Adsorbate-atom-scaling:  74 1     1.000000000000
Adsorbate-atom-scaling:  74 2     1.000000000000
Adsorbate-atom-scaling:  74 3     1.000000000000
Adsorbate-atom-scaling:  75 0     1.000000000000
Adsorbate-atom-scaling:  75 1     1.000000000000
Adsorbate-atom-scaling:  75 2     1.000000000000
Adsorbate-atom-scaling:  75 3     1.000000000000
Adsorbate-atom-scaling:  76 0     1.000000000000
Adsorbate-atom-scaling:  76 1     1.000000000000
Adsorbate-atom-scaling:  76 2     1.000000000000
Adsorbate-atom-scaling:  76 3     1.000000000000
Adsorbate-atom-scaling:  77 0     1.000000000000
Adsorbate-atom-scaling:  77 1     1.000000000000
Adsorbate-atom-scaling:  77 2     1.000000000000
Adsorbate-atom-scaling:  77 3     1.000000000000
Adsorbate-atom-scaling:  78 0     1.000000000000
Adsorbate-atom-scaling:  78 1     1.000000000000
Adsorbate-atom-scaling:  78 2     1.000000000000
Adsorbate-atom-scaling:  78 3     1.000000000000
Adsorbate-atom-scaling:  79 0     1.000000000000
Adsorbate-atom-scaling:  79 1     1.000000000000
Adsorbate-atom-scaling:  79 2     1.000000000000
Adsorbate-atom-scaling:  79 3     1.000000000000
Adsorbate-atom-scaling:  80 0     1.000000000000
Adsorbate-atom-scaling:  80 1     1.000000000000
Adsorbate-atom-scaling:  80 2     1.000000000000
Adsorbate-atom-scaling:  80 3     1.000000000000
Adsorbate-atom-scaling:  81 0     1.000000000000
Adsorbate-atom-scaling:  81 1     1.000000000000
Adsorbate-atom-scaling:  81 2     1.000000000000
Adsorbate-atom-scaling:  81 3     1.000000000000
Adsorbate-atom-scaling:  82 0     1.000000000000
Adsorbate-atom-scaling:  82 1     1.000000000000
Adsorbate-atom-scaling:  82 2     1.000000000000
Adsorbate-atom-scaling:  82 3     1.000000000000
Adsorbate-atom-scaling:  83 0     1.000000000000
Adsorbate-atom-scaling:  83 1     1.000000000000
Adsorbate-atom-scaling:  83 2     1.000000000000
Adsorbate-atom-scaling:  83 3     1.000000000000
Adsorbate-atom-scaling:  84 0     1.000000000000
Adsorbate-atom-scaling:  84 1     1.000000000000
Adsorbate-atom-scaling:  84 2     1.000000000000
Adsorbate-atom-scaling:  84 3     1.000000000000
Adsorbate-atom-scaling:  85 0     1.000000000000
Adsorbate-atom-scaling:  85 1     1.000000000000
Adsorbate-atom-scaling:  85 2     1.000000000000
Adsorbate-atom-scaling:  85 3     1.000000000000
Adsorbate-atom-scaling:  86 0     1.000000000000
Adsorbate-atom-scaling:  86 1     1.000000000000
Adsorbate-atom-scaling:  86 2     1.000000000000
Adsorbate-atom-scaling:  86 3     1.000000000000
Adsorbate-atom-scaling:  87 0     1.000000000000
Adsorbate-atom-scaling:  87 1     1.000000000000
Adsorbate-atom-scaling:  87 2     1.000000000000
Adsorbate-atom-scaling:  87 3     1.000000000000
Adsorbate-atom-scaling:  88 0     1.000000000000
Adsorbate-atom-scaling:  88 1     1.000000000000
Adsorbate-atom-scaling:  88 2     1.000000000000
Adsorbate-atom-scaling:  88 3     1.000000000000
Adsorbate-atom-scaling:  89 0     1.000000000000
Adsorbate-atom-scaling:  89 1     1.000000000000
Adsorbate-atom-scaling:  89 2     1.000000000000
Adsorbate-atom-scaling:  89 3     1.000000000000
Adsorbate-atom-scaling:  90 0     1.000000000000
Adsorbate-atom-scaling:  90 1     1.000000000000
Adsorbate-atom-scaling:  90 2     1.000000000000
Adsorbate-atom-scaling:  90 3     1.000000000000
Adsorbate-atom-scaling:  91 0     1.000000000000
Adsorbate-atom-scaling:  91 1     1.000000000000
Adsorbate-atom-scaling:  91 2     1.000000000000
Adsorbate-atom-scaling:  91 3     1.000000000000
Adsorbate-atom-scaling:  92 0     1.000000000000
Adsorbate-atom-scaling:  92 1     1.000000000000
Adsorbate-atom-scaling:  92 2     1.000000000000
Adsorbate-atom-scaling:  92 3     1.000000000000
Adsorbate-atom-scaling:  93 0     1.000000000000
Adsorbate-atom-scaling:  93 1     1.000000000000
Adsorbate-atom-scaling:  93 2     1.000000000000
Adsorbate-atom-scaling:  93 3     1.000000000000
Adsorbate-atom-scaling:  94 0     1.000000000000
Adsorbate-atom-scaling:  94 1     1.000000000000
Adsorbate-atom-scaling:  94 2     1.000000000000
Adsorbate-atom-scaling:  94 3     1.000000000000
Adsorbate-atom-scaling:  95 0     1.000000000000
Adsorbate-atom-scaling:  95 1     1.000000000000
Adsorbate-atom-scaling:  95 2     1.000000000000
Adsorbate-atom-scaling:  95 3     1.000000000000
Adsorbate-atom-scaling:  96 0     1.000000000000
Adsorbate-atom-scaling:  96 1     1.000000000000
Adsorbate-atom-scaling:  96 2     1.000000000000
Adsorbate-atom-scaling:  96 3     1.000000000000
Adsorbate-atom-scaling:  97 0     1.000000000000
Adsorbate-atom-scaling:  97 1     1.000000000000
Adsorbate-atom-scaling:  97 2     1.000000000000
Adsorbate-atom-scaling:  97 3     1.000000000000
Adsorbate-atom-scaling:  98 0     1.000000000000
Adsorbate-atom-scaling:  98 1     1.000000000000
Adsorbate-atom-scaling:  98 2     1.000000000000
Adsorbate-atom-scaling:  98 3     1.000000000000
Adsorbate-atom-scaling:  99 0     1.000000000000
Adsorbate-atom-scaling:  99 1     1.000000000000
Adsorbate-atom-scaling:  99 2     1.000000000000
Adsorbate-atom-scaling:  99 3     1.000000000000
Adsorbate-atom-scaling:  100 0     1.000000000000
Adsorbate-atom-scaling:  100 1     1.000000000000
Adsorbate-atom-scaling:  100 2     1.000000000000
Adsorbate-atom-scaling:  100 3     1.000000000000
Adsorbate-atom-scaling:  101 0     1.000000000000
Adsorbate-atom-scaling:  101 1     1.000000000000
Adsorbate-atom-scaling:  101 2     1.000000000000
Adsorbate-atom-scaling:  101 3     1.000000000000
Adsorbate-atom-scaling:  102 0     1.000000000000
Adsorbate-atom-scaling:  102 1     1.000000000000
Adsorbate-atom-scaling:  102 2     1.000000000000
Adsorbate-atom-scaling:  102 3     1.000000000000
Adsorbate-atom-scaling:  103 0     1.000000000000
Adsorbate-atom-scaling:  103 1     1.000000000000
Adsorbate-atom-scaling:  103 2     1.000000000000
Adsorbate-atom-scaling:  103 3     1.000000000000
Adsorbate-atom-scaling:  104 0     1.000000000000
Adsorbate-atom-scaling:  104 1     1.000000000000
Adsorbate-atom-scaling:  104 2     1.000000000000
Adsorbate-atom-scaling:  104 3     1.000000000000
Adsorbate-atom-scaling:  105 0     1.000000000000
Adsorbate-atom-scaling:  105 1     1.000000000000
Adsorbate-atom-scaling:  105 2     1.000000000000
Adsorbate-atom-scaling:  105 3     1.000000000000
Adsorbate-atom-scaling:  106 0     1.000000000000
Adsorbate-atom-scaling:  106 1     1.000000000000
Adsorbate-atom-scaling:  106 2     1.000000000000
Adsorbate-atom-scaling:  106 3     1.000000000000
Adsorbate-atom-scaling:  107 0     1.000000000000
Adsorbate-atom-scaling:  107 1     1.000000000000
Adsorbate-atom-scaling:  107 2     1.000000000000
Adsorbate-atom-scaling:  107 3     1.000000000000
Adsorbate-atom-scaling:  108 0     1.000000000000
Adsorbate-atom-scaling:  108 1     1.000000000000
Adsorbate-atom-scaling:  108 2     1.000000000000
Adsorbate-atom-scaling:  108 3     1.000000000000
Adsorbate-atom-scaling:  109 0     1.000000000000
Adsorbate-atom-scaling:  109 1     1.000000000000
Adsorbate-atom-scaling:  109 2     1.000000000000
Adsorbate-atom-scaling:  109 3     1.000000000000
Adsorbate-atom-scaling:  110 0     1.000000000000
Adsorbate-atom-scaling:  110 1     1.000000000000
Adsorbate-atom-scaling:  110 2     1.000000000000
Adsorbate-atom-scaling:  110 3     1.000000000000
Adsorbate-atom-scaling:  111 0     1.000000000000
Adsorbate-atom-scaling:  111 1     1.000000000000
Adsorbate-atom-scaling:  111 2     1.000000000000
Adsorbate-atom-scaling:  111 3     1.000000000000
Adsorbate-atom-scaling:  112 0     1.000000000000
Adsorbate-atom-scaling:  112 1     1.000000000000
Adsorbate-atom-scaling:  112 2     1.000000000000
Adsorbate-atom-scaling:  112 3     1.000000000000
Adsorbate-atom-scaling:  113 0     1.000000000000
Adsorbate-atom-scaling:  113 1     1.000000000000
Adsorbate-atom-scaling:  113 2     1.000000000000
Adsorbate-atom-scaling:  113 3     1.000000000000
Adsorbate-atom-scaling:  114 0     1.000000000000
Adsorbate-atom-scaling:  114 1     1.000000000000
Adsorbate-atom-scaling:  114 2     1.000000000000
Adsorbate-atom-scaling:  114 3     1.000000000000
Adsorbate-atom-scaling:  115 0     1.000000000000
Adsorbate-atom-scaling:  115 1     1.000000000000
Adsorbate-atom-scaling:  115 2     1.000000000000
Adsorbate-atom-scaling:  115 3     1.000000000000
Adsorbate-atom-scaling:  116 0     1.000000000000
Adsorbate-atom-scaling:  116 1     1.000000000000
Adsorbate-atom-scaling:  116 2     1.000000000000
Adsorbate-atom-scaling:  116 3     1.000000000000
Adsorbate-atom-scaling:  117 0     1.000000000000
Adsorbate-atom-scaling:  117 1     1.000000000000
Adsorbate-atom-scaling:  117 2     1.000000000000
Adsorbate-atom-scaling:  117 3     1.000000000000
Adsorbate-atom-scaling:  118 0     1.000000000000
Adsorbate-atom-scaling:  118 1     1.000000000000
Adsorbate-atom-scaling:  118 2     1.000000000000
Adsorbate-atom-scaling:  118 3     1.000000000000
Adsorbate-atom-scaling:  119 0     1.000000000000
Adsorbate-atom-scaling:  119 1     1.000000000000
Adsorbate-atom-scaling:  119 2     1.000000000000
Adsorbate-atom-scaling:  119 3     1.000000000000
Adsorbate-atom-scaling:  120 0     1.000000000000
Adsorbate-atom-scaling:  120 1     1.000000000000
Adsorbate-atom-scaling:  120 2     1.000000000000
Adsorbate-atom-scaling:  120 3     1.000000000000
Adsorbate-atom-scaling:  121 0     1.000000000000
Adsorbate-atom-scaling:  121 1     1.000000000000
Adsorbate-atom-scaling:  121 2     1.000000000000
Adsorbate-atom-scaling:  121 3     1.000000000000
Adsorbate-atom-scaling:  122 0     1.000000000000
Adsorbate-atom-scaling:  122 1     1.000000000000
Adsorbate-atom-scaling:  122 2     1.000000000000
Adsorbate-atom-scaling:  122 3     1.000000000000
Adsorbate-atom-scaling:  123 0     1.000000000000
Adsorbate-atom-scaling:  123 1     1.000000000000
Adsorbate-atom-scaling:  123 2     1.000000000000
Adsorbate-atom-scaling:  123 3     1.000000000000
Adsorbate-atom-scaling:  124 0     1.000000000000
Adsorbate-atom-scaling:  124 1     1.000000000000
Adsorbate-atom-scaling:  124 2     1.000000000000
Adsorbate-atom-scaling:  124 3     1.000000000000
Adsorbate-atom-scaling:  125 0     1.000000000000
Adsorbate-atom-scaling:  125 1     1.000000000000
Adsorbate-atom-scaling:  125 2     1.000000000000
Adsorbate-atom-scaling:  125 3     1.000000000000
Adsorbate-atom-scaling:  126 0     1.000000000000
Adsorbate-atom-scaling:  126 1     1.000000000000
Adsorbate-atom-scaling:  126 2     1.000000000000
Adsorbate-atom-scaling:  126 3     1.000000000000
Adsorbate-atom-scaling:  127 0     1.000000000000
Adsorbate-atom-scaling:  127 1     1.000000000000
Adsorbate-atom-scaling:  127 2     1.000000000000
Adsorbate-atom-scaling:  127 3     1.000000000000
Adsorbate-atom-fixed:    0 0       0 0 0
Adsorbate-atom-fixed:    0 1       0 0 0
Adsorbate-atom-fixed:    0 2       0 0 0
Adsorbate-atom-fixed:    0 3       0 0 0
Adsorbate-atom-fixed:    1 0       0 0 0
Adsorbate-atom-fixed:    1 1       0 0 0
Adsorbate-atom-fixed:    1 2       0 0 0
Adsorbate-atom-fixed:    1 3       0 0 0
Adsorbate-atom-fixed:    2 0       0 0 0
Adsorbate-atom-fixed:    2 1       0 0 0
Adsorbate-atom-fixed:    2 2       0 0 0
Adsorbate-atom-fixed:    2 3       0 0 0
Adsorbate-atom-fixed:    3 0       0 0 0
Adsorbate-atom-fixed:    3 1       0 0 0
Adsorbate-atom-fixed:    3 2       0 0 0
Adsorbate-atom-fixed:    3 3       0 0 0
Adsorbate-atom-fixed:    4 0       0 0 0
Adsorbate-atom-fixed:    4 1       0 0 0
Adsorbate-atom-fixed:    4 2       0 0 0
Adsorbate-atom-fixed:    4 3       0 0 0
Adsorbate-atom-fixed:    5 0       0 0 0
Adsorbate-atom-fixed:    5 1       0 0 0
Adsorbate-atom-fixed:    5 2       0 0 0
Adsorbate-atom-fixed:    5 3       0 0 0
Adsorbate-atom-fixed:    6 0       0 0 0
Adsorbate-atom-fixed:    6 1       0 0 0
Adsorbate-atom-fixed:    6 2       0 0 0
Adsorbate-atom-fixed:    6 3       0 0 0
Adsorbate-atom-fixed:    7 0       0 0 0
Adsorbate-atom-fixed:    7 1       0 0 0
Adsorbate-atom-fixed:    7 2       0 0 0
Adsorbate-atom-fixed:    7 3       0 0 0
Adsorbate-atom-fixed:    8 0       0 0 0
Adsorbate-atom-fixed:    8 1       0 0 0
Adsorbate-atom-fixed:    8 2       0 0 0
Adsorbate-atom-fixed:    8 3       0 0 0
Adsorbate-atom-fixed:    9 0       0 0 0
Adsorbate-atom-fixed:    9 1       0 0 0
Adsorbate-atom-fixed:    9 2       0 0 0
Adsorbate-atom-fixed:    9 3       0 0 0
Adsorbate-atom-fixed:    10 0       0 0 0
Adsorbate-atom-fixed:    10 1       0 0 0
Adsorbate-atom-fixed:    10 2       0 0 0
Adsorbate-atom-fixed:    10 3       0 0 0
Adsorbate-atom-fixed:    11 0       0 0 0
Adsorbate-atom-fixed:    11 1       0 0 0
Adsorbate-atom-fixed:    11 2       0 0 0
Adsorbate-atom-fixed:    11 3       0 0 0
Adsorbate-atom-fixed:    12 0       0 0 0
Adsorbate-atom-fixed:    12 1       0 0 0
Adsorbate-atom-fixed:    12 2       0 0 0
Adsorbate-atom-fixed:    12 3       0 0 0
Adsorbate-atom-fixed:    13 0       0 0 0
Adsorbate-atom-fixed:    13 1       0 0 0
Adsorbate-atom-fixed:    13 2       0 0 0
Adsorbate-atom-fixed:    13 3       0 0 0
Adsorbate-atom-fixed:    14 0       0 0 0
Adsorbate-atom-fixed:    14 1       0 0 0
Adsorbate-atom-fixed:    14 2       0 0 0
Adsorbate-atom-fixed:    14 3       0 0 0
Adsorbate-atom-fixed:    15 0       0 0 0
Adsorbate-atom-fixed:    15 1       0 0 0
Adsorbate-atom-fixed:    15 2       0 0 0
Adsorbate-atom-fixed:    15 3       0 0 0
Adsorbate-atom-fixed:    16 0       0 0 0
Adsorbate-atom-fixed:    16 1       0 0 0
Adsorbate-atom-fixed:    16 2       0 0 0
Adsorbate-atom-fixed:    16 3       0 0 0
Adsorbate-atom-fixed:    17 0       0 0 0
Adsorbate-atom-fixed:    17 1       0 0 0
Adsorbate-atom-fixed:    17 2       0 0 0
Adsorbate-atom-fixed:    17 3       0 0 0
Adsorbate-atom-fixed:    18 0       0 0 0
Adsorbate-atom-fixed:    18 1       0 0 0
Adsorbate-atom-fixed:    18 2       0 0 0
Adsorbate-atom-fixed:    18 3       0 0 0
Adsorbate-atom-fixed:    19 0       0 0 0
Adsorbate-atom-fixed:    19 1       0 0 0
Adsorbate-atom-fixed:    19 2       0 0 0
Adsorbate-atom-fixed:    19 3       0 0 0
Adsorbate-atom-fixed:    20 0       0 0 0
Adsorbate-atom-fixed:    20 1       0 0 0
Adsorbate-atom-fixed:    20 2       0 0 0
Adsorbate-atom-fixed:    20 3       0 0 0
Adsorbate-atom-fixed:    21 0       0 0 0
Adsorbate-atom-fixed:    21 1       0 0 0
Adsorbate-atom-fixed:    21 2       0 0 0
Adsorbate-atom-fixed:    21 3       0 0 0
Adsorbate-atom-fixed:    22 0       0 0 0
Adsorbate-atom-fixed:    22 1       0 0 0
Adsorbate-atom-fixed:    22 2       0 0 0
Adsorbate-atom-fixed:    22 3       0 0 0
Adsorbate-atom-fixed:    23 0       0 0 0
Adsorbate-atom-fixed:    23 1       0 0 0
Adsorbate-atom-fixed:    23 2       0 0 0
Adsorbate-atom-fixed:    23 3       0 0 0
Adsorbate-atom-fixed:    24 0       0 0 0
Adsorbate-atom-fixed:    24 1       0 0 0
Adsorbate-atom-fixed:    24 2       0 0 0
Adsorbate-atom-fixed:    24 3       0 0 0
Adsorbate-atom-fixed:    25 0       0 0 0
Adsorbate-atom-fixed:    25 1       0 0 0
Adsorbate-atom-fixed:    25 2       0 0 0
Adsorbate-atom-fixed:    25 3       0 0 0
Adsorbate-atom-fixed:    26 0       0 0 0
Adsorbate-atom-fixed:    26 1       0 0 0
Adsorbate-atom-fixed:    26 2       0 0 0
Adsorbate-atom-fixed:    26 3       0 0 0
Adsorbate-atom-fixed:    27 0       0 0 0
Adsorbate-atom-fixed:    27 1       0 0 0
Adsorbate-atom-fixed:    27 2       0 0 0
Adsorbate-atom-fixed:    27 3       0 0 0
Adsorbate-atom-fixed:    28 0       0 0 0
Adsorbate-atom-fixed:    28 1       0 0 0
Adsorbate-atom-fixed:    28 2       0 0 0
Adsorbate-atom-fixed:    28 3       0 0 0
Adsorbate-atom-fixed:    29 0       0 0 0
Adsorbate-atom-fixed:    29 1       0 0 0
Adsorbate-atom-fixed:    29 2       0 0 0
Adsorbate-atom-fixed:    29 3       0 0 0
Adsorbate-atom-fixed:    30 0       0 0 0
Adsorbate-atom-fixed:    30 1       0 0 0
Adsorbate-atom-fixed:    30 2       0 0 0
Adsorbate-atom-fixed:    30 3       0 0 0
Adsorbate-atom-fixed:    31 0       0 0 0
Adsorbate-atom-fixed:    31 1       0 0 0
Adsorbate-atom-fixed:    31 2       0 0 0
Adsorbate-atom-fixed:    31 3       0 0 0
Adsorbate-atom-fixed:    32 0       0 0 0
Adsorbate-atom-fixed:    32 1       0 0 0
Adsorbate-atom-fixed:    32 2       0 0 0
Adsorbate-atom-fixed:    32 3       0 0 0
Adsorbate-atom-fixed:    33 0       0 0 0
Adsorbate-atom-fixed:    33 1       0 0 0
Adsorbate-atom-fixed:    33 2       0 0 0
Adsorbate-atom-fixed:    33 3       0 0 0
Adsorbate-atom-fixed:    34 0       0 0 0
Adsorbate-atom-fixed:    34 1       0 0 0
Adsorbate-atom-fixed:    34 2       0 0 0
Adsorbate-atom-fixed:    34 3       0 0 0
Adsorbate-atom-fixed:    35 0       0 0 0
Adsorbate-atom-fixed:    35 1       0 0 0
Adsorbate-atom-fixed:    35 2       0 0 0
Adsorbate-atom-fixed:    35 3       0 0 0
Adsorbate-atom-fixed:    36 0       0 0 0
Adsorbate-atom-fixed:    36 1       0 0 0
Adsorbate-atom-fixed:    36 2       0 0 0
Adsorbate-atom-fixed:    36 3       0 0 0
Adsorbate-atom-fixed:    37 0       0 0 0
Adsorbate-atom-fixed:    37 1       0 0 0
Adsorbate-atom-fixed:    37 2       0 0 0
Adsorbate-atom-fixed:    37 3       0 0 0
Adsorbate-atom-fixed:    38 0       0 0 0
Adsorbate-atom-fixed:    38 1       0 0 0
Adsorbate-atom-fixed:    38 2       0 0 0
Adsorbate-atom-fixed:    38 3       0 0 0
Adsorbate-atom-fixed:    39 0       0 0 0
Adsorbate-atom-fixed:    39 1       0 0 0
Adsorbate-atom-fixed:    39 2       0 0 0
Adsorbate-atom-fixed:    39 3       0 0 0
Adsorbate-atom-fixed:    40 0       0 0 0
Adsorbate-atom-fixed:    40 1       0 0 0
Adsorbate-atom-fixed:    40 2       0 0 0
Adsorbate-atom-fixed:    40 3       0 0 0
Adsorbate-atom-fixed:    41 0       0 0 0
Adsorbate-atom-fixed:    41 1       0 0 0
Adsorbate-atom-fixed:    41 2       0 0 0
Adsorbate-atom-fixed:    41 3       0 0 0
Adsorbate-atom-fixed:    42 0       0 0 0
Adsorbate-atom-fixed:    42 1       0 0 0
Adsorbate-atom-fixed:    42 2       0 0 0
Adsorbate-atom-fixed:    42 3       0 0 0
Adsorbate-atom-fixed:    43 0       0 0 0
Adsorbate-atom-fixed:    43 1       0 0 0
Adsorbate-atom-fixed:    43 2       0 0 0
Adsorbate-atom-fixed:    43 3       0 0 0
Adsorbate-atom-fixed:    44 0       0 0 0
Adsorbate-atom-fixed:    44 1       0 0 0
Adsorbate-atom-fixed:    44 2       0 0 0
Adsorbate-atom-fixed:    44 3       0 0 0
Adsorbate-atom-fixed:    45 0       0 0 0
Adsorbate-atom-fixed:    45 1       0 0 0
Adsorbate-atom-fixed:    45 2       0 0 0
Adsorbate-atom-fixed:    45 3       0 0 0
Adsorbate-atom-fixed:    46 0       0 0 0
Adsorbate-atom-fixed:    46 1       0 0 0
Adsorbate-atom-fixed:    46 2       0 0 0
Adsorbate-atom-fixed:    46 3       0 0 0
Adsorbate-atom-fixed:    47 0       0 0 0
Adsorbate-atom-fixed:    47 1       0 0 0
Adsorbate-atom-fixed:    47 2       0 0 0
Adsorbate-atom-fixed:    47 3       0 0 0
Adsorbate-atom-fixed:    48 0       0 0 0
Adsorbate-atom-fixed:    48 1       0 0 0
Adsorbate-atom-fixed:    48 2       0 0 0
Adsorbate-atom-fixed:    48 3       0 0 0
Adsorbate-atom-fixed:    49 0       0 0 0
Adsorbate-atom-fixed:    49 1       0 0 0
Adsorbate-atom-fixed:    49 2       0 0 0
Adsorbate-atom-fixed:    49 3       0 0 0
Adsorbate-atom-fixed:    50 0       0 0 0
Adsorbate-atom-fixed:    50 1       0 0 0
Adsorbate-atom-fixed:    50 2       0 0 0
Adsorbate-atom-fixed:    50 3       0 0 0
Adsorbate-atom-fixed:    51 0       0 0 0
Adsorbate-atom-fixed:    51 1       0 0 0
Adsorbate-atom-fixed:    51 2       0 0 0
Adsorbate-atom-fixed:    51 3       0 0 0
Adsorbate-atom-fixed:    52 0       0 0 0
Adsorbate-atom-fixed:    52 1       0 0 0
Adsorbate-atom-fixed:    52 2       0 0 0
Adsorbate-atom-fixed:    52 3       0 0 0
Adsorbate-atom-fixed:    53 0       0 0 0
Adsorbate-atom-fixed:    53 1       0 0 0
Adsorbate-atom-fixed:    53 2       0 0 0
Adsorbate-atom-fixed:    53 3       0 0 0
Adsorbate-atom-fixed:    54 0       0 0 0
Adsorbate-atom-fixed:    54 1       0 0 0
Adsorbate-atom-fixed:    54 2       0 0 0
Adsorbate-atom-fixed:    54 3       0 0 0
Adsorbate-atom-fixed:    55 0       0 0 0
Adsorbate-atom-fixed:    55 1       0 0 0
Adsorbate-atom-fixed:    55 2       0 0 0
Adsorbate-atom-fixed:    55 3       0 0 0
Adsorbate-atom-fixed:    56 0       0 0 0
Adsorbate-atom-fixed:    56 1       0 0 0
Adsorbate-atom-fixed:    56 2       0 0 0
Adsorbate-atom-fixed:    56 3       0 0 0
Adsorbate-atom-fixed:    57 0       0 0 0
Adsorbate-atom-fixed:    57 1       0 0 0
Adsorbate-atom-fixed:    57 2       0 0 0
Adsorbate-atom-fixed:    57 3       0 0 0
Adsorbate-atom-fixed:    58 0       0 0 0
Adsorbate-atom-fixed:    58 1       0 0 0
Adsorbate-atom-fixed:    58 2       0 0 0
Adsorbate-atom-fixed:    58 3       0 0 0
Adsorbate-atom-fixed:    59 0       0 0 0
Adsorbate-atom-fixed:    59 1       0 0 0
Adsorbate-atom-fixed:    59 2       0 0 0
Adsorbate-atom-fixed:    59 3       0 0 0
Adsorbate-atom-fixed:    60 0       0 0 0
Adsorbate-atom-fixed:    60 1       0 0 0
Adsorbate-atom-fixed:    60 2       0 0 0
Adsorbate-atom-fixed:    60 3       0 0 0
Adsorbate-atom-fixed:    61 0       0 0 0
Adsorbate-atom-fixed:    61 1       0 0 0
Adsorbate-atom-fixed:    61 2       0 0 0
Adsorbate-atom-fixed:    61 3       0 0 0
Adsorbate-atom-fixed:    62 0       0 0 0
Adsorbate-atom-fixed:    62 1       0 0 0
Adsorbate-atom-fixed:    62 2       0 0 0
Adsorbate-atom-fixed:    62 3       0 0 0
Adsorbate-atom-fixed:    63 0       0 0 0
Adsorbate-atom-fixed:    63 1       0 0 0
Adsorbate-atom-fixed:    63 2       0 0 0
Adsorbate-atom-fixed:    63 3       0 0 0
Adsorbate-atom-fixed:    64 0       0 0 0
Adsorbate-atom-fixed:    64 1       0 0 0
Adsorbate-atom-fixed:    64 2       0 0 0
Adsorbate-atom-fixed:    64 3       0 0 0
Adsorbate-atom-fixed:    65 0       0 0 0
Adsorbate-atom-fixed:    65 1       0 0 0
Adsorbate-atom-fixed:    65 2       0 0 0
Adsorbate-atom-fixed:    65 3       0 0 0
Adsorbate-atom-fixed:    66 0       0 0 0
Adsorbate-atom-fixed:    66 1       0 0 0
Adsorbate-atom-fixed:    66 2       0 0 0
Adsorbate-atom-fixed:    66 3       0 0 0
Adsorbate-atom-fixed:    67 0       0 0 0
Adsorbate-atom-fixed:    67 1       0 0 0
Adsorbate-atom-fixed:    67 2       0 0 0
Adsorbate-atom-fixed:    67 3       0 0 0
Adsorbate-atom-fixed:    68 0       0 0 0
Adsorbate-atom-fixed:    68 1       0 0 0
Adsorbate-atom-fixed:    68 2       0 0 0
Adsorbate-atom-fixed:    68 3       0 0 0
Adsorbate-atom-fixed:    69 0       0 0 0
Adsorbate-atom-fixed:    69 1       0 0 0
Adsorbate-atom-fixed:    69 2       0 0 0
Adsorbate-atom-fixed:    69 3       0 0 0
Adsorbate-atom-fixed:    70 0       0 0 0
Adsorbate-atom-fixed:    70 1       0 0 0
Adsorbate-atom-fixed:    70 2       0 0 0
Adsorbate-atom-fixed:    70 3       0 0 0
Adsorbate-atom-fixed:    71 0       0 0 0
Adsorbate-atom-fixed:    71 1       0 0 0
Adsorbate-atom-fixed:    71 2       0 0 0
Adsorbate-atom-fixed:    71 3       0 0 0
Adsorbate-atom-fixed:    72 0       0 0 0
Adsorbate-atom-fixed:    72 1       0 0 0
Adsorbate-atom-fixed:    72 2       0 0 0
Adsorbate-atom-fixed:    72 3       0 0 0
Adsorbate-atom-fixed:    73 0       0 0 0
Adsorbate-atom-fixed:    73 1       0 0 0
Adsorbate-atom-fixed:    73 2       0 0 0
Adsorbate-atom-fixed:    73 3       0 0 0
Adsorbate-atom-fixed:    74 0       0 0 0
Adsorbate-atom-fixed:    74 1       0 0 0
Adsorbate-atom-fixed:    74 2       0 0 0
Adsorbate-atom-fixed:    74 3       0 0 0
Adsorbate-atom-fixed:    75 0       0 0 0
Adsorbate-atom-fixed:    75 1       0 0 0
Adsorbate-atom-fixed:    75 2       0 0 0
Adsorbate-atom-fixed:    75 3       0 0 0
Adsorbate-atom-fixed:    76 0       0 0 0
Adsorbate-atom-fixed:    76 1       0 0 0
Adsorbate-atom-fixed:    76 2       0 0 0
Adsorbate-atom-fixed:    76 3       0 0 0
Adsorbate-atom-fixed:    77 0       0 0 0
Adsorbate-atom-fixed:    77 1       0 0 0
Adsorbate-atom-fixed:    77 2       0 0 0
Adsorbate-atom-fixed:    77 3       0 0 0
Adsorbate-atom-fixed:    78 0       0 0 0
Adsorbate-atom-fixed:    78 1       0 0 0
Adsorbate-atom-fixed:    78 2       0 0 0
Adsorbate-atom-fixed:    78 3       0 0 0
Adsorbate-atom-fixed:    79 0       0 0 0
Adsorbate-atom-fixed:    79 1       0 0 0
Adsorbate-atom-fixed:    79 2       0 0 0
Adsorbate-atom-fixed:    79 3       0 0 0
Adsorbate-atom-fixed:    80 0       0 0 0
Adsorbate-atom-fixed:    80 1       0 0 0
Adsorbate-atom-fixed:    80 2       0 0 0
Adsorbate-atom-fixed:    80 3       0 0 0
Adsorbate-atom-fixed:    81 0       0 0 0
Adsorbate-atom-fixed:    81 1       0 0 0
Adsorbate-atom-fixed:    81 2       0 0 0
Adsorbate-atom-fixed:    81 3       0 0 0
Adsorbate-atom-fixed:    82 0       0 0 0
Adsorbate-atom-fixed:    82 1       0 0 0
Adsorbate-atom-fixed:    82 2       0 0 0
Adsorbate-atom-fixed:    82 3       0 0 0
Adsorbate-atom-fixed:    83 0       0 0 0
Adsorbate-atom-fixed:    83 1       0 0 0
Adsorbate-atom-fixed:    83 2       0 0 0
Adsorbate-atom-fixed:    83 3       0 0 0
Adsorbate-atom-fixed:    84 0       0 0 0
Adsorbate-atom-fixed:    84 1       0 0 0
Adsorbate-atom-fixed:    84 2       0 0 0
Adsorbate-atom-fixed:    84 3       0 0 0
Adsorbate-atom-fixed:    85 0       0 0 0
Adsorbate-atom-fixed:    85 1       0 0 0
Adsorbate-atom-fixed:    85 2       0 0 0
Adsorbate-atom-fixed:    85 3       0 0 0
Adsorbate-atom-fixed:    86 0       0 0 0
Adsorbate-atom-fixed:    86 1       0 0 0
Adsorbate-atom-fixed:    86 2       0 0 0
Adsorbate-atom-fixed:    86 3       0 0 0
Adsorbate-atom-fixed:    87 0       0 0 0
Adsorbate-atom-fixed:    87 1       0 0 0
Adsorbate-atom-fixed:    87 2       0 0 0
Adsorbate-atom-fixed:    87 3       0 0 0
Adsorbate-atom-fixed:    88 0       0 0 0
Adsorbate-atom-fixed:    88 1       0 0 0
Adsorbate-atom-fixed:    88 2       0 0 0
Adsorbate-atom-fixed:    88 3       0 0 0
Adsorbate-atom-fixed:    89 0       0 0 0
Adsorbate-atom-fixed:    89 1       0 0 0
Adsorbate-atom-fixed:    89 2       0 0 0
Adsorbate-atom-fixed:    89 3       0 0 0
Adsorbate-atom-fixed:    90 0       0 0 0
Adsorbate-atom-fixed:    90 1       0 0 0
Adsorbate-atom-fixed:    90 2       0 0 0
Adsorbate-atom-fixed:    90 3       0 0 0
Adsorbate-atom-fixed:    91 0       0 0 0
Adsorbate-atom-fixed:    91 1       0 0 0
Adsorbate-atom-fixed:    91 2       0 0 0
Adsorbate-atom-fixed:    91 3       0 0 0
Adsorbate-atom-fixed:    92 0       0 0 0
Adsorbate-atom-fixed:    92 1       0 0 0
Adsorbate-atom-fixed:    92 2       0 0 0
Adsorbate-atom-fixed:    92 3       0 0 0
Adsorbate-atom-fixed:    93 0       0 0 0
Adsorbate-atom-fixed:    93 1       0 0 0
Adsorbate-atom-fixed:    93 2       0 0 0
Adsorbate-atom-fixed:    93 3       0 0 0
Adsorbate-atom-fixed:    94 0       0 0 0
Adsorbate-atom-fixed:    94 1       0 0 0
Adsorbate-atom-fixed:    94 2       0 0 0
Adsorbate-atom-fixed:    94 3       0 0 0
Adsorbate-atom-fixed:    95 0       0 0 0
Adsorbate-atom-fixed:    95 1       0 0 0
Adsorbate-atom-fixed:    95 2       0 0 0
Adsorbate-atom-fixed:    95 3       0 0 0
Adsorbate-atom-fixed:    96 0       0 0 0
Adsorbate-atom-fixed:    96 1       0 0 0
Adsorbate-atom-fixed:    96 2       0 0 0
Adsorbate-atom-fixed:    96 3       0 0 0
Adsorbate-atom-fixed:    97 0       0 0 0
Adsorbate-atom-fixed:    97 1       0 0 0
Adsorbate-atom-fixed:    97 2       0 0 0
Adsorbate-atom-fixed:    97 3       0 0 0
Adsorbate-atom-fixed:    98 0       0 0 0
Adsorbate-atom-fixed:    98 1       0 0 0
Adsorbate-atom-fixed:    98 2       0 0 0
Adsorbate-atom-fixed:    98 3       0 0 0
Adsorbate-atom-fixed:    99 0       0 0 0
Adsorbate-atom-fixed:    99 1       0 0 0
Adsorbate-atom-fixed:    99 2       0 0 0
Adsorbate-atom-fixed:    99 3       0 0 0
Adsorbate-atom-fixed:    100 0       0 0 0
Adsorbate-atom-fixed:    100 1       0 0 0
Adsorbate-atom-fixed:    100 2       0 0 0
Adsorbate-atom-fixed:    100 3       0 0 0
Adsorbate-atom-fixed:    101 0       0 0 0
Adsorbate-atom-fixed:    101 1       0 0 0
Adsorbate-atom-fixed:    101 2       0 0 0
Adsorbate-atom-fixed:    101 3       0 0 0
Adsorbate-atom-fixed:    102 0       0 0 0
Adsorbate-atom-fixed:    102 1       0 0 0
Adsorbate-atom-fixed:    102 2       0 0 0
Adsorbate-atom-fixed:    102 3       0 0 0
Adsorbate-atom-fixed:    103 0       0 0 0
Adsorbate-atom-fixed:    103 1       0 0 0
Adsorbate-atom-fixed:    103 2       0 0 0
Adsorbate-atom-fixed:    103 3       0 0 0
Adsorbate-atom-fixed:    104 0       0 0 0
Adsorbate-atom-fixed:    104 1       0 0 0
Adsorbate-atom-fixed:    104 2       0 0 0
Adsorbate-atom-fixed:    104 3       0 0 0
Adsorbate-atom-fixed:    105 0       0 0 0
Adsorbate-atom-fixed:    105 1       0 0 0
Adsorbate-atom-fixed:    105 2       0 0 0
Adsorbate-atom-fixed:    105 3       0 0 0
Adsorbate-atom-fixed:    106 0       0 0 0
Adsorbate-atom-fixed:    106 1       0 0 0
Adsorbate-atom-fixed:    106 2       0 0 0
Adsorbate-atom-fixed:    106 3       0 0 0
Adsorbate-atom-fixed:    107 0       0 0 0
Adsorbate-atom-fixed:    107 1       0 0 0
Adsorbate-atom-fixed:    107 2       0 0 0
Adsorbate-atom-fixed:    107 3       0 0 0
Adsorbate-atom-fixed:    108 0       0 0 0
Adsorbate-atom-fixed:    108 1       0 0 0
Adsorbate-atom-fixed:    108 2       0 0 0
Adsorbate-atom-fixed:    108 3       0 0 0
Adsorbate-atom-fixed:    109 0       0 0 0
Adsorbate-atom-fixed:    109 1       0 0 0
Adsorbate-atom-fixed:    109 2       0 0 0
Adsorbate-atom-fixed:    109 3       0 0 0
Adsorbate-atom-fixed:    110 0       0 0 0
Adsorbate-atom-fixed:    110 1       0 0 0
Adsorbate-atom-fixed:    110 2       0 0 0
Adsorbate-atom-fixed:    110 3       0 0 0
Adsorbate-atom-fixed:    111 0       0 0 0
Adsorbate-atom-fixed:    111 1       0 0 0
Adsorbate-atom-fixed:    111 2       0 0 0
Adsorbate-atom-fixed:    111 3       0 0 0
Adsorbate-atom-fixed:    112 0       0 0 0
Adsorbate-atom-fixed:    112 1       0 0 0
Adsorbate-atom-fixed:    112 2       0 0 0
Adsorbate-atom-fixed:    112 3       0 0 0
Adsorbate-atom-fixed:    113 0       0 0 0
Adsorbate-atom-fixed:    113 1       0 0 0
Adsorbate-atom-fixed:    113 2       0 0 0
Adsorbate-atom-fixed:    113 3       0 0 0
Adsorbate-atom-fixed:    114 0       0 0 0
Adsorbate-atom-fixed:    114 1       0 0 0
Adsorbate-atom-fixed:    114 2       0 0 0
Adsorbate-atom-fixed:    114 3       0 0 0
Adsorbate-atom-fixed:    115 0       0 0 0
Adsorbate-atom-fixed:    115 1       0 0 0
Adsorbate-atom-fixed:    115 2       0 0 0
Adsorbate-atom-fixed:    115 3       0 0 0
Adsorbate-atom-fixed:    116 0       0 0 0
Adsorbate-atom-fixed:    116 1       0 0 0
Adsorbate-atom-fixed:    116 2       0 0 0
Adsorbate-atom-fixed:    116 3       0 0 0
Adsorbate-atom-fixed:    117 0       0 0 0
Adsorbate-atom-fixed:    117 1       0 0 0
Adsorbate-atom-fixed:    117 2       0 0 0
Adsorbate-atom-fixed:    117 3       0 0 0
Adsorbate-atom-fixed:    118 0       0 0 0
Adsorbate-atom-fixed:    118 1       0 0 0
Adsorbate-atom-fixed:    118 2       0 0 0
Adsorbate-atom-fixed:    118 3       0 0 0
Adsorbate-atom-fixed:    119 0       0 0 0
Adsorbate-atom-fixed:    119 1       0 0 0
Adsorbate-atom-fixed:    119 2       0 0 0
Adsorbate-atom-fixed:    119 3       0 0 0
Adsorbate-atom-fixed:    120 0       0 0 0
Adsorbate-atom-fixed:    120 1       0 0 0
Adsorbate-atom-fixed:    120 2       0 0 0
Adsorbate-atom-fixed:    120 3       0 0 0
Adsorbate-atom-fixed:    121 0       0 0 0
Adsorbate-atom-fixed:    121 1       0 0 0
Adsorbate-atom-fixed:    121 2       0 0 0
Adsorbate-atom-fixed:    121 3       0 0 0
Adsorbate-atom-fixed:    122 0       0 0 0
Adsorbate-atom-fixed:    122 1       0 0 0
Adsorbate-atom-fixed:    122 2       0 0 0
Adsorbate-atom-fixed:    122 3       0 0 0
Adsorbate-atom-fixed:    123 0       0 0 0
Adsorbate-atom-fixed:    123 1       0 0 0
Adsorbate-atom-fixed:    123 2       0 0 0
Adsorbate-atom-fixed:    123 3       0 0 0
Adsorbate-atom-fixed:    124 0       0 0 0
Adsorbate-atom-fixed:    124 1       0 0 0
Adsorbate-atom-fixed:    124 2       0 0 0
Adsorbate-atom-fixed:    124 3       0 0 0
Adsorbate-atom-fixed:    125 0       0 0 0
Adsorbate-atom-fixed:    125 1       0 0 0
Adsorbate-atom-fixed:    125 2       0 0 0
Adsorbate-atom-fixed:    125 3       0 0 0
Adsorbate-atom-fixed:    126 0       0 0 0
Adsorbate-atom-fixed:    126 1       0 0 0
Adsorbate-atom-fixed:    126 2       0 0 0
Adsorbate-atom-fixed:    126 3       0 0 0
Adsorbate-atom-fixed:    127 0       0 0 0
Adsorbate-atom-fixed:    127 1       0 0 0
Adsorbate-atom-fixed:    127 2       0 0 0
Adsorbate-atom-fixed:    127 3       0 0 0
